# Supplementary material for: Molecular folding governs switchable singlet oxygen photoproduction in porphyrin-decorated bistable rotaxanes
Source: Commun Chem. 2024 Aug 7;7:171. doi: 10.1038/s42004-024-01247-7 (PMC11306352; doi:10.1038/s42004-024-01247-7)
Supplement: Supplementary file 4 — Supplementary Data 1 [file 42004_2024_1247_MOESM4_ESM.zip]

Archive with 99 entries (94 files):
- paperstructures/
- paperstructures/1b_+/
- paperstructures/1b_+/closed_conf3.xyz
- paperstructures/1b_+/closed_conf1.xyz
- paperstructures/1b_+/halfopen_conf11.xyz
- paperstructures/1b_+/open_conf15.xyz
- paperstructures/1b_+/halfopen_conf9.xyz
- paperstructures/1b_+/halfopen_conf8.xyz
- paperstructures/1b_+/closed_conf6.xyz
- paperstructures/1b_+/closed_conf4.xyz
- paperstructures/1b_+/halfopen_conf12.xyz
- paperstructures/1b_+/open_conf16.xyz
- paperstructures/1b_+/halfopen_conf13.xyz
- paperstructures/1b_+/halfopen_conf10.xyz
- paperstructures/1b_+/closed_conf5.xyz
- paperstructures/1b_+/closed_conf2.xyz
- paperstructures/1b_+/halfopen_conf7.xyz
- paperstructures/1b_+/open_conf17.xyz
- paperstructures/1b_+/open_conf14.xyz
- paperstructures/1b_+/.CHRG
- paperstructures/H-1a_2+/
- paperstructures/H-1a_2+/closed_conf3.xyz
- paperstructures/H-1a_2+/closed_conf1.xyz
- paperstructures/H-1a_2+/halfopen_conf16.xyz
- paperstructures/H-1a_2+/open_conf31.xyz
- paperstructures/H-1a_2+/open_conf27.xyz
- paperstructures/H-1a_2+/halfopen_conf11.xyz
- paperstructures/H-1a_2+/open_conf25.xyz
- paperstructures/H-1a_2+/open_conf28.xyz
- paperstructures/H-1a_2+/closed_conf7.xyz
- paperstructures/H-1a_2+/open_conf26.xyz
- paperstructures/H-1a_2+/halfopen_conf15.xyz
- paperstructures/H-1a_2+/closed_conf9.xyz
- paperstructures/H-1a_2+/open_conf20.xyz
- paperstructures/H-1a_2+/open_conf19.xyz
- paperstructures/H-1a_2+/halfopen_conf14.xyz
- paperstructures/H-1a_2+/open_conf22.xyz
- paperstructures/H-1a_2+/open_conf24.xyz
- paperstructures/H-1a_2+/closed_conf6.xyz
- paperstructures/H-1a_2+/closed_conf4.xyz
- paperstructures/H-1a_2+/halfopen_conf12.xyz
- paperstructures/H-1a_2+/closed_conf10.xyz
- paperstructures/H-1a_2+/halfopen_conf13.xyz
- paperstructures/H-1a_2+/open_conf30.xyz
- paperstructures/H-1a_2+/halfopen_conf17.xyz
- paperstructures/H-1a_2+/closed_conf5.xyz
- paperstructures/H-1a_2+/halfopen_conf18.xyz
- paperstructures/H-1a_2+/closed_conf2.xyz
- paperstructures/H-1a_2+/open_conf29.xyz
- paperstructures/H-1a_2+/open_conf23.xyz
- paperstructures/H-1a_2+/closed_conf8.xyz
- paperstructures/H-1a_2+/open_conf21.xyz
- paperstructures/H-1a_2+/.CHRG
- paperstructures/H-1b_2+/
- paperstructures/H-1b_2+/closed_conf3.xyz
- paperstructures/H-1b_2+/closed_conf1.xyz
- paperstructures/H-1b_2+/open_conf15.xyz
- paperstructures/H-1b_2+/open_conf12.xyz
- paperstructures/H-1b_2+/halfopen_conf9.xyz
- paperstructures/H-1b_2+/open_conf13.xyz
- paperstructures/H-1b_2+/halfopen_conf8.xyz
- paperstructures/H-1b_2+/closed_conf6.xyz
- paperstructures/H-1b_2+/closed_conf4.xyz
- paperstructures/H-1b_2+/open_conf16.xyz
- paperstructures/H-1b_2+/halfopen_conf10.xyz
- paperstructures/H-1b_2+/closed_conf5.xyz
- paperstructures/H-1b_2+/closed_conf2.xyz
- paperstructures/H-1b_2+/halfopen_conf7.xyz
- paperstructures/H-1b_2+/open_conf11.xyz
- paperstructures/H-1b_2+/open_conf14.xyz
- paperstructures/H-1b_2+/.CHRG
- paperstructures/1a_+/
- paperstructures/1a_+/closed_conf3.xyz
- paperstructures/1a_+/closed_conf1.xyz
- paperstructures/1a_+/halfopen_conf16.xyz
- paperstructures/1a_+/open_conf25.xyz
- paperstructures/1a_+/closed_conf7.xyz
- paperstructures/1a_+/open_conf26.xyz
- paperstructures/1a_+/halfopen_conf15.xyz
- paperstructures/1a_+/closed_conf9.xyz
- paperstructures/1a_+/halfopen_conf19.xyz
- paperstructures/1a_+/halfopen_conf14.xyz
- paperstructures/1a_+/halfopen_conf20.xyz
- paperstructures/1a_+/open_conf22.xyz
- paperstructures/1a_+/closed_conf11.xyz
- paperstructures/1a_+/open_conf24.xyz
- paperstructures/1a_+/closed_conf6.xyz
- paperstructures/1a_+/closed_conf4.xyz
- paperstructures/1a_+/closed_conf10.xyz
- paperstructures/1a_+/closed_conf12.xyz
- paperstructures/1a_+/halfopen_conf13.xyz
- paperstructures/1a_+/halfopen_conf17.xyz
- paperstructures/1a_+/closed_conf5.xyz
- paperstructures/1a_+/halfopen_conf18.xyz
- paperstructures/1a_+/closed_conf2.xyz
- paperstructures/1a_+/open_conf23.xyz
- paperstructures/1a_+/closed_conf8.xyz
- paperstructures/1a_+/open_conf21.xyz
- paperstructures/1a_+/.CHRG
