# Supplementary material for: Molecular folding governs switchable singlet oxygen photoproduction in porphyrin-decorated bistable rotaxanes
Source: Commun Chem. 2024 Aug 7;7:171. doi: 10.1038/s42004-024-01247-7 (PMC11306352; doi:10.1038/s42004-024-01247-7)
Supplement: Supplementary file 4 — Supplementary Data 1 [file 42004_2024_1247_MOESM4_ESM.zip › paperstructures/1b_+/closed_conf3.xyz]

272
closed_conf3, charge 1
C           -0.64955965515209       -4.80380294396837        6.21150621542120
C           -1.42260008675994       -5.13341822352526        5.10339686887177
C           -2.25577912755538       -4.21147941759503        4.48049581665925
C           -2.30261634633500       -2.92036335570283        4.99414071568384
C           -1.54862561806100       -2.55984362013671        6.09949653196451
C           -0.72400470041583       -3.50335519976009        6.69490204346517
H           -0.14775572492801       -3.20833882943905        7.56071085092655
C            0.25318424642491       -5.81161469612025        6.91244901394721
H           -1.38122917109303       -6.13683215244556        4.72149747848071
C           -3.13021763469606       -4.56881801165529        3.28577315767656
C            3.29321069107647        1.45749018136507        4.90086462655228
C            1.68189962075774        3.01450701768569        4.04651511981674
C            3.00257327583147        2.71484282870666        4.38496592966782
C            0.68352070273132        2.07854097825021        4.21414264752060
C            2.27959488252897        0.52522788237278        5.05788437079620
C            0.96704331935992        0.81275063770207        4.71606002387375
H            1.46142219072388        4.00174424252718        3.67103098297727
H           -0.33346876159845        2.33067535370560        3.95482798805359
H            2.52470341300974       -0.44837749706720        5.45680679773484
H           -2.94316262382121       -2.17849618883708        4.53978835472999
C           -1.58427181614728       -1.14452860356472        6.63235116191813
O            3.90144498243039        3.71877108097047        4.17154970056187
H            4.29366953014781        1.19178368069626        5.20261012962669
N           -0.39274877189690       -0.36098596891878        6.34124697760917
H           -1.69955036406809       -1.15945419181594        7.72049919654153
H           -2.43918915164345       -0.61149533728435        6.20571397000462
C           -0.12542564631549       -0.20157154535720        4.91847717569460
H           -1.04819998101404        0.15388469456069        4.45180844482832
H            0.14788521186261       -1.15731655388312        4.43416697937836
H            0.41251217867658       -0.78383499052310        6.79311058952621
C           -0.20924759436009       -5.96366512619936        8.36924171218248
C            1.70176755238929       -5.30204776399149        6.87897736453034
C            0.22384636525750       -7.19671506942244        6.25868201583267
H            0.88584733916420       -7.86682309191668        6.80373368394720
H            0.56484689653868       -7.15231165833361        5.22698195896290
H           -0.77656335319117       -7.62188608940197        6.28702046004215
H           -0.14679503419477       -5.02169671645418        8.90730258115924
H            0.41076738080584       -6.69331046807876        8.88614225851872
H           -1.24237061584411       -6.30420331512725        8.40236753184101
C           -4.60237007498210       -4.43661598518420        3.70294833638991
C           -2.90073075613306       -5.99899589356766        2.78578767147400
C           -2.83645424475175       -3.60698093674792        2.12480381940394
H           -1.86753564152206       -6.14501865587856        2.47948690767033
H           -3.53888135497405       -6.18410955410446        1.92399440088905
H           -3.15687906598663       -6.72800537305946        3.55083130550086
H           -4.83646802296927       -3.41883542285551        4.00455038172651
H           -4.82188723539075       -5.09923728546954        4.53818680462320
H           -5.25481100065454       -4.69857320447958        2.87210821073501
C            5.27188716187587        3.52382887663660        4.46841560276276
C            6.00727443751347        2.73036136026221        3.38333825973359
H            7.05301565426140        2.64417782647638        3.67615014299021
C            5.89949566622249        3.43799240184785        2.03410053713719
H            5.58427084436049        1.73051130458765        3.30634247220666
C            6.51900798372191        2.67165485255587        0.93039950172617
C            6.94247537079805        1.36136618774460        0.82040696182821
N            7.42026589126815        1.23674450606997       -0.43052590152660
N            7.32000020447550        2.35072012839759       -1.08324769287822
N            6.78554061982056        3.21966443878467       -0.27757846678036
C            8.03501551463324        0.10087572716623       -1.05419963087109
H            6.90600478364613        0.55328167962838        1.52256862017749
C            6.55094337897456        4.56242511148586       -0.70693555927155
H            6.99675286534425        5.26038445092523       -0.00054762025637
H            5.47819914833783        4.76851971651897       -0.78057063122613
H            7.01823078713732        4.68597589354384       -1.68017402054214
H            6.37499083990231        4.41944902923331        2.09895553624970
H            4.84314806469676        3.60757081806294        1.80215083884586
H            7.80499840103329        0.16212099275318       -2.12186540112722
C            7.53003654493003       -1.22448096527196       -0.46705164680858
H            9.11693977516485        0.19552136783568       -0.91496692550625
H            6.44505725251463       -1.19655315820368       -0.42511306638441
H            7.92670418057859       -1.35890659580305        0.54235603398833
N            7.99387196664847       -2.32336738859586       -1.28064159802058
C            9.41032404614911       -2.59652584667969       -1.16716979241772
C            7.22745731751795       -3.00370326100689       -2.15073207834002
H            9.95588099163754       -2.26859914374228       -2.05399386659714
H            9.58431020829907       -3.66289719601829       -1.01977427771619
H            9.79878991977553       -2.06794349820365       -0.30157112870157
C            5.81605371537927       -2.86059771769289       -2.19863900137684
C            5.05070580981777       -3.62306323173702       -3.03067026805161
C            5.63621784570138       -4.56140422621853       -3.91120198605552
C            7.04113809700808       -4.69489937584874       -3.88819429650397
C            7.80629501345029       -3.94562452432571       -3.04280115681022
H            5.31228499030023       -2.15212261821075       -1.56435818396759
H            3.97598671619166       -3.51402146123342       -3.01030792963119
H            8.87414263564047       -4.07394473829199       -3.07343838556470
H            7.49258916102213       -5.40131782481317       -4.56624630669750
N            4.96959336350213       -5.37343264622385       -4.76229695790540
N            3.74550817542291       -5.43104689077928       -4.89217589094739
C            2.68080641000408       -4.65896726105992       -4.74914184401054
C            2.63890912602250       -3.34620282518196       -5.34761310661798
C            1.50618535152521       -2.60110860500778       -5.23214410972661
C            0.35566291660300       -3.09358697921725       -4.55975041522457
C            0.35349090794557       -4.45432405970417       -4.08937367486882
C            1.50226442693368       -5.19869001028601       -4.19295158779643
H            1.55941685180119       -6.20426654580106       -3.81052322115901
O            3.79497412704988       -2.96166535403121       -5.95366624939519
H            1.44600751775289       -1.59186334389267       -5.60296889572938
N           -0.59945953031846       -2.20744773077375       -4.30616647442886
N           -1.73572342014731       -2.49410966393349       -3.85696488851556
C           -2.53355538294976       -1.95419838285925       -2.97896615765617
C           -3.94826926621138       -2.05704926157940       -3.12433597022545
C           -4.78265036628131       -1.63076263454570       -2.14265829163410
C           -4.26134736211271       -1.11285385530225       -0.93348295429153
C           -2.02167822139975       -1.41922555291437       -1.75253519867820
C           -2.86130559154869       -1.02771070016817       -0.76307473571228
H           -0.95050919761113       -1.35100431544818       -1.63991148894199
H           -4.33706503543832       -2.47693716193467       -4.03833638985516
H           -5.85445961281068       -1.68472014412556       -2.25472595359963
H           -2.49098820919688       -0.61825391089714        0.16444294838157
O           -0.79630376973716       -4.86737345541230       -3.52677082113494
C            3.78367025924216       -1.76466803974154       -6.70592495541941
H            2.99374469972867       -1.78251342771085       -7.46102572110220
H            4.75576442131502       -1.72193527821808       -7.19204855853494
H            3.65290868199457       -0.89506945063512       -6.05605348369857
C           -0.88194767439272       -6.18845966202629       -3.02507220429437
H           -0.70718717466087       -6.92049189673987       -3.81742756616057
H           -1.89796079725706       -6.29030293183721       -2.65019908903680
H           -0.17151999671851       -6.34567440417895       -2.20937734188111
N           -5.08850881715207       -0.68066039135296        0.05719041151239
O           -4.62739975025942       -0.30841920030966        1.14723337515654
O           -6.34149767589495       -0.67232499436674       -0.14335107771972
C            9.75722637918807        4.98311224617637        0.42464410863932
H           10.33838303906461        4.32716563777861       -1.52291934435744
C           10.16505427849471        4.03208875492947       -0.50183584284250
C            9.51117985039877        4.61916675409140        1.73200666051507
H            9.22369172592072        5.36000895501915        2.46188989595533
H           12.27561998829350        1.28736863584422       -2.20231894289383
H           11.82933484810505        3.00664712296581       -2.14324817577700
C           11.43622787201063        1.98757501973539       -2.13759236763090
C           10.33144188436734        2.71302571528138       -0.12110783652121
H           10.16636807829946        0.72076388548405       -3.32980166911699
O           10.78434397238479        1.69751436088541       -0.91746415857700
C            9.63380734551496        3.29071244153983        2.11965188700699
C           10.52807175210943        1.75599628856137       -3.34851709919514
C           10.02277986935270        2.32939007386182        1.20352241658405
O            9.44001445605653        2.65704777125743       -3.30633230999444
H            9.37817638429742        3.13144307334050       -5.31781079488792
H           11.12107044799229        1.91165723788588       -4.26118092373076
H            9.44463665956298        3.02317348080824        3.14614927357987
H           -6.67289115915859       -0.05753223319723       -9.32407644473399
H            8.81141917622748        0.72424775396605       -5.23786774007681
C            8.72078629019675        2.77246191101913       -4.51062103335803
C           -6.71762379706469        0.09915263025725       -8.25662313774018
O           10.12326221449993        0.98925615437243        1.45665797089461
H           -8.41760904520096        1.39800676601268       -8.35843648455205
C           -7.69779213224878        0.91441323008013       -7.71427212621738
C            8.05383321403663        1.47669775891663       -5.00921517219781
C           -5.79624647357823       -0.51265390878508       -7.42273552661619
H           -5.02931726227857       -1.14972567256464       -7.83850568440635
H           10.77723459048085        0.96653760827568        3.41970694042849
H            6.13157702002856        2.34443332880252       -3.12782814112264
C            9.99487679952068        0.52871704020111        2.78769718146547
H            7.96356557977045        3.53252497206673       -4.30981503816669
H            7.51558934996172        1.72100180471474       -5.93637801052768
H           10.85361319830790       -1.25699448790508        1.96716518360375
H            5.59491525053439        1.95790369597410       -4.79106963928669
C            5.96953392604913        1.53609009703924       -3.84892246001002
C           -7.76076256440738        1.11237200871397       -6.34641808579251
C           -5.85488983066879       -0.31116374975310       -6.05526794856884
H           -8.52182112363086        1.75233877636225       -5.92349929375521
O            7.18956489449386        0.85498761334386       -4.08698937387908
H            9.01048683051386        0.79608660115211        3.19237839281348
C           10.13926025418677       -0.99876359257847        2.75237086639813
C           -6.83948048133025        0.50066674947297       -5.49955145416179
H            8.49242224835931       -2.82218266659022        4.05743661212045
O            8.92828599169345       -1.64605398644409        2.42072203687612
H            5.16202735555070       -0.44609780644758       -3.75924490992966
H           -5.14170908103439       -0.78788236838998       -5.40001748530191
C            4.93997484387982        0.52964753041929       -3.31577636300825
C            8.09817960338829       -1.94349820457685        3.52852200953920
H           -4.45513472643853        1.65383113203287       -5.14703783270691
H            3.93314016253716        0.84164558382851       -3.60907760139295
C           -6.91251915656725        0.71773870992824       -4.03809461497362
H           10.51927303005908       -1.36202721337036        3.71275092830900
C           -4.62058702383999        1.72416316114727       -4.09028901228186
O            4.98969824475928        0.31577972704513       -1.91661557539196
H           -9.18371154437549       -0.68329864377236       -5.05367641655222
H            8.06253684411223       -1.09892866747501        4.22655142365728
H          -14.92952665530219       -0.02517985859658       -0.29317328613604
C           -9.16301373057929       -0.38133152587179       -4.02480521836008
C           -5.81341428576116        1.30440239333308       -3.40894449491478
H          -12.74742479751010        1.12070018658087       -0.34425135330966
C           -8.08473298966366        0.32504613939621       -3.38761728290071
C            6.68036252409137       -2.23847326406083        3.04472220048861
O            6.03792159481160       -1.00769499890869        2.75564670287507
C           -3.79170192069559        2.23327588871471       -3.14996473458210
H           -2.81953072261901        2.66145110738662       -3.29177505838072
C          -14.02374631597923       -0.59903619566317       -0.42363286981121
H            6.72172226714663       -2.87946676875844        2.15721800247626
C          -10.10324823655911       -0.59566790072079       -3.07557860519862
H            3.98578133625164        2.80534431547672       -2.31123071284688
C          -12.79980806723607        0.04666557953922       -0.44958038066567
C            4.14874345499694        1.03594711537543       -1.11316377602349
H          -11.05175285555714       -1.08534161611085       -3.18010045351875
N           -5.70732862263037        1.58350913279054       -2.08111883793562
N           -8.37513504821996        0.52335205815465       -2.07595953844337
C           -4.48206682944394        2.14143792883207       -1.89365705209424
C            3.68446261152855        2.30327805965604       -1.40586092638491
C           -9.60001397954073       -0.02210957455966       -1.85731912761339
H            6.13767010628900       -2.76282445462327        3.84102165971436
O            4.32963175034201       -0.80614160034392        0.31497814522623
C            4.62968057860436       -1.03465743116618        2.75692088607938
C          -14.08832105719975       -1.97564181281903       -0.56383604249211
C            3.76605407998327        0.41665269715174        0.10035420289045
Zn          -7.13075896320170        1.22270466503767       -0.63067578572523
C           -2.37650441185192        4.51116292318535       -0.33991027016970
C           -1.10082387633890        5.03559833571992       -0.35618877614026
H           -0.94815066209610        6.07129898128580       -0.09074546807013
H          -15.04355871061528       -2.47881921977557       -0.54116900534627
H           -3.21296187928776        5.13902702342976       -0.07252963196616
C          -11.62418420456746       -0.67745320628166       -0.62272795247961
H            1.20337897749619        5.87671030535106       -0.81435575761707
C          -10.30827103477906        0.00163823233364       -0.65552347594977
C           -3.97832298508947        2.63196240795029       -0.68545623142940
C           -2.60643494113465        3.18131383992844       -0.68960837699706
C            3.99528169872206       -1.56458749884129        1.46143430207848
C           -0.00996319567951        4.24475491355385       -0.71819189388846
N            1.24559310979188        4.86372427742895       -0.75363980488841
H            4.32045492752145        0.00006455380227        2.91613635220047
C            2.80685244954326        2.95796435618820       -0.54070199010569
C           -1.51547757750405        2.40283909576656       -1.06749886411490
C           -0.23386476502590        2.92193038972854       -1.08697125312013
H            4.37151853472984       -2.56650274695064        1.24109667677991
H            4.25571868710039       -1.64302057399215        3.58997772727408
C            2.50631261476923        4.38936349381497       -0.81093785131503
C           -9.86078266479534        0.60770900049869        0.51781520002749
C           -4.70175845430987        2.68988500363591        0.50799949774165
C          -12.92229081348464       -2.70442108774114       -0.73283030185912
H           -1.68142737740672        1.37509265484857       -1.35246886548865
N           -8.67208860733684        1.24477991988873        0.67856945223759
N           -5.99113905118224        2.29645616839551        0.67822161471326
H            0.58537861624183        2.29836427252686       -1.40369712597108
C            2.87515149172410        1.06735393986238        0.94024151823206
C          -11.69834251422393       -2.06022416000174       -0.76464135402883
O            3.43782740271566        5.16313292612382       -1.02819513664922
C            2.39587805985458        2.32965690988748        0.62357158671237
H            2.90967302546302       -1.61544967974073        1.59639497213300
C          -10.59005152518528        0.61489087801930        1.75693324466442
C           -4.17907930023615        3.19296055921838        1.74898920704713
C           -8.61685676505430        1.65238787612250        1.97177543295664
C           -6.30735000576374        2.53820800618344        1.97772887313694
H          -11.55118568979764        0.16473592151111        1.91030279063807
H            2.52466176736575        0.60650780544196        1.84895487986468
H          -12.96549430234200       -3.77852089381212       -0.83953114257991
C           -9.82143844848176        1.26971488381800        2.65744462572440
H          -10.78572578893067       -2.62489347028010       -0.89146447484209
C           -7.53316112159661        2.27762826187713        2.58843511179718
C           -5.17847354851293        3.11408003764355        2.65586502809543
H           -3.17838999439039        3.54567381435477        1.90045312468885
H            1.71606718783315        2.81889098016389        1.30205315661241
H          -10.02926606219310        1.46058451347250        3.69233902440488
C           -7.68970500049280        2.64954863076366        4.01431978928677
H           -5.16363601008909        3.40617338229390        3.68768662778260
H           -6.29673612180859        1.19096786291685        4.71190623909855
C           -6.96932533117209        1.98503954960904        5.00183745615499
C           -8.56849833123842        3.66273852545908        4.38494706530106
H           -9.12926224544904        4.18026700855011        3.61989220011891
C           -7.12486477412662        2.32685091766823        6.33350554453707
C           -8.71794300510729        4.00776129127570        5.71676402730086
H           -6.56477126772190        1.79902777975890        7.09151368866660
C           -7.99777462136623        3.34038477579241        6.69402001831184
H           -9.40078692770754        4.79813324455234        5.99205748964891
H           -8.11829930060132        3.60768485098798        7.73326011733496
H            2.02693081376132       -5.16975584894983        5.84914299307066
H            2.36047019894632       -6.02078941622608        7.36169866184642
H            1.79667411713034       -4.35271105844039        7.39847669926319
H           -1.77905251862184       -3.63190931133723        1.86993115308007
H           -3.11009784029873       -2.58434078560062        2.37043711791467
H           -3.41004062353921       -3.89500471482190        1.24597628042270
H            9.64999280864636        6.01090299363361        0.11457466628208
H            5.67737880551695        4.53769697741399        4.52639295925120
H            5.39441202880796        3.04814246084203        5.44762919983859
