# Supplementary material for: Molecular folding governs switchable singlet oxygen photoproduction in porphyrin-decorated bistable rotaxanes
Source: Commun Chem. 2024 Aug 7;7:171. doi: 10.1038/s42004-024-01247-7 (PMC11306352; doi:10.1038/s42004-024-01247-7)
Supplement: Supplementary file 4 — Supplementary Data 1 [file 42004_2024_1247_MOESM4_ESM.zip › paperstructures/1b_+/closed_conf1.xyz]

272
closed_conf1, charge 1
C           10.07060920430000       -4.73640149940000        3.23443188030000
C           10.02831337510000       -3.62569828660000        4.06187575530000
C            8.85199257440000       -2.91536695520000        4.29942000010000
C            7.69499472710000       -3.34619047990000        3.67514009140000
C            7.71099178730000       -4.43935698820000        2.81728720770000
C            8.89100051450000       -5.12425866770000        2.60323113760000
H            8.88348349360000       -5.97739519520000        1.93988440250000
C           11.33975284170000       -5.54566979710000        3.00292997460000
H           10.93058228970000       -3.30305903320000        4.55273547110000
C            8.88302470050000       -1.71195393200000        5.23256784620000
C            9.54643893270000       -1.83021401160000        0.81262915520000
C            9.90726988540000       -3.48608369650000       -0.88375993620000
C           10.40577299410000       -2.47492031250000       -0.07624380280000
C            8.56929476590000       -3.83575086410000       -0.79553883270000
C            8.21031073940000       -2.15602250760000        0.85708734800000
C            7.70127334370000       -3.17228651480000        0.05645177600000
H           10.54486454820000       -4.02932934170000       -1.56312187170000
H            8.20328784930000       -4.64440831750000       -1.41338527380000
H            7.55382896560000       -1.62472390540000        1.52366281610000
H            6.75193110890000       -2.84955176140000        3.82769846260000
C            6.41967185830000       -4.85966779090000        2.16058915740000
O           11.70319247550000       -2.02687879600000       -0.06990418140000
H            9.95007617630000       -1.07985300260000        1.47219148250000
N            5.78539069600000       -3.73401633530000        1.48262621410000
H            5.73862552450000       -5.21289870480000        2.94222861060000
H            6.60550464170000       -5.70471946810000        1.47556699370000
C            6.24317764890000       -3.53693307250000        0.11405910410000
H            5.65524551190000       -2.71203994920000       -0.30056807750000
H            6.07398498940000       -4.43386525100000       -0.51032431000000
H            4.78057524480000       -3.87125044800000        1.46733640180000
C           11.09018924920000       -6.99805620850000        3.43650578790000
C           12.54011236790000       -5.01711282840000        3.79456520820000
C           11.69920735280000       -5.50228611260000        1.51172468280000
H           12.58789920200000       -6.10115573590000        1.32198127860000
H           11.89782735000000       -4.47611328550000        1.21291944600000
H           10.88822512770000       -5.88704268980000        0.89937530490000
H           10.80427308460000       -7.03456671730000        4.48605347550000
H           11.99353756860000       -7.59101606390000        3.30616071280000
H           10.29678617820000       -7.45779712870000        2.85345744370000
C            9.38055644860000       -2.15738868060000        6.61552654770000
C            7.50414056360000       -1.06777630110000        5.40575059740000
C            9.82894262550000       -0.65006410100000        4.65460326720000
H            7.58515321940000       -0.21967916800000        6.08350356400000
H            6.79542283770000       -1.77128079250000        5.83620384490000
H            7.12196781760000       -0.71060287730000        4.45304483550000
H           10.39690372310000       -2.53872328850000        6.57098122840000
H            8.74102420550000       -2.94386525570000        7.01185302400000
H            9.36421978160000       -1.32011764440000        7.31073755180000
C           12.57016161070000       -2.37562872620000       -1.13334281330000
C           12.19255738570000       -1.71536233900000       -2.46242737850000
C           12.10871586600000       -0.18346790370000       -2.36235884700000
C           10.88848502070000        0.26481733200000       -1.64764515030000
C            9.56350322530000        0.21702383790000       -2.03061678290000
N            8.86513627940000        0.73815515990000       -1.00735800430000
N            9.64976109950000        1.10200743100000       -0.04258560470000
N           10.86542653260000        0.82233447660000       -0.41614525410000
C            7.44994740940000        0.94981789920000       -0.95557758690000
H            9.11000268800000       -0.13313623590000       -2.93724405440000
C           11.97174443660000        1.06639088450000        0.45972045760000
H           12.47269971570000        0.12319796130000        0.67933628630000
H           11.58524385600000        1.49114865440000        1.38283923410000
H           12.67221299560000        1.76351784850000       -0.00066075320000
H            6.94745491570000        0.11393168400000       -1.44471948000000
C            7.09942720210000        2.26755203090000       -1.68569343850000
H            7.13835423860000        0.99438320850000        0.08980243630000
H            7.76020126060000        2.38406639970000       -2.54752053260000
H            7.28212890640000        3.10532164440000       -1.01856406580000
N            5.73801212390000        2.26874897180000       -2.15526759460000
C            5.56683682730000        1.75908496820000       -3.49434095500000
C            4.70514538630000        2.67129354240000       -1.40076672350000
H            6.35262801060000        1.03285219740000       -3.69022081060000
H            5.62420056020000        2.57167683470000       -4.22468135400000
H            4.60949033850000        1.25866517120000       -3.60543308670000
C            3.37850998970000        2.68155910180000       -1.91156435600000
C            2.31449081480000        2.96893944970000       -1.11380512460000
C            2.50167947950000        3.35529814660000        0.23363072000000
C            3.82679761310000        3.48475478010000        0.70472992260000
C            4.89003923220000        3.12602680660000       -0.06913671670000
H            3.18763167190000        2.46044459190000       -2.94726897020000
H            1.30698124330000        2.94790748200000       -1.49999409720000
H            5.87777692260000        3.18449174060000        0.35326482590000
H            3.96166986240000        3.84791011670000        1.71183034760000
N            1.51661140560000        3.57621297060000        1.11539642820000
N            0.30888825950000        3.48438525870000        0.77267200890000
C           -0.75157230750000        3.20898259700000        1.50606445170000
C           -0.68513455510000        2.25521749390000        2.58645762590000
C           -1.84163039040000        1.86342525270000        3.19075303400000
C           -3.10570108230000        2.36892016350000        2.79140366050000
C           -3.16869364160000        3.31542703430000        1.70689720720000
C           -2.00723537320000        3.70432272430000        1.09456140120000
H           -2.00675578770000        4.42085007710000        0.29023006490000
O            0.56629255090000        1.85299849070000        2.91333216800000
H           -1.84731599810000        1.16998112080000        4.01453535010000
N           -4.15761445480000        1.89261409370000        3.44553154550000
N           -5.33044358890000        2.34194824440000        3.31271031630000
C           -6.48603913520000        1.73410177980000        3.28500877030000
C           -7.68885995520000        2.43956024300000        3.58137908290000
C           -8.89578834270000        1.90219673960000        3.27067396770000
C           -8.98315471290000        0.63493264830000        2.64435699630000
C           -6.59710089780000        0.41120919680000        2.74995341990000
C           -7.80311909390000       -0.11261510420000        2.42679599710000
H           -5.67991035870000       -0.13330720920000        2.59223005280000
H           -7.61566322800000        3.41431084510000        4.03562961510000
H           -9.81409681750000        2.43678162760000        3.45760899730000
H           -7.89497994100000       -1.10455169940000        2.01064430800000
O           -4.39706685460000        3.76575447230000        1.39099717210000
C            0.70321493020000        0.81620305330000        3.86705838180000
H            1.77407064110000        0.64156711270000        3.95253348610000
H            0.19913533830000       -0.08899504650000        3.52038621410000
H            0.30328258730000        1.11979466150000        4.83784637590000
C           -4.51905759450000        4.76989552250000        0.39996561510000
H           -4.19071310430000        4.39913617650000       -0.57440920090000
H           -3.94834525870000        5.66023108860000        0.67523435080000
H           -5.57933634470000        5.00995627970000        0.35944563020000
N          -10.18121131390000        0.15606034680000        2.21218704660000
O          -11.23942933890000        0.74756481070000        2.48082069750000
O          -10.20061916100000       -0.90702226070000        1.51284279190000
C           13.21035575220000        4.15517620960000       -1.45118600220000
H           11.78450362360000        4.70873633200000        0.03222964870000
C           11.92220793520000        4.28162380830000       -0.94751934210000
C           13.41098069370000        3.63720550900000       -2.71324582540000
H           14.40672812170000        3.55294066230000       -3.11872908900000
H            8.17600512780000        5.17511719330000       -0.39118268650000
H            9.85352624230000        5.72035154930000       -0.19966299750000
C            9.20188053010000        4.84163733930000       -0.21635197280000
C           10.82769595620000        3.88755158190000       -1.70104541650000
H            9.43887328380000        4.85457226340000        1.93249877230000
O            9.52208831250000        4.00699656610000       -1.31346203800000
C           12.32587752820000        3.22287054930000       -3.47402970140000
C            9.25664644140000        4.11934758100000        1.13419888000000
C           11.03618759650000        3.32659062800000       -2.98102783630000
O            8.03151794010000        3.45583146600000        1.37203169430000
H            8.50942624790000        3.25212259240000        3.36726488290000
H           10.07349665400000        3.38804716930000        1.13367762330000
H           12.50319057820000        2.83731130660000       -4.46443710940000
H          -11.67481076690000        7.64122230580000        1.63030394770000
H            5.97823295380000        3.06920211420000        2.83173939200000
C            8.07604524210000        2.66539031560000        2.54597942310000
C          -11.47819363770000        6.63628005900000        1.28728235730000
O            9.90546099590000        2.92352339990000       -3.64522282350000
H          -10.47581796420000        7.27006584740000       -0.49551849380000
C          -10.80389122300000        6.42736948480000        0.09536630990000
C            6.67431624620000        2.23015922080000        2.95683665630000
C          -11.90231241870000        5.55109472880000        2.03759671420000
H          -12.42796531360000        5.70698058890000        2.96841348710000
H            8.90494662960000        3.05729316770000       -5.36986719080000
H            4.86208576780000        0.51464353110000        3.56560259280000
C            9.92738736390000        2.82855247710000       -5.05737842630000
H            8.69466234400000        1.77678552930000        2.36899076160000
H            6.68636332800000        1.94761845480000        4.01965817980000
H           10.35714606290000        1.50872773670000       -6.69623106380000
H            4.22432955020000        1.44615811060000        2.18259034850000
C            4.95975514120000        0.68701375690000        2.48333705100000
C          -10.54990724980000        5.13983936680000       -0.34416297280000
C          -11.65704057250000        4.26305856040000        1.59657679810000
H          -10.03026594760000        4.97221029480000       -1.27654388190000
O            6.26661524840000        1.12477353950000        2.17805542160000
H           10.59504254870000        3.58121792320000       -5.48960159980000
C           10.33241500870000        1.44377009630000       -5.59914360820000
C          -10.97597561350000        4.04541791590000        0.40181797320000
H            7.62508897780000        1.16329038710000       -5.58153412360000
O            9.50403923240000        0.38411082700000       -5.18376098960000
H            3.74197540420000       -1.04637973740000        2.09637257240000
H          -11.98104915180000        3.40763557800000        2.17295460210000
C            4.69473993340000       -0.63057168650000        1.75749345600000
C            8.25478375310000        0.30423084220000       -5.83952156890000
H           -8.33467388950000        4.06159630470000        0.62356842230000
H            5.48997344000000       -1.34550899810000        1.98890602200000
C          -10.71474457410000        2.66016485090000       -0.04579707380000
H           11.32723018730000        1.17122698060000       -5.24263324900000
C           -8.26415974100000        3.06070030460000        0.24637827930000
O            4.72357047500000       -0.49645494700000        0.34867913040000
H          -13.48710750890000        3.32875381440000       -0.11940616350000
H            8.39686594160000        0.28615140430000       -6.92943137690000
H          -17.38809781730000       -2.40165214940000       -3.17168985780000
C          -13.18180608240000        2.31621622310000       -0.29809523060000
C           -9.38646233260000        2.24090205130000       -0.11633766610000
H          -14.95939957150000       -1.98325573880000       -3.08773104220000
C          -11.82092451640000        1.85284447620000       -0.31143838740000
C            7.56159009110000       -0.98769669980000       -5.41456712110000
O            7.34623149840000       -0.96024796030000       -4.01538365380000
C           -7.15493175920000        2.31173958200000        0.05095066680000
H           -6.13734956750000        2.56811487430000        0.25974825560000
C          -16.92870045510000       -2.08323905650000       -2.24737140610000
H            6.61271235960000       -1.07308210260000       -5.95896466790000
C          -13.96015990270000        1.24230270220000       -0.56170082370000
H            2.19348568920000        0.15815281120000        1.21375481950000
C          -15.56530017510000       -1.85124716280000       -2.20290799180000
C            3.56576980900000       -0.38955140120000       -0.35039751050000
H          -15.02905359950000        1.20122985510000       -0.64004847620000
N           -8.95352131220000        1.01063133030000       -0.50490958100000
N          -11.78609417170000        0.52970035020000       -0.60978095510000
C           -7.59654324360000        1.03183052320000       -0.42475795880000
C            2.32626223950000       -0.06783598190000        0.16772083190000
C          -13.07520943950000        0.12113895940000       -0.72984411170000
H            8.19662076610000       -1.84527388040000       -5.67287284760000
O            4.93300630070000       -1.03382070040000       -2.14449757470000
C            6.59590411340000       -2.04655728390000       -3.50881275480000
C          -17.70216547770000       -1.90894997910000       -1.11140111770000
C            3.67924801260000       -0.70017554130000       -1.72779857790000
Zn         -10.14245451800000       -0.66593474370000       -0.60892897660000
C           -4.46779452760000       -0.54513951290000        0.18976134010000
C           -3.09904827440000       -0.36846296210000        0.21933951210000
H           -2.49342407410000       -0.97005996900000        0.87657829680000
H          -18.76565750980000       -2.09307297200000       -1.14577447740000
H           -4.91829581640000       -1.29987777920000        0.81632999220000
C          -14.95875515010000       -1.43478179780000       -1.02143179700000
H           -0.80160272500000        1.14793661150000       -1.59317787270000
C          -13.50004129780000       -1.18526057590000       -0.97027037250000
C           -6.73799175260000       -0.03134728010000       -0.71192853740000
C           -5.28248479280000        0.21392961170000       -0.64746257670000
C            5.10179761050000       -1.71882509960000       -3.37533985430000
C           -2.49694314490000        0.55975661030000       -0.62482270860000
N           -1.10697893950000        0.65699799370000       -0.76427815820000
H            6.99256207250000       -2.26582610580000       -2.51341455790000
C            1.19096518610000       -0.04752822680000       -0.64577423300000
C           -4.67690413550000        1.18556863810000       -1.44228830590000
C           -3.30548372940000        1.34835887250000       -1.44174154740000
H            4.78428927980000       -1.09673893740000       -4.22027805300000
H            6.72291763900000       -2.92711456580000       -4.14533652870000
C           -0.14206118320000        0.08096612550000        0.00213325950000
C          -12.65047801620000       -2.27808597790000       -1.14601862160000
C           -7.16858280460000       -1.32211713620000       -1.03238168920000
C          -17.10578153760000       -1.49760790760000        0.06945326330000
H           -5.29178244010000        1.78765282680000       -2.09448781860000
N          -11.29295318330000       -2.23992188840000       -1.15291809190000
N           -8.46043551770000       -1.74493682410000       -1.06628674940000
H           -2.85338177830000        2.07718792670000       -2.09904373750000
C            2.55203843040000       -0.66470946720000       -2.53060816600000
C          -15.74363052990000       -1.25852243920000        0.11444184040000
O           -0.33775894520000       -0.35916068320000        1.12636870600000
C            1.31334242180000       -0.34001276590000       -1.99643586710000
H            4.51296554530000       -2.64351977380000       -3.37368224170000
C          -13.10145090790000       -3.62803244980000       -1.35063298050000
C           -6.29213397140000       -2.40839585600000       -1.37650236310000
C          -10.86523495430000       -3.51099621810000       -1.36662779690000
C           -8.43325791570000       -3.06506689660000       -1.39273374390000
H          -14.12776534510000       -3.93850935280000       -1.37265371150000
H            2.61318474870000       -0.92581345510000       -3.57490960660000
H          -17.70243016780000       -1.36195764930000        0.95970849770000
C          -11.99391258710000       -4.39144340310000       -1.49688157030000
H          -15.27305079750000       -0.94140804270000        1.03414854560000
C           -9.53668796890000       -3.90994028860000       -1.50660984630000
C           -7.07515578610000       -3.49179431630000       -1.58614015150000
H           -5.22503026200000       -2.34319348520000       -1.45694457680000
H            0.44484612670000       -0.37472867670000       -2.63549294470000
H          -11.93624243100000       -5.44753801960000       -1.67535043060000
C           -9.28112119760000       -5.33864439960000       -1.81064030520000
H           -6.77413425590000       -4.48712403410000       -1.84841727990000
H           -8.63847430940000       -4.96531886980000       -3.81441633430000
C           -8.81162271360000       -5.72225432440000       -3.06307944800000
C           -9.51199627140000       -6.31609382370000       -0.84779033020000
H           -9.87485724400000       -6.01949877680000        0.12596280400000
C           -8.57988183410000       -7.05675878770000       -3.34669369650000
C           -9.27432730950000       -7.64965568360000       -1.13139454630000
H           -8.22095842750000       -7.34234024950000       -4.32470449210000
C           -8.80892796520000       -8.02361508190000       -2.38145583820000
H           -9.45514719360000       -8.39844225560000       -0.37403233120000
H           -8.62732449360000       -9.06487150230000       -2.60268703400000
H           12.34763653740000       -5.04892927650000        4.86453057150000
H           12.78498074880000       -3.99880827180000        3.50260525170000
H           13.40883001510000       -5.64163649860000        3.59424838080000
H            9.44585996350000       -0.30322693800000        3.69817182520000
H           10.82730260490000       -1.05178655740000        4.50901631180000
H            9.89644076450000        0.19738431460000        5.33355648860000
H           14.04823188150000        4.47617751390000       -0.85232541240000
H           13.00089082650000        0.20554167240000       -1.87390538540000
H           12.06533121840000        0.21436125910000       -3.37573939230000
H           11.23456158090000       -2.09977586100000       -2.81203357670000
H           12.95731039310000       -1.98328047180000       -3.19070557770000
H           12.62586856950000       -3.46331897060000       -1.25500318050000
H           13.55192446980000       -2.02335564450000       -0.80479781180000
