# Supplementary material for: Molecular folding governs switchable singlet oxygen photoproduction in porphyrin-decorated bistable rotaxanes
Source: Commun Chem. 2024 Aug 7;7:171. doi: 10.1038/s42004-024-01247-7 (PMC11306352; doi:10.1038/s42004-024-01247-7)
Supplement: Supplementary file 4 — Supplementary Data 1 [file 42004_2024_1247_MOESM4_ESM.zip › paperstructures/1b_+/halfopen_conf11.xyz]

272
halfopen_conf11, charge 1
C          -15.29259244528295        0.15683923495569       -2.11504477822856
C          -14.39650523685034        0.93816301349831       -2.83042206559264
C          -13.07281651799681        1.11064486285584       -2.43293560659188
C          -12.64924638137798        0.46970828575540       -1.27757153367339
C          -13.52033233343477       -0.32307926935791       -0.54370716757200
C          -14.83062877739217       -0.47220156825924       -0.96434810586800
H          -15.48499022946900       -1.08733962689902       -0.36732275259160
C          -16.74001089431525       -0.04324509669083       -2.54207698930731
H          -14.72962936112865        1.43148465150209       -3.72759378017869
C          -12.15485071265330        1.98522386904177       -3.27770902162616
C           -9.91692872244845       -1.75903773714824        3.96434111168042
C          -10.55519275261124        0.47590204493370        4.55675886677057
C           -9.57281493020080       -0.51451537288754        4.47924485196709
C          -11.84036232898678        0.22277520524716        4.12741816981553
C          -11.21086454171275       -1.99734396965333        3.53165889916540
C          -12.19114493893760       -1.01969844868716        3.60621325022992
H          -10.28940693427754        1.43764074379762        4.96856569450975
H          -12.58787512741099        1.00046680069531        4.20154871762594
H          -11.46078105981300       -2.97046912654605        3.13236571225496
H          -11.63379466852005        0.57006339414129       -0.92897355972989
C          -13.06839366051209       -1.01491053178148        0.71551570226915
O           -8.33398482928133       -0.16722400115455        4.91827189978344
H           -9.18639038214752       -2.54940645390593        3.89962977781111
N          -13.89705822042350       -0.59543830293707        1.83589006276568
H          -11.99379660344428       -0.82547344527618        0.88440492379475
H          -13.20182028619353       -2.09788198421525        0.60438245557577
C          -13.58991660317088       -1.26629948855325        3.09048230831497
H          -13.74374501344004       -2.33853276616062        2.93344667042730
H          -14.32293750691016       -0.91884629409569        3.82516167534293
H          -13.82026272880676        0.41052288788965        1.95233591925443
C          -16.97507848091813       -1.53825302599476       -2.80507500071683
C          -17.10028490754011        0.72807380884248       -3.81562083876183
C          -17.66630917251981        0.43883795398876       -1.41591779369068
H          -17.49212870765172        1.49350122943120       -1.21182219949182
H          -17.49748863402162       -0.11802683297009       -0.49893187799979
H          -18.70702965652430        0.31097890283394       -1.70671983669278
H          -17.99950866096667       -1.70573800878179       -3.13124504663578
H          -16.80134762757534       -2.12777132338443       -1.90931748107845
H          -16.30260098648833       -1.89380395635764       -3.58359307595018
C          -12.04452877912997        1.38227592870484       -4.68595442065450
C          -10.74233536326233        2.09456305261379       -2.69531115903279
C          -12.74265755940115        3.40180461050607       -3.36402953738589
H          -10.13669833363184        2.73282852411225       -3.33571917147707
H          -10.26496284381692        1.11877378757676       -2.64426790974651
H          -10.76765857633802        2.53735586354314       -1.70240910177023
H          -13.01304843088009        1.34198711596615       -5.17628537690491
H          -11.64839091203428        0.37008899162938       -4.63267116791526
H          -11.37764468274389        1.98317623563841       -5.30107195368908
C           -7.28625985253424       -1.12523104267322        4.83092395218155
C           -5.99364048225055       -0.43749842550822        5.24739287829076
H           -5.84288755922530        0.41376831507921        4.58885114589421
C           -4.82550533400234       -1.42213691443909        5.13602911262210
H           -6.08684488211072       -0.07006347384578        6.26883565265499
C           -3.53176585143794       -0.76431954354511        5.40220886805471
C           -2.68538546918023       -0.83672503114516        6.49204490421385
N           -1.64769395616125       -0.02973081249608        6.20803159669861
N           -1.78531048909544        0.51694730634556        5.03435553599415
N           -2.91251942909831        0.08640026284763        4.54888849956437
C           -0.46390860033992        0.22297962519293        6.97547267138371
H           -2.81233172642103       -1.35785523165468        7.41692069315650
C           -3.35653705958016        0.54314462898907        3.27017431541056
H           -2.50615753125935        0.98214626583292        2.75428610900308
H           -4.13469896925574        1.29807094437300        3.39909823701407
H           -3.76706913217510       -0.28524226049176        2.69665136918857
H           -4.83423499715978       -1.85329308781030        4.13370913722157
H           -4.97866542212607       -2.22631422472040        5.85227092326041
H           -0.03800409520016        1.15865465298451        6.60869613184460
C            0.58379861477477       -0.90774510330125        6.78318166796042
H           -0.73754967914863        0.32549197320385        8.02543907631523
H            0.45933116192320       -1.35848061676144        5.79827500935385
H            0.43143137247330       -1.69055520028921        7.52808996862003
N            1.92540681451987       -0.40564548365566        6.91461331378834
C            2.45807887263384       -0.33535179475930        8.25936840367016
C            2.66392607636725       -0.00715356866693        5.85028668712317
H            3.24968052090809       -1.07313719820366        8.41001184675097
H            1.66314291743269       -0.53713520194192        8.97121721546977
H            2.85829990113525        0.65731469983865        8.46695525459365
C            4.03003752378658        0.32433129107887        6.00663178242296
C            4.80020675617425        0.68351808855942        4.93609408554047
C            4.26292626476393        0.72488219257654        3.63306948543263
C            2.89241886372024        0.42742936146967        3.47254436879467
C            2.11701457583604        0.09336960207046        4.54745335929366
H            4.49133326669666        0.27930146843697        6.97749383167118
H            5.84437318454459        0.92151762821777        5.06205240122718
H            1.06712072439269       -0.07504823494443        4.37777713941504
H            2.46801866327852        0.49343561314791        2.48239208930133
N            5.12894724877220        1.03096031344877        2.64459741230634
N            4.76117891702857        1.15908711968481        1.44960865363985
C            5.54944567327132        1.15462421075269        0.37203735299075
C            6.60912454861987        0.19654012024688        0.23022091402795
C            7.36075234324620        0.19570083232480       -0.91339687990314
C            7.07053827757036        1.06684683024133       -1.98463831249080
C            5.95036377803774        1.94575648622393       -1.88668367819391
C            5.22762097023662        1.98646546727919       -0.71661345515015
H            4.41759438413707        2.68219998389945       -0.57875051492820
O            6.77465331554468       -0.64180265479501        1.28299376169342
H            8.17919658582251       -0.49699403416320       -1.03119629968429
N            7.75690844139737        1.09374185158707       -3.15368304345135
N            8.93737358562102        0.68153548796345       -3.28960957055518
C            9.93971248151549        0.58005924158884       -2.40281567983626
C           10.20374174564653        1.59321703628589       -1.44663684052163
C           11.34598768234312        1.56028401010655       -0.69601783515382
C           12.26337586234606        0.51224483785398       -0.85641909742386
C           10.89688096521361       -0.44660798118907       -2.57947338707222
C           12.02711783480018       -0.48833416754959       -1.81147223564869
H           10.69998259246405       -1.20635528730450       -3.31991689174718
H            9.49821993896756        2.40283953419065       -1.33902539840652
H           11.55471543346614        2.32478837911780        0.03666442303569
H           12.75289240548756       -1.27886177232704       -1.92475436226334
O            5.76804606438748        2.75172789052494       -2.94768411952454
C            7.75589427324925       -1.65341760270795        1.19395791882641
H            8.75927976446436       -1.22344350735390        1.12481058501107
H            7.58080339556005       -2.30713309016431        0.33434698411351
H            7.66754801348018       -2.22560480987697        2.11484285458407
C            4.78828112284536        3.76735927174887       -2.86707746178475
H            4.82034885535364        4.28008998892171       -3.82612078201225
H            5.02008728250034        4.46926883263847       -2.06102766045614
H            3.79307274549223        3.34325890616899       -2.71875672272938
N           13.41972032560830        0.46646805437931       -0.06462902463133
O           13.61031937730255        1.36177805382805        0.75871592441093
O           14.20477734874182       -0.46945875840722       -0.21522872627325
C           -5.68823492164885       -1.48303943682916       12.05893805912143
H           -5.46319426837129       -3.27038057388227       10.92788067065113
C           -5.32678049587664       -2.20142220819634       10.92811054526693
C           -5.53001937382933       -0.11391036382631       12.08547380488778
H           -5.80256440142621        0.45181475380328       12.96246718553273
H           -4.23363129380034       -4.11806511881487        9.40565232722119
H           -3.95327330743671       -3.85015418751392        7.67243137915569
C           -4.58133509362507       -3.57218575867327        8.52216893681855
C           -4.80749664424197       -1.55660891251907        9.81785175769230
H           -6.70452415589404       -3.18729838968958        8.67252564720235
O           -4.36924439469422       -2.18235970388214        8.67768881825258
C           -5.02552587149698        0.54872247340415       10.97560715724398
C           -6.04828351628923       -3.93143637438716        8.21319306299468
C           -4.66985022092390       -0.15163859513721        9.83422298820062
O           -6.36160290133604       -3.90638454393414        6.83827705082041
H           -6.35388462391697       -5.96024793941871        6.66361112286098
H           -6.28272429157451       -4.91900103104014        8.63321165689589
H           -4.91986286119477        1.62036574015473       11.01792352266451
H            8.33001589746624       -6.69850301869866       -0.13790916704880
H           -7.66575947395629       -4.64118204127273        4.83223714922312
C           -5.99860972490700       -5.07118550051658        6.12386257273335
C            8.08263514136841       -5.86200327433452       -0.77400236275950
O           -4.15342400588460        0.41111895625531        8.69311221015236
H            9.84786498931249       -4.75477812242376       -0.27461802460078
C            8.93496902786841       -4.77271630647474       -0.85154151597153
C           -6.64623023178383       -5.04136851180784        4.74335609019135
C            6.91669648416741       -5.87607710992015       -1.52265969881992
H            6.25324147423718       -6.72699831031867       -1.47373648115811
H           -3.68929815016328        2.31165702584478        9.38250509978399
H           -6.45369582204635       -5.25703133851329        2.16578047546083
C           -4.19000999203286        1.81744554456457        8.54220647335594
H           -4.91060407906205       -5.14240664571317        6.00042619398085
H           -6.70838132304664       -6.06828762538415        4.35282629317558
H           -6.29371896682347        1.85958536528518        9.04940277173703
H           -7.40654628743478       -3.79838607621880        2.54501323402777
C           -6.39575325534381       -4.23011022718400        2.55675214843624
C            8.62179507285104       -3.70369875279397       -1.67233739486258
C            6.59996108596295       -4.80579368770051       -2.34029104780148
H            9.28997779742207       -2.85573420762670       -1.73663476808745
O           -5.87684112550875       -4.24614900914432        3.86813540580158
H           -3.61680514172368        2.00639735027374        7.63209904688011
C           -5.61165158776441        2.38740468197219        8.37761265417157
C            7.44887443445104       -3.70519646067315       -2.42457939002947
H           -5.94880213387706        4.18890130530641        6.56298749504025
O           -6.15077613385822        2.20839459027875        7.08936825805740
H           -5.67423494481789       -3.69120852066267        0.60792126570847
H            5.69946592434314       -4.82320953435043       -2.93681711309069
C           -5.48542628896459       -3.40858687124702        1.64932619364689
C           -5.79090123164347        3.18851390018676        6.13711030340228
H            5.10534595336774       -2.92565778791149       -1.29617902197876
H           -4.44094262959542       -3.62659040236284        1.90277818455892
C            7.13040229125528       -2.55666439828035       -3.29840637181603
H           -5.60405415120686        3.45322783754673        8.64433688472074
C            4.97678240522531       -2.18401368536291       -2.06069676197712
O           -5.76699441670108       -2.03205959267345        1.83678090205862
H            9.43685941860396       -3.99668933776481       -4.19877108185239
H           -4.73460192429435        3.09841638895970        5.85028803398785
H           14.18567851475595       -0.48880258274034       -6.64401226025510
C            9.19365048613924       -3.04859275173159       -4.63843818616538
C            5.94089804430316       -1.86134536563565       -3.07506126997934
H           11.99729766732075       -0.19439052627978       -5.54484456001282
C            8.04484708255930       -2.24762385022499       -4.30873077094673
C           -6.65207655358304        2.99665162712762        4.88342540240225
O           -5.80997878365769        2.60983525972807        3.80779448383400
C            3.90571617734036       -1.38224786565626       -2.27235414911943
H            2.99197527254171       -1.34152445788236       -1.71304788959068
C           13.28161332669325       -0.49078601632915       -7.23533580835470
H           -7.39935200843152        2.22309929916602        5.09568128584902
C            9.86646749982266       -2.38161804958325       -5.60628686291406
H           -3.89912068987295       -2.40983234283069       -0.10532799921808
C           12.05526987816403       -0.32893866858254       -6.61548600681484
C           -5.34882736458981       -1.15791642393037        0.87174934330475
H           10.77107836394491       -2.67250224100084       -6.10431939436179
N            5.47887325910813       -0.83291798940258       -3.83628020153981
N            8.00985632737198       -1.14465772763682       -5.09722701370331
C            4.22570025801567       -0.55137064748504       -3.39904280179499
C           -4.38873791268502       -1.44985172555072       -0.07741412082358
C            9.13413606488451       -1.16915080498508       -5.85671893781556
H           -7.16483038890705        3.93021447334869        4.62194693168562
O           -6.76472588299614        0.37431109740631        1.94414938957890
C           -6.36322097753197        2.75634387210065        2.51891916211277
C           13.35060028515603       -0.65611117324643       -8.60919658212523
C           -5.93160204364593        0.13317729867712        0.89933148118906
Zn           6.64383842731311        0.38571274452523       -4.99698232301895
C            1.33156253773525        1.46587228349587       -2.93615757682311
C            0.02622566341648        1.39780483917067       -2.49666717817148
H           -0.43036205769823        2.26648267241038       -2.04541066586347
H           14.30774714236676       -0.78654874191898       -9.09196959579387
H            1.88466151901375        2.38507142595827       -2.81849730474371
C           10.88263830087520       -0.32236151445258       -7.36464538669125
H           -2.29647373727219        1.08771172485682       -1.71580887551564
C            9.57216250537979       -0.14673022579216       -6.69789357254759
C            3.35725358206185        0.38984197674120       -3.96166787449292
C            1.95257186471184        0.35821696087895       -3.50765976398954
C           -7.35341701643294        1.64959459157483        2.10996375391326
C           -0.70352646201199        0.21561151147580       -2.62263534880460
N           -1.99827988079890        0.20028089584507       -2.09899779696795
H           -5.50333043883933        2.75798752382849        1.84529863409753
C           -3.99192617642697       -0.49627790156029       -1.01579644058054
C            1.20962465324462       -0.81355440446284       -3.64397634648392
C           -0.10169896108637       -0.89023694678107       -3.21647947782558
H           -8.09003236809990        1.50091191125078        2.90241084724082
H           -6.88382480650212        3.71960003328396        2.43790593680688
C           -2.83092543909939       -0.85286641331629       -1.88065470398328
C            8.87588450613742        1.03702311770524       -6.93776235164956
C            3.73357356254508        1.32922124894590       -4.92384482249569
C           12.18725685643449       -0.65292411025080       -9.36157162840671
H            1.67070890630070       -1.67566571078605       -4.10230781091507
N            7.64196240700903        1.34328853414340       -6.46217788825723
N            4.98819537875919        1.49648792193043       -5.41865943224087
H           -0.65648333800975       -1.80663658621314       -3.33079178341822
C           -5.61342813339835        1.02887365052374       -0.11198784331755
C           10.96046333475617       -0.48260450016049       -8.74456870442474
O           -2.63008594129672       -1.99487248057595       -2.26349708838993
C           -4.64624007994680        0.72521992571499       -1.05784696389898
H           -7.87587135533186        1.96044252090503        1.19890908764410
C            9.35302006369695        2.10276906976267       -7.77739792136840
C            2.85509280963679        2.32050315728282       -5.48464647168035
C            7.29677518484517        2.53962731478736       -7.00296265352545
C            4.95202696970807        2.58597147567034       -6.22931916313575
H           10.30821362138198        2.12248241666683       -8.26511614595024
H           -6.11740534532251        1.97891474771600       -0.17541782773813
H           12.23517542165088       -0.78259368339622      -10.43289454573756
C            8.37282482492523        3.03500215528605       -7.81896061502364
H           10.05147156373798       -0.48111394514111       -9.32867134386866
C            6.03838567537047        3.13417980635388       -6.91295002427094
C            3.61609021045221        3.11576137858133       -6.27242138874375
H            1.80071082206233        2.39099733784412       -5.30452669018173
H           -4.43288302016934        1.44370794760987       -1.83374091084736
H            8.36314252112729        3.96113604987301       -8.35994253403741
C            5.83652692728237        4.41046954679284       -7.63855137058475
H            3.30917675447362        3.97239972687566       -6.83971632211113
H            7.10800593763152        5.52040380214895       -6.32677942581646
C            6.47283972186669        5.56774083198986       -7.19946616157042
C            5.02490765909484        4.47335576022523       -8.76690848524669
H            4.54188381923318        3.57429937971914       -9.12173297556641
C            6.29321021704213        6.76489625182326       -7.86963040235329
C            4.85049550088411        5.67060458136490       -9.43893611254433
H            6.79122456500987        7.65662800348837       -7.51776487619387
C            5.48115632295473        6.81973012956947       -8.99069196976035
H            4.22266421604384        5.70581118421609      -10.31728235194845
H            5.34371396396133        7.75332794323606       -9.51571517016089
H          -16.49706142612935        0.39935558833523       -4.65892015583925
H          -16.96866692641979        1.79878942638031       -3.67583394191276
H          -18.14494759812559        0.54948479344687       -4.06329823334653
H          -13.71807324977647        3.39861572407640       -3.84179239696068
H          -12.08457519571218        4.04627590875811       -3.94346628651568
H          -12.85348057578852        3.82521647245848       -2.36764955018035
H           -6.09191858627827       -2.00462248674539       12.91245508881212
H           -7.49443746512845       -1.97794331701250        5.48902060035122
H           -7.19107760169387       -1.47414100543421        3.79640764267706
