# Supplementary material for: Molecular folding governs switchable singlet oxygen photoproduction in porphyrin-decorated bistable rotaxanes
Source: Commun Chem. 2024 Aug 7;7:171. doi: 10.1038/s42004-024-01247-7 (PMC11306352; doi:10.1038/s42004-024-01247-7)
Supplement: Supplementary file 4 — Supplementary Data 1 [file 42004_2024_1247_MOESM4_ESM.zip › paperstructures/1b_+/open_conf15.xyz]

272
open_conf15, charge 1
C            0.23572329277732       -2.82446488911255       11.38807826660967
C            0.99096907422761       -2.08171245429602       12.29341017055259
C            1.11755257792927       -0.70329975165481       12.20266138226094
C            0.45986960393127       -0.05985921807158       11.15944916291275
C           -0.29628641420709       -0.76793681669255       10.23983777154788
C           -0.39918385065004       -2.14751123054984       10.35744396287460
H           -0.99277435468765       -2.67729207373437        9.62977577594766
C            0.13546614515856       -4.33335833994855       11.56852418589303
H            1.48735058642014       -2.60360239632149       13.09357865841968
C            1.93174369953763        0.11966011876287       13.19223586199196
C            1.78097195633182        1.77508372131166        4.56182603892120
C            3.63890647847743        0.35557844027790        5.10191220495533
C            3.09904206057848        1.37672606450176        4.33283989921288
C            2.87116175954424       -0.24200811794063        6.08994029222854
C            1.02697657189208        1.16869988328670        5.54259077263378
C            1.56381679314871        0.15126738802540        6.32527436649990
H            4.65319814885753        0.02156977641687        4.95418834039070
H            3.30798524244712       -1.03113040524287        6.68569771906210
H            0.01050004212100        1.48016867322390        5.72235244570330
H            0.52380876501326        1.01444270023892       11.05700558671654
C           -0.96289788354027       -0.03489653734286        9.09677811454473
O            3.76500932580616        2.05474939079438        3.34710940110385
H            1.36136759288152        2.56315090371657        3.95607018946839
N           -0.03665395390579        0.51120729159413        8.11500781235843
H           -1.54331768708986        0.80659621396045        9.48900541484798
H           -1.64738199509331       -0.70588861694141        8.56942403646859
C            0.72166447407849       -0.49671378100163        7.39046965370036
H           -0.00562028593061       -1.16716833005708        6.91488436217535
H            1.35789971847518       -1.11390365085909        8.04807197161498
H            0.60932029191296        1.14249531976131        8.58028381799486
C            1.54030620104124       -4.94836220439651       11.48342021019725
C           -0.74176712627796       -4.99825224363004       10.50316305907555
C           -0.47995331999329       -4.63425169570236       12.94341806245063
H           -1.46529246307908       -4.17902235529368       13.02284891041972
H            0.13885556764264       -4.24989447355426       13.74937185141852
H           -0.58430144548024       -5.70874877347814       13.07925987675752
H            1.99449538951702       -4.71949270078135       10.52136748232000
H            1.48204190832110       -6.02969702543252       11.58849150988743
H            2.18842692254768       -4.56666021549669       12.26737681708898
C            1.00652865916851        1.13753861520557       13.87599631067627
C            3.04635442093393        0.85679060814436       12.43461790060953
C            2.58422891762355       -0.73449824313218       14.28351279999528
H            3.64931122982261        1.43799518778265       13.12914080202766
H            2.63762931539069        1.53459027965129       11.69033972862855
H            3.69364223775908        0.14183538722900       11.93031826827063
H            1.56601272182375        1.72323566990394       14.60258418305558
H            0.20071710748982        0.62272879081070       14.39554674271327
H            0.56471177419172        1.82083985507246       13.15608450613183
C            5.07271663692926        1.63765304338576        2.99017079863706
C            5.53246186594418        2.50945495852926        1.82422945388304
H            6.38889372041069        2.03486531118619        1.34689760854393
C            5.89576132590375        3.91671735193695        2.29090937016870
H            4.72379812901254        2.55668718159546        1.09424433176938
C            6.13910994262871        4.84557782820702        1.16990577069651
C            6.18566370770093        4.66459845806363       -0.19563024558950
N            6.39410898898230        5.88673031166765       -0.71478234047782
N            6.49123421774991        6.78805715799364        0.21812956157402
N            6.33701721472592        6.17033753274670        1.34995382793862
C            6.46453379290338        6.26019883955611       -2.09619278491490
H            6.08131567633856        3.79039521045943       -0.80025332796031
C            6.35413020386119        6.87805632636629        2.58858332095835
H            6.64876331665262        7.90532842252849        2.39403807752138
H            7.04724190630398        6.40215450303684        3.28136822191950
H            5.35993122793445        6.84724599785380        3.03661364481333
H            6.78446605361515        3.89001969051922        2.92439254637359
H            5.08706235206576        4.32270117382090        2.89918290287702
H            5.47285592640208        6.15565933521632       -2.54368887058506
C            7.46243743291647        5.38146135412420       -2.87616604689957
H            6.76224636644507        7.30979728842671       -2.12918808436499
H            7.13948249556289        4.34259711301890       -2.84017414746753
H            8.44808342062251        5.44181549537957       -2.41174868309270
N            7.56708703652647        5.82683404907547       -4.24296836613954
C            8.54915431598657        6.85481015721249       -4.51867892887028
C            6.68362994193843        5.44529234591815       -5.19391610756988
H            8.07419265324978        7.76893951021983       -4.87963165381569
H            9.26728956943169        6.51402442321257       -5.26685678470425
H            9.09366610335361        7.08756142849242       -3.60851792998590
C            5.63401381199843        4.53188838097632       -4.92302983511980
C            4.73656579210710        4.17886144566027       -5.88983644309666
C            4.81562463254477        4.71958284282052       -7.19180868289035
C            5.87679181381461        5.60158614506729       -7.47742350598876
C            6.77955055962139        5.95128965423858       -6.51285401013051
H            5.52100003217326        4.08906822480479       -3.94824199696523
H            3.93880572554311        3.48402256684874       -5.67419330704018
H            7.57513506383666        6.62464273407417       -6.77940136641004
H            5.95361356346112        5.99827754053597       -8.47724171067346
N            3.96914824922571        4.43825301879305       -8.20554007965992
N            2.90987842480916        3.79697715026709       -8.00218136510356
C            2.12415363044857        3.16837011222313       -8.86965300162943
C            2.66961975014390        2.27357680924251       -9.85372719397380
C            1.82216294769932        1.51691160807054      -10.60965969760160
C            0.41404906407904        1.59866354180301      -10.45943528391178
C           -0.12839119096136        2.48572142787881       -9.47533100837791
C            0.72812966603116        3.22364169533636       -8.69192034219897
H            0.35813127660852        3.90526543021038       -7.94465417085541
O            4.02883007994679        2.26427458050880       -9.92472422854863
H            2.20257165615022        0.87170536624567      -11.38676402481258
N           -0.48203002303489        0.96296427368341      -11.23603560493346
N           -0.23058141033944        0.11682120729056      -12.11290001570814
C            0.69296023054125       -0.82554777217650      -12.30125610915725
C            1.10006451496014       -1.13587069575496      -13.62409728342388
C            1.90308176700416       -2.21018994225849      -13.87288223507319
C            2.31612959285532       -3.04440889386786      -12.81846469508761
C            1.09759006574916       -1.69387678440577      -11.25009079061768
C            1.88736672750969       -2.77586629452879      -11.50766393531202
H            0.75655876538710       -1.48436629142222      -10.24706467350640
H            0.77906940605444       -0.48708901264166      -14.42331542017551
H            2.23719148208410       -2.44132788486942      -14.87258041464250
H            2.20957364360835       -3.43377035466324      -10.71481849295966
O           -1.46935375878067        2.50185942412184       -9.38208820649846
C            4.65060206338443        1.36514618876367      -10.81827431283770
H            5.71967184213021        1.50236522366053      -10.66960335441551
H            4.39287643123381        1.59538038155093      -11.85591407260711
H            4.37619023615428        0.32969452388353      -10.59587177537240
C           -2.08297908519789        3.34839089851177       -8.42781470366531
H           -3.15247683308353        3.19600369042153       -8.55778655541868
H           -1.83626286063490        4.39718414711799       -8.61332422235738
H           -1.79309453370845        3.07135736990557       -7.41067476431012
N            3.14969786747303       -4.13107114259280      -13.07006040607461
O            3.51240459578366       -4.35379896461314      -14.23054349349493
O            3.50723557066031       -4.84361632469021      -12.12438388887450
C            5.65427295561818        2.25568460149923        6.97292668034441
H            4.00034795685375        3.54918327006087        6.62020761368036
C            5.05885531787926        3.40746697862567        6.47407633610102
C            7.00473668363180        2.04234488873971        6.80059761555668
H            7.47111437128472        1.14999677102784        7.18848555078930
H            4.02062346889922        7.00844531943249        5.33858112426565
H            3.69601001688005        5.71750115119501        6.52130759873945
C            4.01887426373468        5.92707140908094        5.49655278380707
C            5.81546466724204        4.35364769576101        5.80606704299580
H            2.01218176111443        5.51146301012966        4.82922682236770
O            5.35687218291567        5.53166797490148        5.28824702704116
C            7.77853035451753        2.97919360209022        6.12575535443189
C            3.03986288530273        5.28470694512004        4.51045823953220
C            7.20142801905941        4.13284044741237        5.62734801561923
O            3.27326125209754        5.81168619822579        3.21783756831520
H            1.37603180507423        5.37063045185268        2.55177516477804
H            3.16806577731149        4.19510707367205        4.49673778107925
H            8.83520306302882        2.79778122579627        6.01059613639430
H           -8.49739634099518       -4.00231567774681       -8.38017688041067
H            3.31478506813934        6.83428460261158        1.08940094145078
C            2.42189473943445        5.25450727506300        2.23460444435831
C           -8.36417923818110       -3.99204650543296       -7.30866179217774
O            7.85389055462618        5.13220075909496        4.95535702996359
H           -9.95105559218604       -2.59643543477072       -6.96423252017050
C           -9.18029086209068       -3.20397938941575       -6.51337680056128
C            2.66031945852667        5.98164303555303        0.89914096858178
C           -7.37602414465495       -4.76720430296417       -6.72372466298278
H           -6.73842259356066       -5.38561461679786       -7.33835868464414
H            9.53060224896514        6.12984235643288        4.57811429318538
H            2.54903305546744        3.28911520225482       -0.06739940605673
C            9.25336360501136        5.09325097983033        4.78561276346968
H            2.63223415244088        4.18057282772941        2.13370949257968
H            1.70560238267709        6.35222229104179        0.50437928335148
H           10.79230797046955        4.25593897631496        3.54071318039931
H            1.47839562634913        4.53770211260305       -0.75712842547547
C            2.51967155518423        4.20032519119297       -0.67853039861967
C           -9.01267772355772       -3.19326721960476       -5.14003434476080
C           -7.20144955157867       -4.75222167483204       -5.35120491354431
H           -9.64534082675839       -2.57573468028857       -4.51914777993409
O            3.31346062816121        5.21427746749252       -0.08733414756294
H            9.76125334376807        4.76307012367868        5.69749294746487
C            9.69642508796633        4.22253588757116        3.60296452125780
C           -8.01966910059513       -3.96613240279946       -4.54456064351427
H            9.30752021149294        4.95022591869284        0.44308378051374
O            9.11906704081436        4.74400940562806        2.42049582937613
H            3.26738088541306        4.85597555597608       -2.58173448241791
H           -6.43505305318966       -5.36074373512328       -4.89342820535537
C            3.03994751700074        3.90691919672167       -2.09165559652161
C            9.72576139379345        4.31509734511249        1.22557596378708
H           -5.62065631954255       -2.81550736004064       -4.45733907830319
H            2.26907077064687        3.38976903972763       -2.67115722360388
C           -7.83737177869267       -3.95160265261835       -3.07583846894758
H            9.38775511853004        3.17926272136080        3.75251359876198
C           -5.57504168167001       -2.93291743489253       -3.39273700076978
O            4.25713995894310        3.19147036425367       -2.11474936361963
H          -10.32442822819146       -5.11313741595709       -3.84908469065036
H           10.80952453503739        4.47859601897829        1.27499649410439
H          -15.20429866221833       -4.68595794869388        0.34642440971247
C          -10.10763704680723       -4.97053122408485       -2.80886000740311
C           -6.62512164253902       -3.47452141671253       -2.57757064686863
H          -12.90144020702538       -3.85890136817515        0.04760472919759
C           -8.89064134442805       -4.41474505826691       -2.28769119893077
C            9.42367666535140        2.85173071731571        0.85387247924989
O            8.80517972934071        2.83423436535924       -0.41533623883289
C           -4.56377869152315       -2.59666193756546       -2.55771613621662
H           -3.62140810546394       -2.15260885236126       -2.81047519902309
C          -14.36913630343378       -5.29238694714855        0.66476822183183
H           10.34341662639971        2.25053102774683        0.82926561399906
C          -10.88323252750029       -5.28372350253298       -1.74430390089697
H            2.17519467721583        1.48348025512989       -1.71145356658193
C          -13.07744033622038       -4.82663347380642        0.49445255405693
C            4.27127482748408        1.84191288959078       -1.89321417329767
H          -11.85810418043627       -5.73007874175165       -1.74439123966963
N           -6.25466975803753       -3.44128147305542       -1.26657262270471
N           -8.92880349412832       -4.41577070384362       -0.92595265868962
C           -4.99211849518422       -2.93075521465394       -1.22881230246209
C            3.16019471913229        1.04679591210100       -1.68263440783515
C          -10.14225190730552       -4.92163583146190       -0.56912850953544
H            8.74960555124190        2.40966023909001        1.60199446337218
O            6.57849563944982        2.12302717450439       -2.19480959536976
C            8.57470004637491        1.53024838055935       -0.90757510571423
C          -14.59168920855370       -6.53244455320397        1.24103277151413
C            5.55944082536099        1.25556456319351       -1.92234369667672
Zn          -7.41717163045294       -3.91449539924148        0.32422470053788
C           -2.46167042534304       -0.99582996755661        0.26696819380078
C           -1.18059194280661       -0.51879701997368        0.08041527355237
H           -0.90679371449153        0.44253321303351        0.48920731936930
H          -15.59986344101293       -6.89659108737652        1.37071489216682
H           -3.18249499205856       -0.40733835244562        0.81415088588021
C          -11.99169848101911       -5.59292570345115        0.90823484969467
H            1.13729951251540        0.20557219159744       -0.39617261279200
C          -10.61088037755571       -5.08666160501224        0.73376057057781
C           -4.22157576963607       -2.73456510198018       -0.08212822880711
C           -2.84506377254850       -2.22551946561477       -0.26236226185944
C            7.90842203888193        1.64753548699753       -2.27925821086201
C           -0.24206971018322       -1.26503572096977       -0.63288922083280
N            1.02991110260230       -0.71070088454226       -0.80844182804524
H            7.93111094152107        0.96965140971506       -0.21368053594023
C            3.29883933109494       -0.33231808098060       -1.50494892347795
C           -1.90380775575544       -2.96554324798340       -0.97231450203307
C           -0.61577510124185       -2.50015138960062       -1.15507693774313
H            8.44593408860337        2.40111489682227       -2.85824706029232
H            9.52542953915046        0.98792579676077       -1.01196907076115
C            2.13220561183175       -1.25387411272772       -1.39139903997494
C           -9.87170709550264       -4.80955600720459        1.88296631100311
C           -4.65879239965957       -2.98431636588035        1.21879960498367
C          -13.51596417387116       -7.30408669782675        1.64930161163105
H           -2.18448009835907       -3.92542118635752       -1.37912154448914
N           -8.58578954098089       -4.36151452466140        1.91711546628629
N           -5.90022688643461       -3.41842074735250        1.57428319985574
H            0.09895693849723       -3.09136855926226       -1.70252810476470
C            5.68890987609906       -0.10648384724081       -1.71031747967186
C          -12.22363376592330       -6.83610512628388        1.48913191928927
O            2.19981515057467       -2.40112498561258       -1.80618548845493
C            4.56644359150849       -0.89411413187921       -1.51823273858902
H            7.95564683359712        0.69278853597916       -2.80877970012186
C          -10.36840880182831       -4.96537097851478        3.22132240931905
C           -3.84917677538755       -2.81437248173048        2.39224816109518
C           -8.24630749270814       -4.24785472555227        3.23168229388855
C           -5.90956010744883       -3.50702439913867        2.93417023998232
H          -11.35792797050113       -5.28916866213536        3.47695125619915
H            6.65713490008879       -0.57876186170311       -1.71174368682113
H          -13.68348411927665       -8.27354233802439        2.09514384955068
C           -9.35902787128705       -4.62483717478073        4.05659828704614
H          -11.38362292694066       -7.43795834241129        1.80470091544037
C           -6.99966673514528       -3.86770820315929        3.72380826420295
C           -4.62656001879890       -3.12976598891250        3.45486495653181
H           -2.82285974158861       -2.50528467897741        2.39460704606698
H            4.66521849142393       -1.95981998146841       -1.38421359283576
H           -9.35729971356318       -4.62833262114800        5.12878800923981
C           -6.82029657702122       -3.84270806462372        5.19579205951561
H           -4.36716302810025       -3.11285499220067        4.49493004838610
H           -8.04784194933397       -2.11382256831071        5.47247013678006
C           -7.43650410537460       -2.85823741100420        5.96161498151791
C           -6.03376884775198       -4.79995251355253        5.82812229985090
H           -5.56021546925314       -5.57008097280800        5.23666158995914
C           -7.26228650790989       -2.82819391961614        7.33419518028204
C           -5.86830045848513       -4.77313182435876        7.20194415305703
H           -7.74162055214455       -2.05661772384940        7.91850363285691
C           -6.47854795753042       -3.78543407461720        7.95773483730798
H           -5.26266334788835       -5.52731410227847        7.68237604096242
H           -6.34641409680656       -3.76295084330097        9.02927488517355
H           -1.75862654815920       -4.61466663067207       10.54223545383481
H           -0.78068805997693       -6.07073326312210       10.68395425287934
H           -0.33755169436646       -4.84142840276864        9.50568327247655
H            3.14625248465492       -0.09174602060344       14.95839008146619
H            3.27580826043770       -1.45742127152253       13.85648028076523
H            1.83436940669762       -1.25968406142565       14.87074382156025
H            5.04694704414351        1.53153837028256        7.49242054712575
H            5.74896101383591        1.75071490049676        3.84840786467517
H            5.05173319393637        0.58157143987778        2.69047127281714
