# Supplementary material for: Molecular folding governs switchable singlet oxygen photoproduction in porphyrin-decorated bistable rotaxanes
Source: Commun Chem. 2024 Aug 7;7:171. doi: 10.1038/s42004-024-01247-7 (PMC11306352; doi:10.1038/s42004-024-01247-7)
Supplement: Supplementary file 4 — Supplementary Data 1 [file 42004_2024_1247_MOESM4_ESM.zip › paperstructures/1b_+/halfopen_conf9.xyz]

272
halfopen_conf9, charge 1
C           11.67291572376845       -0.14062068588951       13.76534796818894
C           12.33102379240689        0.25342102139254       14.92419773773995
C           11.66586690572499        0.79829442174328       16.01797646276111
C           10.28835905620084        0.93911215057338       15.93563635328263
C            9.60216932206601        0.55206131414554       14.79372384766593
C           10.29413760564092        0.02110968744175       13.71667065307365
H            9.73459177080370       -0.26726993101286       12.84108373955385
C           12.47598878355875       -0.72501557205498       12.61028359350617
H           13.40179333750798        0.13298812574278       14.97768464266424
C           12.46244502878747        1.20649887825341       17.24967872131101
C            5.26262069695787        3.29820078821710       11.64848086985152
C            4.71665967169566        0.97833736801504       11.94377558826262
C            4.77321463245283        2.10725783249705       11.12606613056444
C            5.15574225576044        1.03957281912325       13.24946005211766
C            5.71353108715819        3.33992292970149       12.95764228220320
C            5.67142466626435        2.22022592706847       13.77602956777279
H            4.32854200843465        0.05999243057978       11.53212186079647
H            5.09839095461562        0.15824635268395       13.87188346037386
H            6.10354124130461        4.26963868225652       13.34813522429566
H            9.71304688707835        1.35510044025997       16.74483754559741
C            8.10502939662737        0.70614729863710       14.74075037452355
O            4.33159441121712        1.93138493477570        9.84757721835478
H            5.30171729940748        4.19695041665176       11.05317960534381
N            7.70624207052020        2.03438212174249       15.17838588681727
H            7.64406810071067       -0.01055212862352       15.43271422784203
H            7.74752514818293        0.46624055471189       13.72403317165567
C            6.26622417088641        2.26020033598361       15.16250714631216
H            6.09052255017405        3.23771731278399       15.62077041284781
H            5.80788405166845        1.49349262358538       15.79417765938697
H            8.16855916504512        2.73163667715984       14.60199640440096
C           13.51568169759211        0.30567896641075       12.14549605653683
C           11.60115320844992       -1.09123193595184       11.40704072705027
C           13.18697580468182       -2.00012392133725       13.08703548376606
H           13.75337824262221       -2.44227824195098       12.26986510619127
H           12.45923661029093       -2.72881438820573       13.43851288547335
H           13.87545281194597       -1.78925734891718       13.90045611050948
H           14.21932422896693        0.54414993188898       12.93792971245425
H           13.02315702813326        1.22663246607286       11.83971238628840
H           14.07869473753629       -0.08404852087095       11.29970010342637
C           13.49794096849173        2.26906984028013       16.85272946195532
C           13.17731595088170       -0.02835672938448       17.81823658061771
C           11.57756320571017        1.79490921165329       18.35275381405083
H           13.87905483336022       -0.44669821506216       17.10179042296338
H           12.45219260124179       -0.79809951880502       18.07477235095331
H           13.72957886989458        0.23896793215029       18.71683397427492
H           13.00062443449929        3.13748965004541       16.42549377390328
H           14.20230679651865        1.88457120876072       16.12025339855040
H           14.06035733532122        2.58877473492225       17.72762293089261
C            4.38342179643294        3.01373183696521        8.93325067081976
C            4.03819175623892        2.45797007962597        7.55414791439382
H            4.16017352219543        3.24945940665510        6.81618428046277
C            2.61190386718977        1.88555151014324        7.52689229284403
H            4.74592015214700        1.66091908853792        7.32567721696062
C            2.38765930761057        1.06584966866559        6.31190598165534
C            2.57978449273695       -0.28151038382151        6.09972000437712
N            2.26643785423810       -0.48956396559095        4.80929110385808
N            1.89663568768937        0.60909779953398        4.22973177068835
N            1.97091632187399        1.54613443751886        5.11705457268618
C            2.28596051868738       -1.73285436367740        4.09920417241697
H            2.89690422999277       -1.05776882764827        6.76723688658322
C            1.61471326690852        2.89235887341702        4.80002215711501
H            0.73422811592957        3.17798153578366        5.37468860584428
H            1.38901231854835        2.91938551586124        3.73624619320969
H            2.43496759952963        3.56635151876259        5.04016070183605
H            1.88753799799899        2.69835148348570        7.58158312167332
H            2.49778272090895        1.24877379304247        8.40429252998552
H            2.85717445871238       -1.60344328937074        3.17889184972078
C            0.84800278948763       -2.19714148846420        3.78631055108257
H            2.79113817873867       -2.46463830863343        4.72815452830387
H            0.43878698477752       -1.60478080866429        2.96866622939909
H            0.23134056569717       -2.03096256929477        4.67532389583934
N            0.80547020942437       -3.60279149901205        3.46725330972500
C            0.77150205344317       -4.49439581240671        4.60608641916158
C            0.77215596531617       -4.08359995298904        2.20997056877365
H            1.47248211554921       -5.31845600717624        4.47900458519242
H           -0.23018356216265       -4.90363747776908        4.75756602675551
H            1.06086885089296       -3.94511712012529        5.49688289289630
C            1.00580988242907       -3.25914538241886        1.07946319979850
C            0.92560295003115       -3.75719463552562       -0.18739076019895
C            0.59091572150075       -5.11210025429900       -0.41734254129381
C            0.38950448274326       -5.94739530041713        0.70294123608436
C            0.48821151012220       -5.45329189896918        1.97036276029391
H            1.27074790286588       -2.22180169350156        1.19876548241872
H            1.11793867653980       -3.12295228925503       -1.03916669731608
H            0.31222297941583       -6.12051682545930        2.79560601008766
H            0.14456614558766       -6.98298730727984        0.52908562967823
N            0.36690637880790       -5.65806541198986       -1.62480904974094
N            0.62040300101305       -5.09135627171068       -2.69692351837159
C            0.18028869246459       -5.13731039911825       -3.92772137660918
C            1.12270920530653       -5.16300062042977       -5.01899056216212
C            0.68265482075767       -4.95850648704298       -6.29029170105893
C           -0.68374950384937       -4.67398266266502       -6.57091932865363
C           -1.63556653448438       -4.69748406744162       -5.48540250690118
C           -1.19550248161522       -4.93597128646302       -4.21007624928996
H           -1.87495465344614       -4.95864778225034       -3.37397512853904
O            2.40262365305450       -5.42176832347775       -4.64094715934275
H            1.34861175784678       -4.96823703585023       -7.13612122149301
N           -0.98365330214441       -4.32914788969422       -7.81343872624843
N           -2.16668251599612       -4.15451097804969       -8.21538688705762
C           -2.78387525016132       -3.21649833784828       -8.86638375313227
C           -4.05162382016518       -3.47742619299106       -9.47251698707658
C           -4.83543047546332       -2.45714952915717       -9.89923595867701
C           -4.40919984942324       -1.11131142221709       -9.76527039186506
C           -2.32469801921517       -1.85604848482836       -8.83065202471706
C           -3.11769459906023       -0.84353251878380       -9.25250446000981
H           -1.33033031652367       -1.66932697035502       -8.45427353697291
H           -4.37299165002765       -4.50265185340651       -9.56214607970073
H           -5.80594273694914       -2.63316330030240      -10.33787061381806
H           -2.78359852589368        0.18220656213804       -9.21753175546035
O           -2.91436868619147       -4.48686834658736       -5.83779350125353
C            3.37819291490234       -5.58538747983876       -5.65184019797482
H            3.50941902557160       -4.66778986430587       -6.23164885966009
H            3.11404385968489       -6.40710035447927       -6.32278102980315
H            4.30130454090888       -5.82043002584436       -5.12618631068560
C           -3.92169292621272       -4.53862058786311       -4.84734607542852
H           -3.97655308373027       -5.53343738598701       -4.39801480727866
H           -4.84901451946047       -4.31595381630731       -5.37020753528788
H           -3.75321810138627       -3.78624691120750       -4.07345510899856
N           -5.23068112595135       -0.09102385233290      -10.11906432776200
O           -4.83433315867185        1.10735443691541       -9.94268716940974
O           -6.35329816036183       -0.30941131954735      -10.60498174996047
C            3.24529039797213       -6.31695619155274        7.42330146070798
H            4.99389532595874       -5.28509183237295        6.77420680670813
C            3.99937293192111       -5.17689103744843        7.17588401394704
C            1.97567936036372       -6.20703024091392        7.94897371333057
H            1.39175002235711       -7.08987942927284        8.15513635274933
H            6.04522315061905       -3.52755400104792        7.40744585005718
H            5.87672622858281       -1.76364103538024        7.34790661949358
C            5.49982282671543       -2.70398658734488        6.93764454261525
C            3.48098593938102       -3.92474991115155        7.45265552518656
H            5.18354784939084       -3.57110117063237        4.97257665640198
O            4.13073340675471       -2.72978092966257        7.28296191131623
C            1.43561000572374       -4.95576486611552        8.21720754544893
C            5.72481325123592       -2.73235401836573        5.41607742896729
C            2.16882899149787       -3.80914134381752        7.96503700018799
O            5.23886730632884       -1.59004226779418        4.74645981357315
H            7.04950172152191       -0.65531977772500        5.06959399350836
H            6.79992561847117       -2.86146822703991        5.22844149222676
H            0.44430461701712       -4.89501472900462        8.63513764851938
H           -0.64574314785169        9.05024360121033      -10.32677666442383
H            5.76363443560942       -0.09571370671629        2.83663748201895
C            5.98786376946343       -0.40677263390594        4.94993024101776
C           -1.25935556457322        8.21026714418327      -10.03712147205106
O            1.74807156854432       -2.52138796852045        8.16993311097715
H           -1.11617812723249        8.62256944167692       -7.94098965380903
C           -1.52274575485636        7.96883222702306       -8.69865992935943
C            5.83586400669074        0.51805787243565        3.74302167677366
C           -1.78741796857493        7.36980697555519      -11.00371317998387
H           -1.58385549901166        7.55101222943345      -12.04907947184919
H            0.26054881958577       -2.91756981554085        9.56342127759837
H            3.91902687200518        3.09833872130184        3.29810263063360
C            0.46376876712196       -2.27356898037504        8.70115712175696
H            5.64094358546630        0.12231658646716        5.84577889824602
H            6.72939434202356        1.15358653736629        3.66318358145513
H           -0.57021618650288       -3.40100242894015        7.16418825321503
H            5.53058552093802        2.73616812825324        2.63122303151770
C            4.55022530782216        2.31266999218348        2.88387940850300
C           -2.30857853512946        6.89219420902084       -8.32776547612218
C           -2.57979822239907        6.29708781099879      -10.63516761384937
H           -2.52132869028379        6.70400643971338       -7.28551151432992
O            4.69391074955930        1.33978683676788        3.89914747739346
H            0.50330152686111       -1.23656930411226        9.04292096249404
C           -0.66074694848943       -2.43436031684478        7.66340764672379
C           -2.84853219952458        6.04606980264687       -9.29235450658583
H           -1.82375233291452       -0.27218488838770        7.78882012262271
O           -0.62187379074585       -1.47920482819438        6.62581240694569
H            4.24671578856448        0.77080159484021        1.39665108502793
H           -2.99061047875033        5.63676272661949      -11.38562748353476
C            3.89218389388942        1.78678094065945        1.60280239783292
C           -1.12559048008825       -0.19324913010022        6.94965120720086
H           -0.98814199387481        4.57696246286454       -8.08704644804574
H            4.16848104650971        2.43501094355562        0.76155269331390
C           -3.69739926840626        4.89913156207541       -8.89959843360256
H           -1.62437672014989       -2.39449329987002        8.18787131735638
C           -1.72141561418845        3.86005002497454       -7.77294471531911
O            2.48596720753822        1.79021738963168        1.77707912831454
H           -5.16651298354475        6.90531125059229      -10.31094687362440
H           -0.30707327142438        0.47825761360402        7.23251840517855
H          -12.54232873894311        5.06260428965467      -10.44691925131779
C           -5.64113356760635        5.97704423613886      -10.05880544762047
C           -3.11199271678863        3.88988359319648       -8.13407719955351
H          -10.69977020179921        4.16104758693548       -9.07746661616636
C           -5.02386413295809        4.90089157479040       -9.33216988579046
C           -1.84645623457437        0.39780750805987        5.73164995246443
O           -1.04762379560864        1.41620940635026        5.15964285140467
C           -1.54133518410414        2.76052916757379       -7.00471405285442
H           -0.62569395663546        2.40054081018983       -6.57848719679784
C          -11.59140986383672        4.83567631741028      -10.90620152477743
H           -2.03559460679240       -0.40835028074195        5.01221915128313
C           -6.90792763471376        5.58642002672308      -10.33087113032125
H            3.26916440405945        0.60080286515699       -0.54022660991858
C          -10.56003751031643        4.32864518739251      -10.13562354672958
C            1.73330328655874        1.09171449725627        0.88303331046948
H           -7.67295018709524        6.13084700936081      -10.84926226971590
N           -3.74751452105846        2.80777680873695       -7.61124347853831
N           -5.91943074268902        3.89839724936740       -9.14468878150075
C           -2.82195593247972        2.11608148233386       -6.89564217285101
C            2.22968293753697        0.51441230252860       -0.26941415790002
C           -7.06393952888834        4.27042981566335       -9.77246948715284
H           -2.81291174953231        0.82459075383035        6.03425158468462
O           -0.07707089366083        1.54230606478668        2.32410449603238
C           -1.64185443141574        2.06516503433816        4.05499132171334
C          -11.40713432826416        5.05059237199232      -12.26223792047321
C            0.35572415049015        0.94839140693308        1.18223511870011
Zn          -5.56229861397462        2.12021105190664       -8.25885982682773
C           -1.26588753580461        1.16756754641832       -4.42583455547243
C           -0.17683584619262        0.66506743618226       -3.73735005657417
H            0.34804512898133        1.29163340990993       -3.03384699189388
H          -12.21333099330420        5.44339708061327      -12.86378468399755
H           -1.59170556346896        2.17999695660085       -4.24163792637464
C           -9.32663820511462        4.03795297100533      -10.71137755766688
H            1.89691985794386       -1.84207885092914       -3.99736466223988
C           -8.21924285559639        3.49707241742350       -9.89197850116471
C           -3.06098761359582        0.94810094423997       -6.16401648057062
C           -1.94930599605037        0.39670525447259       -5.36570893221395
C           -1.42348915270798        1.34635285108128        2.71905069606308
C            0.25683398112459       -0.63627502436188       -3.97463625035829
N            1.40309822657087       -1.19344271784066       -3.39341514362066
H           -1.18295905577987        3.05310856224303        3.99242078419032
C            1.40833124165004       -0.21049007425466       -1.13606632996475
C           -1.52488555720558       -0.91550592907204       -5.57121467219946
C           -0.43196531348186       -1.41907885989122       -4.89901192276208
H           -1.63498466525064        0.27564548803478        2.82524891282407
H           -2.72007055019571        2.18403346462242        4.21933708543579
C            2.08153702734773       -0.92038867013222       -2.24998467062232
C           -8.39037528748307        2.23107676154490       -9.33204364540484
C           -4.26606676105097        0.24024487960825       -6.19043296071925
C          -10.18452890129075        4.75791376833819      -12.84458961907263
H           -2.04620546521761       -1.52919175523033       -6.28919912875524
N           -7.51966694045590        1.59975095958799       -8.50399246738209
N           -5.33912697111611        0.52319858265541       -6.97583100736785
H           -0.09331757915929       -2.42473612465953       -5.09865290617131
C           -0.44888338073780        0.21755448284084        0.31858498185589
C           -9.14953045932212        4.25818668338780      -12.07449850826624
O            3.22357213756963       -1.34939300459128       -2.11274646404773
C            0.06624950264937       -0.36439028371221       -0.82954972413764
H           -2.10735896636019        1.77439737826335        1.97590824039288
C           -9.52703511126833        1.38666616919857       -9.58339230704654
C           -4.54193220458731       -0.92071224324713       -5.39261140288643
C           -8.06645449065344        0.39187949793974       -8.20923623302024
C           -6.25934408611290       -0.45095682915778       -6.74878529078117
H          -10.34860530206989        1.63523187658084      -10.22661701209912
H           -1.49767702860202        0.08901599940754        0.52709338352813
H          -10.03535896186004        4.91827949833793      -13.90241452753284
C           -9.32311963677870        0.24302006611472       -8.89203036857183
H           -8.19684797473213        4.01970773350956      -12.52544653185891
C           -7.51017235701800       -0.56505009693253       -7.36048842743992
C           -5.77326797695998       -1.35677092002550       -5.74680292099149
H           -3.88653323690288       -1.32374701188952       -4.64687147306845
H           -0.58352522400322       -0.93976414591932       -1.46825903058333
H           -9.94232243159188       -0.63224848116128       -8.86500463457246
C           -8.29642497033176       -1.78447344175408       -7.08061349225892
H           -6.32660924622547       -2.18671651147989       -5.35342872343934
H           -6.80508516390263       -3.10492605687103       -7.85465841630986
C           -7.78154534319167       -3.03980750686420       -7.39517068834504
C           -9.55805360671988       -1.70166390510343       -6.49665117469442
H           -9.95610439798711       -0.73078991459247       -6.23908588929561
C           -8.51827122459190       -4.18352730099837       -7.14386577477543
C          -10.28889252778941       -2.84745528195386       -6.23768042551030
H           -8.11335055354075       -5.15038341405769       -7.40425601736703
C           -9.77291810104584       -4.09124150990261       -6.56332815305154
H          -11.26545213061448       -2.76815389358695       -5.78285910274082
H          -10.34723297218867       -4.98440133955155       -6.36766719952947
H           10.86396371788806       -1.84425009200994       11.67579796887303
H           12.22821498756052       -1.50058184228983       10.61724870936885
H           11.09262719786409       -0.21395074936293       11.01383544787141
H           10.84527381445124        1.06811916726908       18.69604365699419
H           11.06002475448443        2.68562277813373       18.00483965496699
H           12.19669365808337        2.07519586304784       19.20293259180769
H            3.66495872447136       -7.28661535047219        7.20690456761812
H            3.66969836491613        3.79292190142786        9.23283916703543
H            5.39132506487350        3.44723884273744        8.91258101296319
