# Supplementary material for: Molecular folding governs switchable singlet oxygen photoproduction in porphyrin-decorated bistable rotaxanes
Source: Commun Chem. 2024 Aug 7;7:171. doi: 10.1038/s42004-024-01247-7 (PMC11306352; doi:10.1038/s42004-024-01247-7)
Supplement: Supplementary file 4 — Supplementary Data 1 [file 42004_2024_1247_MOESM4_ESM.zip › paperstructures/1b_+/halfopen_conf8.xyz]

272
halfopen_conf8, charge 1
C           -7.67740615029948       -7.37191147512863        1.67448545600536
C           -7.29191974871576       -8.53979691536439        1.02531350606640
C           -7.79580631500718       -8.89336368349816       -0.22046410378953
C           -8.70841643101274       -8.03571201297310       -0.82493923522402
C           -9.11253814275494       -6.86644737111390       -0.20278022545272
C           -8.59726937902042       -6.54466719799239        1.04341610028735
H           -8.92810370862520       -5.62592959285912        1.50091779299188
C           -7.13620872805779       -6.97299063782029        3.04114687932955
H           -6.58136301179586       -9.19018602641251        1.50162408340950
C           -7.38425450668648      -10.16941018451352       -0.94336373805737
C           -9.90189177962775        0.06405720686055       -0.68196028821218
C           -7.90446480334412       -0.76438304249234       -1.71787906835141
C           -8.59826539987848        0.28244407786719       -1.10925861232409
C           -8.49641580971394       -1.99730696735559       -1.87774476784510
C          -10.47652073030751       -1.18935399315547       -0.82790227492979
C           -9.78827407671644       -2.23677082269376       -1.41826528597035
H           -6.89595109717597       -0.58943777284438       -2.05591410946740
H           -7.94344343550179       -2.78761925294648       -2.36500633621282
H          -11.48408017565048       -1.34777710787110       -0.47248680201728
H           -9.11822426261756       -8.27408786287124       -1.79592126411879
C          -10.08157507025050       -5.92906097682333       -0.87326053260011
O           -7.90914913047724        1.45090342304564       -0.97750135811962
H          -10.48000394686028        0.85320824482848       -0.22825096437577
N           -9.63431432872009       -4.55357618345105       -0.73339188270471
H          -11.06787973256984       -6.00746598433868       -0.39671444752016
H          -10.20592015519293       -6.22215410992233       -1.93333383405084
C          -10.38718640901470       -3.61040189766077       -1.54420056891398
H          -11.42031867713796       -3.61008589562824       -1.18252498213333
H          -10.40841354767072       -3.90889471726519       -2.61235295332473
H           -8.65002062766353       -4.50145204885791       -0.98074623934945
C           -8.30744287641506       -6.89382142594773        4.03144150703876
C           -6.45578591940719       -5.60036551079865        2.93179393616707
C           -6.11018467863211       -7.96772952952873        3.59293025139559
H           -5.24844112937708       -8.04869470175259        2.93416270388551
H           -6.55048329610447       -8.95282522763289        3.72838348449723
H           -5.75869936684605       -7.62375524556111        4.56393494454898
H           -9.03748628709642       -6.15227845092131        3.71956232932646
H           -7.94485991345721       -6.62440274259649        5.02139487782410
H           -8.80840663037448       -7.85760638342649        4.09874091738770
C           -6.75371058400409       -9.80129866825351       -2.29504915354416
C           -8.63110951989999      -11.03709516397459       -1.17117946218998
C           -6.36489713577257      -10.99984701412943       -0.15730356010425
H           -8.35818203606877      -11.96103486584701       -1.67714174433046
H           -9.36826413506444      -10.52089591488570       -1.78015035529114
H           -9.09342209121790      -11.28877568347063       -0.21870932086809
H           -7.45676209670372       -9.26844613701931       -2.92926755259527
H           -6.43942578107839      -10.70166165163748       -2.81902232442163
H           -5.88179407504161       -9.16821818179467       -2.14283689450375
C           -8.53045509052831        2.56071841612408       -0.34471406648982
C           -7.46336509232930        3.62329206877080       -0.11670417394461
H           -7.87842199997716        4.39877178511169        0.52232350431778
C           -6.96980375242418        4.22833825807525       -1.43620353349207
H           -6.63793384980462        3.14589838533920        0.40971987552496
C           -5.83915963063732        5.16677990094586       -1.24786228910520
C           -4.46944908725292        4.98099502851601       -1.31912203393949
N           -3.91836762398820        6.19001986006670       -1.11777794546564
N           -4.83450368501004        7.09338362108991       -0.91380995916391
N           -5.98236877338560        6.48678363343209       -0.98480676045796
C           -2.53383723452413        6.55210432353276       -1.08044243002363
H           -3.89513004587148        4.09100086198659       -1.47949576746833
C           -7.19615026230758        7.20213509379061       -0.75172618642766
H           -7.63515242780809        6.85678472774316        0.18473689208338
H           -7.89368509514795        7.01216863870523       -1.56791720999111
H           -6.95720964076848        8.26082711354013       -0.68398880419531
H           -7.80182499388425        4.75681121245547       -1.90055115910724
H           -6.65270548486490        3.42864601950754       -2.10502795163978
H           -1.94302703074434        5.84798912583589       -1.66943724850636
C           -2.00431568158388        6.56949621258311        0.37334412967630
H           -2.44460257018573        7.55037245607023       -1.51017148956009
H           -2.14143861275177        5.58456150582202        0.81364511428197
H           -2.57586951759028        7.29759739794023        0.95566520380614
N           -0.61783729443076        6.95059853920653        0.38576601919373
C           -0.36692464219579        8.34716563001590        0.09457716709011
C            0.40373481883735        6.06656286742461        0.43504335236557
H           -0.04753842470111        8.49270260508039       -0.93974037889312
H            0.40310016635886        8.73698985223806        0.76007659139369
H           -1.27730571778535        8.91568026961123        0.26608124859515
C            1.72412779025544        6.48182231970289        0.13278579817046
C            2.78218889215397        5.62413562979143        0.22207048497323
C            2.60130573555996        4.29205661245208        0.64518434009872
C            1.28813702367112        3.86852284337816        0.95541163297969
C            0.22686383973025        4.71732356020052        0.83346670240901
H            1.91209953131221        7.48654620540000       -0.20148774613628
H            3.78022218174173        5.94704904905662       -0.02696726836947
H           -0.75094758805612        4.33488502645883        1.07724560553966
H            1.14520929170615        2.84776688271695        1.27791797538511
N            3.70462221764307        3.52614424585762        0.73350444843909
N            3.61936244968736        2.29783222420196        0.98767880685870
C            4.56554774809472        1.46971121371830        1.41294482422881
C            5.54104703485167        1.86750268648492        2.39169204758635
C            6.39944695265899        0.93071252581014        2.88840192759442
C            6.37817592559222       -0.42248644884169        2.45779672605649
C            5.37232919349564       -0.82351208622820        1.53356927791780
C            4.48953440460447        0.11142717188595        1.05347527569700
H            3.75297491338935       -0.19681565096646        0.32852467653552
O            5.51224328771380        3.17842446871223        2.73322044412456
H            7.16508000790139        1.18939839763709        3.60258924710890
N            7.26430414382256       -1.33312284488385        2.88888854501551
N            8.34610044294637       -0.94399763375196        3.45783180578915
C            9.10568681619990       -1.77430213542761        4.18704062461138
C           10.49400489207436       -1.52241658173887        4.27238943250899
C           11.28568135263598       -2.26575822046766        5.10045955519236
C           10.72028229238413       -3.28122698635790        5.88949469810236
C            8.54801216540270       -2.79124834519974        5.00173060111889
C            9.34080097183261       -3.53132824714641        5.83260231461264
H            7.48370955971373       -2.96475329472665        4.94424240801593
H           10.91532652372960       -0.75104453571962        3.64869810895727
H           12.34896618620774       -2.09428841648266        5.16560801102518
H            8.93187152196663       -4.32288500863331        6.44217267308119
O            5.25994615558599       -2.08425006201064        1.00918408878931
C            6.45417591849268        3.64737387747166        3.67785949735797
H            6.32762387323669        3.15039860509276        4.64385660925810
H            6.25365989140472        4.71149962585932        3.78178260878347
H            7.47538722789082        3.49661046806662        3.31722054543946
C            5.48617976646346       -3.18557798995068        1.88387311345208
H            5.04786739661133       -4.04959914977815        1.38819125668609
H            4.99144080958452       -3.01079320625904        2.84115557116413
H            6.55075757704334       -3.35587116323423        2.04562062678795
N           11.53338720771183       -4.05077480365290        6.72678324610885
O           12.74532017346787       -3.82109986355934        6.75953019213482
O           11.01385315391525       -4.93872982171582        7.40976697989253
C           -9.00451100874226        3.03270706546628        5.18179043322238
H           -6.89540430915126        2.91258373598402        4.91085727228177
C           -7.80914642413519        3.36317542593116        4.55940977984246
C          -10.18312332711825        3.59986863428965        4.74798828819584
H          -11.11953119880683        3.34482590118098        5.21874928507469
H           -5.64382403705689        2.82489555094683        2.95869573567483
H           -5.05859873731749        4.08993101068451        4.06740443408010
C           -5.45322669259459        3.90019211873695        3.06280055588213
C           -7.78369894866959        4.26408680180666        3.50819726199706
H           -3.96961130152402        5.28613210876401        2.32794324562784
O           -6.64775786462401        4.63182944645028        2.83604594645222
C          -10.17444054002374        4.50616886532808        3.69645894381129
C           -4.47612443419149        4.38548842367783        1.97902122913014
C           -8.98955209937287        4.85622224901842        3.07063535772996
O           -3.43911816174912        3.50330293857439        1.60661117801773
H           -4.87572045911541        2.24410494538351        0.79111843581068
H           -5.09273357886071        4.63264934109210        1.10806229932279
H          -11.11256580406669        4.92767953871620        3.37492499219701
H            1.53102674820385       -8.94895849054483       -3.75122616070542
H           -2.71144271394819        0.74486699062732       -0.00515249183961
C           -3.82975627152965        2.22863167140083        1.10786883459455
C            2.13324688739889       -8.11121601412576       -3.43245657274497
O           -8.87870208265257        5.75716321716649        2.03834939633187
H            1.84936410282226       -8.49690576373162       -1.34522917934684
C            2.31313639097622       -7.85790783936226       -2.08243029803690
C           -2.94876316707375        1.81252870843069       -0.08717672896376
C            2.73064719351149       -7.28612274130774       -4.37155475309906
H            2.59728744978479       -7.48127182932901       -5.42559712842480
H          -10.72282834638964        6.67302520406538        2.30587934293611
H           -4.29479726850736        0.17271266438448       -1.50893495302357
C          -10.05200089790059        6.34853026410683        1.50509339050989
H           -3.71823215596050        1.48667867006901        1.90756671432189
H           -2.01848561561539        2.38411931168804       -0.05528789847829
H          -10.76748771466679        4.39563913294416        0.92777472113071
H           -5.49290974734587        1.47059579063587       -1.26463132990368
C           -4.55326927772084        1.20894718985608       -1.76520858890493
C            3.08926290035013       -6.78816281877359       -1.67277191492602
C            3.50097080315839       -6.21151488270008       -3.96371999467722
H            3.22733522381785       -6.58845989875635       -0.62013266793165
O           -3.50362173201043        2.07614876111645       -1.36018075342855
H           -9.70512891006757        7.23616038813971        0.97200405590352
C          -10.80180772690339        5.41527522089976        0.53408144274948
C            3.69149070646208       -5.95295433581874       -2.60929172041602
H          -11.76593209457378        6.39395636928056       -1.64191712984467
O          -10.22653290664156        5.34415828859569       -0.75259443195232
H           -5.57489851188488        0.56962545751105       -3.53047021989453
H            3.97142539967042       -5.56958998503600       -4.69441718946868
C           -4.77525174790653        1.27338439110052       -3.28516730848043
C          -10.66983550939072        6.32367499393661       -1.67259132247957
H            2.08357912551906       -4.01049882035855       -3.40586847487423
H           -3.87145632873462        0.97102362815557       -3.82110906472490
C            4.51989249379669       -4.80411189776650       -2.17581557760304
H          -11.84948436314227        5.73440462225660        0.46571326816400
C            2.78561759372291       -3.26082566451263       -3.09788964889878
O           -5.25406498974600        2.52210396754032       -3.74504917249767
H            5.67486996142715       -7.31317544112479       -1.44442171312606
H          -10.25173990213289        7.31053053218788       -1.43833412887973
H           10.65978734797610       -5.91737587535196        4.12288652415505
C            6.16008901400553       -6.40037618866390       -1.15983282660715
C            4.05158601404730       -3.52387049883843       -2.47311860335091
H            9.12393619275982       -4.40633087077911        2.93476197349990
C            5.69813974354770       -5.07846068174783       -1.48215511822296
C          -10.26236732071194        5.91318786323733       -3.08688374283877
O           -8.87982049172927        6.13257836399592       -3.29268995956607
C            2.66578963251159       -1.91574933364475       -3.18658333769169
H            1.84205504440663       -1.35474211200250       -3.58059772033742
C           10.57686450963611       -5.97296909681051        3.04709037971692
H          -10.49966745237605        4.85147317821187       -3.23666502765560
C            7.30112069777369       -6.25221058470421       -0.44710472229444
H           -2.54826878681579        2.49913126874260       -3.59847602302827
C            9.71193553888246       -5.12398336078117        2.38102496615040
C           -4.37561912386679        3.52936690592622       -4.01095002894486
H            7.91750186849184       -7.01819347395719       -0.01996586413670
N            4.67705463898312       -2.35019269799124       -2.18643707653228
N            6.56725669685397       -4.15374217813598       -0.99293482383296
C            3.86385535691785       -1.35275908752888       -2.62758608517622
C           -3.00260950432942        3.42324194191423       -3.91198703123089
C            7.55325420848953       -4.84053471138456       -0.35606759491509
H          -10.84114920940341        6.50728575785445       -3.80773492082297
O           -6.30699009799887        4.81102626627040       -4.40832649979325
C           -8.46527901789299        5.81760308560151       -4.61002589397688
C           11.33488831053757       -6.89047121822949        2.33824940960681
C           -4.94687380987631        4.77405269221742       -4.37622887808610
Zn           6.34934598573837       -2.13345346521764       -1.05932283952757
C            2.44155993135137        1.80613088277819       -2.13126641927498
C            1.41960941889778        2.63661391329644       -2.54431712103299
H            0.94160945234907        3.29526497181785       -1.83802088945530
H           12.01213734806034       -7.54997326082431        2.86022503237666
H            2.74172624044643        1.80057749400400       -1.09539046057656
C            9.58597509740434       -5.18827621447461        0.99616615895456
H           -0.57221892825595        2.96009021958262       -5.13554782425244
C            8.64587537868948       -4.27810122435129        0.30416946976578
C            4.11858548141013        0.01719915044298       -2.52773033569003
C            3.07408301604188        0.94120522957317       -3.02018665347200
C           -6.95710584547711        6.02393839287916       -4.74447031359855
C            0.99197630072671        2.60418550535798       -3.86757403298407
N           -0.13956344437042        3.31389714261120       -4.29272577967000
H           -8.99195830076203        6.46750635972802       -5.32186475424254
C           -2.17882609293922        4.53337102571777       -4.10197172965627
C            2.66777770396882        0.94553125112234       -4.35260666676531
C            1.63433978762036        1.76067689098167       -4.77153520242369
H           -6.72043879347020        6.30102502851703       -5.77849818591162
H           -8.70285740173409        4.77205400393806       -4.84429701793534
C           -0.75567763874200        4.35613813369003       -3.68540231401313
C            8.92248673968481       -2.91202427127352        0.36371298057161
C            5.25610767533043        0.57274930188424       -1.93879636191873
C           11.22214020298833       -6.95472384945047        0.95878928631874
H            3.16416352810535        0.29859644100221       -5.06020581286263
N            8.14644711227442       -1.91298172807637       -0.13366487228717
N            6.27850424726320       -0.11944950735243       -1.36624064896339
H            1.31695426561275        1.73485039514897       -5.80377969308875
C           -4.11203792277403        5.85492738888409       -4.62100883235997
C           10.35141869755632       -6.11173478620134        0.29084935032913
O           -0.26942136161461        5.04360215866739       -2.79846150358896
C           -2.73694419831927        5.74837743214997       -4.45475547673906
H           -6.64711773271964        6.83142436422421       -4.07150212682088
C           10.12939242409091       -2.36463276888161        0.91738984375369
C            5.50643613610284        1.98294919229503       -1.83852780699761
C            8.80591730495909       -0.74893579740849        0.10552606085801
C            7.16136568339796        0.80247355162924       -0.89514670004749
H           10.92158919775527       -2.93748841585830        1.35852187570295
H           -4.52480314740386        6.80270985353559       -4.92336165928217
H           11.81549583515385       -7.66433406227826        0.40110273443333
C           10.06240268383351       -1.02433585144301        0.74582255734344
H           10.26922200854763       -6.15609240258110       -0.78547499899537
C            8.35205713258497        0.53022412789289       -0.21877172559643
C            6.67853373127341        2.12533568965441       -1.17760990539573
H            4.87028201860393        2.75551802308960       -2.22214860731824
H           -2.10661264557278        6.60971717436117       -4.60628168709770
H           10.79881365230605       -0.28987200366813        1.00602699076377
C            9.19333698406642        1.67497135651709        0.19003264433464
H            7.16971643911043        3.03510210548564       -0.89588419602587
H            9.12696122618371        1.17860428846084        2.26758100478247
C            9.50208017763138        1.87670632981402        1.53315600650191
C            9.69824500358058        2.56292630656688       -0.75659514688931
H            9.48430327002045        2.39706796338242       -1.80255373820464
C           10.28072570513482        2.95262854473946        1.92073828160063
C           10.48394597783558        3.63330042955172       -0.36730423293184
H           10.50992032162989        3.10093605632885        2.96643108971143
C           10.77193767234450        3.83562794128449        0.97259190146521
H           10.87448076023452        4.31030133121684       -1.11283778362649
H           11.38194225587879        4.67307089841540        1.27659389933354
H           -7.15633874097247       -4.83787073847291        2.60412446879981
H           -5.63646608716129       -5.64480147850230        2.21705661526794
H           -6.05487665787740       -5.30512091850305        3.89936626313532
H           -5.44728286916443      -10.44021781668999        0.00862781854329
H           -6.11375467427620      -11.89409975020588       -0.72450683395871
H           -6.77094580523785      -11.31564415358219        0.80084912848394
H           -9.00160928979588        2.32990761912069        5.99999241842481
H           -9.33787931862190        2.95591210429844       -0.97115729271547
H           -8.94581910098725        2.25297975340505        0.62391093065452
