# Supplementary material for: Molecular folding governs switchable singlet oxygen photoproduction in porphyrin-decorated bistable rotaxanes
Source: Commun Chem. 2024 Aug 7;7:171. doi: 10.1038/s42004-024-01247-7 (PMC11306352; doi:10.1038/s42004-024-01247-7)
Supplement: Supplementary file 4 — Supplementary Data 1 [file 42004_2024_1247_MOESM4_ESM.zip › paperstructures/1b_+/closed_conf6.xyz]

272
closed_conf6, charge 1
C            8.37911625600000       -7.66161111250000       -0.20806968940000
C            9.38250193700000       -7.44560628980000        0.72584463480000
C            9.53493412840000       -6.23276816930000        1.39435379320000
C            8.63976239710000       -5.21210595920000        1.10787082130000
C            7.62862862950000       -5.39649620300000        0.17480326150000
C            7.50446347760000       -6.61414981550000       -0.47373538020000
H            6.70323954940000       -6.73675111910000       -1.18883115080000
C            8.20218050970000       -8.97984228160000       -0.94712011660000
H           10.07159143440000       -8.24253159760000        0.94788656210000
C           10.66557878580000       -6.08196663370000        2.40413828080000
C            6.17537910890000       -1.45976611910000        3.78143896660000
C            4.37582731580000       -0.94343731850000        2.28101582980000
C            5.27375408230000       -0.53004787330000        3.26090153920000
C            4.37884215920000       -2.26220711340000        1.85792970820000
C            6.17300415590000       -2.76797475840000        3.34149968450000
C            5.26848464160000       -3.19157760420000        2.37647289050000
H            3.66161526720000       -0.25700035590000        1.85180836450000
H            3.68064362910000       -2.58702094040000        1.10273798520000
H            6.87512981720000       -3.47272507360000        3.76268490820000
H            8.70905712870000       -4.25596011600000        1.60230514010000
C            6.60164752070000       -4.32427969710000       -0.09613059030000
O            5.36615110500000        0.73105532550000        3.77709309000000
H            6.86058345700000       -1.13667217000000        4.54937110320000
N            5.28308662620000       -4.65606263580000        0.43661181150000
H            6.48336157070000       -4.19741135730000       -1.17714406250000
H            6.90818129530000       -3.37157213420000        0.34495579290000
C            5.22959716360000       -4.61781435440000        1.89353324520000
H            6.04368038490000       -5.19358372630000        2.36290282760000
H            4.28054373690000       -5.07113363760000        2.19850196670000
H            5.04406881450000       -5.59040900580000        0.11179449880000
C            9.21735413770000      -10.04468570600000       -0.52105744900000
C            8.37099242360000       -8.72901537250000       -2.45289305970000
C            6.79241387700000       -9.52348995690000       -0.67101004760000
H            6.65484705860000      -10.47996700660000       -1.17133907740000
H            6.02718222770000       -8.84183840960000       -1.03277308890000
H            6.64511355770000       -9.66935950350000        0.39778431790000
H           10.23491121880000       -9.72540126870000       -0.73540869350000
H            9.03186287780000      -10.96275109170000       -1.07525536800000
H            9.12661116710000      -10.27059118610000        0.53925822430000
C           10.70726681450000       -4.68884823940000        3.03968879490000
C           12.00782959710000       -6.31998560790000        1.69628819830000
C           10.48197066780000       -7.11390973750000        3.52672407300000
H           12.82970445720000       -6.18705982610000        2.39685518340000
H           12.13242408360000       -5.61468984980000        0.87699604620000
H           12.06938616650000       -7.32577765190000        1.29068817610000
H           10.86799167050000       -3.92421435360000        2.28379006910000
H           11.53000409090000       -4.64094207120000        3.75019615740000
H            9.78642379580000       -4.47727371920000        3.57794301560000
C            4.43052737280000        1.72022317230000        3.38483161650000
C            4.85574879180000        2.43897789990000        2.09978367150000
H            5.20467045560000        1.70097309850000        1.37713047120000
C            5.97481993210000        3.43191608990000        2.39832441130000
H            3.99287702390000        2.95120252770000        1.67273265230000
C            6.57624546950000        4.02341445330000        1.18972822130000
C            6.38193784200000        3.80743886660000       -0.15681265640000
N            7.20417755070000        4.66834121100000       -0.78316565690000
N            7.88751547390000        5.37688446510000        0.06750340370000
N            7.51403664700000        4.99444878130000        1.25162145680000
C            7.35325192320000        4.86606711140000       -2.19490552080000
H            5.73024956380000        3.13627938540000       -0.67375229920000
C            8.04470084790000        5.59846727850000        2.43063715860000
H            8.85242639690000        6.26574819690000        2.14326096880000
H            8.39976620420000        4.83070246850000        3.11757641400000
H            7.25375872910000        6.15316761020000        2.93752599930000
H            6.76279121730000        2.92739980700000        2.95874223520000
H            5.60448524490000        4.24368971300000        3.02737209440000
H            6.38057200430000        5.12614092850000       -2.61819109430000
C            7.87703301100000        3.58945802940000       -2.89137603180000
H            8.04399485800000        5.69855716700000       -2.33473529810000
H            7.31106119120000        2.72594372860000       -2.53670814770000
H            8.92428038420000        3.43161571170000       -2.62953650380000
N            7.77785181310000        3.69429567750000       -4.32585790560000
C            8.93680732470000        4.19002139660000       -5.03702689050000
C            6.63137643240000        3.40282935990000       -4.98332771220000
H            9.40141191390000        3.40059967940000       -5.63292934390000
H            9.66933735680000        4.55545951730000       -4.32324569440000
H            8.66281450630000        5.01371004310000       -5.69700194580000
C            5.43330669700000        3.12110754560000       -4.28632391890000
C            4.28262017040000        2.80165075080000       -4.94838893960000
C            4.24393987720000        2.75339543580000       -6.35557037200000
C            5.42160888110000        3.07672405980000       -7.05925482870000
C            6.57967637230000        3.37869071130000       -6.39727782730000
H            5.38530649330000        3.16148047160000       -3.21391414550000
H            3.38254434890000        2.61467952020000       -4.38019899460000
H            7.46347417040000        3.58603931530000       -6.97562087540000
H            5.39089402510000        3.05064376250000       -8.13678158890000
N            3.14919027560000        2.46613969280000       -7.10666994130000
N            2.05973479200000        2.08575444730000       -6.67212547650000
C            1.61139979850000        1.44572161440000       -5.58860646320000
C            2.22581531950000        0.22051244340000       -5.15639752740000
C            1.61290263390000       -0.53526712990000       -4.19950387490000
C            0.38478769660000       -0.14367264360000       -3.61606146580000
C           -0.22883034480000        1.07258224570000       -4.04540040570000
C            0.37896767240000        1.82318060430000       -5.02635399440000
H           -0.06046738450000        2.73946173790000       -5.38340059790000
O            3.41049425950000       -0.07841645060000       -5.76470414960000
H            2.07636562380000       -1.44156824090000       -3.84216540600000
N           -0.26622920240000       -0.81165722810000       -2.63603093280000
N            0.07353767590000       -1.89896202740000       -2.13895786530000
C            0.93206481050000       -2.89127377040000       -2.41633259580000
C            0.72585417250000       -3.78724355870000       -3.49334612100000
C            1.51566373540000       -4.89541967040000       -3.63168811590000
C            2.54400910380000       -5.15265172460000       -2.71213512750000
C            1.93562454790000       -3.19935642220000       -1.46930683970000
C            2.74358222500000       -4.28963979490000       -1.62392017430000
H            2.06319241450000       -2.53872101400000       -0.62774599150000
H           -0.06394040130000       -3.58156706230000       -4.19980198470000
H            1.37234910740000       -5.57875866590000       -4.45484809400000
H            3.54414300550000       -4.48475538960000       -0.92474963790000
O           -1.39144041260000        1.38170523450000       -3.44307898610000
C            3.94221639050000       -1.37467603830000       -5.59331306530000
H            3.21055261600000       -2.14204884190000       -5.86071256750000
H            4.27818087630000       -1.53444643130000       -4.56448715590000
H            4.79446281800000       -1.43184144910000       -6.26687172750000
C           -2.10405255360000        2.52880274360000       -3.85969443300000
H           -3.00517796880000        2.54282432550000       -3.25024737910000
H           -2.37659599120000        2.46600835870000       -4.91614794430000
H           -1.52844798460000        3.44033454220000       -3.67985208400000
N            3.36265078440000       -6.27443249310000       -2.87836726250000
O            3.17228430550000       -7.01492778750000       -3.84409476070000
O            4.25200697640000       -6.49100772700000       -2.05254565760000
C            5.35809726010000        2.30918292420000        7.36241349980000
H            4.75588195240000        4.32600376530000        7.02931143200000
C            5.48261704900000        3.56703772340000        6.78609734010000
C            6.27522881220000        1.32238397480000        7.07378895850000
H            6.18416104300000        0.34534658730000        7.52216578620000
H            6.64631017050000        7.02411074730000        5.38629590270000
H            5.77512467310000        6.20763972120000        6.70633323710000
C            6.00504551530000        6.17485248570000        5.63671864210000
C            6.52518737440000        3.83924262130000        5.91820964040000
H            4.13523630850000        7.14980802340000        5.21067287200000
O            6.76828355780000        5.03810307900000        5.30499796950000
C            7.32173909510000        1.57740701290000        6.19780467400000
C            4.70770294720000        6.29346862550000        4.82810705900000
C            7.45638418700000        2.82210414410000        5.61129853680000
O            5.03951469670000        6.49818051420000        3.46874074440000
H            3.55760590070000        7.87762411730000        3.09870433870000
H            4.09209074180000        5.38838151510000        4.93339204740000
H            8.02939283870000        0.79176340570000        5.98842506240000
H           -8.86814547300000       -8.76288998360000        2.45717161540000
H            5.49764074010000        7.50056540770000        1.29081102480000
C            3.95664026040000        6.94337207100000        2.67819192350000
C           -9.05522518390000       -7.72597721750000        2.22074594200000
O            8.44363294050000        3.19761869750000        4.73727774210000
H           -8.23637524390000       -7.86301941750000        0.24694470150000
C           -8.69959321530000       -7.22009308180000        0.98098668050000
C            4.44891116930000        7.20136265210000        1.24710128970000
C           -9.65249360160000       -6.89638661170000        3.15589853860000
H           -9.92986042990000       -7.28464978900000        4.12492829920000
H           10.23223786590000        2.87918337300000        3.92256278270000
H            2.71055997200000        4.91942648670000        0.63729049790000
C            9.42966106080000        2.26864101360000        4.34424309670000
H            3.14959845390000        6.19764076670000        2.68029043010000
H            3.85903404250000        8.02077330690000        0.81559237860000
H            9.67646971640000        0.46758567470000        3.19683331380000
H            2.43534240460000        6.55758397680000       -0.00338650280000
C            3.11111259490000        5.69459520860000       -0.02790682640000
C           -8.93621577170000       -5.89092237950000        0.67812282340000
C           -9.89724612900000       -5.56882466740000        2.85241175230000
H           -8.66456828460000       -5.49618720960000       -0.29009669310000
O            4.40949191910000        6.08280163140000        0.39026876470000
H            9.81900824040000        1.71779505230000        5.20665751410000
C            8.94486101750000        1.28050714530000        3.27394090910000
C           -9.53996231320000       -5.05173608290000        1.61035559520000
H            9.18111309800000        1.86952676260000        0.06451721120000
O            8.83157637290000        1.95396516080000        2.02860881910000
H            3.87766746520000        5.76622146930000       -2.03559663550000
H          -10.35917136260000       -4.91961263770000        3.58201053420000
C            3.16544953170000        5.16432029570000       -1.46738412850000
C            9.11343975790000        1.16752142460000        0.89742484920000
H           -7.01787879390000       -4.21544886200000        1.46711177860000
H            2.17723612660000        5.25570697260000       -1.92871196900000
C           -9.79900271130000       -3.63102625090000        1.28528899820000
H            7.97501351320000        0.86001649280000        3.56674212710000
C           -7.33251647640000       -3.23711792210000        1.16161918490000
O            3.64741300220000        3.84214528020000       -1.57194431230000
H          -12.20343444240000       -5.13245587880000        1.59106189420000
H           10.08143564530000        0.66514387000000        1.02603454240000
H          -18.11675561540000       -0.97440719750000       -0.63501972010000
C          -12.25721897990000       -4.07423502130000        1.42739159170000
C           -8.69764459490000       -2.81079908160000        1.04119672660000
H          -15.69801744760000       -0.59723891200000       -0.91919194640000
C          -11.12704149660000       -3.20786558600000        1.24566165680000
C            8.04836964570000        0.11641561700000        0.55155121700000
O            7.15203140900000        0.65663420360000       -0.39677359350000
C           -6.55907537730000       -2.17285477310000        0.84179202230000
H           -5.48898097620000       -2.11321872910000        0.83742017890000
C          -17.44823166840000       -1.11707823820000        0.20126869590000
H            8.53209202330000       -0.77425285060000        0.12395502030000
C          -13.36412547030000       -3.30089973020000        1.32953124330000
H            1.00785251460000        3.84010779020000       -0.78044507320000
C          -16.09099227240000       -0.90195586910000        0.03991982660000
C            2.84341854460000        2.79844980950000       -1.20579130840000
H          -14.39021478030000       -3.60404853430000        1.39811150190000
N           -8.74053016760000       -1.49996959350000        0.67130286320000
N          -11.55375172650000       -1.93328002100000        1.02247547900000
C           -7.44876903870000       -1.09227298370000        0.52335746690000
C            1.51925864070000        2.89197614890000       -0.82544554700000
C          -12.91428893140000       -1.95924330590000        1.08748321370000
H            7.50595300950000       -0.19706032720000        1.45454417900000
O            4.74815378520000        1.52733124330000       -1.69575585490000
C            6.15949667200000       -0.26651928660000       -0.79690508750000
C          -17.94928437370000       -1.51340806390000        1.43060990630000
C            3.45623180030000        1.52511914110000       -1.25367835350000
Zn         -10.39844158020000       -0.34124022380000        0.53567114750000
C           -4.85118670710000       -0.32295697340000       -0.97141454870000
C           -3.49651597710000       -0.11806392450000       -1.12588847910000
H           -2.93930254050000       -0.67774866970000       -1.86118388320000
H          -19.00903817410000       -1.67798420020000        1.55648271300000
H           -5.36272683450000       -1.04545718700000       -1.58985738700000
C          -15.21572837860000       -1.08900521600000        1.10600535460000
H           -1.07169521960000        0.30231139340000       -1.21781516630000
C          -13.76290452150000       -0.86340046770000        0.93366037820000
C           -7.03025101500000        0.18213646740000        0.13799250080000
C           -5.57928413110000        0.40557820090000       -0.03163863030000
C            5.40585957690000        0.31539241680000       -1.99328173800000
C           -2.82836118760000        0.82062678860000       -0.33801210160000
N           -1.45355717610000        0.95461825910000       -0.52877387880000
H            5.47971662120000       -0.47838995490000        0.03986755320000
C            0.78968318130000        1.75264477650000       -0.48817292580000
C           -4.90771786550000        1.34377548960000        0.74695043010000
C           -3.54872483870000        1.55041310120000        0.60428153680000
H            6.12729895610000        0.56944445680000       -2.77467307420000
H            6.62209204310000       -1.21516601220000       -1.10510900590000
C           -0.63546804290000        1.93339164900000       -0.08199298720000
C          -13.33953834820000        0.42996220650000        0.62918262740000
C           -7.88722211930000        1.25875049350000       -0.09461699260000
C          -17.08534435400000       -1.69794666620000        2.49783285050000
H           -5.45774748840000        1.90573612190000        1.48717271290000
N          -12.05634180070000        0.81453598350000        0.38123807650000
N           -9.24030741830000        1.25506089780000        0.06661976970000
H           -3.04618532540000        2.27754088250000        1.22029970300000
C            2.74227599600000        0.40749414070000       -0.86059446940000
C          -15.72676288500000       -1.49136288170000        2.33667918620000
O           -0.97968867320000        2.90305453450000        0.58406943700000
C            1.41460134160000        0.51697349930000       -0.47555392930000
H            4.70720252450000       -0.42842782460000       -2.38591856370000
C          -14.21295673050000        1.56612629420000        0.54365221510000
C           -7.45797397840000        2.54620709270000       -0.56172925120000
C          -12.09325458120000        2.14974417450000        0.11202090200000
C           -9.67650111150000        2.50585366400000       -0.25338113160000
H          -15.26997678500000        1.54555013860000        0.72180027860000
H            3.21723560850000       -0.55996218570000       -0.84806326020000
H          -17.47062065260000       -2.00449959100000        3.45921766440000
C          -13.44106631060000        2.63124736430000        0.22335344380000
H          -15.05213853960000       -1.63069936090000        3.16893995580000
C          -10.99821205600000        2.94945765810000       -0.21279201850000
C           -8.56561716710000        3.31861735930000       -0.65953217450000
H           -6.44593436160000        2.81142257340000       -0.79359046700000
H            0.87846116570000       -0.35843024500000       -0.14592939750000
H          -13.74524608010000        3.65054083180000        0.08912743370000
C          -11.25748746200000        4.37021431520000       -0.53781422770000
H           -8.63569236500000        4.33646116430000       -0.98879676710000
H          -12.41965078550000        3.92867820910000       -2.27854897480000
C          -12.02237282190000        4.71203979970000       -1.64951085360000
C          -10.74089140960000        5.38416271960000        0.26391199840000
H          -10.15392135740000        5.12320676310000        1.13248832640000
C          -12.26184390380000        6.04030845660000       -1.95418095460000
C          -10.98839320790000        6.71153316090000       -0.03822659190000
H          -12.85291072330000        6.29282109920000       -2.82227090270000
C          -11.74748246400000        7.04333375620000       -1.14867419160000
H          -10.58791816100000        7.48921516420000        0.59538973550000
H          -11.93845941250000        8.07950265720000       -1.38511266140000
H            7.61823586410000       -8.03726110700000       -2.82102485460000
H            8.27006663030000       -9.66291897280000       -3.00202072150000
H            9.35436858680000       -8.31032746500000       -2.65910427870000
H           11.27424685150000       -7.01036699240000        4.26541450030000
H           10.51012313850000       -8.12901966210000        3.14068850290000
H            9.52499048510000       -6.96674405800000        4.02382999410000
H            4.53865077410000        2.11383342650000        8.03673505270000
H            3.43079810730000        1.28465062140000        3.28629823010000
H            4.41658055550000        2.42320384430000        4.22314107570000
