# Supplementary material for: Molecular folding governs switchable singlet oxygen photoproduction in porphyrin-decorated bistable rotaxanes
Source: Commun Chem. 2024 Aug 7;7:171. doi: 10.1038/s42004-024-01247-7 (PMC11306352; doi:10.1038/s42004-024-01247-7)
Supplement: Supplementary file 4 — Supplementary Data 1 [file 42004_2024_1247_MOESM4_ESM.zip › paperstructures/1b_+/closed_conf4.xyz]

272
closed_conf4, charge 1
C          -15.17785800000000       -1.00540900000000        1.55444100000000
C          -16.50007800000000       -1.38589400000000        1.38529800000000
C          -17.19656800000000       -1.16436600000000        0.19786600000000
C          -16.52793100000000       -0.53921600000000       -0.84227700000000
C          -15.20182000000000       -0.14538400000000       -0.70568400000000
C          -14.53833200000000       -0.38553500000000        0.48420300000000
H          -13.50691200000000       -0.07495900000000        0.56712700000000
C          -14.41225800000000       -1.22795600000000        2.85204900000000
H          -17.01715500000000       -1.86829200000000        2.19707900000000
C          -18.64951900000000       -1.60870700000000        0.09735400000000
C          -10.00725300000000       -1.02878800000000       -0.70475700000000
C          -10.05107100000000        0.41676400000000       -2.62059700000000
C           -9.38468700000000       -0.06703600000000       -1.49260700000000
C          -11.29938000000000       -0.06007600000000       -2.95647300000000
C          -11.26629800000000       -1.49475000000000       -1.05117700000000
C          -11.92636700000000       -1.02544100000000       -2.17439700000000
H           -9.57401100000000        1.18368200000000       -3.21082100000000
H          -11.81502200000000        0.32253200000000       -3.82298700000000
H          -11.73819200000000       -2.24162500000000       -0.42857000000000
H          -17.02510100000000       -0.33835000000000       -1.77843200000000
C          -14.48359100000000        0.48775100000000       -1.87482600000000
O           -8.14083600000000        0.44552300000000       -1.26148500000000
H           -9.53125000000000       -1.42134200000000        0.18040900000000
N          -14.16486000000000       -0.44227900000000       -2.95306300000000
H          -13.54338600000000        0.93232300000000       -1.53691100000000
H          -15.10284900000000        1.27813900000000       -2.30930300000000
C          -13.29238400000000       -1.53564500000000       -2.54750800000000
H          -13.19940900000000       -2.20717200000000       -3.40874100000000
H          -13.70340900000000       -2.12047800000000       -1.70649600000000
H          -15.02681100000000       -0.82775300000000       -3.32588000000000
C          -13.17285900000000       -2.08799800000000        2.56525900000000
C          -15.24552500000000       -1.93768100000000        3.92336700000000
C          -13.97813700000000        0.13593300000000        3.40982600000000
H          -14.85024200000000        0.75901000000000        3.59764500000000
H          -13.33019700000000        0.65931100000000        2.71206600000000
H          -13.44047200000000        0.00340600000000        4.34647300000000
H          -12.50671600000000       -1.59415600000000        1.86354300000000
H          -13.47067400000000       -3.04616800000000        2.14342100000000
H          -12.62411600000000       -2.27330200000000        3.48634300000000
C          -19.27143500000000       -1.29425000000000       -1.26700400000000
C          -19.47211800000000       -0.88327800000000        1.17259200000000
C          -18.72929800000000       -3.12677800000000        0.31821300000000
H          -19.39985799999999        0.19435900000000        1.03873200000000
H          -19.12262900000000       -1.12684200000000        2.17201200000000
H          -20.51902200000000       -1.17061100000000        1.10008200000000
H          -18.74415000000000       -1.80937400000000       -2.06688400000000
H          -19.26531800000000       -0.22450500000000       -1.46375700000000
H          -20.30635600000000       -1.63055400000000       -1.27889800000000
C           -7.47938400000000        0.07926100000000       -0.06030300000000
C           -6.15754900000000        0.82905700000000        0.02383000000000
H           -6.34715400000000        1.88945800000000       -0.13486000000000
C           -5.15641200000000        0.34396900000000       -1.02084000000000
H           -5.74994100000000        0.68561700000000        1.02405400000000
C           -3.86103300000000        1.03508300000000       -0.87683700000000
C           -3.44634600000000        2.00467900000000        0.01099200000000
N           -2.17738600000000        2.28983900000000       -0.32262500000000
N           -1.78146100000000        1.57484500000000       -1.33158100000000
N           -2.78862800000000        0.82154000000000       -1.67140100000000
C           -1.28832900000000        3.21138600000000        0.32539600000000
H           -3.96842400000000        2.47369400000000        0.81791200000000
C           -2.68164300000000       -0.10980100000000       -2.75099200000000
H           -3.54021300000000       -0.00308200000000       -3.41407800000000
H           -2.68053700000000       -1.12664800000000       -2.35705600000000
H           -1.75297500000000        0.08369800000000       -3.28206900000000
H           -5.54823400000000        0.53890300000000       -2.01886700000000
H           -5.01434200000000       -0.73597700000000       -0.94094100000000
H           -0.26986200000000        2.91515000000000        0.06764800000000
C           -1.48314500000000        3.16585300000000        1.85555800000000
H           -1.46888100000000        4.21951900000000       -0.05772000000000
H           -1.56888800000000        2.12195900000000        2.15804400000000
H           -2.40894000000000        3.67437200000000        2.12744700000000
N           -0.39101700000000        3.80017500000000        2.55032800000000
C           -0.52576300000000        5.21359000000000        2.82962800000000
C            0.73881300000000        3.13481800000000        2.87070300000000
H            0.31849400000000        5.77243200000000        2.42347400000000
H           -0.58475800000000        5.39785500000000        3.90460900000000
H           -1.43645200000000        5.58510800000000        2.36969600000000
C            1.76551600000000        3.75853700000000        3.62266500000000
C            2.92361600000000        3.10135100000000        3.93006500000000
C            3.14262500000000        1.78126500000000        3.48719600000000
C            2.10886500000000        1.14149100000000        2.76569100000000
C            0.94679300000000        1.78979700000000        2.47185000000000
H            1.64359700000000        4.76983700000000        3.96970100000000
H            3.70366800000000        3.58842800000000        4.49311000000000
H            0.19875300000000        1.25300700000000        1.91428700000000
H            2.27080900000000        0.12278800000000        2.44881900000000
N            4.35238500000000        1.23619000000000        3.72102100000000
N            4.60983500000000        0.06813700000000        3.34533500000000
C            5.77122700000000       -0.51014900000000        3.09425700000000
C            5.92662700000000       -1.91200900000000        3.35881400000000
C            7.02795000000000       -2.56268000000000        2.88685200000000
C            8.03752200000000       -1.90187700000000        2.13107900000000
C            7.91633100000000       -0.49559200000000        1.93178000000000
C            6.80145500000000        0.15592900000000        2.39913600000000
H            6.70083000000000        1.21541800000000        2.22683200000000
O            4.93006400000000       -2.46824400000000        4.09640900000000
H            7.17108500000000       -3.61352300000000        3.08570100000000
N            9.12969900000000       -2.51061300000000        1.63303100000000
N            9.36668700000000       -3.73755200000000        1.62765900000000
C            8.61623800000000       -4.84234000000000        1.58122800000000
C            9.09634600000000       -6.01751500000000        2.21050200000000
C            8.45660800000000       -7.21098800000000        2.03837500000000
C            7.32523200000000       -7.29181000000000        1.20855200000000
C            7.48599000000000       -4.94503600000000        0.72852300000000
C            6.86105600000000       -6.14403000000000        0.54640100000000
H            7.14250600000000       -4.05778300000000        0.21695700000000
H            9.96358200000000       -5.94085100000000        2.84692000000000
H            8.80003200000000       -8.10768700000000        2.53079100000000
H            5.99580100000000       -6.23049300000000       -0.09272200000000
O            8.82241300000000        0.27481200000000        1.25721700000000
C            5.04565500000000       -3.82617500000000        4.47036400000000
H            5.07299400000000       -4.48067700000000        3.59389100000000
H            4.15711000000000       -4.04038200000000        5.06052100000000
H            5.93890900000000       -3.99667400000000        5.07781100000000
C           10.20809500000000        0.02950300000000        1.49012100000000
H           10.38779400000000       -0.12540500000000        2.55527300000000
H           10.72293200000000        0.92520000000000        1.14831000000000
H           10.55962700000000       -0.83779800000000        0.93189900000000
N            6.66101000000000       -8.50746600000000        1.04417700000000
O            7.09065700000000       -9.50873600000000        1.62467900000000
O            5.65962900000000       -8.54770900000000        0.32181400000000
C           -9.00793600000000        4.98398000000000       -1.81703700000000
H           -7.78082800000000        5.49330900000000       -0.15680800000000
C           -7.83239300000000        4.93975600000000       -1.08047400000000
C           -9.10064600000000        4.29449100000000       -3.00608900000000
H          -10.00852000000000        4.32643900000000       -3.58800700000000
H           -5.66496000000000        6.00097300000000       -0.01573700000000
H           -4.19291400000000        5.04568200000000        0.27204300000000
C           -5.28157300000000        4.99911600000000        0.20185400000000
C           -6.74513000000000        4.20608200000000       -1.52496300000000
H           -6.77105800000000        3.96703800000000        1.39598700000000
O           -5.53733700000000        4.12494100000000       -0.87750200000000
C           -8.02252400000000        3.54863400000000       -3.46163900000000
C           -5.83158800000000        4.50947000000000        1.55150100000000
C           -6.84446300000000        3.48658000000000       -2.73589800000000
O           -4.86125900000000        3.67323600000000        2.15816000000000
H           -5.41628100000000        4.17721300000000        4.07448200000000
H           -6.02717300000000        5.37114000000000        2.20498600000000
H           -8.11587700000000        3.02336000000000       -4.39852500000000
H           10.13782700000000       -7.13709000000000       -3.60617800000000
H           -7.07250200000000        2.41506600000000        3.00873600000000
C           -5.13105400000000        3.29311300000000        3.48916300000000
C            9.89343500000000       -6.13283500000000       -3.29293300000000
O           -5.72757800000000        2.78693300000000       -3.10889900000000
H           10.92654800000000       -6.29370500000000       -1.42402100000000
C           10.33649300000000       -5.65935900000000       -2.06897300000000
C           -6.21314000000000        2.22384900000000        3.66680500000000
C            9.13638500000000       -5.31292100000000       -4.11379500000000
H            8.79252200000000       -5.67560300000000       -5.07145900000000
H           -6.06973500000000        2.90639900000000       -5.14428100000000
H           -6.79652100000000        0.02620200000000        4.86985100000000
C           -5.68488600000000        2.20603700000000       -4.39569900000000
H           -4.19151400000000        2.88920900000000        3.87147900000000
H           -6.56847500000000        2.26465900000000        4.70682000000000
H           -7.29420300000000        0.85840000000000       -3.83760200000000
H           -7.49828100000000       -0.03454600000000        3.23228800000000
C           -6.55943300000000       -0.08947100000000        3.80160700000000
C           10.02694400000000       -4.37224700000000       -1.66682700000000
C            8.81797500000000       -4.02823600000000       -3.71030400000000
H           10.37053800000000       -4.00304800000000       -0.71161900000000
O           -5.67973000000000        0.94027600000000        3.40268900000000
H           -4.62397400000000        2.03343300000000       -4.59195400000000
C           -6.42596300000000        0.86257900000000       -4.50715800000000
C            9.25972000000000       -3.54651000000000       -2.48205700000000
H           -6.20902300000000       -1.46207200000000       -5.61536100000000
O           -5.52952800000000       -0.18108600000000       -4.15976600000000
H           -6.45760200000000       -2.17904100000000        4.23650000000000
H            8.23130000000000       -3.38578200000000       -4.35126600000000
C           -5.93103100000000       -1.46758900000000        3.59051400000000
C           -5.91785500000000       -1.47575300000000       -4.55653900000000
H            6.63615600000000       -3.85399000000000       -2.24264300000000
H           -4.87726400000000       -1.44373500000000        3.87387200000000
C            8.92141600000000       -2.17242300000000       -2.04106900000000
H           -6.77097100000000        0.71858600000000       -5.53985500000000
C            6.52796700000000       -2.86163000000000       -1.84985800000000
O           -6.11280200000000       -1.94179300000000        2.26864200000000
H           11.68045400000000       -2.47772700000000       -2.67980100000000
H           -5.02759100000000       -2.09575500000000       -4.43496200000000
H           15.51332800000000        3.57806200000000       -0.23135200000000
C           11.31326000000000       -1.52008600000000       -2.36692400000000
C            7.59227500000000       -1.90689900000000       -1.71513500000000
H           13.19994600000000        2.86067000000000        0.21479900000000
C            9.95403500000000       -1.23805200000000       -1.99471600000000
C           -7.05645300000000       -2.10243900000000       -3.74231300000000
O           -6.53452200000000       -2.81852300000000       -2.63890800000000
C            5.40112400000000       -2.25436500000000       -1.40861500000000
H            4.40805200000000       -2.65731000000000       -1.39302100000000
C           14.88784300000000        3.24256200000000       -1.04551600000000
H           -7.75467900000000       -1.33140500000000       -3.38971600000000
C           11.99867700000000       -0.35962300000000       -2.24634900000000
H           -3.62715900000000       -0.79734600000000        2.32765700000000
C           13.58786900000000        2.84177300000000       -0.79329500000000
C           -5.04661200000000       -2.14095300000000        1.44414000000000
H           13.04101300000000       -0.18616100000000       -2.42783600000000
N            7.10620600000000       -0.74393600000000       -1.20309500000000
N            9.82867300000000        0.07219900000000       -1.65693400000000
C            5.77782500000000       -0.93407800000000       -0.98513300000000
C           -3.81015100000000       -1.53686800000000        1.56415700000000
C           11.05707500000000        0.63408200000000       -1.80783800000000
H           -7.61885800000000       -2.79419600000000       -4.38713500000000
O           -6.56163200000000       -3.50143000000000        0.29461800000000
C           -7.54723400000000       -3.52197800000000       -1.95115700000000
C           15.38674100000000        3.21474600000000       -2.33757200000000
C           -5.29223600000000       -3.01977400000000        0.35660500000000
Zn           8.18448600000000        0.94759500000000       -0.84635100000000
C            3.28546300000000       -1.58008700000000        0.59353600000000
C            2.00363900000000       -2.04269900000000        0.81763400000000
H            1.84927700000000       -2.93445200000000        1.40673700000000
H           16.40052600000000        3.53026200000000       -2.53440300000000
H            4.12718800000000       -2.09674300000000        1.03035200000000
C           12.77148400000000        2.40003400000000       -1.83053200000000
H           -0.47067100000000       -2.87313200000000        0.50093600000000
C           11.38133000000000        1.96864900000000       -1.56214200000000
C            4.89227100000000        0.00570400000000       -0.44887200000000
C            3.51238100000000       -0.44184700000000       -0.18123000000000
C           -6.97663400000000       -4.32256400000000       -0.77758700000000
C            0.91237500000000       -1.35780300000000        0.29126300000000
N           -0.38716300000000       -1.86709000000000        0.47516200000000
H           -8.04515600000000       -4.22529500000000       -2.63662700000000
C           -2.77248800000000       -1.86669700000000        0.69015500000000
C            2.41044500000000        0.23474000000000       -0.70130000000000
C            1.12364400000000       -0.20760000000000       -0.46198200000000
H           -7.78512300000000       -4.93335600000000       -0.36651500000000
H           -8.30679800000000       -2.81939600000000       -1.57758700000000
C           -1.48413100000000       -1.13600800000000        0.78122900000000
C           10.48659100000000        2.92701300000000       -1.08413100000000
C            5.23696500000000        1.32504600000000       -0.14383800000000
C           14.57957500000000        2.78049400000000       -3.37652700000000
H            2.57230400000000        1.09723900000000       -1.32862900000000
N            9.18890600000000        2.70923900000000       -0.74066300000000
N            6.45826300000000        1.89669200000000       -0.33145300000000
H            0.28165700000000        0.32333700000000       -0.87771600000000
C           -4.26053400000000       -3.32015400000000       -0.51837700000000
C           13.28180000000000        2.37208400000000       -3.12529200000000
O           -1.44204800000000        0.05482200000000        1.06598200000000
C           -2.99953200000000       -2.77640400000000       -0.33317000000000
H           -6.17415600000000       -4.98088000000000       -1.11839800000000
C           10.81200100000000        4.31546800000000       -0.90494300000000
C            4.34491000000000        2.27598800000000        0.45758600000000
C            8.68647100000000        3.90362700000000       -0.33033700000000
C            6.36359200000000        3.18066500000000        0.11152000000000
H           11.76207400000000        4.75994600000000       -1.12736700000000
H           -4.43041400000000       -3.96619100000000       -1.36264000000000
H           14.96236200000000        2.75911800000000       -4.38638800000000
C            9.69627100000000        4.92066900000000       -0.43543400000000
H           12.64992300000000        2.03717300000000       -3.93515500000000
C            7.38102100000000        4.13557500000000        0.10280300000000
C            5.04290200000000        3.42388600000000        0.61893400000000
H            3.33117200000000        2.08002900000000        0.74029700000000
H           -2.21071300000000       -3.04174100000000       -1.02032000000000
H            9.55767600000000        5.95775500000000       -0.20071200000000
C            7.04971400000000        5.49788700000000        0.57746300000000
H            4.71055200000000        4.34462100000000        1.05491300000000
H            8.41270100000000        5.43139600000000        2.22499300000000
C            7.68187700000000        6.02814100000000        1.69877100000000
C            6.10502100000000        6.27072000000000       -0.09237200000000
H            5.62155300000000        5.86766500000000       -0.97017200000000
C            7.37307800000000        7.30223300000000        2.14156400000000
C            5.80304100000000        7.54716800000000        0.34790500000000
H            7.86947100000000        7.70111900000000        3.01412900000000
C            6.43450800000000        8.06591800000000        1.46673600000000
H            5.07581900000000        8.14096100000000       -0.18606200000000
H            6.19962300000000        9.06254900000000        1.80981100000000
H          -14.64434100000000       -2.07125800000000        4.82074900000000
H          -15.56462300000000       -2.92112700000000        3.58528600000000
H          -16.12062100000000       -1.35073300000000        4.19273500000000
H          -18.12885300000000       -3.64825000000000       -0.42486800000000
H          -19.75952500000000       -3.46447600000000        0.22716000000000
H          -18.36815500000000       -3.40450500000000        1.30449500000000
H           -9.84252000000000        5.56224300000000       -1.45244700000000
H           -8.11551100000000        0.34398100000000        0.79548200000000
H           -7.30334300000000       -1.00266400000000       -0.03535000000000
