# Supplementary material for: Molecular folding governs switchable singlet oxygen photoproduction in porphyrin-decorated bistable rotaxanes
Source: Commun Chem. 2024 Aug 7;7:171. doi: 10.1038/s42004-024-01247-7 (PMC11306352; doi:10.1038/s42004-024-01247-7)
Supplement: Supplementary file 4 — Supplementary Data 1 [file 42004_2024_1247_MOESM4_ESM.zip › paperstructures/1b_+/halfopen_conf12.xyz]

272
halfopen_conf12, charge 1
C            6.71295282761932       -7.71013999220705        0.99016942784913
C            6.63204806271260       -8.68696748967898        1.97170601191406
C            6.83782545158498       -8.40998786656419        3.32175342104251
C            7.13028657972994       -7.10304271033548        3.68184577650971
C            7.22653457358409       -6.10290545036906        2.72364459051959
C            7.01290798696708       -6.41212688701510        1.39072958398124
H            7.09533329316197       -5.62221910668254        0.65733996775959
C            6.50493878244534       -8.00526208293290       -0.48901173927159
H            6.40828416256847       -9.70056950353788        1.68607399057123
C            6.74999874179413       -9.54463680107971        4.33426886973483
C            3.88071223916039       -0.55558117070506        3.80571299246901
C            2.06440758572641       -2.08581551613466        4.17097708657775
C            2.52722404230263       -0.78537532849874        4.01759744551863
C            2.95169042981953       -3.14577056012652        4.10574786860557
C            4.75946630886934       -1.62009152741403        3.75026699181798
C            4.30758500395418       -2.92564127083315        3.90026935314115
H            1.01064196452629       -2.26559811357372        4.32707404746862
H            2.58399493876607       -4.15577646953446        4.21655741029713
H            5.81186440039056       -1.45317845278717        3.58689339865446
H            7.30002254046769       -6.83867459603316        4.71325903900992
C            7.53350260235452       -4.67652472235736        3.12238612813118
O            1.63654044238083        0.28281183969816        4.04043294367297
H            4.23500586198069        0.45570895288658        3.68036807576108
N            6.41262205067432       -3.75606129956195        3.00639147392559
H            8.33360063788287       -4.28433112447286        2.48654514650532
H            7.87651704983712       -4.64628108054239        4.16119791474242
C            5.28767273746309       -4.06854160129806        3.86943224048548
H            5.68702286290362       -4.21112616996326        4.88177769115266
H            4.76895972658722       -5.00178985764062        3.58989105703227
H            6.09819413313942       -3.71687919358570        2.04140941052320
C            7.79231589867065       -7.65685562985727       -1.25135927224391
C            5.34251239616469       -7.15048271461688       -1.01465860683772
C            6.17296211050135       -9.47524516209185       -0.76326081873261
H            6.98279622846127      -10.12702738814393       -0.44333541940249
H            6.03113692233163       -9.61928614012932       -1.83264630035833
H            5.25365336361507       -9.77007382223423       -0.26179370916561
H            8.62704717989970       -8.24060261033466       -0.86800556617593
H            8.03944769977432       -6.60333253797087       -1.15263664916526
H            7.67218979382749       -7.87918544172220       -2.30972668522413
C            6.98253878818469       -9.07197857939973        5.77296128148134
C            7.81965222820607      -10.59507559972314        3.99964423444007
C            5.35656644600502      -10.18697767908777        4.26436421379057
H            7.78558701091773      -11.40773082830133        4.72241229770684
H            8.81109132852072      -10.14739209054450        4.02979384735461
H            7.66664162939478      -11.01508765746768        3.00940279458117
H            7.97593748803653       -8.64461640579142        5.88846941863245
H            6.90261075132794       -9.92088750547046        6.44916834620748
H            6.23827464769582       -8.33589400508793        6.06798789043690
C            1.29200916082494        0.73555923225450        5.34393976110241
C            2.43914328112538        1.48035489063505        6.02946949638504
H            3.25564745486442        0.78230290456645        6.22141849536188
C            1.99411325560555        2.11485470783417        7.35012593775142
H            2.80251223804994        2.25184467540222        5.35225823962501
C            0.99071736123821        3.19074627807974        7.15215873442156
C            1.02583058753079        4.31825889321926        6.35978471806485
N           -0.11920416155668        4.97484913767366        6.61403934503048
N           -0.84480734701869        4.34548386338522        7.47667466541931
N           -0.19122561965882        3.27580828153263        7.81090573476055
C           -0.53329758118096        6.24497967637862        6.09149930033618
H            1.76046593233879        4.64909444358841        5.65567284683286
C           -0.74962341565205        2.38229875540291        8.78251557783479
H           -0.04425017188038        2.21029964939553        9.59398992311749
H           -1.00191501917098        1.42449730695052        8.32661742178287
H           -1.64287786526723        2.86656432441659        9.17517193296432
H            2.87189432249140        2.56511822100761        7.81937981581933
H            1.59906409307667        1.34208631929204        8.00901400383514
H            0.08052872123804        7.01991798260473        6.56099625147981
C           -2.02257404232354        6.48719453770311        6.39599876225900
H           -0.35064738286860        6.26097536841267        5.01529787355966
H           -2.16114480005653        6.53934691234046        7.47552075749168
H           -2.61061084918161        5.63688927952204        6.04791369561064
N           -2.47934050169919        7.72401816203628        5.80684810117640
C           -2.35594529246011        8.91202165490224        6.62371000369820
C           -2.80467050486243        7.82176712885262        4.49962154154275
H           -2.21442117141209        8.62001337758859        7.66091681739460
H           -3.26572390884326        9.50990589304506        6.56900149305487
H           -1.51048585884776        9.53060331551348        6.31239341244078
C           -2.93196067128834        6.67412276196677        3.67815222246851
C           -3.21999496518595        6.77317760912234        2.34707309121495
C           -3.40176326835338        8.03319586121764        1.73837971199734
C           -3.30223806515198        9.18024336586456        2.55243303937661
C           -3.02683020398530        9.07984422719459        3.88694494065091
H           -2.81965584646502        5.69542368199953        4.10801039157900
H           -3.29632877144692        5.88034513114165        1.74308532620655
H           -2.96154357526193        9.98539936985360        4.46413791571282
H           -3.45040718498219       10.14221436653903        2.08852452390253
N           -3.62415567536951        8.25842414460686        0.42009662219227
N           -3.72373335086216        7.40707856578017       -0.46020681529534
C           -4.09489903059055        6.14769297589236       -0.63559043330128
C           -5.37847695828368        5.69538331146772       -0.16279376866917
C           -5.81756681395041        4.45670835682654       -0.52141824624687
C           -5.05025777822018        3.59108291429156       -1.34581185879867
C           -3.79736462901315        4.06474237031480       -1.86054838438229
C           -3.36108987803141        5.32024734566547       -1.51049237574456
H           -2.42369585762172        5.70585683519284       -1.87566410799373
O           -6.03591144301372        6.58302694684127        0.63478267675806
H           -6.75423077668070        4.06195318285393       -0.16537737005180
N           -5.59770354725642        2.38384503523563       -1.53727535121721
N           -5.11165197060757        1.37811205786818       -2.05635101498543
C           -4.45648710544295        0.77640429320491       -3.00192129979108
C           -4.60761613229652        1.12805352574106       -4.38040813578806
C           -4.04231004340543        0.36721547406211       -5.35292045254776
C           -3.31885432606809       -0.80307296348599       -5.02836204987480
C           -3.71891294884669       -0.40711600978920       -2.68934633831392
C           -3.17325161804160       -1.16905156502828       -3.67015400526613
H           -3.59961596143412       -0.67318842902380       -1.65161905615792
H           -5.17854277295293        2.00967198126551       -4.62622767810040
H           -4.13406757983266        0.63483475230596       -6.39449069399648
H           -2.60689778511175       -2.05965057951473       -3.44619147741892
O           -3.13099815539334        3.21552086191987       -2.67182264179472
C           -7.36925225135476        6.28920890150563        1.00414964956614
H           -7.71796324439381        7.16677059024969        1.54453956851205
H           -7.41391278541671        5.41234395060134        1.65543265696241
H           -7.99498280616454        6.12575076748794        0.12326281468113
C           -1.96216623960962        3.66372684257966       -3.32994609233639
H           -1.67259680839268        2.84770640408221       -3.98799312336311
H           -1.15799928461365        3.86279470748168       -2.61782874055243
H           -2.16332276396185        4.55840323006203       -3.92383216991935
N           -2.76726214599378       -1.57292544009642       -6.01389220969700
O           -2.23725710880278       -2.67329730014458       -5.69261319057674
O           -2.79641020652506       -1.20572426212378       -7.19515701589264
C           -4.69897697188315        7.53796081882593       10.61922893362510
H           -5.65729571059093        6.10803875761945        9.36792418901745
C           -4.72488176985028        6.40319427846370        9.81938179201742
C           -3.52190230869245        7.93520111654991       11.21586052013025
H           -3.49161384494904        8.81927046568330       11.83310820794240
H           -5.03677032847001        5.03830692577941        7.52717137011263
H           -5.41504794880025        3.77446595748532        8.73625262432922
C           -4.63879352163339        4.17555278384726        8.07238736932836
C           -3.57640142438184        5.65557771268279        9.61453996562235
H           -5.09582741547149        2.45253496668683        6.85718350896458
O           -3.49934508051250        4.54006579872612        8.82824728248587
C           -2.36383579194987        7.19123055018055       11.03105181636681
C           -4.23845462153072        3.11090389919399        7.05301751905492
C           -2.37600133298838        6.04783056443503       10.24984833650622
O           -3.85309060684153        3.74884252778964        5.84878530704952
H           -3.75279811679351        3.47384234466383        3.86737756793881
H           -3.41760877984055        2.51452646993374        7.46320968564036
H           -1.45659083427721        7.51887123754521       11.51164422445914
H           -1.72657958638091      -11.22554667127444       -2.66202768398848
H           -2.10444098038407        1.52206154485145        3.99878473431518
C           -3.60389009343021        2.87482369248403        4.76970686197333
C           -1.58772852846507      -10.29549875828012       -3.19310241419812
O           -1.30103446147480        5.22469482471234       10.03604309522227
H            0.52159902020647      -10.56866611768892       -3.44420080450249
C           -0.32639637778322       -9.92606112082112       -3.63107463022781
C           -2.18148332461109        2.28868958441187        4.77788568424968
C           -2.67017395459372       -9.46708769040753       -3.44047034147176
H           -3.65633905810017       -9.74908983981361       -3.10138183542145
H           -0.12475185735632        5.84557212122252       11.62415858741435
H           -1.81148771762788        3.49975128108624        2.65818227176196
C           -0.04273817485981        5.58415670016058       10.56406267622338
H           -4.32843340012126        2.05058542443199        4.76151659927546
H           -1.98525839766166        1.82703884399315        5.74733354829374
H           -0.13140120670365        7.29374657883267        9.24680419089261
H           -0.80174664381632        4.80156637080005        3.33108539294346
C           -0.95280544299178        3.72030689807454        3.29751215015120
C           -0.14745270429162       -8.73424603686928       -4.31079159485820
C           -2.49383705636930       -8.27707371875747       -4.12414070744522
H            0.83386281216459       -8.44588199533712       -4.65911219887006
O           -1.18455441397131        3.28199781608486        4.62279697973916
H            0.56133373234267        4.67860910118772       10.48241340272153
C            0.63677236494194        6.72303131858824        9.77354811989336
C           -1.22994073904162       -7.89709900979959       -4.56679790843097
H            3.10301106215275        6.53599730693421       10.07518279384924
O            1.52724404512383        6.27606686136954        8.77273765134971
H            0.25985059443344        3.26525233681984        1.58580670141330
H           -3.33518507946196       -7.62644404897779       -4.31480758523699
C            0.29580080028075        3.09686880432719        2.66941384876827
C            2.80246509058731        5.88224846522424        9.24704295116075
H            0.22069654468669       -6.62830054297937       -2.74226105623540
H            0.33925394301037        2.01967231487934        2.86819784459388
C           -1.03741174047762       -6.62377501233969       -5.29744797097045
H            1.16232692989276        7.39427845694577       10.46539045250276
C            0.30653781718516       -5.76406316173650       -3.37154486780623
O            1.43105608406245        3.73787211627438        3.22580501616976
H           -2.60849838675527       -8.49956716079754       -6.76554537278329
H            2.78858873878697        4.84574314071777        9.60454120713515
H           -3.10630176300478       -6.43203001926839      -13.90172325352635
C           -2.42780432521726       -7.52434923445170       -7.17391440220582
C           -0.25604610524596       -5.64083920683409       -4.68895201300991
H           -1.69007724533657       -5.57801300465665      -12.07337114538901
C           -1.65961467241971       -6.48838655284298       -6.53840922132133
C            3.83588744928256        6.00355352908184        8.12799178230573
O            3.87210261657554        4.80304328499586        7.38150017977432
C            0.92697416472525       -4.59227983271178       -3.10314985769911
H            1.46803734010691       -4.31748654012211       -2.21928756077484
C           -3.55000278433672       -6.18552714454920      -12.94814680676542
H            3.56833545283422        6.85886139081562        7.49635877347731
C           -2.83910073559782       -7.02991872291315       -8.36420973458628
H            2.02475220105221        1.95772264606601        1.30486555144386
C           -2.75293307227805       -5.70378370145684      -11.92471037733014
C            2.65974338645279        3.30702614423531        2.82234035968036
H           -3.42134861525512       -7.51978946299373       -9.12021543310029
N            0.04020511478770       -4.42038868799280       -5.20562987245719
N           -1.60251513026880       -5.39556972992123       -7.34380142075280
C            0.74538744524246       -3.75341457029631       -4.25684523301269
C            2.86744797107076        2.36220106351203        1.83819717901688
C           -2.31343161947062       -5.69515649555267       -8.46123763443326
H            4.82591942343704        6.18861240015931        8.56847506474568
O            3.45687816589878        4.86928997235027        4.37110826963085
C            4.86243747779977        4.76723330419208        6.37633697275754
C           -4.91119949282345       -6.35256317541212      -12.75193242897225
C            3.77218878309388        3.89483200264381        3.46928285609215
Zn          -0.71033237363985       -3.60681816219950       -6.92579083115230
C            3.18722501734838       -1.40668204737894       -3.14351500441250
C            3.71882785629216       -0.78843514724456       -2.02556279055913
H            4.73209171332469       -0.42136180618604       -2.03737184419831
H           -5.53255687644624       -6.72723345799908      -13.55174760576365
H            3.80221819951402       -1.53826901341470       -4.02119643509455
C           -3.30738325762641       -5.38746928081289      -10.68786922806894
H            2.70038256088855        0.06068487226716        1.01013388613290
C           -2.46043031055882       -4.87996452766709       -9.58426426744654
C            1.25180718403674       -2.45571744231523       -4.36301420760642
C            1.87278476583579       -1.86491329295323       -3.15891197210066
C            4.47254022459776        5.53333301093604        5.10017915700964
C            2.93473349160115       -0.61452502661755       -0.88969635089933
N            3.34976072325654        0.10298544099921        0.23537953467582
H            4.99436876400819        3.70916697968409        6.13644791510606
C            4.15810399063420        1.96107832962436        1.48587672813283
C            1.11170812524417       -1.72932193452198       -1.99882152646822
C            1.63291093495144       -1.11702368138387       -0.87993289082516
H            4.03602475667108        6.49994030106559        5.36231838115455
H            5.80984970765981        5.16921287092442        6.75913505874528
C            4.35652727827887        1.01353277787093        0.35345844535073
C           -1.84930035613863       -3.63740082500772       -9.74850887899822
C            1.15647453435542       -1.65902364804365       -5.50624345748179
C           -5.47154645098251       -6.03824557139874      -11.52462403859547
H            0.09390885907546       -2.08934693907482       -1.99683652325457
N           -1.04239887614870       -3.02057141687956       -8.84761595116984
N            0.54608465496169       -2.01365578423719       -6.66820942269254
H            1.02242543206859       -1.00614702215472        0.00450877434567
C            5.04905212829600        3.47556813913930        3.13021180809557
C           -4.67504479386595       -5.56229779522416      -10.49830809654118
O            5.31176006327688        1.09505155207822       -0.40243321561628
C            5.24255134823683        2.52611373058484        2.13749412259917
H            5.35664609568126        5.71132872061881        4.48298873831198
C           -1.98961728085258       -2.81752177250317      -10.92185109077523
C            1.67310013362121       -0.32231459214030       -5.61792142978608
C           -0.66984926790052       -1.83820501530459       -9.40054603732348
C            0.67011239880380       -0.96040029129564       -7.51670595560396
H           -2.58482787936769       -3.06362810497550      -11.77949018333848
H            5.91423208019277        3.88496079273636        3.62526062289454
H           -6.53229680816602       -6.16517186018818      -11.36456997545152
C           -1.24583151936543       -1.70829476161213      -10.71182318335952
H           -5.10851715725424       -5.31334772107240       -9.54019523776604
C            0.13742417778295       -0.87181178392594       -8.80300615843089
C            1.38244752156362        0.10590547297272       -6.86869266686839
H            2.17915769927961        0.21466056700749       -4.83987225959083
H            6.23949512652829        2.21682809062302        1.86650873264517
H           -1.09781889468525       -0.87645319459386      -11.37250186417615
C            0.41957966774305        0.36162458344138       -9.57258354729978
H            1.60470521930510        1.05659539956387       -7.31301616053609
H           -1.60719727184671        1.02797264483870       -9.54287017148931
C           -0.60539904312958        1.25107755644103       -9.88081964355480
C            1.71368888733810        0.64825398383274       -9.99669098665940
H            2.51045131346877       -0.04261824012220       -9.76086834020035
C           -0.34084987528350        2.40285753416021      -10.60063806419725
C            1.97490554914910        1.79719857049954      -10.72251549864525
H           -1.14430662364174        3.08685272835352      -10.83247066260029
C            0.94892258860081        2.67712353670091      -11.02602812201112
H            2.98219171390343        2.00484971998120      -11.05299747457050
H            1.15349572777748        3.57301282755707      -11.59314934548040
H            5.55135198648472       -6.08883813216649       -0.91466048953591
H            4.43097893362374       -7.37470683483348       -0.46387061071029
H            5.16740363812302       -7.36070338606499       -2.06776608799594
H            5.16464155576332      -10.61403999742368        3.28407110440923
H            4.58737400180731       -9.44559037276091        4.47103064156348
H            5.27557167172383      -10.98284104494575        5.00180277097653
H           -5.60537359964440        8.10341067397134       10.76766684463452
H            0.45243293734788        1.41629314957240        5.18825449537851
H            0.96693478953984       -0.11506885505033        5.95868079271947
