# Supplementary material for: Molecular folding governs switchable singlet oxygen photoproduction in porphyrin-decorated bistable rotaxanes
Source: Commun Chem. 2024 Aug 7;7:171. doi: 10.1038/s42004-024-01247-7 (PMC11306352; doi:10.1038/s42004-024-01247-7)
Supplement: Supplementary file 4 — Supplementary Data 1 [file 42004_2024_1247_MOESM4_ESM.zip › paperstructures/1b_+/open_conf16.xyz]

272
open_conf16, charge 1
C           -8.53429002221455       -1.13475394486673        1.98182965032795
C           -9.78736022854048       -1.67342501446396        1.73604916038376
C          -10.81647906280087       -0.93743131259383        1.14994483688262
C          -10.55744958311820        0.37742975306884        0.79890039731850
C           -9.31385286764661        0.95108343217010        1.03876180604477
C           -8.31507501639721        0.19322378903184        1.62402635729662
H           -7.35753692403479        0.65910202310719        1.80784039573957
C           -7.40151885428697       -1.93140153321064        2.61501222165533
H           -9.98313299170741       -2.69617841967578        2.00926319626369
C          -12.16982553572778       -1.60026843031281        0.93188655551003
C           -5.47177675374201        4.98594751756725       -0.07260182730490
C           -4.02202028567431        3.07520904637470        0.06439370480234
C           -4.22018897571298        4.44192954276550        0.22455009858684
C           -5.06868797402607        2.28011295729586       -0.37374487802134
C           -6.49708748508387        4.18395445153993       -0.52686305919558
C           -6.31171402015900        2.81405721117553       -0.67799024057708
H           -3.06636817377458        2.61620610234958        0.25957741318457
H           -4.90484254244989        1.21774998329279       -0.49075170770625
H           -7.46000136681904        4.60888340910298       -0.76226443639502
H          -11.31921446325737        0.98961695570522        0.34227435304434
C           -9.04880126308266        2.37000913270060        0.59714634423916
O           -3.28818167519639        5.33749188160016        0.67063138116915
H           -5.62032560029976        6.04721741847401        0.06014502562545
N           -8.73011279797863        2.48984619847998       -0.82296359802055
H           -8.21227277777645        2.79265578506870        1.15944024424956
H           -9.93502741400212        2.98614732257070        0.77848102688183
C           -7.43288113329035        1.94467500728641       -1.18908084406361
H           -7.38815280663188        1.92407413172781       -2.28442887577616
H           -7.28650944924502        0.90900214765786       -0.83531966097530
H           -9.45704979913916        2.03208890817454       -1.36351120796169
C           -6.22912482226764       -1.99123816421309        1.62464691175007
C           -7.80283553905113       -3.36700628885465        2.96634970288769
C           -6.95599043127754       -1.23226813818196        3.90811104305799
H           -7.78740305815251       -1.17294366251303        4.60770305139087
H           -6.60434665633448       -0.22308926798785        3.71302172598076
H           -6.15014190988666       -1.79227259261776        4.37827555535168
H           -5.40331480611470       -2.55476826629829        2.05382099193356
H           -5.87712934473166       -0.99362420388528        1.37724386785782
H           -6.54026403294499       -2.48262178369974        0.70471777324234
C          -13.19005443172515       -0.66200999992084        0.27921900460505
C          -12.73327042188457       -2.04346719409349        2.29042946623247
C          -11.99498045241753       -2.82289159007313        0.01865903771924
H          -13.71300352740049       -2.49812804986013        2.15925924103176
H          -12.83636607709141       -1.18628686630533        2.95315836167245
H          -12.08444948460288       -2.76972813729739        2.77214564500909
H          -12.85318350954186       -0.33782453959437       -0.70291903493746
H          -13.37433142392076        0.21076245341705        0.90165107131552
H          -14.13457897856810       -1.18736734101900        0.15217417640092
C           -1.94417795385215        4.92076251417618        0.86154481746511
C           -1.18087810627730        4.80771989473504       -0.45702325041654
H           -1.63181620863863        4.02960141291754       -1.07163683663543
C            0.28025410061434        4.43017827436267       -0.19115616891966
H           -1.24674502712022        5.74853889648290       -1.00232611073131
C            0.99920028579019        5.50345080054542        0.52656254742878
C            1.31155396102599        5.62689593425068        1.86582247596877
N            1.95884962544274        6.79726843465146        1.98629908327695
N            2.06285258022147        7.39496306045219        0.83499439530160
N            1.49001758798488        6.62638294740663       -0.04448907579998
C            2.51581552815809        7.39547331428667        3.16385477656550
H            1.09223871169314        4.96608181846620        2.67620219403727
C            1.43096230716731        7.01991887547220       -1.41834659242541
H            2.14169401532957        7.82857977919943       -1.57148383368769
H            0.42454847678993        7.37075574822619       -1.65896552170485
H            1.67436034694263        6.17727131053923       -2.06234529076808
H            0.76608724753790        4.22719126648608       -1.14573258721533
H            0.28855322020018        3.53028079213705        0.42384881571553
H            2.36117244237401        6.72242491700234        4.00596577445439
C            1.85494951976188        8.76509024807174        3.44057991498883
H            3.58707058516043        7.54661020486918        3.00675866889447
H            0.79675123530178        8.62069025879385        3.65646147746881
H            1.93286771798639        9.37536469033112        2.53975123598265
N            2.51463403251960        9.44986411351290        4.52043016307916
C            3.62947094800947       10.30321663782780        4.16356636345105
C            2.20940351957170        9.22240175369626        5.81842989023347
H            3.78978973736455       10.25871228812254        3.09051373623683
H            4.54480535898281        9.98208398903553        4.66354562219726
H            3.42680190131263       11.34107191598876        4.43544037967595
C            2.88108770510631        9.91453025733844        6.85385771284949
C            2.60071807500206        9.67266710112311        8.17023988338622
C            1.62610641285210        8.72664563906885        8.53980625825075
C            0.93456749856242        8.04905758910085        7.51409389340152
C            1.21710101788725        8.28649032201371        6.19966291808900
H            3.62677267245652       10.65310928348328        6.61778840505010
H            3.12191114224251       10.20121598834310        8.95248703524973
H            0.66457688895637        7.74283239089818        5.45396065998655
H            0.17770950741829        7.33401085723089        7.79977608018161
N            1.44863166124401        8.51348022786149        9.86593307079172
N            0.53074423865084        7.76941107895254       10.27203731143677
C            0.31853401560656        7.20877063631805       11.45774863557154
C           -0.99532222687361        7.30129267291105       12.02869061237437
C           -1.30211484196931        6.54333614604879       13.11635446375494
C           -0.36960368902218        5.64271034324903       13.70855065937428
C            0.95322250862733        5.59092889945395       13.17727603476188
C            1.25255109329670        6.35699684881533       12.06178542476409
H            2.24444557494631        6.28681878221198       11.64475807444232
O           -1.82052214245470        8.19144312788166       11.41151482090229
H           -2.27512610742026        6.61495180917807       13.57702009086946
N           -0.66308364265541        4.86451087309896       14.76889750055826
N           -1.78885630372491        4.71023401157013       15.28510908867336
C           -3.04540069864665        4.73244162034880       14.83713686335395
C           -4.07897968058211        5.17097244286250       15.70236357488811
C           -5.38932114448012        5.04694518322566       15.34171769428053
C           -5.73197015059365        4.45485277575064       14.11342877216520
C           -3.40976778206933        4.10714051243174       13.61327674223347
C           -4.72174957784493        3.97285870558267       13.26492466153140
H           -2.62686448006088        3.73483125871155       12.96913625718132
H           -3.80350757482965        5.62802084180321       16.63942929626776
H           -6.18282141660711        5.40040588103813       15.98192494429346
H           -5.00823164090924        3.51278820840969       12.33149636994079
O            1.97137743500445        4.83156073560380       13.61670709008409
C           -3.11855994817583        8.37805943316083       11.93575920980402
H           -3.08261496510886        8.76312043860329       12.95889054522251
H           -3.69302960174731        7.44689041581748       11.91762408844040
H           -3.59114553678823        9.11197487685485       11.28631196830031
C            1.91454184737156        4.12049206051155       14.84076747193353
H            2.90727253836681        3.68693628451615       14.95616963379125
H            1.15919014410436        3.33368782530547       14.80709255044902
H            1.69352091029634        4.78514618933096       15.67711815313624
N           -7.06850445701073        4.34886101963049       13.73316830474313
O           -7.94438121575503        4.77240134818352       14.49394884953453
O           -7.34002132019179        3.83492381827754       12.64206101312892
C           -3.95349947383839        7.89274412888634        5.02289387807992
H           -2.79352934991074        6.32708724525494        5.86901277787837
C           -2.86515311561600        7.03331695683042        5.05837965907680
C           -4.08144053984646        8.80139071930676        3.99416320059812
H           -4.92789000006395        9.46894155349869        3.95671034426797
H           -0.82214367898123        5.57093256664947        5.97577015566110
H            0.36514697086149        4.86155164850989        4.86454505283232
C           -0.66129795368296        5.22358305861961        4.95017292877522
C           -1.89639220534662        7.08022111116941        4.06988491748633
H           -2.54494149092436        4.43834541776959        4.20995203572143
O           -0.76288577763941        6.29758137171339        4.03739797164535
C           -3.12248731847043        8.85623073091093        2.99369314537142
C           -1.60645850196474        4.05966350920783        4.64001557875185
C           -2.02869742640807        8.00815400575539        3.01709402448589
O           -0.97953751398426        3.17588961462767        3.73220364518065
H           -2.69552189519318        2.36520141686063        2.90726113973699
H           -1.84717437863453        3.52195250070237        5.56964794976822
H           -3.24924428678348        9.56465962429072        2.19299164278929
H            6.41791792364386       -6.47519912130695      -15.73111538536554
H           -1.57839182057363        0.08646655447410        2.65414634005786
C           -1.78745974432154        2.05552938612356        3.44499960165824
C            6.27995053077731       -6.78446403399854      -14.70581591677894
O           -1.02044931077470        8.00147558235450        2.08317603979067
H            5.10809990953076       -8.50275473905331      -15.21584933226486
C            5.54639124625233       -7.92354068843274      -14.41641776479162
C           -1.02164757039121        1.03207181643890        2.61524880407700
C            6.83608122093035       -6.04454024077889      -13.67499574754653
H            7.41066228832714       -5.15679705785460      -13.89507069174264
H           -1.25656555877354        9.92296601029207        1.36335268134007
H            0.24079350585799       -0.21527015054835        0.83270357951720
C           -1.10237307415736        8.90358319922825        0.99634095820643
H           -2.09478308247069        1.57244420937779        4.38516469386250
H           -0.02775847721713        0.87359912498643        3.05664470578521
H           -2.70825598169420        7.63071222206198        0.28222052483666
H           -1.45670841187046       -0.26641475088275        0.28317798162870
C           -0.57748159280662        0.38245850640738        0.40578885903779
C            5.37390914191577       -8.32490281090037      -13.10340904340374
C            6.65783208740511       -6.43918249226704      -12.36079353267980
H            4.80012996595490       -9.21160688451782      -12.87573287801029
O           -0.88793139981131        1.45580036466564        1.27260638001322
H           -0.12402216908789        8.85348281359357        0.51490516702779
C           -2.16696564086786        8.52554506608159       -0.05008218964644
C            5.92720129438337       -7.58548450016270      -12.06222973560898
H           -2.99710670044055        9.21973038661392       -2.35582576689009
O           -1.50561010774575        8.28828996102294       -1.28361093890746
H            0.29238058397654        0.05288003180996       -1.50631246911281
H            7.09429711403041       -5.86636915312703      -11.55553964614782
C           -0.12081306056545        0.89947273162164       -0.95807553779816
C           -2.32192788920847        8.35738704642359       -2.42984157327469
H            4.38947485502909       -5.57625076022578      -11.23151241289454
H            0.66694077607583        1.64539108122503       -0.81254626041372
C            5.74490852741451       -8.01554360136518      -10.65644164150405
H           -2.89320769530803        9.33780561104580       -0.18368388191576
C            4.36214384675327       -5.97339289940230      -10.23605089810856
O           -1.18416793749391        1.52507077429782       -1.65425425972843
H            7.40813880350119       -9.78892978835534      -12.14144445396783
H           -1.63777376841997        8.50671598350941       -3.26869381286022
H            7.94035232038164      -15.88814818030440      -10.12342422553816
C            7.16805481348780      -10.01885064748275      -11.12219229794535
C            4.99490547315036       -7.19252213660851       -9.81732255211436
H            6.60574110218455      -13.86017744449669       -9.69800593797599
C            6.34434870884699       -9.21250553118051      -10.26594440865093
C           -3.15319017640437        7.09640543811011       -2.70640789841870
O           -2.32455481067956        6.14073044688425       -3.34588160574873
C            3.74295295445955       -5.45858368239751       -9.14777258270371
H            3.17660970712286       -4.55115820932418       -9.07622750063040
C            8.30110664349461      -15.14224383727748       -9.43048125481444
H           -3.56336693652754        6.69623039089820       -1.77073438953002
C            7.57612627505966      -11.08040282477678      -10.38807539994337
H           -0.33681211909580       -0.58364299880103       -3.18585897899405
C            7.55106823527087      -14.00340388424333       -9.19490422234404
C           -1.46704085015262        1.21877153225244       -2.95357909201545
H            8.21496262949382      -11.88656320953572      -10.69014347831655
N            4.74366047501269       -7.41275127629072       -8.49641684955224
N            6.27045712557477       -9.77948551853182       -9.02939254002902
C            3.98295137669451       -6.36837681337965       -8.06362901348734
C           -0.97273445950836        0.14283965738389       -3.66627856265480
C            7.00220251345049      -10.92759780844783       -9.08090856471559
H           -3.98979210267459        7.36377349274182       -3.36539633743482
O           -2.81517129590070        3.12721336214956       -2.80041636252550
C           -2.99520989609389        5.18693888834258       -4.13213939688631
C            9.51021554282892      -15.32712756960958       -8.77998748719012
C           -2.36593341574886        2.11474372968645       -3.58745898615592
Zn           5.35312773001873       -9.00458155615791       -7.39860962846791
C            1.44849121501377       -4.80934877669773       -7.01037023008436
C            0.67255921082911       -3.70654321857568       -6.70542461055242
H           -0.31916594638944       -3.61103571695967       -7.11520310685667
H           10.09530935696706      -16.21541435726673       -8.96580749079802
H            1.05201312994049       -5.57513367360859       -7.66003169274104
C            7.99871575163040      -13.03872683796507       -8.29713586985987
H            0.93384251716639       -0.97545096068655       -4.84775283631328
C            7.19474350892757      -11.82420392469429       -8.03073204975109
C            3.52561102868298       -6.17499314853125       -6.76149428085671
C            2.72393010914138       -4.96288623523592       -6.47646495356864
C           -3.70947798012932        4.08902359070962       -3.32310914894754
C            1.16896305684496       -2.72096917070866       -5.85709461355929
N            0.42950812682122       -1.60491665957524       -5.45740788949726
H           -2.21819867659071        4.73562919687770       -4.75450975726426
C           -1.34053437116358       -0.06939274535437       -4.99784773169285
C            3.22248085963940       -3.96458399335772       -5.64399339093099
C            2.45912352834124       -2.85591328093937       -5.34230733244072
H           -4.19069602635319        4.52456193470117       -2.44437610786906
H           -3.73393687149168        5.68155697154582       -4.77934762885056
C           -0.84896323399471       -1.24945950035808       -5.76330144116536
C            6.68472910477629      -11.65940122386847       -6.74327996346330
C            3.75914279931705       -7.04862950087158       -5.69930461565210
C            9.96595314039834      -14.36811794156233       -7.88999032466431
H            4.21644075468289       -4.06469364490980       -5.23463217742580
N            5.97080072205851      -10.58932296245437       -6.29533698652655
N            4.44021390445729       -8.22676035214640       -5.76573278195372
H            2.86242835830028       -2.09135921272424       -4.69445783890074
C           -2.72555774361139        1.89323380131143       -4.90784634345807
C            9.21382900413976      -13.23277467749498       -7.64625761825045
O           -1.54911665764881       -1.82067849599760       -6.58482401501827
C           -2.22650707700369        0.80514356680531       -5.60485908675917
H           -4.48343734702023        3.61475594172516       -3.93373493829888
C            6.82214191018410      -12.62742419312682       -5.69180431357766
C            3.26845922452348       -6.84627465250303       -4.36551307691007
C            5.67144550895142      -10.83785738182893       -4.98951114053530
C            4.39016139571292       -8.77913522733148       -4.52090046981219
H            7.31972298739593      -13.57244637027370       -5.78535043150824
H           -3.39936929778334        2.56517789007880       -5.41300971735809
H           10.90942245717461      -14.50568723904172       -7.38250766705173
C            6.19263255244563      -12.11954546908771       -4.60626690561048
H            9.56826690308317      -12.48213874319018       -6.95485954674124
C            4.94857439197927       -9.99940199238608       -4.14191510653360
C            3.66737954069422       -7.91290341493619       -3.63361057068714
H            2.69069273962141       -6.00321240997002       -4.04310437523185
H           -2.51830244929850        0.63218830771326       -6.62863670738723
H            6.07615227201821      -12.56877964416000       -3.63983982650787
C            4.74965212786373      -10.44193526580440       -2.74270701763546
H            3.49610405007021       -8.10273998498826       -2.59254094135165
H            2.62879839155963      -10.64135265205326       -2.93755210353413
C            3.47319298793761      -10.73297203446696       -2.26985226615970
C            5.83496495650007      -10.57451828672664       -1.88176385772127
H            6.82692792408068      -10.34531955736188       -2.24297460480994
C            3.28764158997280      -11.14892683102108       -0.96329378410409
C            5.64627001207792      -10.98387488778802       -0.57346809086661
H            2.29294923206796      -11.37802455036446       -0.60997467781374
C            4.37280883536516      -11.27318591978100       -0.11095822120162
H            6.49619094022432      -11.07919251619600        0.08617424009371
H            4.22693429393179      -11.59667024774209        0.90890789859958
H           -8.62113894576499       -3.38012671892530        3.68269527408394
H           -6.95603403945140       -3.88091179029226        3.41754432657335
H           -8.09605638341264       -3.92221854275257        2.07814223396054
H          -11.57028885200664       -2.52246824581190       -0.93729672407378
H          -12.95872052982511       -3.29311778684264       -0.16508255808658
H          -11.33768102626318       -3.56304389367439        0.46656606511735
H           -4.69679153554655        7.83866111310905        5.80274410315931
H           -1.51000983602403        5.70128813682419        1.49118558566283
H           -1.89553852026685        3.97289574689328        1.40275560951825
