# Supplementary material for: Molecular folding governs switchable singlet oxygen photoproduction in porphyrin-decorated bistable rotaxanes
Source: Commun Chem. 2024 Aug 7;7:171. doi: 10.1038/s42004-024-01247-7 (PMC11306352; doi:10.1038/s42004-024-01247-7)
Supplement: Supplementary file 4 — Supplementary Data 1 [file 42004_2024_1247_MOESM4_ESM.zip › paperstructures/1b_+/halfopen_conf13.xyz]

272
halfopen_conf13, charge 1
C           -1.91731662955551       14.83644685895716       -4.65174366587704
C           -0.57043974929950       14.56863451673420       -4.46148792201424
C           -0.06566237865913       13.27002596164673       -4.42264653028664
C           -0.95414418524772       12.22103125171432       -4.59308696437351
C           -2.31165280738977       12.45366696450802       -4.78261751293802
C           -2.78055651341592       13.75420463569204       -4.80363072121583
H           -3.83774042243968       13.91934446746644       -4.95242512995878
C           -2.47935346270764       16.25042218367375       -4.70317700492403
H            0.11655060868457       15.38902428127826       -4.34418710565636
C            1.42867040897202       13.06028181131997       -4.21387999325040
C           -3.42019557262802        7.36110434899333       -0.94240902728477
C           -2.90235683451673        9.01186727094493        0.71746372277303
C           -3.09513671048965        7.67372962750641        0.37113178835108
C           -3.02428508514700       10.00642238194971       -0.23151532573296
C           -3.56182627410093        8.36851451435262       -1.87953200589783
C           -3.36113459273394        9.69937749180925       -1.54491472632784
H           -2.64855291135637        9.25205357902107        1.73868936891729
H           -2.86212307768896       11.03618987341730        0.05332617518754
H           -3.81601227195262        8.12469455769690       -2.89916478945299
H           -0.60979512468255       11.19916491729382       -4.59069874808801
C           -3.25857871055043       11.28335545901008       -4.94939687936812
O           -2.88973062790141        6.77047781706544        1.38123707944500
H           -3.53684516163365        6.34055095495471       -1.26514873537604
N           -3.18355966338994       10.27664725037332       -3.90535838913585
H           -3.04464569318491       10.77808923518056       -5.89734915532194
H           -4.28966242990221       11.64850291786902       -4.98885322146042
C           -3.50506092499034       10.77995576301408       -2.58131922414402
H           -4.54872390498474       11.12122710975527       -2.60816801090121
H           -2.88904071793223       11.65110841133198       -2.29376485559317
H           -2.25339291666255        9.86750651083807       -3.89365163858584
C           -3.53520466551096       16.41600066251990       -3.59986580943589
C           -3.12526045402382       16.47661069014816       -6.07841079746446
C           -1.40863798650181       17.32673443995966       -4.49824747337103
H           -0.65403454298372       17.28362662445554       -5.28044686194107
H           -0.92848805752108       17.22282278518522       -3.52775557874071
H           -1.87321499674074       18.30999378696209       -4.53839977687134
H           -3.08852372226827       16.24612734320219       -2.62210562995974
H           -4.35641482357030       15.71623897827710       -3.72776221673455
H           -3.94306760771506       17.42437059922488       -3.62210229117875
C            2.18469859705348       13.66586817047416       -5.40537861839509
C            1.80528396942385       11.57920538834952       -4.10816310163616
C            1.86867126807598       13.75185558345629       -2.91463332732946
H            1.56674873987506       11.04857908675227       -5.02673959559001
H            1.28811867328663       11.11193044394186       -3.27282699729525
H            2.87621397580357       11.48989885979509       -3.93799272313959
H            1.86810777307109       13.19362483153496       -6.33339244791119
H            3.25611883062115       13.51612415910721       -5.28822471105314
H            1.99754111224710       14.73284914137390       -5.48911989198398
C           -3.42613688537406        5.45644109829356        1.30693296518637
C           -2.32550355176319        4.39459078032445        1.32473460593385
H           -1.69922534581832        4.56386495500243        2.19965920776611
C           -1.44480077517458        4.40149785344423        0.07609574332712
H           -2.80256281304819        3.42193282646428        1.44645763151257
C           -0.36045366621247        3.40749276671805        0.18962057286228
C           -0.16706369090979        2.37464926812306        1.08277060717024
N            0.98242713844329        1.78562437678826        0.71219105738428
N            1.50248310293187        2.37149832733219       -0.32751980984248
N            0.69545847380028        3.33653137650458       -0.65085793641774
C            1.56089196248844        0.58041496200220        1.23076476116017
H           -0.75382426643608        2.05996819977397        1.92002510560360
C            0.95278807277268        4.15560699830931       -1.78947713727749
H            1.17941241414511        5.16915764672882       -1.45964610351879
H            0.06664779003741        4.18894497370809       -2.42208024310517
H            1.79537021355051        3.73285705195666       -2.32954930181593
H           -1.00992427796427        5.38794274088205       -0.08322474804051
H           -2.02352749385390        4.17527031228557       -0.82028069085785
H            2.64109445270845        0.71814267981018        1.30156375329107
C            1.24839450159333       -0.60498178950290        0.28867711352066
H            1.13886769320104        0.38961229406867        2.21752600382299
H            0.17962634249294       -0.63034051590625        0.08031051450357
H            1.51568140251621       -1.52876457265875        0.80599422569864
N            1.99910882920790       -0.53858530169153       -0.94005567043880
C            3.36413018900441       -1.01734439705518       -0.86996740351373
C            1.50799259178502       -0.03218572145930       -2.09312946475721
H            3.60446512985517       -1.27595848211562        0.15729663485833
H            4.06232676659459       -0.24989893562421       -1.20570616580427
H            3.49867434058813       -1.91114510217463       -1.48313931855698
C            2.27334904552849       -0.07767368808022       -3.28405495272968
C            1.79681908824431        0.43584168354531       -4.45745222375032
C            0.53180486083286        1.05527025627090       -4.52043410405922
C           -0.23533091106098        1.11357239270366       -3.33591559776572
C            0.22758204450131        0.56974160700441       -2.17311283910081
H            3.24491373384845       -0.53936972186691       -3.28778012018326
H            2.38248481748290        0.38351520457297       -5.36152465572632
H           -0.41790746336441        0.61557189731563       -1.31335656962852
H           -1.20551767972324        1.58665141192070       -3.36292071931963
N            0.15483992700773        1.53876211623371       -5.72147522716085
N           -0.99109553795514        2.02079690112621       -5.89783842842803
C           -1.43265599000195        2.77486363447009       -6.90158550788183
C           -0.68473218607033        3.91026414827782       -7.36706056685528
C           -1.25039114556939        4.74091590602005       -8.29051658344785
C           -2.56228430127429        4.52721703415476       -8.78286894078432
C           -3.31154078410664        3.40399364785475       -8.31061964814595
C           -2.74244567875858        2.56774353765361       -7.37815711012666
H           -3.26374539740332        1.69894030808724       -7.01183629942196
O            0.55196168199078        4.04831171869025       -6.82158849037203
H           -0.71546585465507        5.57982486119768       -8.70615498772317
N           -3.18002211474273        5.34692865188015       -9.64494800880060
N           -2.53111908809983        6.27038342416708      -10.23038410316045
C           -3.03866279657925        7.36694656912730      -10.78874764813525
C           -2.42045057579712        7.90205765001178      -11.94645607116778
C           -2.80387701871820        9.11372737253877      -12.44215875003644
C           -3.80678802924200        9.85873971468866      -11.79522525900319
C           -4.04977031530409        8.13127502655936      -10.14725820341999
C           -4.42290081927666        9.34684114419405      -10.64076606050945
H           -4.51274174758663        7.72155258162098       -9.26237284206983
H           -1.65777264533286        7.32042996897377      -12.43947248338517
H           -2.35062931048451        9.52636038855977      -13.33032897821756
H           -5.20212490151633        9.92839742205155      -10.17180250954758
O           -4.54122334587163        3.25702652024227       -8.83792203553581
C            1.32995440177093        5.16217729797367       -7.21054879194781
H            2.26084159219583        5.07414921555274       -6.65503512356263
H            0.82753859285299        6.09882425682168       -6.95251607432487
H            1.54152233335398        5.14070326974050       -8.28308093183476
C           -5.32204053514360        2.13726059707695       -8.46528876189891
H           -5.55441920073887        2.15247149196020       -7.39731713718289
H           -4.81861405453701        1.20137436933335       -8.72253181726678
H           -6.24192957248578        2.22603763363272       -9.03975970911790
N           -4.19395204773047       11.09713133233341      -12.30037067801830
O           -3.66773496817798       11.51393962850159      -13.33956655923127
O           -5.05254535402047       11.75040030402684      -11.69424176745079
C           -1.61456842462232        7.17877214191903       -6.01661646166838
H           -2.69922289896688        5.38592288340928       -5.70660319835028
C           -2.07988554964533        6.13123190947844       -5.23595752503018
C           -0.79258669250936        8.13341503220452       -5.46203674337943
H           -0.42078996421802        8.94973975038890       -6.06229530672332
H           -2.74590054566928        3.45428168961239       -4.29360334330255
H           -3.96024196935971        4.75471608658857       -4.12192048411592
C           -3.19871840580940        4.16906076573411       -3.59480800837584
C           -1.75301216376864        6.03799388630222       -3.89263280954854
H           -4.85556988457749        3.02276995237098       -2.88320623617853
O           -2.20607264882515        5.03545843619721       -3.06993109151252
C           -0.43862774031109        8.04471640256540       -4.12310814139525
C           -3.90750344111922        3.40662318648305       -2.47739948597709
C           -0.91193195441694        7.01844827695839       -3.31954357897963
O           -3.12274177536195        2.32919089665206       -2.01631073584487
H           -4.84505761461829        1.41174114118409       -1.35787726205624
H           -4.14897988720940        4.09218695338919       -1.65289473154077
H            0.21629477211836        8.79676797386796       -3.71604224902221
H            2.04262307519648      -12.86881276780070       -3.03433461111976
H           -2.62973616660354       -0.03036957530088       -1.94292841808946
C           -3.79465297131098        1.52836788935114       -1.05879529290308
C            2.17185370873577      -12.83097206082856       -1.96291462984259
O           -0.60572260573095        6.89155514084513       -1.99095778853305
H            0.62712237755374      -14.26066518226201       -1.56802196244413
C            1.37825615635863      -13.61329318045970       -1.13974670276400
C           -3.14002352583095        0.14030651473827       -0.99017864710335
C            3.13263179148736      -12.00260627842699       -1.40604350606149
H            3.75684336570343      -11.39353082963028       -2.04325410995253
H            1.20695977321868        7.87861709984176       -1.90795493421537
H           -3.27686037966937       -1.51759127607861        0.90285461488756
C            0.22184156702091        7.89000608212706       -1.42356426629831
H           -3.76603097853969        2.01971735077997       -0.07804542109171
H           -3.91805916595656       -0.61958261807294       -0.87063840136473
H            0.95779278146803        8.51272873577444        0.47827091239790
H           -1.63488670531442       -1.23899933033472        1.52083205630631
C           -2.54630097004822       -0.74614288794127        1.17148081532142
C            1.54612760863450      -13.57137618770231        0.23316953947776
C            3.29785425213575      -11.95412297667687       -0.03308643350318
H            0.92632282769048      -14.17883045670857        0.87649313508222
O           -2.16595578041467       -0.00718539932856        0.02737062147682
H           -0.23948994801346        8.87777992363124       -1.54870796922293
C            0.39938189084983        7.65756628998696        0.07516621119142
C            2.50720054552320      -12.73982681769761        0.80060025591648
H            2.42369885050425        5.51502361739656        1.48746192738922
O            1.11902745879386        6.45980396801957        0.30445907495662
H           -3.68459110345613       -0.54772937416053        3.00397985437797
H            4.05090382533916      -11.31438652440180        0.40349700803373
C           -3.12502225169339        0.09884125868830        2.32046381206597
C            1.76499344393914        6.38305049028542        1.55399113638994
H            1.72136596526957      -10.23310395521251        1.21744219656593
H           -3.80409568470788        0.85704703872953        1.92586763045783
C            2.68989810687841      -12.69493342526841        2.26963993691226
H           -0.58258300694357        7.62834873597645        0.55763568428865
C            1.92424543936538      -10.31401150215328        2.26683954224490
O           -2.13558608231722        0.82889925770332        3.02074356870705
H            3.45053296660768      -15.20287226702088        1.14744081941549
H            2.37263801877046        7.28436204248142        1.70740096745695
H            3.61776253516485      -20.38916715724615        4.96842688723442
C            3.50602650522506      -15.05878652929162        2.20835744011901
C            2.40723140326982      -11.49584479087583        2.92303999195730
H            2.80787345231101      -18.06230715049436        4.99930042123174
C            3.14792974937362      -13.85193254792418        2.89893303207835
C            0.83299846404865        6.18653501805538        2.76054287926139
O            0.85993520686869        4.82740565208492        3.15792114746470
C            1.77941182481320       -9.36585592952295        3.22221131711533
H            1.44849830010983       -8.35349989431838        3.10413256838000
C            4.29046342298721      -19.58921465375020        5.24093515704587
H            1.17552563488683        6.81403494477507        3.59570851593790
C            3.93317043917543      -15.93560527045418        3.14696561423599
H           -2.07192083611362       -1.83388267835031        3.71547302275427
C            3.83384180000785      -18.28301935914764        5.25553747020420
C           -1.31702636013146        0.17512411019133        3.89884899587990
H            4.29512285223268      -16.93440576995753        3.00350404563480
N            2.53549428890439      -11.26154277548271        4.25953691845454
N            3.36595340547600      -14.00265476301498        4.23540025583964
C            2.15824961909690       -9.96900417041518        4.46838950583019
C           -1.35042253069394       -1.17697289749245        4.17295526319035
C            3.83540790174561      -15.26882880765629        4.41473360959018
H           -0.19245669420716        6.48923955982891        2.50989752918221
O           -0.37558384483414        2.30616943731940        4.21263713786900
C            0.23884008129122        4.61256822048380        4.40796988622855
C            5.60548730489587      -19.87095293887050        5.57370446263697
C           -0.36136533525396        0.98872377039469        4.55541474152437
Zn           3.15796378542093      -12.58196801705555        5.66569627308720
C            0.40995522907806       -7.53755578583070        5.41376554700070
C            0.01350499092155       -6.21384330164178        5.37885884378557
H           -1.00986000719890       -5.96163918067000        5.15727869511215
H            5.96210580377150      -20.89010951378826        5.55895341054255
H           -0.31288644176414       -8.31573881628240        5.21958414916738
C            4.68627962522919      -17.24240529071719        5.61208469595027
H            1.43371521594651       -3.23539642888744        5.66174874909658
C            4.20178854968588      -15.84286878652191        5.63138561273201
C            2.15540531515137       -9.30406697302449        5.69418098776633
C            1.72575729302214       -7.88712030959171        5.69981486930633
C            0.50489353327464        3.18851017438817        4.88354056754820
C            0.94182504475924       -5.20378889650802        5.61570002476663
N            0.63639510518811       -3.84246799398250        5.52720121903721
H           -0.84485979744514        4.78119607436200        4.34090609108149
C           -0.44509504006535       -1.75933390711316        5.06315974168597
C            2.64128820816189       -6.87427881854790        5.97214405844221
C            2.25807197550274       -5.54975186070384        5.92389599821684
H            1.54678981182897        2.93012429909052        4.66226374100581
H            0.65135033527766        5.31107955821985        5.15072771569368
C           -0.54078390372428       -3.24001552220932        5.21766056274419
C            4.15779598756441      -15.19049653771377        6.86282881193423
C            2.53049648128987       -9.87514776267873        6.90873686672109
C            6.46158729582558      -18.83999503610028        5.92541747612894
H            3.66315775035060       -7.13378796147468        6.20424168580961
N            3.77713526251200      -13.89944890146137        7.07235751527744
N            2.97018926656108      -11.15154852618115        7.09140481873683
H            2.98694970106625       -4.77720413836968        6.12081959586702
C            0.50226699333271        0.41038153142922        5.47340224934777
C            6.00519320800226      -17.53396271732782        5.94808073066753
O           -1.59261762043810       -3.82995792006593        5.01718350884638
C            0.46905179204340       -0.95373068624807        5.72409303076530
H            0.33264350874588        3.14146766257325        5.96497585515848
C            4.50379723854408      -15.80485141729378        8.11354179893587
C            2.46058166001688       -9.19842723230453        8.17260711348137
C            3.88068115544601      -13.67327452153809        8.41200233960172
C            3.18726626962109      -11.30260882593749        8.42796046418022
H            4.82257769935523      -16.82136309177784        8.23295812619716
H            1.21416604516477        1.01687668015764        6.00740537795480
H            7.48837724074717      -19.05336272773274        6.18367216130796
C            4.33924566718996      -14.86312074576484        9.07203436900087
H            6.67236820393495      -16.72838977200981        6.21876869016368
C            3.61312329025653      -12.46918205440412        9.06206206637543
C            2.86583017451661      -10.08273963184616        9.11400997498825
H            2.12609113554839       -8.18973149981159        8.31324739364945
H            1.13948555618782       -1.35476779940374        6.46752431153322
H            4.51451347861704      -14.95576633027578       10.12564357575245
C            3.78488126084841      -12.42742572391115       10.53282143208442
H            2.93101033782998       -9.93769587235841       10.17421573801313
H            2.18348115913321      -13.79170646213533       10.92077973589057
C            2.95656393670576      -13.17885382814071       11.36117059513581
C            4.77407644984462      -11.63400648300902       11.10615375083719
H            5.42398909503890      -11.05522803140276       10.46621359963809
C            3.11309279583247      -13.13426151389579       12.73531246771936
C            4.93330757712533      -11.59642068134732       12.48015545982676
H            2.46100111898295      -13.71831785078716       13.36810466564713
C            4.10243284905065      -12.34452960988483       13.29824452076575
H            5.70815032998387      -10.98144102376216       12.91372341359427
H            4.22548424894626      -12.31253312165038       14.37058243529240
H           -3.51047620342594       17.49166984882486       -6.14976108646337
H           -3.94875279155368       15.78858786848923       -6.24966577701911
H           -2.39138328373233       16.33065515313461       -6.86890522231003
H            2.92914007769803       13.58065311905550       -2.74121917066775
H            1.31001047868776       13.35723964966203       -2.06814243440728
H            1.70512804966082       14.82453349621039       -2.95937575492301
H           -1.90177662904493        7.23357321303198       -7.05490515714865
H           -4.05086056702440        5.33496992327837        2.20153069713677
H           -4.06920678283664        5.34614777106830        0.43134934840619
