# Supplementary material for: Molecular folding governs switchable singlet oxygen photoproduction in porphyrin-decorated bistable rotaxanes
Source: Commun Chem. 2024 Aug 7;7:171. doi: 10.1038/s42004-024-01247-7 (PMC11306352; doi:10.1038/s42004-024-01247-7)
Supplement: Supplementary file 4 — Supplementary Data 1 [file 42004_2024_1247_MOESM4_ESM.zip › paperstructures/1b_+/halfopen_conf10.xyz]

272
halfopen_conf10, charge 1
C           15.48496696771685       -0.72096583655923       10.26820751565860
C           14.52763245606210       -1.22233088176977       11.14148398019096
C           13.18071470137740       -0.89389479490929       11.02977007609418
C           12.80025697755327       -0.03506712195329       10.00758005997665
C           13.73181068678160        0.48256641672005        9.12104317310906
C           15.06484225486191        0.13585284385028        9.25608259237004
H           15.78065021687999        0.54623170082853        8.55838983707935
C           16.96257706216293       -1.07479558449711       10.37481171548939
H           14.83865599510516       -1.88556291240326       11.92785730957387
C           12.11782218555291       -1.43740872060329       11.97588140289711
C            8.42251443664832       -0.37098873654457        5.85416933341065
C            8.71290907052706        1.01786375845040        3.92033378751044
C            7.97373337840439        0.05663634615238        4.61045856935818
C            9.87160719687532        1.53361606850405        4.46279781269041
C            9.58316390612691        0.16032097054326        6.39036728384834
C           10.32271091835437        1.11482771216313        5.71025261133542
H            8.36357015468944        1.34207387400823        2.95241507979579
H           10.43336003006226        2.27380955153431        3.91092231293863
H            9.92611398255152       -0.16847308809971        7.35829829816643
H           11.76891133999121        0.24854048537728        9.87178218634152
C           13.27029775904741        1.41002586653972        8.02740191685221
O            6.84605542449673       -0.39180489715333        3.97671194640230
H            7.88913069983674       -1.11886318596777        6.41925024785981
N           12.12844798408160        0.83924823379377        7.33472650928961
H           14.11186088581268        1.64061467511474        7.34764213764707
H           12.94223628768932        2.35824921855104        8.47280443026739
C           11.56708751713999        1.70657490504919        6.31840997568122
H           12.28898032527149        1.95223873453545        5.51584982901701
H           11.30407998838275        2.65365148761648        6.80919852918523
H           12.39763450187828       -0.04767529588564        6.91780021836223
C           17.76737431445265        0.21109128070798       10.61579654252200
C           17.41657051232202       -1.73420652658383        9.06349595015486
C           17.26423809744222       -2.04521297814240       11.52108801534646
H           16.73802436144210       -2.98734373674481       11.38576869096423
H           16.99044307335489       -1.61524317482582       12.48175237908164
H           18.33145697669451       -2.25763248352885       11.54281350364101
H           18.82786889576503       -0.01900037353274       10.69613852826484
H           17.44671977180917        0.68774730264935       11.54004307085713
H           17.63415850890642        0.92082636072502        9.80383692274897
C           11.09029556288046       -2.23483210182989       11.15956504764941
C           11.42255057399479       -0.26042843482343       12.67632994541229
C           12.69055086273381       -2.36114345521304       13.05511341461798
H           10.66495305451559       -0.62840372231822       13.36545244325448
H           10.94223273774054        0.39861361170037       11.95891671775334
H           12.14772267553770        0.32202757697565       13.24107866528708
H           10.32546459205731       -2.64328498947286       11.81693077972807
H           11.58037920337464       -3.05819816844942       10.64376295531623
H           10.60778342200102       -1.60514023579374       10.41802301504628
C            6.01375879324712       -1.32841114153813        4.63749570210180
C            5.12350373244385       -0.66823703498454        5.69468309600769
H            4.68212866628931       -1.44413259650605        6.31652272085098
C            4.03761044561629        0.18370694143038        5.03621553541435
H            5.74365508832633       -0.03040417513311        6.32547920945856
C            2.94984200677811       -0.63550435007962        4.44686043738254
C            2.51260132951849       -1.91769286667242        4.70285316682752
N            1.44350400786872       -2.10332980392850        3.91368304987758
N            1.19382701251664       -1.05660799399119        3.19759388926039
N            2.09074829187935       -0.16880123289173        3.51014497681316
C            0.61260117568812       -3.26585092336593        3.85863354260378
H            2.88660907084793       -2.68741859393278        5.34588347262659
C            2.09517571849863        1.11620396915152        2.87628732195415
H            2.19776145258182        1.90467707797480        3.62042636410967
H            1.15440974732457        1.22953020361798        2.34122548052598
H            2.92568836578253        1.19098465419529        2.17200773974388
H            4.50495327808118        0.79928725754460        4.26467539279719
H            3.59701503918085        0.85617498898302        5.77793106543767
H            0.57220193134623       -3.61445163388640        2.82578208672496
C           -0.81102243869750       -2.91295420983183        4.34142578058962
H            1.05774927589883       -4.02133959428439        4.50552739831517
H           -1.32873364378836       -2.36466648693667        3.55637951882751
H           -0.71898912994745       -2.25248699028442        5.20377894538183
N           -1.54967443845426       -4.08313942812876        4.74310527978806
C           -1.47660712483254       -4.43513329159478        6.14529648836604
C           -2.23049992257107       -4.85878125442363        3.87679180618838
H           -0.74501251716735       -3.79512375459696        6.63011826838818
H           -1.16595239652248       -5.47315429270476        6.27000564138273
H           -2.44459098173425       -4.29947885656088        6.63369744895992
C           -2.20524340541708       -4.62586565906403        2.47868269606422
C           -2.89825177899022       -5.42543776840837        1.61423031544110
C           -3.63734682768910       -6.53285696828776        2.08259272178804
C           -3.66151645137881       -6.77665809302048        3.47001398331626
C           -2.99578871160789       -5.95957143112398        4.33774720791038
H           -1.61473465441178       -3.82295406069853        2.07225431392251
H           -2.85539073899675       -5.23433626661948        0.55116672669859
H           -3.06833943018768       -6.16740598699017        5.39079403806026
H           -4.23454891540388       -7.61710752446044        3.82766831549648
N           -4.30825531161600       -7.42855452091712        1.31227808712897
N           -4.47757236611820       -7.36032254021736        0.10527652701452
C           -4.40300619126041       -6.58506796530680       -0.96174824083174
C           -3.41253049308891       -6.85707041337060       -1.96810479395749
C           -3.40447672271388       -6.11299586123766       -3.10817464266558
C           -4.36532979070949       -5.09111972843764       -3.34721240109703
C           -5.44399420914754       -4.93276235175938       -2.40897866464675
C           -5.43872778728107       -5.67173195882363       -1.25048893267993
H           -6.21460380044097       -5.55890511178623       -0.51064641009026
O           -2.51817806388652       -7.82511458612007       -1.62676258631683
H           -2.64544029811203       -6.23209848697282       -3.86266295177809
N           -4.12974017859524       -4.33019438455867       -4.40878814877650
N           -4.86916118110488       -3.36999685820127       -4.78130198428407
C           -4.48008128268396       -2.26506933473873       -5.38827416756461
C           -5.38658824864586       -1.52254919774550       -6.19506135928587
C           -5.04126408994362       -0.29942693688074       -6.68456390741532
C           -3.76542632924287        0.24563915442897       -6.41708932886734
C           -3.20818139733645       -1.68282204473924       -5.09964091280777
C           -2.85704709774663       -0.47725634605984       -5.61504138995775
H           -2.53122253786822       -2.24633633358595       -4.47718903042370
H           -6.35003706753902       -1.95332839340682       -6.41620641381192
H           -5.72180915112138        0.27737852085256       -7.29165463634488
H           -1.88728386969631       -0.04247498225394       -5.42907984034738
O           -6.40417611041412       -4.05126041764379       -2.74453603983414
C           -1.55355096391560       -8.20810870437591       -2.58745704906136
H           -2.03048524464507       -8.55023243391504       -3.50955440676534
H           -1.00460584665164       -9.02971430991691       -2.13210868239639
H           -0.87017717433468       -7.38463295759355       -2.81170549865001
C           -7.62745462809253       -4.08381607994795       -2.03012713935289
H           -7.49646508286158       -3.73933210510715       -1.00043918334070
H           -8.04892432708347       -5.09214263885535       -2.02520425846861
H           -8.29745665206368       -3.41364130297136       -2.56538849049771
N           -3.39896041208827        1.46510368686806       -6.91493120567799
O           -2.24920613207808        1.89362662894110       -6.74029358186032
O           -4.24368807157435        2.16043396807200       -7.54252038662682
C            7.66095265508533       -4.94284743873936        5.83972699452143
H            6.99648148511360       -5.09276673603859        3.82382166815564
C            6.69870816557471       -4.89316642858301        4.83964466217244
C            7.31387184157636       -4.68526632381403        7.14838109228651
H            8.05791514780154       -4.71783936361581        7.92806740475656
H            5.08876785681414       -5.72951142048009        2.74184351318481
H            5.41739345356017       -3.98437209062379        2.52116056014742
C            4.68061796808533       -4.71885991042532        2.87036389250358
C            5.38175429727063       -4.58817391621260        5.14276057837463
H            2.60222610821412       -5.14851664754204        2.53759965913829
O            4.36663790572309       -4.49109211550841        4.23040459228623
C            5.99748484778902       -4.38314348753253        7.47115831347061
C            3.40552720643585       -4.60041261336612        2.03370113631525
C            5.02728385377887       -4.33957275356565        6.48605545272329
O            3.03229748782889       -3.24135205560464        1.86987737940235
H            3.48541077102658       -3.15670581068524       -0.14768370411714
H            3.59986796382667       -5.06189229655782        1.06057891185619
H            5.74592246085939       -4.18349317640451        8.49979480566048
H            4.10630920983434        4.93911994615664       -3.97490594597218
H            1.31125835044337       -4.49812069643734        0.24963655361759
C            2.69555470547647       -2.85597379645000        0.55350837773654
C            3.07226071225474        4.86325226262417       -4.27658161997117
O            3.70497056654929       -4.05041187584421        6.70472333928635
H            2.69766207141405        6.96363107731445       -4.08338369401585
C            2.28219319723001        5.99956537543951       -4.33848235579758
C            1.35931098639375       -3.42643815611315        0.04196477908269
C            2.53256721907843        3.63171648764539       -4.61093164854960
H            3.14710311886690        2.74406037189021       -4.57553248731544
H            3.56556083292826       -4.75524620352131        8.64942275604721
H            0.46498154088288       -0.83197276028170        0.81044912498779
C            3.25247954870085       -3.90103827601203        8.03788760684319
H            2.64548527943826       -1.76634328914124        0.57790188746852
H            1.32103153414252       -3.27697623251437       -1.04612207341594
H            1.36263258086516       -4.75994258680931        7.50031464964042
H            0.09262163069180       -1.44415290394756       -0.83369108189778
C           -0.11481729149650       -1.56121222640698        0.23671413350742
C            0.95924975015829        5.90604601324970       -4.73422110551677
C            1.20827417933423        3.53533021388768       -5.00069854795254
H            0.34049653537612        6.79017997798175       -4.78796551214583
O            0.20915669261877       -2.87970435830315        0.64672724936395
H            3.65849067023601       -2.98134364612536        8.47855103896410
C            1.72023032693753       -3.87019236413158        8.02170577382439
C            0.40866850433319        4.67200697315651       -5.06658111913188
H            1.31827485200542       -1.61332632359126        9.02549919125368
O            1.14518264401811       -2.78391420630522        7.33293898806499
H           -2.15910517909485       -2.22786534526911        0.33040711607279
H            0.78024521118882        2.58333633284409       -5.27895479938672
C           -1.59879348148308       -1.29948473345553        0.49102747832643
C            1.33505580460540       -1.51567596642604        7.93271918339315
H           -0.53151890536820        3.23833759720955       -3.03072522461688
H           -1.96612964876559       -0.53574444056401       -0.20514371612894
C           -1.00474530209476        4.57289189608976       -5.49878267470396
H            1.37047195498470       -3.89274565093684        9.06333962021807
C           -1.51768320214369        3.23044225488798       -3.45137427125984
O           -1.74197583122957       -0.84644768342251        1.82292974807350
H            0.68401250819416        5.78738970159317       -7.44371820734259
H            2.29286366818560       -1.08209465949583        7.62275359239724
H           -1.94967817199402        9.65604253258262      -11.84944473770116
C           -0.36836573504037        5.70561523727970       -7.63458151044075
C           -1.89496573886704        3.89190119555046       -4.67025937811870
H           -2.51281942469158        8.51752842355740       -9.73674338018043
C           -1.33012102262184        5.12464614423438       -6.73722588553303
C            0.20676860879979       -0.57198788065081        7.51833714631390
O            0.42045714897037       -0.11690659852749        6.19436801177520
C           -2.62592596313130        2.61015644624611       -2.98457264441325
H           -2.73059257906056        2.00023508220614       -2.10916055342435
C           -2.31715398226628        8.64041471950618      -11.86716105817001
H           -0.75196376134594       -1.09803000340585        7.60643667530568
C           -1.04717914557781        6.08644629219791       -8.74095834766077
H           -4.15054459663731       -1.28238113092463        0.63577926647794
C           -2.62983366515539        8.00287099949261      -10.67960719264843
C           -2.99409376952602       -0.61599613450617        2.30948495017638
H           -0.66077692118268        6.53949810655760       -9.63308232540474
N           -3.22085890047645        3.70605622008895       -4.90398332371215
N           -2.56443112573093        5.15647360455406       -7.30105798327061
C           -3.68979393891510        2.92212707067771       -3.89792146198926
C           -4.16969348983105       -0.89030518065244        1.63844913771336
C           -2.42700586914456        5.75103429066164       -8.51537730031942
H            0.19919916729734        0.28516987545086        8.20552898965129
O           -1.83468704748189        0.15695264721547        4.19817257831220
C           -0.33466686783393        1.01848048381386        5.83539129830670
C           -2.47542119179181        7.98053447593291      -13.07490590327982
C           -3.04222842879975       -0.08396826664471        3.62076918758468
Zn          -4.20927708186186        4.16077252474813       -6.65165878660943
C           -5.27107670211022        1.92493069307852       -1.31950549492908
C           -5.71547811868378        1.07849115214369       -0.31868968975880
H           -5.70062068050053        1.40475801555099        0.70951098942469
H           -2.22951317777604        8.47833816094144      -14.00112007060997
H           -4.91247705902746        2.91094362614652       -1.06543454411535
C           -3.11095273623092        6.69673193036929      -10.68548136658740
H           -7.65353661544097       -1.50361057651192       -0.04889106899904
C           -3.45697370736074        6.01345014306580       -9.41832782649037
C           -5.00170228932189        2.46890266030734       -3.76472729376964
C           -5.33962136237577        1.54983063084389       -2.65786214175736
C           -1.80198929495436        0.74037858153870        5.48790872286162
C           -6.22952099404586       -0.17314335551667       -0.64333591441913
N           -6.82896410215514       -1.02515613183488        0.29787120397898
H            0.14422477333424        1.42210076375511        4.94285174738679
C           -5.40227609296369       -0.68627094650467        2.26296574658407
C           -5.81053561233922        0.27623456726527       -2.96913036592362
C           -6.24638498164804       -0.57551408270479       -1.97770145541330
H           -2.25871546664672        0.06946809786461        6.22497897477954
H           -0.29926660107683        1.76491026783691        6.64005413532513
C           -6.66258441776858       -1.15489414777874        1.63847084096807
C           -4.79804823355153        5.69254846511284       -9.20408280073272
C           -6.04966247795215        2.80678576630358       -4.62505865276273
C           -2.95091955591313        6.67942107800718      -13.08970803659881
H           -5.84737388470699       -0.03449625461140       -4.00173461585705
N           -5.29866459457908        5.05432265837810       -8.11576921291690
N           -5.94551744585949        3.55874775303134       -5.75038070620356
H           -6.61648465691155       -1.55184383742550       -2.24457879799414
C           -4.27169121802225        0.13533853488943        4.21986849331325
C           -3.26975781908816        6.04215500793512      -11.90361140112929
O           -7.51287466379385       -1.74341027382196        2.29811767666804
C           -5.44371043083388       -0.18593812420934        3.55403919774346
H           -2.34655554969077        1.69233847062577        5.49038340487177
C           -5.86613466936192        6.04149106866050      -10.10139066218126
C           -7.42607303301723        2.45990783036012       -4.39582449313319
C           -6.64272791006994        4.97662849619770       -8.29029852922263
C           -7.19926465385070        3.68206179939529       -6.25931580494041
H           -5.74592486345712        6.56403434145740      -11.03019932803418
H           -4.33670436978006        0.54209011118842        5.21515475367088
H           -3.07552982019264        6.15858348204906      -14.02789896358084
C           -7.01103462879958        5.59632752628475       -9.53463896060118
H           -3.63820409447256        5.02622739841812      -11.91080210528043
C           -7.54759600480782        4.35738500996252       -7.42849661423867
C           -8.14015493082010        3.01305628723784       -5.40306606473761
H           -7.79306002197445        1.89503181517721       -3.56168802154462
H           -6.39933181698002       -0.04743978519158        4.03480177161338
H           -8.01021817703402        5.66659944906545       -9.91833872684752
C           -8.98240223882679        4.40823788736410       -7.79445118067249
H           -9.20110239256147        2.98302428005686       -5.55704417267358
H           -9.14270874752903        2.30901754517898       -8.16289090463548
C           -9.67025767419311        3.25164890903947       -8.14847065150583
C           -9.66346003551748        5.62223655719554       -7.78858258444617
H           -9.13265445850846        6.52215799525609       -7.51307088135740
C          -11.00965195210834        3.30834270166776       -8.49123842701418
C          -11.00450742633665        5.67617919722099       -8.12498698700847
H          -11.53093003966292        2.40366582166304       -8.76834036984379
C          -11.68106806134664        4.51988914784502       -8.47805479243646
H          -11.52219717995456        6.62421262250374       -8.11293952653241
H          -12.72718052382301        4.56319802837219       -8.74242676243482
H           17.30426395389791       -1.05924992322010        8.21947749232050
H           16.82621847402170       -2.62720357382642        8.86747843129998
H           18.46411053821330       -2.02064055925646        9.13109554143398
H           13.16820438206039       -3.23294971252362       12.61382522159694
H           11.88465263706217       -2.71041223340299       13.69805111900869
H           13.41093441383126       -1.83660162483629       13.67851237501531
H            8.68112834072695       -5.17991996598693        5.58141835228059
H            5.39398389380629       -1.75548890292339        3.84491246188313
H            6.61204810393254       -2.13168300030132        5.07883052393351
