# Supplementary material for: Molecular folding governs switchable singlet oxygen photoproduction in porphyrin-decorated bistable rotaxanes
Source: Commun Chem. 2024 Aug 7;7:171. doi: 10.1038/s42004-024-01247-7 (PMC11306352; doi:10.1038/s42004-024-01247-7)
Supplement: Supplementary file 4 — Supplementary Data 1 [file 42004_2024_1247_MOESM4_ESM.zip › paperstructures/1b_+/closed_conf5.xyz]

272
closed_conf5, charge 1
C           15.50683310260000        1.22887474660000        1.34731310620000
C           16.83592883930000        1.50282802700000        1.06432188600000
C           17.43631817320000        1.13461393510000       -0.13912612370000
C           16.66066504690000        0.47431474550000       -1.07826050610000
C           15.32501586410000        0.18306052620000       -0.82572319520000
C           14.75966578120000        0.56422731120000        0.37822014690000
H           13.72002061850000        0.32839072440000        0.55378476530000
C           14.84389683380000        1.61758031330000        2.66218489980000
H           17.43512564490000        2.01602757010000        1.79689093310000
C           18.90480229930000        1.46680386970000       -0.36677500800000
C            9.97963790240000        0.98113960360000       -0.62501482130000
C           10.01118404930000       -0.49307188880000       -2.51904187100000
C            9.35515920950000        0.00223896900000       -1.38987202890000
C           11.24809406880000       -0.00691022860000       -2.88175627080000
C           11.22717125690000        1.45724672640000       -0.99918905910000
C           11.87443117180000        0.98017576250000       -2.12661847260000
H            9.53462021820000       -1.27532999690000       -3.08912074600000
H           11.75566047260000       -0.39712527950000       -3.74954939490000
H           11.69845900780000        2.22064356170000       -0.39610587140000
H           17.07876466790000        0.16519859110000       -2.02351583780000
C           14.48988765320000       -0.48088212540000       -1.89493040560000
O            8.11848375160000       -0.51688742800000       -1.13707672850000
H            9.51374624280000        1.37948884840000        0.26296846730000
N           14.09206032810000        0.42042025420000       -2.97211712880000
H           13.57614403530000       -0.89234928780000       -1.45754434190000
H           15.05271558680000       -1.29833259710000       -2.35525917990000
C           13.22392960600000        1.50584491050000       -2.53860471280000
H           13.09631512090000        2.17736402470000       -3.39528743310000
H           13.65525298620000        2.09479384460000       -1.71084641930000
H           14.92508226980000        0.80989609280000       -3.40233195410000
C           14.35246595300000        0.34367130970000        3.36592276220000
C           13.65186411140000        2.54059131560000        2.36990554240000
C           15.79116227240000        2.35271506240000        3.61506242700000
H           16.15299320240000        3.27830504230000        3.17273936000000
H           16.64039836310000        1.72832541790000        3.88310322110000
H           15.26017261560000        2.60508528190000        4.53102685590000
H           13.88698772730000        0.59698946700000        4.31627742760000
H           15.18919695760000       -0.32481979760000        3.55860436520000
H           13.62529261500000       -0.18769138710000        2.75808953270000
C           19.41505963160000        0.98840214020000       -1.72985669060000
C           19.74883687090000        0.78648814480000        0.72133898300000
C           19.09396660280000        2.98952257320000       -0.29490274000000
H           19.59896102160000       -0.29115167140000        0.69524608640000
H           19.48314386220000        1.14377474050000        1.71233322840000
H           20.80487344240000        0.99205744050000        0.55893245100000
H           18.87252004310000        1.46643134630000       -2.54244738370000
H           19.32545048030000       -0.09143212820000       -1.82494445750000
H           20.46699182140000        1.24731826650000       -1.83330870820000
C            7.46003754730000       -0.13085864600000        0.05946445870000
C            6.13367529210000       -0.87208486270000        0.15166612940000
H            6.31699978950000       -1.93484446300000        0.00147762420000
C            5.13564994030000       -0.38898243270000       -0.89701803910000
H            5.72705157590000       -0.71818731930000        1.15068026990000
C            3.83658710960000       -1.07294517350000       -0.75195645830000
C            3.41497975270000       -2.03735254190000        0.13824334580000
N            2.14579865160000       -2.31826140050000       -0.19823114510000
N            1.75593118330000       -1.60500780420000       -1.21073815280000
N            2.76726316410000       -0.85726238270000       -1.55019108590000
C            1.25082328960000       -3.23455081590000        0.44889451980000
H            3.93227669480000       -2.50533033230000        0.94884589330000
C            2.66687818910000        0.07122161900000       -2.63283186760000
H            1.73611093360000       -0.11647793330000       -3.16232317360000
H            3.52380847160000       -0.04475780380000       -3.29646870530000
H            2.67483208340000        1.08932126010000       -2.24221272400000
H            5.52796682410000       -0.59169141530000       -1.89329148020000
H            4.99852077140000        0.69207415510000       -0.82390464150000
H            0.23493161710000       -2.94059552390000        0.17865954450000
C            1.43021546160000       -3.17649385090000        1.98053903480000
H            1.43543903450000       -4.24583632460000        0.07613632000000
H            1.51076046130000       -2.13014633220000        2.27581941380000
H            2.35434059720000       -3.68082281420000        2.26550834040000
N            0.33217344670000       -3.80830302700000        2.66826999870000
C            0.46772315450000       -5.21906898520000        2.96042329820000
C           -0.80496734880000       -3.14502734370000        2.96625627890000
H            1.38862083940000       -5.58983309060000        2.52073239660000
H           -0.36621532230000       -5.78486994870000        2.54268668780000
H            0.50726506270000       -5.39500834270000        4.03764266190000
C           -1.84176391340000       -3.76827918220000        3.70473448900000
C           -3.00737520040000       -3.11394050760000        3.98882125040000
C           -3.22335787260000       -1.79654702390000        3.53641023830000
C           -2.17971814060000       -1.15675129070000        2.82921626020000
C           -1.01103410090000       -1.80277264600000        2.55708905680000
H           -1.72194238190000       -4.77712483400000        4.05952897420000
H           -3.79487562310000       -3.60094172020000        4.54146370990000
H           -0.25556710000000       -1.26620946840000        2.00933758020000
H           -2.33962541430000       -0.14010246470000        2.50496052320000
N           -4.43820460360000       -1.25421939000000        3.74921931880000
N           -4.69295552880000       -0.08657374290000        3.37152017250000
C           -5.85083129310000        0.49149975840000        3.10420176940000
C           -6.01366235450000        1.89079090660000        3.37818031520000
C           -7.10891583160000        2.54312928950000        2.89464320260000
C           -8.10521497900000        1.88663441290000        2.11772285630000
C           -7.97586524220000        0.48290772760000        1.90521344450000
C           -6.86727264100000       -0.17033971500000        2.38511934260000
H           -6.76093052380000       -1.22776954610000        2.20403825720000
O           -5.03065277600000        2.44235835760000        4.13711865390000
H           -7.25841909540000        3.59169757590000        3.10088470840000
N           -9.19359910950000        2.49659493610000        1.61391375540000
N           -9.43438934300000        3.72306336000000        1.61468694280000
C           -8.68472091500000        4.82829949130000        1.57167970110000
C           -9.17508386560000        6.00729378740000        2.18579775330000
C           -8.53812405000000        7.20147890750000        2.00896673830000
C           -7.39869692450000        7.27908299030000        1.18977623610000
C           -7.54388821580000        4.92700430840000        0.73261788010000
C           -6.92182340350000        6.12648641670000        0.54529880870000
H           -7.19071460270000        4.03629345150000        0.23396264590000
H          -10.04923960810000        5.93349894510000        2.81302090760000
H           -8.89033667160000        8.10162490480000        2.48876271870000
H           -6.04933218020000        6.20976713640000       -0.08432106820000
O           -8.86657374520000       -0.28236596100000        1.20472303120000
C           -5.15604906570000        3.79617531550000        4.52274197930000
H           -5.16988541470000        4.45945240810000        3.65260511270000
H           -4.27827580870000        4.00639084460000        5.13021678700000
H           -6.06008304190000        3.95844474800000        5.11635646240000
C          -10.25738070800000       -0.04427743210000        1.41316875980000
H          -10.60063441210000        0.82901778270000        0.85911144340000
H          -10.45873238970000        0.09666455420000        2.47637778060000
H          -10.76227442780000       -0.93715525440000        1.04975071760000
N           -6.73942501160000        8.49623564060000        1.01798695280000
O           -7.17907814770000        9.50152245150000        1.58406488970000
O           -5.73076051180000        8.53359703830000        0.30551988710000
C            8.95568837530000       -5.05841230360000       -1.66118348970000
H            7.72471108650000       -5.55032627530000        0.00140043630000
C            7.78006918170000       -5.00262252350000       -0.92553477900000
C            9.05324658450000       -4.37653041710000       -2.85422343580000
H            9.96119393880000       -4.41751177210000       -3.43546233820000
H            5.60733827470000       -6.04498880450000        0.14361874660000
H            4.13898585540000       -5.08162371430000        0.42323525030000
C            5.22798272190000       -5.04024976050000        0.35487309740000
C            6.69753549660000       -4.26494536020000       -1.37491433040000
H            6.72089563750000       -4.01044284760000        1.54669269390000
O            5.48982409550000       -4.17307172880000       -0.72870325680000
C            7.98001251510000       -3.62660593690000       -3.31461914700000
C            5.77741874560000       -4.54567753020000        1.70293835450000
C            6.80202499900000       -3.55296956410000       -2.58985796040000
O            4.81072830800000       -3.69930284840000        2.30134898960000
H            5.35805316340000       -4.19234084540000        4.22271355050000
H            5.96543880280000       -5.40443469680000        2.36244986170000
H            8.07700359910000       -3.10731890170000       -4.25448213810000
H          -10.05201430060000        7.21496261500000       -3.56919669000000
H            7.02688985950000       -2.44741071460000        3.14702638050000
C            5.07957018660000       -3.31091939170000        3.63013948910000
C           -9.82027797770000        6.20335281690000       -3.27034124620000
O            5.68994059370000       -2.84819945600000       -2.96757749450000
H          -10.90368441140000        6.33010581090000       -1.42740617080000
C          -10.29865928650000        5.70665624510000       -2.06910913880000
C            6.16761944050000       -2.24682950660000        3.80245177910000
C           -9.04416751370000        5.39712807600000       -4.08696092100000
H           -8.67328114540000        5.77780686500000       -5.02741293520000
H            6.03283668970000       -2.98104124270000       -5.00193770180000
H            6.76446093390000       -0.04450236280000        4.99003023230000
C            5.65210002640000       -2.27398760580000       -4.25757276400000
H            4.14149686660000       -2.89860542880000        4.00706054160000
H            6.52111426790000       -2.28274276300000        4.84328198520000
H            7.26679902100000       -0.93142592410000       -3.70221325440000
H            7.46726208870000       -0.00032388290000        3.35239290330000
C            6.52854268090000        0.06499466100000        3.92086172920000
C          -10.00453372090000        4.41045735450000       -1.68519617370000
C           -8.74096251190000        4.10336051960000       -3.70118447690000
H          -10.37595735970000        4.02326774310000       -0.74771739720000
O            5.64231827270000       -0.96185838810000        3.52896324710000
H            4.59247382010000       -2.09563550380000       -4.45560588040000
C            6.40185491690000       -0.93576536770000       -4.37596013000000
C           -9.21697991320000        3.59861340330000       -2.49512493220000
H            6.19812521320000        1.37779065960000       -5.50926514280000
O            5.50979020200000        0.11587757100000       -4.04112932620000
H            6.44144038170000        2.15826651130000        4.34011563180000
H           -8.13947300200000        3.47185795330000       -4.33929356330000
C            5.90958121180000        1.44580261780000        3.69962872710000
C            5.90334396580000        1.40457683680000       -4.45168718240000
H           -6.59382745760000        3.88712004700000       -2.21245330050000
H            4.85578356310000        1.43150477630000        3.98354305830000
C           -8.89261566290000        2.21650349970000       -2.06951948470000
H            6.75274262330000       -0.80183628180000       -5.40798651760000
C           -6.49863211710000        2.88978422710000       -1.82918015660000
O            6.09384547790000        1.90920401740000        2.37425129300000
H          -11.63594968990000        2.53927246790000       -2.76517896610000
H            5.01453177980000        2.02860344400000       -4.34030674460000
H          -15.54778154640000       -3.53547871380000       -0.51037397960000
C          -11.27874761780000        1.57650695230000       -2.45649272930000
C           -7.57068743900000        1.94003269970000       -1.72321082250000
H          -13.24714195700000       -2.82800037100000        0.01138764370000
C           -9.92942463110000        1.28565868620000       -2.05596508610000
C            7.04145072800000        2.03756598960000       -3.64188066520000
O            6.52015063090000        2.75629108780000       -2.53985541910000
C           -5.38309263040000        2.27105932620000       -1.37547785020000
H           -4.38814885080000        2.66794281610000       -1.33960624910000
C          -14.89785636380000       -3.19292925820000       -1.30216878930000
H            7.74339374210000        1.27009521370000       -3.28864748870000
C          -11.96935769840000        0.41614243090000       -2.36937644070000
H            3.60379279770000        0.77593878310000        2.44151523160000
C          -13.60509280060000       -2.79773643360000       -1.00745208520000
C            5.02813705680000        2.10833274820000        1.54901753780000
H          -13.00716685330000        0.24759189000000       -2.57926509100000
N           -7.10032998660000        0.76906064420000       -1.21457580260000
N           -9.81545867820000       -0.02932943630000       -1.73278533280000
C           -5.77490228870000        0.94919820400000       -0.97116047560000
C            3.78908593910000        1.51035343670000        1.67364426870000
C          -11.04106564710000       -0.58587600260000       -1.92154793120000
H            7.59971823610000        2.72871849840000       -4.29094621600000
O            6.54870854690000        3.45398462850000        0.38877385770000
C            7.53276731490000        3.46603097110000       -1.85825094300000
C          -15.35834496260000       -3.15048233420000       -2.60802366250000
C            5.27697022530000        2.97930610980000        0.45589909160000
Zn          -8.19206987910000       -0.92201195580000       -0.89857514950000
C           -3.30709113620000        1.57207958420000        0.65227266600000
C           -2.02670618620000        2.02922012250000        0.89531466290000
H           -1.87700747710000        2.91869848360000        1.48903582710000
H          -16.36644715660000       -3.46179374390000       -2.83800792990000
H           -4.15275865590000        2.09027203500000        1.07955604530000
C          -12.75765464210000       -2.34706573990000       -2.01547236410000
H            0.45368204920000        2.85423434380000        0.60296610890000
C          -11.37444512780000       -1.92285222820000       -1.70298106380000
C           -4.90493921660000        0.00022817800000       -0.42555143240000
C           -3.52766765020000        0.43820514710000       -0.13080578480000
C            6.96416234240000        4.27087523170000       -0.68658460900000
C           -0.93107553810000        1.34226420360000        0.38089578810000
N            0.36751179760000        1.84839038780000        0.57896060810000
H            8.02646191420000        4.16774517670000       -2.54843670460000
C            2.75213212970000        1.83979742800000        0.79872199940000
C           -2.42125325790000       -0.24226163040000       -0.63605981390000
C           -1.13628355220000        0.19407391370000       -0.37713988980000
H            7.77408620830000        4.88182731630000       -0.27850651220000
H            8.29545706750000        2.76719283830000       -1.48411716410000
C            1.46083969960000        1.11453103580000        0.89146667990000
C          -10.49483965940000       -2.88987136880000       -1.21452388780000
C           -5.26234928680000       -1.31954697720000       -0.13754430490000
C          -14.52022707280000       -2.70658685030000       -3.61801823770000
H           -2.57766305630000       -1.10233211760000       -1.26807866910000
N           -9.20533392700000       -2.68035835780000       -0.83676597410000
N           -6.48167325450000       -1.88385891170000       -0.35696905550000
H           -0.29077852920000       -0.33961273070000       -0.78205422880000
C            4.24561495880000        3.27964622360000       -0.41954150920000
C          -13.22967505090000       -2.30370595410000       -3.32426942470000
O            1.41308374060000       -0.07485451550000        1.18134341190000
C            2.98235205280000        2.74288496070000       -0.22984030900000
H            6.16246964600000        4.92947933050000       -1.02858562200000
C          -10.82941709030000       -4.27882397380000       -1.05740133740000
C           -4.38845964790000       -2.27918315580000        0.47674407840000
C           -8.71740312370000       -3.88058994760000       -0.42608931300000
C           -6.40285839340000       -3.17172855390000        0.07770557050000
H          -11.77531152940000       -4.71745306300000       -1.30752526850000
H            4.41743854380000        3.91988793810000       -1.26782215130000
H          -14.87305221740000       -2.67344643670000       -4.63842499370000
C           -9.72786888650000       -4.89273931140000       -0.56621473800000
H          -12.57360797480000       -1.96139950550000       -4.11151605370000
C           -7.42385876170000       -4.12191674300000        0.03661629190000
C           -5.09512838670000       -3.42509350080000        0.61305934690000
H           -3.38065374240000       -2.08995770670000        0.78443003700000
H            2.19399091490000        3.00810118640000       -0.91757056370000
H           -9.59873769530000       -5.93254702980000       -0.33826737330000
C           -7.11042119780000       -5.48975549680000        0.50769407420000
H           -4.77698874160000       -4.35101254060000        1.04874105300000
H           -8.50911307750000       -5.42759947410000        2.12520116090000
C           -7.77021206640000       -6.02465613770000        1.61073494110000
C           -6.15578489300000       -6.26305864190000       -0.14727453400000
H           -5.65102212750000       -5.85638643750000       -1.01131464950000
C           -7.47852958780000       -7.30382835150000        2.05046568260000
C           -5.87102345500000       -7.54462840100000        0.28965231670000
H           -7.99617488410000       -7.70632762510000        2.90892109570000
C           -6.52980943760000       -8.06794674240000        1.39046134350000
H           -5.13585058500000       -8.13879517090000       -0.23290335670000
H           -6.30825307000000       -9.06848774600000        1.73101795530000
H           13.17669793990000        2.84572053560000        3.29994579880000
H           12.90951582800000        2.03848425720000        1.75597944890000
H           13.98758871350000        3.43331980470000        1.84536969710000
H           18.48168336890000        3.48179015240000       -1.04821401870000
H           20.13563425870000        3.24622243580000       -0.47607512540000
H           18.81390268820000        3.37902088550000        0.67993281670000
H            9.78650211810000       -5.63963859570000       -1.29269828910000
H            8.09502165700000       -0.38786353750000        0.91849666500000
H            7.28969625210000        0.95219574290000        0.07041349030000
