# Supplementary material for: Molecular folding governs switchable singlet oxygen photoproduction in porphyrin-decorated bistable rotaxanes
Source: Commun Chem. 2024 Aug 7;7:171. doi: 10.1038/s42004-024-01247-7 (PMC11306352; doi:10.1038/s42004-024-01247-7)
Supplement: Supplementary file 4 — Supplementary Data 1 [file 42004_2024_1247_MOESM4_ESM.zip › paperstructures/1b_+/closed_conf2.xyz]

272
closed_conf2, charge 1
C            8.38364737431296        7.95623195660979       -0.60724041605820
C            9.73627608073968        7.76949581334561       -0.32972062864825
C           10.36965550708828        6.54731502203664       -0.50156999998126
C            9.60588840638417        5.48187272875159       -0.96723050539253
C            8.25934283243082        5.63302449262576       -1.25373661015522
C            7.65513677734638        6.86887650974988       -1.06544814305673
H            6.60586759630513        6.96126777028198       -1.29613512206600
C            7.76837206170130        9.33451543677582       -0.40320771727580
H           10.30576331363299        8.61065367393254        0.02696511777050
C           11.84927492116578        6.33463336843431       -0.20978694117968
C            6.07209277752958        1.69221486486252        3.54688643404061
C            5.37773922229407        0.44869537063441        1.61405038118835
C            5.51189524861946        0.54539606410212        3.00061446366217
C            5.73310346094896        1.50339289176344        0.80316101056816
C            6.42784103638686        2.74570537959506        2.71866735107471
C            6.23926498752243        2.67898450334563        1.34849700317979
H            4.97542008411513       -0.46048310986862        1.19528934345386
H            5.61164054111544        1.43668034234721       -0.26639313771596
H            6.85198816226631        3.63787852342320        3.15755328312117
H           10.06060641950939        4.51344722415529       -1.12222122692874
C            7.45432693318410        4.44441572705145       -1.73060783157091
O            5.04832171968051       -0.52185152466744        3.71870786353916
H            6.24628819614623        1.77998714947207        4.60842697238142
N            7.26459108775191        3.40290965526112       -0.73242106285645
H            7.95574072778984        3.98051370265916       -2.58592783282259
H            6.46201218331347        4.77310629445323       -2.05467496701942
C            6.54960258438024        3.84573657668081        0.45253763365867
H            5.60418567838567        4.28954249874135        0.11346172412567
H            7.09153139915288        4.62374974586517        1.01769659016166
H            8.16632462236184        3.02508540124297       -0.45673571077620
C            8.51006096483406       10.34988153524415       -1.28536678139638
C            7.90116198924827        9.73454148644234        1.07381635985902
C            6.28357345750205        9.37903136929481       -0.77780921094733
H            5.89924351275826       10.38441794169506       -0.61659418347032
H            5.70284754505352        8.69525767325603       -0.16333967065402
H            6.13706925445159        9.12804176673473       -1.82602305634003
H            8.45638951122127       10.04940617108017       -2.33001590409322
H            9.55713445950246       10.42963570316224       -1.00700567601288
H            8.05708403938978       11.33419460750191       -1.18591141643476
C           11.99466762732195        5.27125898130603        0.88914912793518
C           12.55313198179434        7.60960857765704        0.26516928623232
C           12.54980445322933        5.85791818228138       -1.49107288805183
H           12.11989341608075        7.97682599153867        1.19277334194017
H           12.49870780564393        8.39041447200618       -0.49019237516147
H           13.60418714215899        7.39510309235416        0.44901992890895
H           11.57178382975196        4.32020284384785        0.57734980355519
H           11.48315467358330        5.59369700266986        1.79406211651585
H           13.04574868840739        5.11573665474691        1.12343964485555
C            4.76115444322044       -0.36764335826790        5.10139737280181
C            3.52953910125468       -1.21579994907473        5.42590770563208
H            3.72740312840735       -2.24855600275051        5.14198050391745
C            2.32559876476366       -0.68880021367863        4.64597730915696
H            3.34857903668304       -1.17072593591658        6.49871353859644
C            1.09214642992806       -1.48173585916025        4.84138533100557
C            0.76948365731707       -2.54169837876434        5.65976957511453
N           -0.51265512880566       -2.84123003358301        5.38090970973556
N           -0.99420236603542       -2.06305289202436        4.47141688171562
N           -0.04364223312573       -1.23837260346837        4.13895175032456
C           -1.30610689410607       -3.85939030672447        6.00367655649137
H            1.33426064135300       -3.09526106434096        6.37887790170698
C           -0.27514380712908       -0.22157179162300        3.15688960164616
H           -1.28872610531686       -0.35205659164860        2.78062235872910
H            0.44041985451066       -0.30386592707524        2.33821700288520
H           -0.16914552892766        0.76885591283066        3.60091767790842
H            2.58467975559201       -0.69412280978141        3.58337090297759
H            2.13260043414452        0.35076071625672        4.92933798847030
H           -0.68099803804075       -4.74609037822819        6.11451365427761
C           -2.54262918969855       -4.09612428633304        5.14031080468014
H           -1.58424126240724       -3.49768849819914        6.99786362708745
H           -2.20741941502530       -4.29162010146874        4.11630894414106
H           -3.11812626285167       -3.16376165151325        5.13015350468646
N           -3.37212859917373       -5.20733970768687        5.57265526280296
C           -3.25650286536680       -5.68805335275645        6.92936241505366
C           -4.27845961212792       -5.71367227394873        4.71802576296399
H           -4.20337942838497       -6.10907487545837        7.25977809150245
H           -3.01358911971741       -4.86351402816208        7.59507582248737
H           -2.48319276425381       -6.45438749342361        7.01897142037736
C           -4.61761889322022       -5.00901386467578        3.53353341020014
C           -5.49479968857255       -5.52172157856916        2.62818153786102
C           -6.07633038418271       -6.79636972092778        2.82237761952051
C           -5.82141254518615       -7.46023078328564        4.04176502686540
C           -4.94164798473935       -6.94600290878322        4.95076267478350
H           -4.20552153312572       -4.03333364386759        3.35749860027290
H           -5.77486214949393       -4.93752948235690        1.76179692554198
H           -4.72185436183627       -7.52271439001923        5.83355958553030
H           -6.28654340309984       -8.42002391410102        4.20010542199995
N           -6.83323771320723       -7.44690731797978        1.91301783001021
N           -6.94594822384509       -7.11548163069577        0.72343297160378
C           -6.14655999706338       -6.48130443804339       -0.13115569219219
C           -4.72076760457225       -6.70280670368061       -0.12518344670893
C           -3.95064140293448       -6.05093100306313       -1.03805207064732
C           -4.50294769327333       -5.19502027525676       -2.02985535015653
C           -5.93537210973953       -5.08696791304659       -2.11448436561426
C           -6.71096117582088       -5.73827145282178       -1.18511127536644
H           -7.78411673983346       -5.64145038835759       -1.18528831581672
O           -4.26601206601935       -7.54041202230789        0.84185583071200
H           -2.87669700617593       -6.13072791402129       -1.03497312694643
N           -3.59259887904493       -4.57709103082852       -2.77401404870093
N           -3.84117465712302       -3.83812217327580       -3.77824512457682
C           -3.01468815128685       -2.91815093464352       -4.25755445217527
C           -3.07439361914802       -2.55791535052087       -5.62986477995563
C           -2.34002675908350       -1.51388801640302       -6.10646372104314
C           -1.49379948989704       -0.77958738258409       -5.24558876422318
C           -2.17248939966446       -2.15279373253766       -3.39939138875069
C           -1.41753725466182       -1.13060596164629       -3.88204484348367
H           -2.14308822783178       -2.42574558761341       -2.35598893001832
H           -3.70641441349918       -3.13407050150855       -6.28630326418783
H           -2.38071930014652       -1.22720573024484       -7.14593054820678
H           -0.75452572900589       -0.56642267329422       -3.24549363315390
O           -6.42270250340746       -4.34597843068839       -3.12958743781357
C           -2.87384370216357       -7.77621092545163        0.91928148799686
H           -2.75337998556888       -8.49511492202615        1.72660318930141
H           -2.34547652877406       -6.84884570587499        1.15543708259291
H           -2.49201072658763       -8.20079568888250       -0.01253906980568
C           -7.79984124397536       -4.46536005306050       -3.44532718309308
H           -8.05528305982600       -5.50399599804294       -3.67049781984039
H           -7.95110372437884       -3.85338504201649       -4.33270743937801
H           -8.43466140045081       -4.11209142772550       -2.62766917220268
N           -0.76321803194289        0.27837741138859       -5.72474557120636
O            0.03666518435866        0.86357676879428       -4.94249817934716
O           -0.88799619063375        0.65129657434254       -6.89648340536080
C            3.08651765179726       -6.99949788675621        9.66275015812107
H            3.25961476216837       -7.41057725807533        7.58349133265984
C            2.79890270707895       -6.77595814326116        8.32254686455567
C            2.51676511629419       -6.20604839715500       10.63478590372517
H            2.72164677021518       -6.38776332325747       11.67811946849041
H            2.11406050807313       -7.30050297802056        5.85944560492073
H            3.07599629773599       -5.87993498150873        5.35877890128949
C            2.06721531803702       -6.23754684308764        5.59958125174005
C            1.94272212188245       -5.75489975324424        7.94988874222602
H            0.14590531870593       -6.45006109710321        4.64639839731106
O            1.53430106315641       -5.48089261420551        6.66911935719733
C            1.68232615271351       -5.15621160878525       10.27502418985435
C            1.15451007734920       -6.11657872457105        4.37548047438054
C            1.40750607034395       -4.90421847147870        8.94267202729012
O            1.09679588184852       -4.78654206943855        3.88965441131268
H            2.12987358435015       -5.12878198208871        2.13034186839952
H            1.55477248362041       -6.78986377027397        3.61014974336318
H            1.25467661451777       -4.54400608544780       11.05216738487356
H            3.38994383121663        3.52261088851714        3.33966054423939
H           -0.19130801047927       -6.24537536466712        2.07099813477306
C            1.20877979927528       -4.65050538672513        2.49057684873438
C            2.95424460584335        3.40645930687200        2.35913482360107
O            0.66768965193348       -3.85550925421244        8.46328793067971
H            2.96226158031354        5.50608178257499        1.93640819647043
C            2.71702145720678        4.51969133358754        1.57078328489051
C            0.02891066750689       -5.24269480637977        1.69770925421115
C            2.64637428909987        2.14785325725235        1.87413119922673
H            2.85459157749961        1.27935896936557        2.47631599404528
H            0.75530973800150       -2.69489376357150       10.18413183485104
H           -0.79530697157227       -2.50661953953050        1.60388023860730
C            0.07615777799746       -2.94016175631001        9.36270133827501
H            1.28141991324008       -3.57673766051815        2.31147696026110
H            0.33069939362081       -5.31875410911970        0.64379235542064
H           -1.23873014125852       -4.53094990257155       10.01174350623549
H           -0.69549147487467       -3.47170556621388        0.10235895753848
C           -1.23874555226187       -3.33646895526981        1.04613563464445
C            2.16278233733333        4.37301613912658        0.31220013075269
C            2.10248875041448        1.99662679452426        0.61152726354506
H            1.96727868412882        5.24028686696411       -0.30220604747024
O           -1.18516984774568       -4.53103914126154        1.80484385540881
H           -0.08838318764681       -2.03920441459377        8.76538515733170
C           -1.27505827763504       -3.44429807454421        9.90178075507728
C            1.84192564811050        3.10966787334149       -0.18008035396828
H           -3.53021534344079       -1.86787948633921       10.04577769160821
O           -2.33362203988953       -3.18209894091071        9.00076102737078
H           -3.24371641110851       -3.90278966692407        0.49573433126551
H            1.89780353770917        1.01401685496098        0.21427132218426
C           -2.68880320095700       -2.98385152077732        0.72206641093928
C           -2.91398437355129       -1.89719117396410        9.13645953611621
H           -0.38659235082528        1.70486241408598        0.46597848701799
H           -2.71082081168047       -2.32642554263268       -0.15714721767375
C            1.21767144394484        3.00061128883962       -1.51725287262270
H           -1.48636264811335       -2.99535955405800       10.87852538035481
C           -0.76612504293993        1.82585810874133       -0.52802608570218
O           -3.25541033499670       -2.31893398910295        1.83243292460368
H            3.95247805620809        3.79005776413820       -1.63949924288238
H           -2.13825189893006       -1.12619650759538        9.21163861486574
H            5.40450190257964        7.07880678183755       -8.25236713229708
C            3.36199432929759        3.78656727406112       -2.53525096648833
C           -0.07753278272605        2.48318178531192       -1.60343192536776
H            3.26539395049785        6.48385118490277       -7.18416474513837
C            1.97047945958794        3.43249255651627       -2.60933626446076
C           -3.79115981243774       -1.60495807798834        7.91882773448704
O           -2.97245881018134       -1.28203000971265        6.80545279534459
C           -1.94916007060646        1.39487433099854       -1.02541173747216
H           -2.70325056214172        0.82016869197823       -0.52648712913831
C            5.27493258573036        6.09783079962173       -7.81870215165866
H           -4.40033838201015       -2.48871177515287        7.69865050737501
C            3.76167811376091        4.06203487956731       -3.79819343518598
H           -5.02329800622422       -2.63410084774628       -0.21842601375517
C            4.07174706879412        5.76526185838302       -7.22150760532608
C           -4.58755595010149       -2.02972537629886        1.79507729701335
H            4.73353984679610        4.36376882525311       -4.13673423479350
N           -0.86211512041907        2.49032884296953       -2.71259062241386
N            1.54524569866789        3.50128309034531       -3.89726640964762
C           -2.02048157978569        1.85697695547468       -2.38429123618200
C           -5.41360138772013       -2.23590820190108        0.70501962314938
C            2.61258862489951        3.88518414707197       -4.64432627851496
H           -4.45139093430450       -0.76667803973786        8.16450586443374
O           -4.23895878821897       -1.29271924437132        4.00108694982575
C           -3.43517365231601       -0.23147841916846        5.99255500377148
C            6.30950296978269        5.17744902145674       -7.86171856150637
C           -5.12571887558913       -1.48617731427747        2.98612469958546
Zn          -0.26726771363021        2.96148676558022       -4.61544427854731
C           -4.92983695996061        1.12940729631220       -1.53896861982917
C           -5.94808324691189        0.29267211188709       -1.11868894954080
H           -6.45727783094504        0.48528119755188       -0.18754224164229
H            7.24645802105677        5.43668760017438       -8.33188928261260
H           -4.66290778933946        1.98533830403024       -0.93841446869838
C            3.88903931206711        4.50700057761793       -6.65461377687355
H           -7.94624238746354       -1.96755333395168       -2.32773745479663
C            2.60501289099133        4.13836595938475       -6.01715418750271
C           -3.13678607766964        1.72418438048514       -3.21552903862119
C           -4.27365354980994        0.90989832810075       -2.74817967914684
C           -4.66730816836486       -0.56216777746087        5.13845641819561
C           -6.33172140119943       -0.78582396603856       -1.90814579673116
N           -7.37195348616278       -1.65800782057198       -1.55226083721679
H           -2.60870503910197       -0.00432256845189        5.31855379131965
C           -6.77502128814635       -1.94041240016461        0.78693289362113
C           -4.70086898175520       -0.14838247541580       -3.55003464328613
C           -5.71464850034003       -0.98557487544076       -3.14008385081904
H           -5.39169569967245       -1.14561774273175        5.71961551057873
H           -3.66610640812671        0.65049736265227        6.60476924114356
C           -7.67453943187458       -2.22442493761551       -0.36402757697663
C            1.46609415469017        4.09458256770524       -6.82199227452624
C           -3.22913172981109        2.26570863271410       -4.50240906301162
C            6.13656252394568        3.92330893179136       -7.29927668751265
H           -4.22166720764476       -0.31414113736362       -4.50146136335664
N            0.21271746474397        3.78340620908772       -6.40177382716252
N           -2.21799836336649        2.85306884650592       -5.19213744324095
H           -6.01554344878441       -1.81346944050658       -3.76310130313519
C           -6.48096384347831       -1.21182435004820        3.05554014763370
C            4.93665795174756        3.59113983565371       -6.69586954087996
O           -8.64377102246770       -2.96816956710364       -0.26362689404459
C           -7.30667873223216       -1.45674999334561        1.96870153350425
H           -5.13784301219679        0.37708744790047        4.82456609922265
C            1.44507639137203        4.41141305754009       -8.22465896473862
C           -4.43132716250122        2.28726076699117       -5.29024372270215
C           -0.60582265476569        3.90938350884191       -7.47665199998237
C           -2.71770775704383        3.19947426898870       -6.40744930346275
H            2.30307305154063        4.66828707482180       -8.81472562041693
H           -6.91851516118691       -0.81801169162884        3.95740591049049
H            6.93861727807144        3.20040594189696       -7.33088135093811
C            0.15645159555931        4.31778413352695       -8.62534049981627
H            4.79616083526044        2.61205708901462       -6.26086750154401
C           -1.98265060755419        3.68993561598124       -7.48527231777375
C           -4.11447209483321        2.86963486076309       -6.47017190328588
H           -5.38926347219472        1.92515229222591       -4.97193095500647
H           -8.36471359221922       -1.25758626121172        2.03571439666420
H           -0.24782003168200        4.49725306789474       -9.60229302572275
C           -2.70951245665014        3.93101715509922       -8.75340107189318
H           -4.75114911776272        3.05032801175627       -7.31402282296859
H           -1.80158554277091        2.28014305814755       -9.75634214284852
C           -2.49571934726848        3.10297428304287       -9.85105810017621
C           -3.61344478737654        4.98264010526848       -8.86413007625156
H           -3.78161333950741        5.62700333614244       -8.01304937391709
C           -3.17181201923587        3.32545451663402      -11.03762661357545
C           -4.28349552665797        5.20733508667898      -10.05418598617885
H           -2.99973036440588        2.67441135835620      -11.88244712697935
C           -4.06467677921316        4.37981363371282      -11.14326139808839
H           -4.97753046745110        6.03159083617561      -10.13109422896182
H           -4.58870427625158        4.55516353373586      -12.07109930093769
H            7.38595153692125        9.01436185402112        1.70627795962483
H            7.45982481301710       10.71559828967614        1.23692259979892
H            8.94247044261900        9.77544284656978        1.38122928448507
H           12.14345671930683        4.91267897078460       -1.83995921052731
H           13.61401924788858        5.72353070879336       -1.30835811751344
H           12.42603438614888        6.59453196249442       -2.28248855477866
H            3.75388417479782       -7.80226154173702        9.93417116597186
H            5.62298345332946       -0.69545879276621        5.69556071276593
H            4.55364602460103        0.68294428673302        5.33133297498565
