# Supplementary material for: Molecular folding governs switchable singlet oxygen photoproduction in porphyrin-decorated bistable rotaxanes
Source: Commun Chem. 2024 Aug 7;7:171. doi: 10.1038/s42004-024-01247-7 (PMC11306352; doi:10.1038/s42004-024-01247-7)
Supplement: Supplementary file 4 — Supplementary Data 1 [file 42004_2024_1247_MOESM4_ESM.zip › paperstructures/1b_+/halfopen_conf7.xyz]

272
halfopen_conf7, charge 1
C           10.33113900000000       -8.14802200000000        6.02016400000000
C            9.19709500000000       -7.74107800000000        6.72197800000000
C            8.05394100000000       -7.28193900000000        6.08631700000000
C            8.06104900000000       -7.23131600000000        4.69507600000000
C            9.16842800000000       -7.62969400000000        3.96759800000000
C           10.30012900000000       -8.08130600000000        4.63644900000000
H           11.15045300000000       -8.38865700000000        4.04806900000000
C           11.54088500000000       -8.65144300000000        6.79580100000000
H            9.21603100000000       -7.79342000000000        7.79713600000000
C            6.80637400000000       -6.84183000000000        6.84059700000000
C           10.66441500000000       -1.65908800000000        1.45697300000000
C           10.71560400000000       -3.04529600000000       -0.50217700000000
C           10.92701300000000       -1.80701900000000        0.09526000000000
C           10.21703400000000       -4.09715900000000        0.24695200000000
C           10.17005300000000       -2.71626700000000        2.19321800000000
C            9.92277800000000       -3.94688700000000        1.59469700000000
H           10.93977800000000       -3.20843000000000       -1.54405400000000
H           10.05239000000000       -5.05874300000000       -0.21315300000000
H            9.96216600000000       -2.57825300000000        3.24446800000000
H            7.18838900000000       -6.88593300000000        4.16019300000000
C            9.18180300000000       -7.52439800000000        2.45964800000000
O           11.37181900000000       -0.69432800000000       -0.55464900000000
H           10.84771800000000       -0.70258400000000        1.92039500000000
N            9.88582800000000       -6.35625300000000        1.94721100000000
H            8.15573800000000       -7.48014100000000        2.08067500000000
H            9.66858700000000       -8.40490900000000        2.03035400000000
C            9.31583500000000       -5.08788300000000        2.36780100000000
H            9.41671900000000       -4.90236900000000        3.45050800000000
H            8.24159000000000       -5.13359100000000        2.14535500000000
H           10.86147400000000       -6.39570300000000        2.22679800000000
C           11.12912600000000       -9.87564200000000        7.62709500000000
C           12.04400300000000       -7.53718600000000        7.72574900000000
C           12.69829800000000       -9.06716300000000        5.88208200000000
H           13.52923300000000       -9.42046700000000        6.48954400000000
H           13.05178500000000       -8.22684800000000        5.28875400000000
H           12.40195400000000       -9.87634800000000        5.21834700000000
H           10.74269700000000      -10.65930600000000        6.97815700000000
H           10.35990300000000       -9.62415000000000        8.35198200000000
H           11.98830200000000      -10.26780500000000        8.16740800000000
C            5.62691400000000       -7.72864700000000        6.41367300000000
C            6.50480000000000       -5.37523900000000        6.49840300000000
C            6.95738900000000       -6.95290200000000        8.36066700000000
H            5.62107200000000       -5.04003700000000        7.03729500000000
H            6.32445600000000       -5.24760600000000        5.43489600000000
H            7.34396900000000       -4.74409300000000        6.78432500000000
H            5.42661100000000       -7.63967700000000        5.34953800000000
H            4.72750400000000       -7.44229600000000        6.95505100000000
H            5.84281900000000       -8.77246400000000        6.63296900000000
C           11.44349200000000       -0.71392200000000       -1.97048300000000
C           11.69846700000000        0.72416000000000       -2.43046700000000
C           11.14054200000000        1.00778000000000       -3.82523100000000
C            9.65744600000000        1.09171700000000       -3.85267300000000
C            8.69656900000000        1.03430600000000       -2.86330800000000
N            7.51583900000000        1.19161000000000       -3.49024000000000
N            7.67538200000000        1.33611200000000       -4.76526400000000
N            8.95578100000000        1.27824900000000       -4.99692800000000
C            6.21022100000000        1.19174900000000       -2.90490100000000
H            8.78313200000000        0.89154500000000       -1.80511600000000
C            9.46811400000000        1.40409700000000       -6.32760200000000
H           10.12490900000000        2.27077700000000       -6.40008200000000
H            8.62466900000000        1.52622100000000       -7.00281200000000
H           10.02994300000000        0.51142200000000       -6.60341700000000
H            5.51158200000000        1.57806000000000       -3.65008400000000
C            6.19109800000000        2.07020700000000       -1.64097500000000
H            5.94562900000000        0.15931100000000       -2.65866800000000
H            6.54119000000000        3.06173800000000       -1.91234100000000
H            6.86886500000000        1.65105800000000       -0.89479600000000
N            4.86393200000000        2.12242200000000       -1.08692800000000
C            4.37295700000000        0.85428400000000       -0.59934600000000
C            4.10097800000000        3.23087900000000       -1.05400700000000
H            5.22247500000000        0.28934900000000       -0.22085400000000
H            3.89172900000000        0.26737100000000       -1.38295300000000
H            3.67645800000000        1.00565800000000        0.22308000000000
C            2.69554400000000        3.13282800000000       -0.89838900000000
C            1.90722700000000        4.24147100000000       -0.79171100000000
C            2.47445700000000        5.53301300000000       -0.82036400000000
C            3.86598000000000        5.64134500000000       -1.02554700000000
C            4.65470800000000        4.53266500000000       -1.13341200000000
H            2.22465200000000        2.16389500000000       -0.89899300000000
H            0.83397900000000        4.13774300000000       -0.71829000000000
H            5.72235500000000        4.65765200000000       -1.21029800000000
H            4.29119600000000        6.63268700000000       -1.04337400000000
N            1.79848600000000        6.69992300000000       -0.69648200000000
N            0.60125000000000        6.81439400000000       -0.41845900000000
C           -0.31881500000000        6.11170400000000        0.23438000000000
C           -0.03572800000000        5.54205700000000        1.52882400000000
C           -1.04174200000000        4.94246400000000        2.22410800000000
C           -2.36131900000000        4.86578200000000        1.70812500000000
C           -2.65463900000000        5.49031700000000        0.44684500000000
C           -1.64373200000000        6.12141600000000       -0.23676600000000
H           -1.81647500000000        6.57710600000000       -1.19624500000000
O            1.26002400000000        5.65100400000000        1.93425900000000
H           -0.87404200000000        4.46619000000000        3.17560000000000
N           -3.22510000000000        4.14662300000000        2.42095900000000
N           -4.45792400000000        4.11025400000000        2.20279200000000
C           -5.40044700000000        3.21860400000000        2.33783900000000
C           -6.71541600000000        3.62435800000000        2.71458700000000
C           -7.74731900000000        2.74377400000000        2.68548700000000
C           -7.54650600000000        1.41050200000000        2.25561100000000
C           -5.20787200000000        1.85972500000000        1.92805800000000
C           -6.25074200000000        0.99297100000000        1.87879000000000
H           -4.21013600000000        1.54772500000000        1.65964000000000
H           -6.86236700000000        4.64299200000000        3.03580100000000
H           -8.74440800000000        3.03040100000000        2.98337100000000
H           -6.11470300000000       -0.03205600000000        1.56960600000000
O           -3.92686000000000        5.38016200000000        0.02798800000000
C            1.57965100000000        5.25664200000000        3.25455900000000
H            2.62681400000000        5.51942200000000        3.38741200000000
H            1.44838300000000        4.17930500000000        3.38631500000000
H            0.96757100000000        5.79309800000000        3.98394900000000
C           -4.27828900000000        5.92083100000000       -1.23216500000000
H           -3.64650700000000        5.50730200000000       -2.02198900000000
H           -4.19896800000000        7.01085700000000       -1.22380500000000
H           -5.31351900000000        5.62828100000000       -1.39382600000000
N           -8.59522200000000        0.54313400000000        2.20212800000000
O           -9.72548300000000        0.88957500000000        2.57497000000000
O           -8.39765400000000       -0.63300600000000        1.76727400000000
C            7.36661600000000       -0.09697400000000        3.61156500000000
H            6.83691600000000       -1.65942500000000        2.26722500000000
C            7.29609700000000       -0.68940800000000        2.35872200000000
C            7.95021200000000        1.14294700000000        3.75646700000000
H            8.00502400000000        1.61242100000000        4.72621400000000
H            6.26608200000000       -1.97118700000000        0.05225700000000
H            7.90953500000000       -2.55258600000000        0.44480500000000
C            7.33004300000000       -1.88516200000000       -0.20183100000000
C            7.81449200000000       -0.04902400000000        1.24671500000000
H            7.71432300000000       -3.36966000000000       -1.71398300000000
O            7.76850800000000       -0.54853700000000       -0.03048200000000
C            8.47449500000000        1.79835400000000        2.65110700000000
C            7.55333500000000       -2.28661800000000       -1.66445200000000
C            8.42326500000000        1.21533900000000        1.39698500000000
O            6.51799600000000       -1.90493400000000       -2.54101500000000
H            4.93188700000000       -2.85839700000000       -1.59081800000000
H            8.44911200000000       -1.77673900000000       -2.02281100000000
H            8.92417700000000        2.76777500000000        2.79076800000000
H          -13.01982900000000        6.91998100000000       -0.00204600000000
H            3.71476000000000       -3.08862800000000       -3.86077100000000
C            5.41358300000000       -2.78916600000000       -2.57343800000000
C          -12.56270500000000        5.94293100000000       -0.05212700000000
O            8.93436800000000        1.76336800000000        0.24784500000000
H          -14.02978600000000        5.14955800000000       -1.39579800000000
C          -13.13031300000000        4.94873900000000       -0.83230700000000
C            4.39729900000000       -2.27285200000000       -3.58699800000000
C          -11.40688500000000        5.67751700000000        0.66404300000000
H          -10.96040900000000        6.44697600000000        1.27670800000000
H           10.28979300000000        3.01368700000000        1.20162100000000
H            1.93774000000000       -1.66520100000000       -4.03239100000000
C            9.65341100000000        2.97834300000000        0.31277300000000
H            5.75110300000000       -3.79077400000000       -2.87324000000000
H            4.92992500000000       -1.93264300000000       -4.48244300000000
H            7.93004800000000        4.11317600000000        0.98014900000000
H            1.93709300000000       -0.23248900000000       -2.97042400000000
C            2.52311400000000       -0.79648100000000       -3.69999200000000
C          -12.54990300000000        3.69416300000000       -0.89195700000000
C          -10.82091800000000        4.42610000000000        0.59911900000000
H          -12.98899500000000        2.91829300000000       -1.50251600000000
O            3.66828400000000       -1.21472900000000       -2.99470100000000
H           10.30180700000000        2.96976000000000       -0.56615400000000
C            8.75270700000000        4.22477700000000        0.27056100000000
C          -11.38807300000000        3.41843000000000       -0.17582800000000
H            9.56536700000000        5.75408100000000       -1.66852200000000
O            8.12719000000000        4.44266600000000       -0.97374500000000
H            1.91554400000000        0.22113200000000       -5.51070300000000
H           -9.92255400000000        4.21135000000000        1.15907100000000
C            2.83042300000000        0.08143800000000       -4.92605300000000
C            8.97323700000000        4.89518500000000       -2.01219400000000
H           -9.10867000000000        4.10236800000000       -1.35870000000000
H            3.57159800000000       -0.41657800000000       -5.55540800000000
C          -10.76625300000000        2.07812600000000       -0.23487400000000
H            9.35639500000000        5.09934300000000        0.55116300000000
C           -8.73370600000000        3.10129400000000       -1.27601400000000
O            3.41894800000000        1.32499800000000       -4.59822600000000
H          -13.33273000000000        2.03963300000000        1.00477800000000
H            9.65195000000000        4.09892500000000       -2.34032600000000
H          -16.65447200000000       -3.50744900000000        0.90419600000000
C          -12.81291000000000        1.11689000000000        0.83649700000000
C           -9.46647600000000        1.98966900000000       -0.73626800000000
H          -14.62474600000000       -2.52446200000000       -0.09289900000000
C          -11.51550400000000        0.99642900000000        0.22837500000000
C            8.11032500000000        5.32174300000000       -3.19565200000000
O            7.62304700000000        4.16542500000000       -3.85015600000000
C           -7.53092100000000        2.62211600000000       -1.66929700000000
H           -6.72839200000000        3.15759200000000       -2.13705700000000
C          -15.72428600000000       -3.52188900000000        1.45312700000000
H            7.28871100000000        5.94962600000000       -2.83193000000000
C          -13.20147400000000       -0.13272800000000        1.17516300000000
H            0.77565700000000        1.39429100000000       -3.98901500000000
C          -14.58737900000000       -2.96811200000000        0.89159100000000
C            2.62783600000000        2.39925900000000       -4.31274300000000
H          -14.10421800000000       -0.43536600000000        1.66914200000000
N           -8.71531100000000        0.85946500000000       -0.81751300000000
N          -11.13404300000000       -0.30686300000000        0.20714600000000
C           -7.52422600000000        1.21834300000000       -1.36567500000000
C            1.27667200000000        2.34704200000000       -4.03425300000000
C          -12.14231800000000       -1.01863700000000        0.77353800000000
H            8.72017100000000        5.91401600000000       -3.89270000000000
O            4.63005300000000        3.58979300000000       -4.54750100000000
C            6.81674000000000        4.43001300000000       -4.97916400000000
C          -15.67115600000000       -4.09157400000000        2.71471100000000
C            3.29643000000000        3.64765000000000       -4.31264400000000
Zn          -9.25250500000000       -1.00784700000000       -0.13005000000000
C           -4.52822300000000        1.93242800000000       -1.49712500000000
C           -3.33553100000000        2.43800000000000       -1.97310200000000
H           -2.80120300000000        3.17647800000000       -1.39940500000000
H          -16.55934900000000       -4.52119400000000        3.15359400000000
H           -4.92053400000000        2.28647800000000       -0.55615200000000
C          -13.37945600000000       -2.98414000000000        1.58268700000000
H           -1.22067400000000        1.86869800000000       -4.44714000000000
C          -12.16032000000000       -2.39770400000000        0.98045000000000
C           -6.45594700000000        0.36052300000000       -1.63269500000000
C           -5.22252400000000        0.94763400000000       -2.19407500000000
C            5.36291300000000        4.79977000000000       -4.65344500000000
C           -2.81543500000000        1.98581300000000       -3.18210300000000
N           -1.57250700000000        2.40724100000000       -3.66820500000000
H            6.80197500000000        3.49887900000000       -5.54995300000000
C            0.56260800000000        3.51626100000000       -3.75457200000000
C           -4.70739700000000        0.51420300000000       -3.41457700000000
C           -3.52292200000000        1.02633800000000       -3.90488300000000
H            5.30056700000000        5.35773800000000       -3.71261100000000
H            7.26772400000000        5.22898500000000       -5.58012100000000
C           -0.84202900000000        3.48563100000000       -3.27587400000000
C          -11.10689400000000       -3.26222300000000        0.68178000000000
C           -6.46281100000000       -1.01601600000000       -1.39073000000000
C          -14.47410900000000       -4.10658300000000        3.41186900000000
H           -5.24834600000000       -0.22943500000000       -3.98020500000000
N           -9.90676400000000       -2.90323100000000        0.15834700000000
N           -7.50803100000000       -1.73723800000000       -0.90719300000000
H           -3.14075600000000        0.67422700000000       -4.85198800000000
C            2.57164200000000        4.80497600000000       -4.07996700000000
C          -13.33446900000000       -3.55992700000000        2.84902200000000
O           -1.27481300000000        4.36585400000000       -2.54226500000000
C            1.21976900000000        4.73703800000000       -3.79183600000000
H            4.95261200000000        5.41499500000000       -5.46271700000000
C          -11.14529700000000       -4.68530100000000        0.88428700000000
C           -5.33632400000000       -1.88125900000000       -1.61307000000000
C           -9.17366500000000       -4.04027300000000        0.04005400000000
C           -7.09194000000000       -3.02906400000000       -0.82880200000000
H          -11.98396100000000       -5.23078200000000        1.27072500000000
H            3.04957000000000        5.76953800000000       -4.10035300000000
H          -14.42674900000000       -4.54530100000000        4.39788500000000
C           -9.94299000000000       -5.16706300000000        0.49296100000000
H          -12.39989900000000       -3.56402400000000        3.39157600000000
C           -7.85724400000000       -4.11819200000000       -0.41209000000000
C           -5.73035700000000       -3.13095900000000       -1.27596700000000
H           -4.37409600000000       -1.56693200000000       -1.96568800000000
H            0.66336800000000        5.63684700000000       -3.58089500000000
H           -9.59967500000000       -6.18312200000000        0.51139500000000
C           -7.22285200000000       -5.45734800000000       -0.44304700000000
H           -5.16397600000000       -4.04046800000000       -1.32085500000000
H           -8.47014100000000       -6.18675800000000       -2.01810000000000
C           -7.66228900000000       -6.42510400000000       -1.34136000000000
C           -6.18072800000000       -5.76721500000000        0.42559800000000
H           -5.84510800000000       -5.02002700000000        1.13032400000000
C           -7.06865100000000       -7.67476000000000       -1.37259400000000
C           -5.59213000000000       -7.01927200000000        0.39685000000000
H           -7.41789200000000       -8.41594300000000       -2.07654100000000
C           -6.03281900000000       -7.97556900000000       -0.50336100000000
H           -4.78848700000000       -7.24933100000000        1.08105900000000
H           -5.57305600000000       -8.95241500000000       -0.52578200000000
H           12.31809500000000       -6.65739300000000        7.14661300000000
H           12.92025200000000       -7.87561800000000        8.27475600000000
H           11.28404400000000       -7.24831600000000        8.44647400000000
H            7.76745500000000       -6.32363800000000        8.72280100000000
H            7.14043100000000       -7.98164800000000        8.66262900000000
H            6.03779800000000       -6.62360900000000        8.84075500000000
H            6.95927300000000       -0.61288600000000        4.46669600000000
H           11.54920900000000        1.95610200000000       -4.18442900000000
H           11.47595900000000        0.23106800000000       -4.51749600000000
H           12.76963000000000        0.92176000000000       -2.41912900000000
H           11.23247100000000        1.38309100000000       -1.69946600000000
H           10.49305200000000       -1.08071200000000       -2.37855000000000
H           12.24864900000000       -1.38174200000000       -2.30317000000000
