# Supplementary material for: Molecular folding governs switchable singlet oxygen photoproduction in porphyrin-decorated bistable rotaxanes
Source: Commun Chem. 2024 Aug 7;7:171. doi: 10.1038/s42004-024-01247-7 (PMC11306352; doi:10.1038/s42004-024-01247-7)
Supplement: Supplementary file 4 — Supplementary Data 1 [file 42004_2024_1247_MOESM4_ESM.zip › paperstructures/1b_+/open_conf17.xyz]

272
open_conf17, charge 1
C          -11.37864614759023      -13.48038251242675       -0.75550931666702
C          -10.98431277639339      -12.83723243829486        0.41722143801839
C          -10.05507717133270      -11.80862327976151        0.42551814201213
C           -9.50845338177103      -11.41653590406704       -0.79376755020833
C           -9.87808412846318      -12.03325970668325       -1.97578362040591
C          -10.81548936303417      -13.05963791439423       -1.94937344851801
H          -11.08666789134497      -13.52486712271328       -2.88423720340565
C          -12.39368097760029      -14.61266432573916       -0.67458375522189
H          -11.42004004948858      -13.16048319536899        1.34716468396340
C           -9.60613013635942      -11.10933753442785        1.70165632839607
C           -7.48523041936978       -7.61763596702282       -4.57319005092700
C           -7.98222734955090       -6.88625920641024       -2.34076020757616
C           -7.17795524708589       -6.81855473026667       -3.47055682079938
C           -9.07034298478136       -7.74570381118801       -2.32133559732730
C           -8.57433293506085       -8.46047876788424       -4.54304420109890
C           -9.38276773027131       -8.53869915816439       -3.41281417657985
H           -7.77906139039786       -6.28224052724446       -1.47035631238847
H           -9.68790103700246       -7.79056270677172       -1.43500847040329
H           -8.81014424590806       -9.08128445338409       -5.39300441455289
H           -8.77715648628891      -10.62234178514312       -0.83661084156775
C           -9.33097123969350      -11.55555469417969       -3.29985187482848
O           -6.07876341243715       -6.01868300032343       -3.60562875279982
H           -6.85655970896946       -7.55602699044066       -5.44735386285860
N          -10.26478032597223      -10.72192670426860       -4.05061768393650
H           -9.08680908601409      -12.41260496820716       -3.93464842103696
H           -8.42163651667302      -10.96917626256725       -3.14338037419764
C          -10.57608891224443       -9.45766908868358       -3.39967725592080
H          -10.92955868022987       -9.58586914265444       -2.36189922780763
H          -11.38612761057460       -8.99050816508309       -3.97144507058860
H          -11.12330341704997      -11.24171536150024       -4.20358187783005
C          -13.69886228630093      -14.08131910194046       -0.06334156876312
C          -11.82342728239847      -15.73220760456525        0.20911726036362
C          -12.72180369109778      -15.21249660591002       -2.04567062085839
H          -11.83420033598771      -15.63422110089550       -2.51191089808524
H          -13.15456554521876      -14.46569743219764       -2.70760165170077
H          -13.44907734801272      -16.01310558336867       -1.92538970503475
H          -14.44204541407935      -14.87495749358213       -0.02086445279442
H          -14.09627869286001      -13.26906767936056       -0.66922806725013
H          -13.54327822126479      -13.70973988417272        0.94566250121904
C           -9.88498484333898       -9.60427922587222        1.57811998781033
C           -8.09953572945518      -11.34379856722355        1.88779819110740
C          -10.32776012255149      -11.62378320287539        2.95079743459257
H           -7.89216725688316      -12.40968527020884        1.95931305194755
H           -7.75541802716222      -10.86318709449586        2.80134613070095
H           -7.53244210103890      -10.94181841547661        1.05273677838635
H           -9.33763520196798       -9.17005321484517        0.74629505263311
H           -9.58469853704607       -9.09159025978161        2.48971038884111
H          -10.94775464657855       -9.43092442545860        1.41967593189350
C           -5.72122451433075       -5.14810510440080       -2.54580400850614
C           -4.47577281462390       -4.38452847679237       -2.98726261935480
H           -4.69219121328265       -3.91581756390473       -3.94625638517847
C           -3.28150226785510       -5.33507187486827       -3.13953354046413
H           -4.25510540554530       -3.60922637123575       -2.25425093910030
C           -2.05955823839883       -4.64057190108869       -3.61296376604156
C           -1.77569599552102       -4.02175442001207       -4.81158637575074
N           -0.49713182633590       -3.61899619738246       -4.72098556845634
N            0.01341655735761       -3.93159246364088       -3.57548889656385
N           -0.91334906245651       -4.53530989352497       -2.89864631401923
C            0.28900627041565       -3.07530179458867       -5.80027341798837
H           -2.35758654991220       -3.86887376626469       -5.69726664460148
C           -0.65557133469321       -5.00193886515123       -1.57040510948744
H           -0.68181433552378       -6.09150541611344       -1.53977471827094
H           -1.40028879060635       -4.60499338600662       -0.88249970039429
H            0.33038491386883       -4.64797831466905       -1.27052866739287
H           -3.55619924574965       -6.10371988107918       -3.86466132181190
H           -3.08751384644765       -5.82484592969635       -2.18617663691060
H            0.47536472839268       -3.91641131546178       -6.47600837978491
C            1.63876760501880       -2.55341976151263       -5.32640473084274
H           -0.31263743222207       -2.33330266350414       -6.32576134984241
H            2.33794831569866       -2.61555811982685       -6.16715995687945
H            1.97598655516543       -3.23486307150349       -4.54091870609020
N            1.66099104183102       -1.18172585151816       -4.82876251829993
C            0.47189967504661       -0.37696357618538       -4.96002543488536
C            2.81950543514974       -0.66193200072149       -4.36844256532240
H            0.51929227188530        0.47036250682254       -4.28096696926381
H           -0.39656934242065       -0.96503924937312       -4.67528971151065
H            0.33741973523046       -0.00504253637208       -5.97923960535624
C            3.89650015976772       -1.49328727045396       -3.96551399724257
C            5.02975969979926       -0.97325509394259       -3.40628368292502
C            5.19231842650811        0.41941210706608       -3.25299598666595
C            4.14640200893033        1.25632046124379       -3.69235576039870
C            3.00476003035757        0.73644852790575       -4.23125814937953
H            3.82304496852081       -2.56353900341226       -4.05252597945199
H            5.80841418774988       -1.63811852082292       -3.06111001882516
H            2.25391993968740        1.42244322510360       -4.58497625197470
H            4.28136408717266        2.32225191392027       -3.60286795772833
N            6.25027494956245        1.04888124481363       -2.68372230012782
N            7.25525164943199        0.51429475994778       -2.21418032512440
C            7.96324341735660       -0.60259292646699       -2.35883307905449
C            8.39498576372563       -1.03924844590822       -3.66120242846067
C            9.28124002531623       -2.07022186242905       -3.75483209224245
C            9.79681548279854       -2.71941846774364       -2.60257672533673
C            9.39933752671638       -2.25967306695068       -1.30757260344890
C            8.50902654695257       -1.21484471272283       -1.21412196289027
H            8.17639585723580       -0.84268730738412       -0.25961695056517
O            7.84029164475224       -0.35934850892981       -4.70530101795380
H            9.61093405120280       -2.45664052302484       -4.70644513085319
N           10.59736532815655       -3.79149507927042       -2.64824245975955
N           11.13493994166381       -4.15101664148151       -3.74083655621031
C           11.59604048361876       -5.36140922103838       -4.04574910844011
C           12.72321955369039       -5.47777299137666       -4.89719093906411
C           13.11022651390563       -6.69506317083829       -5.37612941242110
C           12.38175632408884       -7.85165793082694       -5.04280369994696
C           10.87109423853256       -6.53878485677249       -3.71849908533833
C           11.25854142961910       -7.75288425296289       -4.20421023233714
H           10.01170601105348       -6.44305955360455       -3.07250580624996
H           13.27871577059362       -4.58624898444306       -5.14122770148311
H           13.97186992238972       -6.79803709213128       -6.01773588799698
H           10.72907669248596       -8.65744628413421       -3.94572676809987
O            9.93862810640978       -2.91187068447111       -0.26270688499695
C            8.33141699969607       -0.61920496639974       -6.00486627880023
H            7.82339189443224        0.09193391069937       -6.65290758489511
H            8.09591020914878       -1.64008375104879       -6.31892822432091
H            9.41168812090460       -0.46032603194975       -6.05761051974555
C            9.63621131467416       -2.47693505913691        1.05030938387742
H            9.94386995400802       -1.43927372763018        1.20369889916365
H           10.20861567567380       -3.12899141881461        1.70689714422384
H            8.56955385635396       -2.58264794542798        1.26593722356811
N           12.77375821299600       -9.09277697703994       -5.53665064764457
O           12.09851930109084      -10.09079779197961       -5.25405349381512
O           13.78345998400500       -9.16627598673129       -6.24746757887851
C            0.01403536378712       -9.49360444832957       -4.96179990731692
H            1.71658578494209       -8.48352335939490       -4.18320547345440
C            0.83025812003126       -8.38488087773054       -4.78785968644101
C           -1.11932967822256       -9.39986847724921       -5.74089967483336
H           -1.76346020253260      -10.25432111598592       -5.87592461451895
H            3.09765660145279       -5.23215169820605       -5.20334970115357
H            3.07186144379220       -7.00622929343389       -5.28431720281901
C            2.60278074176304       -6.12923546921112       -4.82637537701897
C            0.52303091507345       -7.17635353428062       -5.39186671962622
H            3.72287320427557       -6.74781969680312       -3.09791094623414
O            1.25891575283547       -6.02406701737611       -5.25437188064303
C           -1.43011359070175       -8.20320227922316       -6.37103191813698
C            2.79990728401278       -6.18766801194939       -3.30422201422183
C           -0.61753408653013       -7.09130771576780       -6.21828160985610
O            2.91152801243599       -4.88631270085574       -2.75766302192089
H            4.48686174121744       -5.16501897829692       -1.45155962735943
H            1.96171698317559       -6.70989660962408       -2.82489195088987
H           -2.30898500891690       -8.15792020237293       -6.99198623614677
H           -5.45904693938706       15.51681364736289        2.73028533831149
H            3.44649446970374       -2.76692290191818       -1.46650927697228
C            3.41581061755374       -4.91775243989695       -1.43422430310051
C           -4.70940076453337       14.89376189979917        3.19484860979795
O           -0.83285126009461       -5.88521716462503       -6.83625627910081
H           -3.41141631204010       14.91037596481187        1.49185176838147
C           -3.56083887717084       14.55192546183081        2.49974881555681
C            3.21155006399325       -3.56609985193958       -0.75795989383661
C           -4.89194225034022       14.43469542142653        4.48920303423021
H           -5.78567388216079       14.69765066077077        5.03584482729494
H           -1.62019286898690       -6.63375135120791       -8.59475392808888
H            0.39603339541468       -2.25388383969895        0.26492803130560
C           -1.81140284055099       -5.84197129015759       -7.86118778009925
H            2.89174772121691       -5.68150535437156       -0.84547273288755
H            3.88811670019786       -3.48819112450097        0.10359470614503
H           -0.70527836112992       -4.20946382307568       -8.75323968396500
H            2.00230794085239       -1.48858364568136        0.23696341748625
C            1.32911468495910       -2.17082408634748       -0.29633395304350
C           -2.60090533210337       13.75125529287587        3.09339231388845
C           -3.93009164046821       13.63981220788190        5.08748335620853
H           -1.70236343451711       13.48728491236240        2.55483086970849
O            1.86831571290122       -3.47720578590470       -0.31214438652080
H           -2.81482696769625       -5.97101494290801       -7.43886093139346
C           -1.74994068657668       -4.49078593107647       -8.56739326770833
C           -2.77588729921663       13.28850148546209        4.39402854830104
H           -1.53224265586969       -1.83640418689010       -8.61539315262672
O           -2.39117571755526       -3.51994592041433       -7.76678464799643
H            1.39237037096146       -2.44139884220066       -2.41718000224528
H           -4.07147004423175       13.27912520255900        6.09609352902002
C            1.04342598353603       -1.66967429816161       -1.72735761552953
C           -2.52002768182333       -2.25962684029241       -8.39223998318782
H           -3.04469780042957       11.13552365577376        2.85927452020800
H            1.56423679003737       -0.72894350321183       -1.92709737617357
C           -1.74769967798876       12.43513185006312        5.03465721476681
H           -2.26630946560130       -4.57649956090239       -9.53339678989255
C           -2.28192440778962       10.61610410486469        3.40477927915058
O           -0.33482740965907       -1.53960018713475       -2.03440919276427
H           -1.89653025264775       15.03400781702755        6.18885836853925
H           -3.07742770938680       -2.36392608891512       -9.33314856624586
H            4.23972580588101       16.34709545976745       10.23900717204539
C           -1.20436504865134       14.31835562748457        6.58667479811069
C           -1.55209596251003       11.15572183838044        4.51660801286364
H            3.68329868654409       14.49596141319590        8.70991482421602
C           -1.03868424272102       12.97558616977123        6.10618586250048
C           -3.28399490749465       -1.32604674246164       -7.46019258012007
O           -2.41355560936453       -0.83620721480344       -6.45663269426308
C           -1.81885846756690        9.35991417086174        3.20407796271921
H           -2.11684926231123        8.66165232410943        2.44765361336960
C            3.29034256975735       15.84027353344247       10.33110573891106
H           -3.68557509685824       -0.48521227656285       -8.04231474032530
C           -0.31759458319639       14.48596310389132        7.59554983106376
H            0.47012453892789        0.47328577110518       -0.39393925876136
C            2.98112146195490       14.80002673830594        9.47252298561025
C           -0.93992870396838       -0.34450847586616       -1.79057648938985
H           -0.14281979111432       15.36524014636695        8.18363016941024
N           -0.66901915254636       10.22822272661342        4.98267559563642
N           -0.06068435756171       12.34773699038409        6.81702968007728
C           -0.81801165516054        9.11933187093273        4.20479519235032
C           -0.44608249508663        0.62444753244992       -0.94132700983252
C            0.39232963464987       13.24576806360724        7.73582782878657
H           -4.12158591394626       -1.87863939220503       -7.01722562402332
O           -2.53433343332830       -1.11435194719224       -3.32875300006654
C           -3.05916811508989       -0.04330852458848       -5.47892566168682
C            2.38652386015919       16.23085692520643       11.30568420250077
C           -2.13441977809360       -0.09913834964198       -2.50628398910036
Zn           0.64703424160287       10.47593800296303        6.50618027118401
C            0.57036885211988        6.33417168570541        2.55081971294071
C            0.30891375659729        5.30309778480788        1.67016872680928
H            1.08815496448269        4.93579896177620        1.02402566775874
H            2.62984238448578       17.04065834237992       11.97724516441377
H            1.55487660333402        6.77650762139886        2.57504946420304
C            1.75855491905163       14.14340277187239        9.57338763244847
H           -2.27272215584097        3.47225138704196        0.70216037500615
C            1.42105790568952       13.03302470128035        8.65234051511752
C           -0.11082422339728        7.92426066255503        4.34035927885734
C           -0.41739541645760        6.82564138568541        3.40002070986275
C           -3.55462630545437       -0.87685614896351       -4.28170961881833
C           -0.95952296105464        4.73093137560735        1.62500019643637
N           -1.28602029552232        3.68670963393582        0.75277531749155
H           -3.89862551840030        0.50042257886075       -5.92619273811481
C           -1.10972161753447        1.83943696562093       -0.77019407602660
C           -1.68763009225314        6.25704793813320        3.34108034907504
C           -1.95691397473517        5.22445082299606        2.46558570532109
H           -4.42677463104462       -0.40757467458570       -3.81777661002621
H           -2.31752664972016        0.68123890071794       -5.13260697053169
C           -0.44093431241693        2.84913807926617        0.09670651843901
C            2.15605003693169       11.85352714744305        8.76145835134278
C            0.87622651482185        7.69144045334794        5.29954592462151
C            1.16913132356794       15.57877619557108       11.41525983156143
H           -2.46181310478099        6.62060869451241        3.99995087855929
N            1.97615523047808       10.72751736571974        8.01600480848762
N            1.33780643068832        8.59417016011644        6.20956222451257
H           -2.94685665516056        4.79250743197757        2.43845596775115
C           -2.78406615435934        1.11347432381071       -2.33535081374964
C            0.85397197587068       14.54451751563757       10.55181582118411
O            0.77751107704172        2.88294477269608        0.18932785069945
C           -2.28198555784492        2.07651523984288       -1.47162711840111
H           -3.83544897124997       -1.87328622385970       -4.62760291503669
C            3.20882790888046       11.64285902320132        9.71485861852456
C            1.53730641240462        6.43078135948050        5.48811422849825
C            2.87491164164198        9.81004004554387        8.47018516252428
C            2.28886742358835        7.95531455819886        6.94770673393674
H            3.54783342839174       12.36731807333372       10.42876070699608
H           -3.68055635417634        1.33909261777893       -2.88860559951039
H            0.46209251931270       15.87711144569975       12.17532104049110
C            3.65980535315144       10.38013431827771        9.52867312729393
H           -0.09428947691849       14.03379285680525       10.63624578742772
C            3.02819731082335        8.50947394056691        7.99205497809963
C            2.41177872268152        6.59442551734888        6.50846431148318
H            1.34248679623946        5.53989923277406        4.92487565296962
H           -2.79425519603552        3.02265765102273       -1.39431586002605
H            4.44993256751586        9.87731616235825       10.05038298114958
C            4.04475421647057        7.65197039718587        8.64394387056271
H            3.06974905742634        5.86590227134577        6.93944263990809
H            3.03282374476838        7.60164850663181       10.52804466476487
C            3.89954089952042        7.27044025641617        9.97449513727897
C            5.15918157578604        7.21562276216198        7.93362215244620
H            5.27909875964027        7.51556736994389        6.90283981899086
C            4.84838858980005        6.46551537632054       10.58007576623582
C            6.11103297806548        6.41800604136159        8.54380105508051
H            4.72250264632320        6.17226932001263       11.61200165593924
C            5.95690075319360        6.03848750921159        9.86722752927822
H            6.97552845133651        6.09203974368703        7.98446269658328
H            6.69821416929480        5.41292762060856       10.34166729335859
H          -12.52313497649141      -16.56398450742009        0.25827820552697
H          -11.63913679174414      -15.38445498945269        1.22178685486997
H          -10.88407893181738      -16.09519984144207       -0.20361175783879
H          -10.12815524127716      -12.68061513009647        3.11251797173746
H          -11.40204858892517      -11.47006924285329        2.87464631251142
H           -9.97281039392062      -11.08024123755634        3.82442133192975
H            0.27537353793127      -10.42493920144158       -4.48451366208980
H           -6.54048271243898       -4.44608156238882       -2.34225085820491
H           -5.51772183710704       -5.72477297045223       -1.63374239016263
