# Supplementary material for: Molecular folding governs switchable singlet oxygen photoproduction in porphyrin-decorated bistable rotaxanes
Source: Commun Chem. 2024 Aug 7;7:171. doi: 10.1038/s42004-024-01247-7 (PMC11306352; doi:10.1038/s42004-024-01247-7)
Supplement: Supplementary file 4 — Supplementary Data 1 [file 42004_2024_1247_MOESM4_ESM.zip › paperstructures/1b_+/open_conf14.xyz]

272
open_conf14, charge 1
C           -5.03263154128054       14.72158873084759        4.36303098244552
C           -6.36063175084606       15.00182386861024        4.05936417407673
C           -7.39748666567122       14.15166785648589        4.42400065171192
C           -7.07776050396440       12.98603903037252        5.11245044094506
C           -5.76575708667190       12.68235101218206        5.43259982655912
C           -4.75386449243427       13.55177950937181        5.05631593045902
H           -3.74257253469060       13.28384030254152        5.31779199976649
C           -3.88531115876253       15.64476432205666        3.97424471445137
H           -6.59294900109077       15.90574381516864        3.52674148680569
C           -8.85587389342604       14.44613178824697        4.09735472776246
C           -1.10019935663938        9.81238855798841        2.95105331092025
C           -2.31800275039119        7.82251938230388        2.38803506237763
C           -1.13804246232047        8.56442465370078        2.33951906689661
C           -3.43939888467598        8.32779434895824        3.01424119305824
C           -2.23419072424715       10.30954722234755        3.56781494468489
C           -3.41731377114840        9.58556627117399        3.60327604286758
H           -2.33648767099602        6.84210882738902        1.93715166398131
H           -4.34344510778967        7.73653707815996        3.04137881752021
H           -2.20750042472412       11.27767291558038        4.04181543124779
H           -7.85653486351618       12.29932626889284        5.41219930672398
C           -5.41302326467324       11.42384232265247        6.18528983948577
O           -0.09917376343477        7.98874621054087        1.66561650349433
H           -0.19952268502390       10.40437826906534        2.95208051454409
N           -4.29060004137834       10.74857611637903        5.55412025573587
H           -6.30699479743154       10.77711436673740        6.26144526968244
H           -5.10774426084287       11.69227425229045        7.20246937086631
C           -4.63406538151659       10.16657493361094        4.26686741658924
H           -5.03276516007090       10.97961383319552        3.64757984350280
H           -5.42369527973911        9.39661528836351        4.34759411936632
H           -3.93408314735961       10.02301824271860        6.16825719180079
C           -2.90517075587232       14.87389645327856        3.07831316332331
C           -3.16715428009862       16.10694073140023        5.25107756048327
C           -4.34886108739727       16.88947882837264        3.21142556808259
H           -5.01812176042077       17.49460664711277        3.81855852815670
H           -4.85232425925699       16.61895267255139        2.28606857166514
H           -3.48503024064598       17.50081192629056        2.95697838348950
H           -3.40789172362546       14.54421776317664        2.17142837716707
H           -2.51295936351151       13.99989432067134        3.59018123903102
H           -2.07104093720483       15.51437653819571        2.79878283408899
C           -9.65221121349055       14.53946478975134        5.40754420540064
C           -9.41589626469161       13.30870559910554        3.22971249270999
C           -9.04459387791946       15.76058482330925        3.33346122970033
H          -10.45394533901815       13.51015027666344        2.97321722086693
H           -9.37435122077419       12.35580161426889        3.75006762994869
H           -8.84290802358928       13.22119640001780        2.30870889998916
H           -9.61275841449545       13.60682767366491        5.96363398378968
H          -10.69554432545097       14.76594063172688        5.19707992849394
H           -9.24830539509722       15.32889400387384        6.03856955791068
C            1.13141392297558        8.69035862273548        1.56217452048026
C            2.01334351031527        7.92840749916545        0.57751468931342
H            2.99613486489305        8.39843282360885        0.55515680709736
C            1.38128300844443        7.95534438232569       -0.81228940256133
H            2.13241761168886        6.90145814595356        0.91953674774046
C            2.08640736603258        7.11117077643665       -1.79055626586861
C            2.95993836216605        6.05908974926309       -1.63409615725740
N            3.27482732435244        5.66117696763514       -2.87682349142874
N            2.66714460224279        6.38131829668874       -3.77302681619421
N            1.94671996968310        7.24810457179841       -3.12584701517313
C            4.19670682660455        4.60489567865602       -3.20921703470049
H            3.34567655232652        5.59746567187959       -0.75110885597230
C            1.11453480490014        8.18005154606647       -3.81676984784745
H            1.21423588280504        8.00842456146313       -4.88462303126728
H            1.40882515534371        9.20016082811383       -3.56894630381844
H            0.07987592846733        8.04978268340929       -3.49777528439940
H            1.34499659362380        8.97488025323382       -1.19038474480783
H            0.35235786426137        7.60027413881840       -0.74108304746872
H            5.18300479042930        4.90628484814682       -2.84315853498596
C            4.25509308074179        4.33152213083391       -4.71849780605250
H            3.88437259633251        3.70684020402713       -2.67132912029492
H            5.15188091000171        3.74602990858631       -4.93193936042298
H            4.34197092121725        5.28017103245869       -5.24616656406359
N            3.08609203730470        3.63926726810398       -5.21455731471754
C            2.10850946136372        4.40721181570681       -5.95509172644841
C            2.91118090587246        2.31412930169374       -5.02378591911946
H            1.98376220631269        4.00360518109763       -6.96185635013276
H            2.44427643491037        5.43522705958708       -6.03183125938048
H            1.14257170522085        4.40078062266595       -5.44793640423668
C            1.74508204977200        1.66107125721805       -5.49928626449494
C            1.55661579279433        0.32055632889673       -5.32765325334090
C            2.52577840894318       -0.47096330036748       -4.67204586017100
C            3.68822983285393        0.16814789886118       -4.19607402467756
C            3.87063827468739        1.51286291944158       -4.35569003665649
H            0.98296576588754        2.21974468799021       -6.01388585830669
H            0.66618293219777       -0.16386467352273       -5.70016057592133
H            4.78004106337118        1.94545188344451       -3.97682597358246
H            4.43387005177577       -0.43620671622549       -3.70450696895325
N            2.45859064340489       -1.81032506470622       -4.52268106763050
N            1.40178791060752       -2.43656218437323       -4.76900770975219
C            1.19488795925214       -3.70684783172914       -5.07478318015277
C            1.97617022486395       -4.34392919831832       -6.10302887745559
C            1.60193268956315       -5.57180376098250       -6.56111051552166
C            0.47542214917991       -6.25458126723109       -6.03226241331983
C           -0.28928305334806       -5.62986148456516       -4.99411830356232
C            0.06483813965954       -4.37423568239404       -4.56042758982363
H           -0.49093509043431       -3.87058807432555       -3.78742123539033
O            3.03696956417653       -3.61301522390695       -6.54544935170917
H            2.18787025309451       -6.08515805092104       -7.30813681816574
N            0.10158268045852       -7.49871526826682       -6.37501484360861
N            0.59432080128618       -8.19359879117492       -7.28363555789537
C            1.13711013061176       -7.96177731329521       -8.47802828946891
C            0.57020271751263       -7.02752570599282       -9.38873178928791
C            1.01948031010620       -6.94849745130079      -10.67405498336682
C            2.05640342296670       -7.78816653899784      -11.11548246210200
C            2.15184070949916       -8.83190641160978       -8.95363606344449
C            2.60893755975660       -8.73603027594706      -10.23500669341957
H            2.56878883976210       -9.55329986940402       -8.26897896795927
H           -0.23135304805728       -6.39180238019717       -9.04276277792741
H            0.60336710930771       -6.23423261451563      -11.36842876652464
H            3.39766423852526       -9.37629445472759      -10.59887454429740
O           -1.34022421585386       -6.33615507127097       -4.54295401850053
C            3.79105124677451       -4.11239203500177       -7.63015416898681
H            3.16179064686857       -4.27243899704900       -8.51066159713659
H            4.29320418048235       -5.04770356584454       -7.36695622295162
H            4.53412532952478       -3.34673175736531       -7.84305694637625
C           -2.15807840708950       -5.78410507816018       -3.52841438619804
H           -2.63164465663393       -4.85736700839572       -3.86340282596783
H           -1.58649838287542       -5.60067736275768       -2.61485992741063
H           -2.92075075245245       -6.53586324769288       -3.33570388565800
N            2.53555249326603       -7.67877135378132      -12.41759565431554
O            2.04150428479271       -6.82891845761900      -13.16887696247906
O            3.44705470776850       -8.42794605253527      -12.78779181761432
C           -0.11160033083156       12.46477257103192        0.86156757013352
H           -1.76892176121279       11.47670508457888       -0.04098955906549
C           -0.71603106038765       11.69244088262848       -0.12247204260691
C            1.23717052983653       12.74071059253414        0.79560839324113
H            1.71130209394518       13.33594413259286        1.56014559004707
H           -1.98170426566001        9.89389396646576       -3.35850866674573
H           -2.44725135203077       10.98702454893550       -2.03246888269172
C           -1.81903373888067       10.13318426506995       -2.30463089683060
C            0.02555790277282       11.20777245348935       -1.18490374617016
H           -3.31106667276668        8.82566496475723       -1.47057035594707
O           -0.44934197595486       10.45384322764229       -2.22173635063383
C            2.00039527511844       12.24963685545762       -0.25715899223867
C           -2.21549840036397        8.91422545837664       -1.46351178853303
C            1.41042419923357       11.49339628515959       -1.25299703023453
O           -1.63125797247466        7.76247229305161       -2.03708123510583
H           -3.17863024250636        6.44898914122997       -1.67953798905246
H           -1.88503253491684        9.02886235207483       -0.42137758956088
H            3.05455442132369       12.47363421032856       -0.28627858838118
H            8.53116645641643      -12.00042043059136        3.31858481644471
H           -1.02653298430900        5.72584547085480       -3.15464602454808
C           -2.09931222213555        6.54508637041037       -1.49217788068782
C            7.47725865744841      -11.76654580143673        3.34020849554565
O            2.04860206346022       10.96171685788659       -2.34560280207123
H            7.38011183053274      -11.27961723416581        1.25714564125616
C            6.83101765559992      -11.36116773146226        2.18371717841734
C           -1.34204473196119        5.38924063040252       -2.16497616133958
C            6.76594265795622      -11.87223050025145        4.52432070798954
H            7.26549175509229      -12.18498978892486        5.42954534817601
H            3.58504871090024       10.99674032741897       -3.61293270981242
H           -1.40070473913933        3.99772359204537       -0.16727498434929
C            3.42683160218465       11.18655921904412       -2.54823140094401
H           -1.93700208440373        6.52636638238388       -0.40550432198769
H           -2.01283452225494        4.53044263746723       -2.28006281094601
H            5.33565217936321       10.66506395120622       -1.70602244318814
H            0.06381718579892        3.13501279992165       -0.69101007876499
C           -0.33864385744229        4.11445776892118       -0.40169842814350
C            5.48104769171920      -11.05931936961438        2.21130342906668
C            5.41360545744697      -11.57952110618317        4.55243317247311
H            4.97336492452692      -10.74615754204676        1.31053393489317
O           -0.16098864894804        5.00340402365793       -1.49548573991696
H            3.69055668140692       12.22644709955899       -2.33159980223818
C            4.32756399923336       10.23863174972837       -1.73765617907962
C            4.75823381172888      -11.16873436183702        3.39583874459521
H            5.50059350930558        7.54364357972481       -3.17826467152574
O            4.35394663175382        8.95307553461238       -2.34015795145610
H           -0.01768986042037        4.08874001177913        1.73712705280462
H            4.85819884638279      -11.65879569030068        5.47568578257141
C            0.37905896091113        4.61280316944178        0.86111746241600
C            5.62813885630059        8.36607612334493       -2.47332960832848
H            4.93974587017930       -8.54413301573789        3.08091340261485
H            0.20435439004778        5.68421695605445        0.98422786255453
C            3.31140308190935      -10.85144104760281        3.41214316338415
H            3.94448859348673       10.15753462641010       -0.71321318702549
C            3.87353822291843       -8.44911408442930        3.02062025747270
O            1.78612953000613        4.48171199670721        0.79305324335490
H            3.82144113632319      -13.61265886137854        3.91136575946358
H            6.33490940353550        9.09060765726738       -2.89715245377052
H           -0.95831363591335      -17.87356018244325        3.05580038221309
C            2.81148970203848      -13.25305130420432        3.90411177214397
C            2.94058884481042       -9.52849054705723        3.17467073294227
H           -0.42581388297618      -15.52096052663184        2.54676380731054
C            2.41967694570906      -11.89416664681720        3.65753247723618
C            6.21464755006462        7.81319877690965       -1.16645588585300
O            5.78501772892235        6.48071371959554       -0.96344706492671
C            3.14432810294250       -7.32675765736485        2.81729932634907
H            3.50267025607638       -6.32548245842269        2.68532828850098
C           -1.14206150339850      -17.10821491618744        3.79563755209178
H            7.31314793934355        7.83845158171295       -1.21771917762546
C            1.67447908775029      -13.95678402620676        4.11517348151762
H            0.63478423435817        2.06870960690391        1.45073402359424
C           -0.83947673290324      -15.78883201767913        3.50831815256167
C            2.36469702366594        3.26197844916761        0.98369053030661
H            1.57612420339355      -14.99987111161710        4.34249696794035
N            1.66652694833612       -9.05427492530904        3.08002434346473
N            1.06209180405075      -11.78914112230853        3.70317136385500
C            1.76269442174688       -7.71677030743239        2.83937869467821
C            1.70312611748095        2.09377926284056        1.30816553733021
C            0.58277817060439      -13.03393306024114        3.97960077639412
H            5.89959712051303        8.44220615484721       -0.32293772078595
O            4.35707697601914        4.43481229224863        0.56888030985284
C            6.14834061035337        5.99002009148444        0.31185450616999
C           -1.67873782356586      -17.44701767424534        5.02703776392742
C            3.77511398555303        3.23520711041025        0.85292090331453
Zn          -0.03384200044873      -10.11253224774905        3.39105752222070
C            1.77064544912636       -5.12233097362487        1.19944190399580
C            2.10363079425188       -3.81480585047166        0.91221490873145
H            2.69530959874207       -3.59463499596758        0.03604024494905
H           -1.91353291658178      -18.47692870821157        5.25076252608231
H            2.09082679748303       -5.91682366793353        0.54201408042087
C           -1.07549455887748      -14.79123410524275        4.44923141882110
H            2.81705534109131       -1.42481135604911        0.72931322689212
C           -0.75904554626008      -13.37802550356533        4.13630084557258
C            0.69324325787857       -6.83826499073086        2.65306708195656
C            1.01557896692075       -5.43350518583754        2.32887704036765
C            5.76631776348686        4.51916237113472        0.45276845711752
C            1.68527048076023       -2.77868986554880        1.74708774513619
N            2.09977813587321       -1.47903736323752        1.43982187536100
H            5.64121711486286        6.56925402631725        1.09581246500272
C            2.39709326225226        0.89453748033782        1.47869172720468
C            0.59069363149454       -4.39228405670378        3.15006114866440
C            0.91685176860944       -3.07973165635772        2.86798686350728
H            6.11140600239872        3.95862006259810       -0.42338559359868
H            7.23440677230307        6.08422042042441        0.45308662799055
C            1.61684521063424       -0.29869873678991        1.91044730463704
C           -1.82664745594592      -12.49094895138224        4.00712676763911
C           -0.65178012153560       -7.19790179498523        2.75081596746126
C           -1.91288931837164      -16.45978171336793        5.97044060135846
H            0.01497832947493       -4.61837242805880        4.03473301912268
N           -1.73480872039743      -11.16776218548081        3.69596957647693
N           -1.12673143520224       -8.43133645602209        3.08163410213524
H            0.58231096411598       -2.28835568489238        3.51793854836793
C            4.45677658483857        2.04218050017510        1.02230536971624
C           -1.61646903488941      -15.13895305840578        5.68330769385247
O            0.63064261005332       -0.18935214459160        2.62437998970363
C            3.77498235129628        0.87376896183633        1.32959428633669
H            6.24843935918753        4.12430279467630        1.35407503149180
C           -3.20641967987476      -12.86326738863857        4.14588313161297
C           -1.74918682838648       -6.30941958749039        2.48921769279193
C           -3.00963478303055      -10.69226765498958        3.62930102445366
C           -2.48666760120608       -8.34566222432714        3.06245523409555
H           -3.55786450508033      -13.84882446798960        4.37899524115502
H            5.52948621735228        2.00798453481194        0.92991069705056
H           -2.32824872133869      -16.71914689387598        6.93306369717883
C           -3.93875799860228      -11.74769677337577        3.91909789579706
H           -1.79574149885653      -14.36769793551311        6.41832209872943
C           -3.37953915183094       -9.38207807481967        3.33034708408619
C           -2.88506030296483       -7.01930217020196        2.68550671801349
H           -1.65625471521903       -5.28707539074739        2.18114058738531
H            4.33824806428717       -0.03116929673893        1.49374032794078
H           -5.00506311155579      -11.64058150121729        3.94643451859566
C           -4.82763546306406       -9.07172719004170        3.28364185209047
H           -3.89970153264075       -6.69127200008769        2.57476389446063
H           -5.19333543537378      -10.27173856766149        1.55129723035551
C           -5.63522189450404       -9.62200042931408        2.29279318381394
C           -5.39893034583820       -8.22856947399687        4.23178118782058
H           -4.77560292382602       -7.80399117431090        5.00536876455195
C           -6.98784006668252       -9.33303602684440        2.25136703111123
C           -6.75361764639534       -7.94853307800365        4.19381361609002
H           -7.60398808613471       -9.76279057039250        1.47530341655895
C           -7.55097741083991       -8.49856954151672        3.20329839886817
H           -7.18809851219389       -7.29996648922874        4.94030222978254
H           -8.60765366915527       -8.27811658355576        3.17327964659961
H           -2.35342014265288       16.78450950887459        5.00028990424526
H           -2.75512160720335       15.26484545656115        5.79987818409312
H           -3.86224329807518       16.63080972407532        5.90440141716146
H          -10.10324617960152       15.91144442761407        3.13097200862784
H           -8.52126752926366       15.73956556365235        2.38031325654651
H           -8.69316604875557       16.60788589216900        3.91762722525938
H           -0.71039467015811       12.83979491623699        1.67630778139032
H            0.95288988008538        9.70905057862214        1.19467297446171
H            1.60827991921763        8.74799487804406        2.54934541005441
