# Supplementary material for: Molecular folding governs switchable singlet oxygen photoproduction in porphyrin-decorated bistable rotaxanes
Source: Commun Chem. 2024 Aug 7;7:171. doi: 10.1038/s42004-024-01247-7 (PMC11306352; doi:10.1038/s42004-024-01247-7)
Supplement: Supplementary file 4 — Supplementary Data 1 [file 42004_2024_1247_MOESM4_ESM.zip › paperstructures/H-1a_2+/closed_conf3.xyz]

291
closed_conf3, charge 2
C            9.31621054790000       -2.86291646640000       -2.92126851530000
C           10.19739135890000       -3.92221048760000       -2.73148517940000
C           11.13122547170000       -3.94308864000000       -1.70180421590000
C           11.16941042810000       -2.85639808960000       -0.83523709080000
C           10.30056688220000       -1.78729586760000       -0.99597915880000
C            9.38222152770000       -1.79396838990000       -2.03799546820000
H            8.72263124190000       -0.95369868330000       -2.15771997900000
C            8.32503704550000       -2.90860588470000       -4.07595838580000
H           10.16088936490000       -4.75669347140000       -3.41347761050000
C           12.05172053880000       -5.14635800620000       -1.55683309820000
C            5.61950982350000       -0.09559249230000        3.24815841180000
C            5.46454874410000        2.02422358750000        2.12587140130000
C            4.86676274550000        1.02591426250000        2.88781049830000
C            6.78672057290000        1.89488772580000        1.73671951890000
C            6.93291827510000       -0.21463939240000        2.84885864720000
C            7.53337937540000        0.78100398490000        2.08328161560000
H            4.91377205030000        2.90302880040000        1.83194938150000
H            7.24278370210000        2.68547425940000        1.16194372700000
H            7.49964628970000       -1.08860947430000        3.12787252980000
H           11.88376974300000       -2.81839011010000       -0.03072838870000
C           10.32839425620000       -0.63312853470000       -0.03046693200000
O            3.57979518620000        1.04670728690000        3.32763674160000
H            5.14505887540000       -0.85563863860000        3.84932008190000
N            8.99548446200000       -0.44135181930000        0.57584524060000
H           10.61043728010000        0.28631302380000       -0.54985778390000
H           11.05282917170000       -0.81937311520000        0.76336116660000
C            8.94804012680000        0.62090802420000        1.60165029710000
H            9.30017926650000        1.55105518150000        1.15352256180000
H            9.60752578380000        0.32810699000000        2.41877983420000
H            8.67593908040000       -1.33098819320000        1.00656246400000
H            8.31678765830000       -0.20043546390000       -0.16348136180000
C            7.41532932320000       -1.67643907200000       -4.11630837390000
C            7.43476436500000       -4.15295665830000       -3.93974668180000
C            9.10506712850000       -2.97373098800000       -5.39736187210000
H            9.70788519050000       -3.87579448310000       -5.45961593860000
H            9.76785598620000       -2.11553921690000       -5.48861505490000
H            8.41814945770000       -2.96868854630000       -6.24136097290000
H            6.71045179000000       -1.77484919810000       -4.93975662660000
H            7.99360295160000       -0.77085065620000       -4.28116742700000
H            6.84696176360000       -1.57589851370000       -3.19526270140000
C           12.92068105930000       -5.26735952060000       -2.81681796230000
C           11.20472180320000       -6.41734653210000       -1.38751032670000
C           12.97960588620000       -5.03248405210000       -0.34426135690000
H           11.85259662150000       -7.28217842730000       -1.26182699780000
H           10.57386075510000       -6.59544325670000       -2.25359418730000
H           10.56751070740000       -6.33429339010000       -0.50930461860000
H           13.59786198640000       -6.11413126740000       -2.72642666920000
H           13.51476273470000       -4.36637431900000       -2.95418988750000
H           12.31364137410000       -5.41416278840000       -3.70617013950000
C            2.76049890200000        2.13642254080000        2.94399845660000
C            1.37534651210000        1.97493390610000        3.55713244230000
H            2.67883286980000        2.16373452210000        1.85007638640000
H            3.20392031890000        3.08145377310000        3.28594076440000
H            1.45516051640000        2.03343774830000        4.64392776230000
C            0.70169592680000        0.66263948770000        3.15871155430000
H            0.77522774360000        2.81687839520000        3.20579171490000
H            1.19422240690000       -0.16529955380000        3.67082359710000
H            0.82169252150000        0.51035365490000        2.08473962280000
C           -0.78469552040000        0.68720773370000        3.50112727230000
H           -0.90154853160000        0.97630630120000        4.54854094370000
C           -1.47753134510000       -0.65553874280000        3.27908309670000
H           -1.27178265770000        1.44785595020000        2.88613046360000
H           -1.12890168750000       -1.36837635430000        4.02961437180000
H           -1.20832718750000       -1.04697047670000        2.29574222360000
C           -2.99516643900000       -0.50451307330000        3.36902582290000
H           -3.23773747200000        0.14152432480000        4.21553377590000
C           -3.71642098230000       -1.83997681590000        3.53955259100000
H           -3.35305417420000       -0.00703835800000        2.46563007380000
H           -3.47284718470000       -2.25159633010000        4.52097892010000
H           -3.36910170670000       -2.54732544960000        2.78614516500000
C           -5.22514066340000       -1.65162925620000        3.40947515280000
H           -5.52089916060000       -0.78869589240000        4.00746661280000
C           -6.00504187930000       -2.89866049380000        3.85959271390000
H           -5.46860553200000       -1.43710511460000        2.36806377800000
C           -7.45556717990000       -2.61193675030000        3.82779099200000
C           -8.40046797330000       -2.82056558890000        2.84305798830000
N           -9.53854415130000       -2.26314427740000        3.30371850110000
N           -9.36323241450000       -1.74032908660000        4.47710581580000
N           -8.12128365880000       -1.94361717420000        4.80246906990000
C          -10.80821201250000       -2.18229875530000        2.64033527240000
H           -8.32218918360000       -3.31977036040000        1.89776503250000
C           -7.62753657780000       -1.50253543150000        6.07208470570000
H           -6.82876753310000       -0.77402902500000        5.93875171850000
H           -7.24416732230000       -2.34921948700000        6.64186020380000
H           -8.45380596190000       -1.04399545190000        6.61082902410000
H           -5.69513669290000       -3.17648490080000        4.86724150480000
H           -5.77598270700000       -3.72073256590000        3.18230802730000
H          -11.14022919930000       -3.19292790090000        2.39418238200000
C          -10.73179970610000       -1.36110706610000        1.33823325720000
H          -11.50390721540000       -1.72635210890000        3.34646688030000
H          -11.63326905430000       -1.57940810550000        0.76111407630000
H           -9.88026391380000       -1.68216588160000        0.73950017470000
N          -10.67914632450000        0.06317800510000        1.54927636770000
C          -11.96754899270000        0.70547203090000        1.70947495700000
C           -9.56125129270000        0.80227751060000        1.35064107330000
H          -12.68834401250000       -0.02623726990000        2.06424729570000
H          -12.33137019390000        1.11494680370000        0.76311195090000
H          -11.90448242810000        1.50583128530000        2.44496992240000
C           -9.64948880480000        2.20396281040000        1.18748018080000
C           -8.53129512210000        2.98166740710000        1.08233861520000
C           -7.24501087360000        2.41566874230000        1.16220218680000
C           -7.14184618710000        1.01819546770000        1.28949052880000
C           -8.26354222280000        0.23329441410000        1.36001720540000
H          -10.61134647320000        2.68033801280000        1.11829116400000
H           -8.61804737640000        4.04897274630000        0.95573952460000
H           -8.12483599070000       -0.82796376370000        1.49671471080000
H           -6.15632615180000        0.58232816850000        1.35405920540000
N           -6.20482083140000        3.28796344630000        1.12766725830000
N           -5.03781854470000        2.91505202450000        1.36674285900000
C           -3.88594753950000        3.59091201930000        1.34056918460000
C           -3.15762657600000        3.69894474120000        2.56990818120000
C           -1.91154167240000        4.25634022970000        2.56025568930000
C           -1.31001138090000        4.71381662850000        1.36287108200000
C           -2.02269313380000        4.57407677800000        0.12979972770000
C           -3.28666007720000        4.01985071850000        0.14400435960000
H           -3.86221493920000        3.91356635700000       -0.76120041570000
O           -3.83029263880000        3.26415521390000        3.67060821880000
H           -1.33863362920000        4.38913407410000        3.46250947890000
N           -0.08035016120000        5.23245824050000        1.49433330220000
N            0.48635015500000        5.87471712530000        0.57787823560000
C            1.75414006400000        6.13099442610000        0.33267607450000
C            2.72279520400000        5.08695328010000        0.33742562440000
C            3.98055071050000        5.30347854900000       -0.13146656720000
C            4.34904992200000        6.56618241790000       -0.63251299960000
C            2.14567263210000        7.40666303870000       -0.15880962830000
C            3.40962634440000        7.61698108240000       -0.62137309570000
H            1.42245729150000        8.20656837520000       -0.14878425270000
H            2.41055620730000        4.11792109870000        0.69006254960000
H            4.72308418400000        4.52023576050000       -0.12059769110000
H            3.71552200160000        8.58118353530000       -0.99810490050000
O           -1.39251642480000        5.03353980350000       -0.96537252970000
C           -3.24145276140000        3.48571845950000        4.93751127600000
H           -2.30441041640000        2.93258378630000        5.03941038460000
H           -3.96738317400000        3.12201691690000        5.66159245260000
H           -3.05771210660000        4.54979924710000        5.10785438070000
C           -2.01496347200000        4.90416435160000       -2.22697291200000
H           -2.22397256630000        3.85680789870000       -2.45966888550000
H           -1.30105867550000        5.30247587220000       -2.94497822800000
H           -2.94009721140000        5.48477537780000       -2.27021416630000
N            5.62009863540000        6.75673550780000       -1.14372272160000
O            5.96208653730000        7.88206627660000       -1.53682751010000
O            6.39139103740000        5.78366829720000       -1.21109028050000
C           15.96740570240000       -2.83393007750000        0.90632029060000
H           14.64369384820000       -3.49562879420000        2.44126360020000
C           14.83104029570000       -2.73594541420000        1.69990179060000
C           16.22533530190000       -1.87726873140000       -0.05116299070000
H           17.09832665840000       -1.95576960160000       -0.68034444860000
H           13.14386482140000       -2.45180393240000        4.04812935180000
H           12.38673815790000       -3.44934088710000        2.77376134590000
C           12.42727363030000       -2.44573003220000        3.21717724570000
C           13.95960510210000       -1.67353462370000        1.54243946740000
H           11.04773724820000       -0.95480555650000        3.89166995360000
O           12.80024338260000       -1.49174905280000        2.24336029610000
C           15.36469230450000       -0.79831716800000       -0.21173543640000
C           11.04187160660000       -2.03497595800000        3.72916684850000
C           14.24186597380000       -0.67193786030000        0.58692470010000
O           10.02195339180000       -2.29045877050000        2.78925469340000
H            8.74180988270000       -3.64194194850000        3.67181388750000
H           10.83584598100000       -2.53987515560000        4.67941179200000
H           15.58626241800000       -0.06340719130000       -0.96875684930000
H           -8.47998868430000        7.20234589370000       -3.81056470740000
H            8.34425209510000       -4.91634184560000        1.59318556340000
C            9.47223585260000       -3.59195412350000        2.85189490740000
C           -8.38838461440000        6.17367035110000       -3.49552975430000
O           13.35181988740000        0.36502851200000        0.56441358360000
H           -7.26890580710000        6.64505412020000       -1.73350861850000
C           -7.70742501130000        5.85906072390000       -2.33051865990000
C            8.78482965370000       -3.91269294390000        1.52851952730000
C           -8.94717350450000        5.16076547640000       -4.25809880190000
H           -9.46984046250000        5.39801041680000       -5.17303751750000
H           13.09500747360000        2.31700810940000        0.25332583570000
H            7.56007948160000       -3.23932379400000       -0.73993931920000
C           13.62246473130000        1.49524741120000       -0.23589788620000
H           10.24755219450000       -4.34577856280000        3.03013113410000
H            9.51393804820000       -3.89549440700000        0.70726479100000
H           13.75687740810000        1.91434392440000       -2.36049786480000
H            6.51844073700000       -4.24821256570000        0.30486298030000
C            6.96092084610000       -3.25110518160000        0.18056188100000
C           -7.58502712800000        4.54121392570000       -1.92841329360000
C           -8.83703007530000        3.84295358900000       -3.85205253550000
H           -7.05377847250000        4.30047924110000       -1.01936121310000
O            7.77483004840000       -2.94974392390000        1.29610198900000
H           14.69276945420000        1.72601259230000       -0.23567798980000
C           13.11003580620000        1.34252777210000       -1.68255541490000
C           -8.15876189140000        3.51721464190000       -2.67925642620000
H           12.43694545670000        3.68437148280000       -2.04984903680000
O           11.76466165380000        1.72509630980000       -1.86281879720000
H            5.44623099560000       -2.01694805660000        1.08675538260000
H           -9.26178139380000        3.05484801490000       -4.45702859970000
C            5.84078743090000       -2.22039081420000        0.08501326050000
C           11.50659481880000        3.11713801090000       -1.94691564620000
H           -5.49111905090000        3.25913529390000       -2.86794878340000
H            5.04726552970000       -2.62056773800000       -0.55610657760000
C           -8.03568721010000        2.10947760950000       -2.25187165070000
H           13.14283779660000        0.28712602170000       -1.96541546400000
C           -5.53897607240000        2.29730349640000       -2.39555750370000
O            6.37281915510000       -1.03568661220000       -0.47794819920000
H          -10.78192988670000        2.91400038590000       -2.37871886980000
H           10.90789596840000        3.27514081730000       -2.85190595020000
H          -14.56085860510000       -1.30495709060000       -4.96094660970000
C          -10.53363736550000        1.87881508770000       -2.25405393310000
C           -6.74923607390000        1.59677041350000       -2.07490217670000
H          -12.21954741150000       -0.96910859160000       -4.28812283360000
C           -9.20405672260000        1.36005904750000       -2.10180239200000
C           10.73810588830000        3.66310406090000       -0.73044349860000
O            9.50646799510000        3.02751674310000       -0.48661766960000
C           -4.51188080760000        1.49239809920000       -2.02997680870000
H           -3.46067859430000        1.66920123390000       -2.14495117760000
C          -14.22965395050000       -1.63452567980000       -3.98713835060000
H           11.30971185630000        3.50802054220000        0.18692820520000
C          -11.37709638670000        0.81935834710000       -2.20099122980000
H            3.69948783840000       -0.83153299580000       -0.03265847220000
C          -12.91381766420000       -1.44068017070000       -3.60770394890000
C            5.52629505480000       -0.00848129680000       -0.77665437820000
H          -12.44639718000000        0.82340484070000       -2.28114404440000
N           -6.44746305700000        0.37630191120000       -1.55608827440000
N           -9.26018964060000        0.01676681690000       -1.88391744920000
C           -5.09250898990000        0.30478884690000       -1.47152652840000
C            4.16498796670000       -0.00443182180000       -0.54305408270000
C          -10.56580926660000       -0.34754626220000       -2.00232051600000
H           10.59256278990000        4.74262625030000       -0.87862538390000
O            7.48840960980000        0.99038234450000       -1.56622168800000
C            8.48415463590000        3.25182739410000       -1.44129313090000
C          -15.12099545870000       -2.25015414820000       -3.12297730610000
C            6.14288040280000        1.10854295360000       -1.39004765420000
Zn          -7.72559159620000       -1.14348247110000       -1.31443582580000
C           -2.04091088050000       -1.48442845170000       -1.42912149600000
C           -0.67716365120000       -1.27780473440000       -1.41216445170000
H           -0.02413542340000       -1.98163568200000       -1.90712829020000
H          -16.14846838360000       -2.39797950780000       -3.41968691900000
H           -2.44529095190000       -2.33853339260000       -1.95161472620000
C          -12.46459660510000       -1.86838766800000       -2.35979783360000
H            1.76374850980000       -0.74189973650000       -1.24294953730000
C          -11.05185568210000       -1.65872967560000       -1.97892988050000
C           -4.36853717300000       -0.74614450840000       -0.90026702100000
C           -2.90539683680000       -0.57883230020000       -0.81630065160000
C            8.20530355070000        1.99066493860000       -2.27150381730000
C           -0.13757866070000       -0.15245662490000       -0.78831139740000
N            1.24787425660000        0.02852493140000       -0.83964532240000
H            8.74508215050000        4.07625966700000       -2.11000185120000
C            3.39522446130000        1.10033525740000       -0.91467943120000
C           -2.35678936170000        0.52388764750000       -0.16682435860000
C           -0.99384200470000        0.74062899130000       -0.14842851600000
H            7.67763022250000        2.26142885600000       -3.19137636570000
H            7.58766152010000        3.55667456060000       -0.89409541030000
C            1.93493048760000        1.18838694700000       -0.64979254740000
C          -10.28306822770000       -2.77471094380000       -1.64256068870000
C           -4.93302542610000       -1.94184129880000       -0.45217113490000
C          -14.68564500540000       -2.67699199000000       -1.87916552330000
H           -3.00664608160000        1.22664621500000        0.33222863320000
N           -8.99891225290000       -2.73853031170000       -1.17926634320000
N           -6.24269607950000       -2.30098325750000       -0.56949325530000
H           -0.59891528740000        1.61417194020000        0.34177809070000
C            5.36713936040000        2.19096104170000       -1.76628597340000
C          -13.36762343900000       -2.49190430930000       -1.50226318240000
O            1.41197648750000        2.23677486690000       -0.30303369960000
C            4.00424464270000        2.18750623220000       -1.52138390510000
H            9.15723949500000        1.51483043740000       -2.52213754910000
C          -10.76058207640000       -4.12807903520000       -1.63555994740000
C           -4.18864405340000       -3.01653788970000        0.14164602190000
C           -8.66342388730000       -4.01974115180000       -0.85198979370000
C           -6.33264484500000       -3.59566412070000       -0.15045871920000
H          -11.72175733920000       -4.44731302170000       -1.98560750660000
H            5.80907822280000        3.05561932890000       -2.23344458390000
H          -15.37654891150000       -3.15730797620000       -1.20244154470000
C           -9.76663909340000       -4.89543534370000       -1.12556243430000
H          -13.03832783100000       -2.83290140900000       -0.53228926980000
C           -7.44964203820000       -4.42140427370000       -0.29058008790000
C           -5.05436870950000       -4.04205468770000        0.32597691180000
H           -3.14314984620000       -2.98501129840000        0.37363975430000
H            3.40270666300000        3.03718972930000       -1.80404688460000
H           -9.77233178800000       -5.95454333840000       -0.96063006700000
C           -7.30112935540000       -5.84774570060000        0.09063215680000
H           -4.84867926340000       -5.01808684950000        0.71902528760000
H           -7.35915286180000       -6.54142626320000       -1.93413152170000
C           -7.27475133760000       -6.82915554270000       -0.89600347800000
C           -7.17534040030000       -6.22905365040000        1.42242033820000
H           -7.19091932570000       -5.47953637530000        2.19883961620000
C           -7.12853215380000       -8.16222562900000       -0.55571315770000
C           -7.03485233920000       -7.56326156070000        1.76192450160000
H           -7.10589248660000       -8.91375823240000       -1.33123723620000
C           -7.01115910600000       -8.53356403510000        0.77415127350000
H           -6.94272516710000       -7.84864227910000        2.79924625100000
H           -6.90005291390000       -9.57485945640000        1.03695191960000
H           13.63240649490000       -4.16613673350000       -0.42362199570000
H           13.60879368750000       -5.91822302430000       -0.28531834080000
H           12.40713603220000       -4.96812102030000        0.57852548420000
H            6.86411648030000       -4.11135346460000       -3.01436775430000
H            8.02270027130000       -5.06636948180000       -3.93931218660000
H            6.73695129790000       -4.20418292420000       -4.77297246870000
H           16.63905962630000       -3.66701041170000        1.04238526020000
