# Supplementary material for: Molecular folding governs switchable singlet oxygen photoproduction in porphyrin-decorated bistable rotaxanes
Source: Commun Chem. 2024 Aug 7;7:171. doi: 10.1038/s42004-024-01247-7 (PMC11306352; doi:10.1038/s42004-024-01247-7)
Supplement: Supplementary file 4 — Supplementary Data 1 [file 42004_2024_1247_MOESM4_ESM.zip › paperstructures/H-1a_2+/closed_conf1.xyz]

291
closed_conf1, charge 2
C            9.54740771490000       -2.51078224250000       -3.22086806240000
C           10.56673199130000       -3.46112419270000       -3.18804740230000
C           11.51670293590000       -3.49161239890000       -2.17827192190000
C           11.42089113330000       -2.54106287840000       -1.16439067160000
C           10.41142061560000       -1.59432907890000       -1.16029554670000
C            9.48345170900000       -1.57812909840000       -2.19650406380000
H            8.71673339640000       -0.82482496680000       -2.20274739560000
C            8.55768128670000       -2.52129033330000       -4.37835396380000
H           10.62044260910000       -4.18531216350000       -3.98245852850000
C           12.65685697900000       -4.49894383810000       -2.15089691330000
C            5.46394265520000       -0.64942955980000        3.07912208810000
C            5.31175377270000        1.62961785940000        2.33212441160000
C            4.71041144590000        0.51584509570000        2.90851462450000
C            6.64099043050000        1.57367144740000        1.94843548710000
C            6.78562885020000       -0.69184346860000        2.69234757670000
C            7.39330700990000        0.42353612970000        2.12213525910000
H            4.75735151300000        2.54167008660000        2.18072014360000
H            7.09863593390000        2.45202921320000        1.52045764300000
H            7.35502185010000       -1.59687755270000        2.83320478690000
H           12.14919933450000       -2.52310577530000       -0.37010405750000
C           10.32390473810000       -0.59188719960000       -0.04102178660000
O            3.42246855010000        0.45895128230000        3.33920776010000
H            4.98496397590000       -1.50318225620000        3.53316452840000
N            8.95834975620000       -0.53488472990000        0.51586468370000
H           10.59046102720000        0.40147784640000       -0.41161894600000
H           11.01888286630000       -0.86094531840000        0.75565272910000
C            8.82930305580000        0.36337900420000        1.68154798390000
H            9.17490135530000        1.35630849520000        1.39076663030000
H            9.46016326980000       -0.03078702490000        2.47879617070000
H            8.65150708280000       -1.48748177110000        0.79359449010000
H            8.30852632280000       -0.20349517900000       -0.21429002950000
C            7.48817195660000       -1.43194983740000       -4.24701759410000
C            7.84764032910000       -3.88208518050000       -4.43964237830000
C            9.32575441080000       -2.28252306340000       -5.68703749400000
H           10.04787062780000       -3.07266024650000       -5.87433792890000
H            9.86109541050000       -1.33605251000000       -5.64460489900000
H            8.63606508770000       -2.24994077730000       -6.52817953330000
H            6.79489544940000       -1.50478143260000       -5.08286944730000
H            7.93588549410000       -0.44175271760000       -4.27261969400000
H            6.92121343690000       -1.54404365640000       -3.32672716030000
C           12.70043847180000       -5.19804531040000       -0.78425728130000
C           13.97137863570000       -3.73964306720000       -2.38130764800000
C           12.52447057540000       -5.57882570200000       -3.22953428680000
H           14.81217384610000       -4.42964168450000       -2.36531953700000
H           14.13369297080000       -2.98970207070000       -1.61131574830000
H           13.95551472380000       -3.24201846660000       -3.34895304690000
H           13.47816788600000       -5.95851650040000       -0.78221255850000
H           11.74759148740000       -5.68018587440000       -0.57412780870000
H           12.92452655340000       -4.49283793530000        0.01064979700000
C            2.62371867290000        1.62548551280000        3.23923363010000
C            1.25569280460000        1.34623421660000        3.84990899910000
H            2.50372607260000        1.90242804630000        2.18429481980000
H            3.10730974400000        2.45653387070000        3.77043708850000
H            1.37960668870000        1.07436781040000        4.89956777020000
C            0.51526508290000        0.23846997000000        3.10419732980000
H            0.68299229260000        2.27369802170000        3.79271275290000
H            1.02395199150000       -0.71154258740000        3.27574453090000
H            0.55607792210000        0.45145909270000        2.03446067720000
C           -0.94499196850000        0.13618844510000        3.53360441910000
H           -0.99245969390000       -0.03059799720000        4.61129618490000
C           -1.67380096230000       -0.98456078180000        2.79550477830000
H           -1.43612420340000        1.08543033540000        3.30733947290000
H           -1.28227940580000       -1.95149492860000        3.11986983920000
H           -1.46254515160000       -0.88485667830000        1.72898409830000
C           -3.18859790180000       -0.94957717510000        2.99462105270000
H           -3.54112666970000        0.06286402150000        2.78966874630000
C           -3.61700199740000       -1.39631067470000        4.39244472680000
H           -3.64745576120000       -1.61599345910000        2.25947190280000
H           -3.26137961670000       -0.68666509760000        5.13945410480000
H           -3.14953251590000       -2.36009091350000        4.60298461060000
C           -5.13364953810000       -1.55370085830000        4.50538010000000
H           -5.48691913430000       -2.07787798540000        3.61582525850000
C           -5.84493705480000       -0.20360839300000        4.62416905330000
H           -5.37048136540000       -2.16465908920000        5.37749992530000
C           -7.29666299360000       -0.31920887500000        4.38221632190000
C           -8.11083947300000       -1.41753028420000        4.19306215090000
N           -9.34091105330000       -0.92568008010000        3.95036040100000
N           -9.34378894520000        0.37266330990000        3.98272927640000
N           -8.12521097470000        0.74427911600000        4.24302813670000
C          -10.51414995660000       -1.65300932010000        3.56036344990000
H           -7.89304082530000       -2.46344501790000        4.22643493830000
C           -7.77891808550000        2.12611798350000        4.36366027720000
H           -7.55575420300000        2.36844339190000        5.40345568200000
H           -8.62308195460000        2.72193254700000        4.02581713370000
H           -6.89927708300000        2.34421786910000        3.75758891680000
H           -5.42545071160000        0.50419644090000        3.90430483900000
H           -5.67043961810000        0.21430828080000        5.61876619630000
H          -10.53360937210000       -2.61437589800000        4.07335236780000
C          -10.52161167870000       -1.87641552590000        2.02683482490000
H          -11.38242460970000       -1.05720881120000        3.84523932520000
H          -11.40486125530000       -2.46514476510000        1.77700334920000
H           -9.65054127870000       -2.45359711280000        1.71945968150000
N          -10.57674459700000       -0.62268129420000        1.32371089920000
C          -11.88752495070000       -0.02229516490000        1.18978727880000
C           -9.46860688740000        0.09651124470000        1.02984673410000
H          -12.07506013320000        0.25411229610000        0.15148346380000
H          -11.98266540820000        0.86581392900000        1.81776867400000
H          -12.64691342300000       -0.73849849990000        1.48859595300000
C           -9.57757002160000        1.44285510210000        0.60491696540000
C           -8.47862806870000        2.24630965290000        0.49545811480000
C           -7.19474774720000        1.76854692860000        0.82161914350000
C           -7.05460682120000        0.39532643180000        1.10942425090000
C           -8.15417712790000       -0.42268963760000        1.18175279940000
H          -10.54031350690000        1.86211763890000        0.37434783740000
H           -8.58680973840000        3.28100594580000        0.21294185540000
H           -7.99233559150000       -1.45518935090000        1.44908242080000
H           -6.06550575060000        0.00407320910000        1.29911659000000
N           -6.19130976970000        2.67855514560000        0.86285855090000
N           -5.12565727240000        2.38854574870000        1.47645340030000
C           -4.00055309770000        3.11740797020000        1.50962257230000
C           -3.33313468440000        3.20971808690000        2.77177444300000
C           -2.11211341360000        3.82145793820000        2.83673591000000
C           -1.48854226630000        4.35172013050000        1.68434225120000
C           -2.14314767100000        4.23895585340000        0.41709033360000
C           -3.38117621660000        3.63075900540000        0.35687647160000
H           -3.91577334020000        3.52921240340000       -0.57513219320000
O           -4.02507273900000        2.70130158310000        3.82761356530000
H           -1.57497092160000        3.93692680950000        3.76300255390000
N           -0.27466696830000        4.89441236560000        1.88320161260000
N            0.29807689200000        5.59734060030000        1.01841942220000
C            1.56990432620000        5.90069474080000        0.84157292300000
C            2.56217376460000        4.88090912720000        0.82530425360000
C            3.83072251830000        5.15237786860000        0.41401083340000
C            4.18246910520000        6.44873388080000       -0.00243757870000
C            1.94470864560000        7.21041609310000        0.43822350680000
C            3.21949986010000        7.47589842990000        0.03454498750000
H            1.20247528820000        7.99201330940000        0.46815514140000
H            2.26315052850000        3.88576965310000        1.11068109280000
H            4.59169990750000        4.38703850550000        0.40953906930000
H            3.51393628770000        8.46660881020000       -0.27656348910000
O           -1.48724572490000        4.76761828840000       -0.63048811820000
C           -3.46260680970000        2.84772938740000        5.11917727660000
H           -3.31400337470000        3.90111438010000        5.36821255720000
H           -2.51204527750000        2.31531546850000        5.19932185180000
H           -4.18541108280000        2.41136275490000        5.80405364190000
C           -2.04155744780000        4.64357841250000       -1.92408079650000
H           -1.31643649930000        5.09751852240000       -2.59626614520000
H           -2.99263271960000        5.17703886340000       -1.99713857500000
H           -2.18536236580000        3.59379081260000       -2.19233521930000
N            5.46753819670000        6.69754638390000       -0.46047381720000
O            5.79506017660000        7.85162902940000       -0.76617230090000
O            6.25777065020000        5.74626358710000       -0.56767732930000
C           15.99751494950000       -2.89121235440000        0.76428419050000
H           14.65112819160000       -3.72517386380000        2.19210417400000
C           14.84455291130000       -2.88905712590000        1.53944218370000
C           16.26601015820000       -1.83295623030000       -0.07629843470000
H           17.15078329740000       -1.83650666720000       -0.69340125230000
H           13.08297505730000       -2.88458454640000        3.86968867210000
H           12.40046492710000       -3.73928476690000        2.45652809210000
C           12.40095935740000       -2.79387294350000        3.01480297490000
C           13.96725647270000       -1.82083533950000        1.48285894000000
H           10.95978724190000       -1.42212827100000        3.80544029120000
O           12.79226607260000       -1.72595666820000        2.17562454700000
C           15.39826665380000       -0.74929276070000       -0.13657984190000
C           10.98626551500000       -2.47325974240000        3.50982026250000
C           14.25866449630000       -0.71845578220000        0.64789952460000
O           10.01368891120000       -2.62525033790000        2.50054595470000
H            8.76748686100000       -4.14559853980000        3.11735318370000
H           10.75139324560000       -3.09783365110000        4.37914134650000
H           15.62635671190000        0.06369700160000       -0.80671423170000
H           -8.32086840420000        6.97627592680000       -4.53526932560000
H            8.52720814780000       -5.11675580550000        0.85030869310000
C            9.52408795130000       -3.94330745790000        2.34597926900000
C           -8.25062761850000        5.96135861410000       -4.17340273360000
O           13.35825121700000        0.30715749010000        0.71854025740000
H           -7.28552213950000        6.51121112420000       -2.34456932290000
C           -7.66820520800000        5.69828870790000       -2.94394048680000
C            8.90152162640000       -4.09087117600000        0.96161863000000
C           -8.73893949570000        4.91558702210000       -4.93996235800000
H           -9.18521223250000        5.11375019660000       -5.90345278460000
H           13.09135061180000        2.27992902500000        0.61246828340000
H            7.66429490610000       -3.22009043760000       -1.21574410950000
C           13.62895686600000        1.51730331450000        0.04476121970000
H           10.32705385770000       -4.68246520070000        2.44249896980000
H            9.65401610130000       -3.89950356640000        0.18501326470000
H           13.77942140320000        2.16575421820000       -2.01948908320000
H            6.64186119940000       -4.38083135590000       -0.31904697250000
C            7.05068096900000       -3.36180485410000       -0.31609497050000
C           -7.57444138310000        4.39766809030000       -2.48254464330000
C           -8.65714308200000        3.61477228620000       -4.47541341940000
H           -7.11658178610000        4.19068332590000       -1.52627123530000
O            7.83623111900000       -3.16673988590000        0.84258190500000
H           14.69745439930000        1.75319935260000        0.08105516390000
C           13.13331676430000        1.51520785220000       -1.41573197340000
C           -8.07736613780000        3.34169393090000       -3.23927911050000
H           12.42124473290000        3.87558353820000       -1.49104670170000
O           11.78489302650000        1.89656269790000       -1.57099064300000
H            5.47365677960000       -2.30084870080000        0.69717110130000
H           -9.02893667730000        2.80001357730000       -5.08004053430000
C            5.89794544700000       -2.36317285260000       -0.31098320350000
C           11.50089695770000        3.28335461250000       -1.48299093090000
H           -5.42694084990000        3.07626747110000       -3.30173146480000
H            5.13268544340000       -2.70163966410000       -1.01878974850000
C           -7.98635962180000        1.95646882040000       -2.73290147230000
H           13.18361305120000        0.49710443710000       -1.81082437830000
C           -5.49172686200000        2.13008330120000       -2.80106848760000
O            6.40687474690000       -1.10247388950000       -0.70399830240000
H          -10.70040091230000        2.77011585600000       -3.10522822630000
H           10.91715698630000        3.54555958870000       -2.37346542530000
H          -14.69923326300000       -1.71395282440000       -4.87635367070000
C          -10.48150012570000        1.76017866040000       -2.82068833180000
C           -6.71233566970000        1.44964626690000       -2.47461278370000
H          -12.32672191980000       -1.36098648990000       -4.33277351000000
C           -9.16943004030000        1.23620909060000       -2.56600949000000
C           10.69640176360000        3.65182244540000       -0.22367488250000
O            9.47339415730000        2.96773939160000       -0.09342044070000
C           -4.47818963770000        1.32869137790000       -2.39527134830000
H           -3.42398197330000        1.49009007330000       -2.50686393960000
C          -14.35133946470000       -1.86941612450000       -3.86561369410000
H           11.25236188120000        3.38612939260000        0.67785305590000
C          -11.35449553660000        0.74381910740000       -2.62201974700000
H            3.72389259770000       -1.01307620130000       -0.27102449820000
C          -13.01775265370000       -1.66560643720000       -3.55995273850000
C            5.54395266160000       -0.05788581640000       -0.86006924970000
H          -12.42262899130000        0.76587256610000       -2.71610491310000
N           -6.43160125810000        0.25162842160000       -1.89527788320000
N           -9.26174952480000       -0.06294951170000       -2.16952815760000
C           -5.07751749320000        0.16537732920000       -1.80491095930000
C            4.18095395240000       -0.11090357650000       -0.64304857790000
C          -10.57849488060000       -0.39966033320000       -2.23142456310000
H           10.53223029070000        4.73867123950000       -0.23155410660000
O            7.49506921890000        1.07664914470000       -1.47344907010000
C            8.45730472100000        3.31002199370000       -1.01935811400000
C          -15.23900803850000       -2.27291880680000       -2.88101006540000
C            6.14538140680000        1.14685522870000       -1.29621729660000
Zn          -7.75891599580000       -1.20180085940000       -1.44432887340000
C           -2.00360223740000       -1.58534745970000       -1.71147083470000
C           -0.64349818180000       -1.35410356870000       -1.65759680240000
H            0.03325979820000       -2.04279717960000       -2.14174764410000
H          -16.28002556130000       -2.42836044540000       -3.12156929270000
H           -2.38044979930000       -2.44527760040000       -2.24486722960000
C          -12.54845378550000       -1.87068935010000       -2.26415302140000
H            1.77652814130000       -0.72878405470000       -1.51297113650000
C          -11.11819394490000       -1.65894947150000       -1.95671787360000
C           -4.35979453750000       -0.87566923440000       -1.21033919630000
C           -2.89739256530000       -0.70078235900000       -1.11245396560000
C            8.20298588770000        2.17601429730000       -2.02291172270000
C           -0.13628641310000       -0.23020380730000       -1.00332639090000
N            1.24693736840000       -0.02817455790000       -1.01173065700000
H            8.71238325560000        4.22358837300000       -1.56271913490000
C            3.39788975260000        1.02604343470000       -0.84948877020000
C           -2.38267343150000        0.40207194200000       -0.43821048130000
C           -1.02530030410000        0.64291334500000       -0.38066626530000
H            7.67784983380000        2.56850366430000       -2.89926536320000
H            7.55079914480000        3.52053077370000       -0.44475928510000
C            1.93757472600000        1.05611037100000       -0.57032402710000
C          -10.39078812510000       -2.73228110300000       -1.44092911880000
C           -4.93205100940000       -2.03824057890000       -0.69431245530000
C          -14.78271100310000       -2.47894085490000       -1.58935358490000
H           -3.05836626220000        1.07960553870000        0.05858426390000
N           -9.08494468840000       -2.69508401620000       -1.05218713320000
N           -6.25034499440000       -2.37228072180000       -0.75051962870000
H           -0.65979109770000        1.51356473190000        0.13713587670000
C            5.35549173560000        2.26110037650000       -1.51558938360000
C          -13.44775275670000       -2.28403862140000       -1.28499010980000
O            1.42622083700000        2.00679749230000        0.00332580750000
C            3.99185274840000        2.20073840100000       -1.28220710040000
H            9.16227922580000        1.75128513380000       -2.33076214720000
C          -10.92516801100000       -4.04715064470000       -1.22272255080000
C           -4.20050476690000       -3.05976737700000        0.00118444250000
C           -8.78417092290000       -3.93405518820000       -0.57137162970000
C           -6.37046059580000       -3.59461641240000       -0.16127317490000
H          -11.91518001370000       -4.36492957340000       -1.48229268580000
H            5.78639725870000        3.19165116700000       -1.84664368030000
H          -15.47107855890000       -2.79465577480000       -0.81954287370000
C           -9.93349325250000       -4.78855580010000       -0.67358310930000
H          -13.09574240960000       -2.44894120080000       -0.27900780370000
C           -7.54325995040000       -4.34748182290000       -0.08066140990000
C           -5.09334244040000       -4.02082172240000        0.33884354290000
H           -3.14857583650000       -3.03360670250000        0.20625275760000
H            3.37892220420000        3.07417520060000       -1.43998534900000
H           -9.96156557490000       -5.82394219160000       -0.39737415830000
C           -7.46325801970000       -5.70187623150000        0.50897811350000
H           -4.91131986090000       -4.92892350270000        0.87867851240000
H           -6.05199519490000       -6.43010750250000       -0.92730662250000
C           -6.63383667000000       -6.67096745610000       -0.04936833680000
C           -8.22912159920000       -6.03442812200000        1.62326544560000
H           -8.88263333170000       -5.29244542250000        2.05677514810000
C           -6.57161386350000       -7.94048706670000        0.49710413920000
C           -8.15973516380000       -7.30135801670000        2.17385240950000
H           -5.93113853770000       -8.68604345350000        0.04906610080000
C           -7.33040665420000       -8.25840182980000        1.61215189520000
H           -8.75609896880000       -7.54749512250000        3.03984945250000
H           -7.27885771880000       -9.24972703180000        2.03693802570000
H           11.59113348660000       -6.12771914850000       -3.12349982140000
H           13.34403135440000       -6.28839595490000       -3.13443269820000
H           12.57727804700000       -5.14994175810000       -4.22749912850000
H            7.28890301870000       -4.06209842700000       -3.52354539240000
H            8.55478726550000       -4.69543217130000       -4.57502293130000
H            7.15182675090000       -3.90120021900000       -5.27592439280000
H           16.67358665360000       -3.72963381750000        0.82181531280000
