# Supplementary material for: Molecular folding governs switchable singlet oxygen photoproduction in porphyrin-decorated bistable rotaxanes
Source: Commun Chem. 2024 Aug 7;7:171. doi: 10.1038/s42004-024-01247-7 (PMC11306352; doi:10.1038/s42004-024-01247-7)
Supplement: Supplementary file 4 — Supplementary Data 1 [file 42004_2024_1247_MOESM4_ESM.zip › paperstructures/H-1a_2+/halfopen_conf16.xyz]

291
halfopen_conf16, charge 2
C            8.81308565982814        2.41820694536624        0.28705079383652
C            9.39993032765395        3.06998594392697       -0.79263223567053
C            9.92805526494367        2.39179660767823       -1.88557204654781
C            9.85443337730415        1.00414371438161       -1.88916941220813
C            9.29520797605676        0.32588144854238       -0.81699252855036
C            8.77510512523054        1.03103810791296        0.26045630127777
H            8.36030083519985        0.47813946098573        1.08542651914227
C            8.29381329190194        3.23287070396230        1.46321889611053
H            9.46813086833891        4.14554890682127       -0.77220388441937
C           10.59333580680938        3.18405929625873       -3.00055536188638
C            4.45711170634963       -3.77682733672833       -2.26693879552129
C            4.15598966307276       -2.10195837136476       -3.95222943955465
C            3.61121402313334       -3.09769804755814       -3.14607209373397
C            5.47309336241360       -1.71089393667683       -3.77986682756133
C            5.77269142582057       -3.38844355443971       -2.11780862201742
C            6.28202111650369       -2.30079797132534       -2.81910864116388
H            3.56333424419165       -1.61524701399498       -4.70983679867602
H            5.88571319496843       -0.93886657585208       -4.40934271537296
H            6.39650247451110       -3.95264723555599       -1.44786293834098
H           10.25427805526741        0.43621601780918       -2.71193081310031
C            9.28381172035499       -1.17957589289462       -0.77389310547838
O            2.30243664309155       -3.48471013982637       -3.13610014132938
H            4.06278771095690       -4.60912782640729       -1.70415644413634
N            7.95316359073666       -1.73868741051953       -1.10714349056551
H            9.53573942731235       -1.50127539503661        0.23785999151264
H           10.01126977903120       -1.59176632635359       -1.47393028361634
C            7.66078091894449       -1.76022057119474       -2.55529675914548
H            8.42022680160506       -2.37179614765573       -3.04767106538934
H            7.73114700041659       -0.74531564979878       -2.94908803970109
H            7.21631481837334       -1.17797787831737       -0.63683117496460
H            7.90518708298886       -2.69906989895917       -0.74161202726627
C            9.49018745532203        3.91277360041075        2.14620850909948
C            7.57411096648701        2.36617474597517        2.50192358711381
C            7.30876261170675        4.30285662222911        0.96957000174311
H            6.91531724414851        4.86033816505467        1.81678117323790
H            6.47849293701930        3.84093174858378        0.44106274666476
H            7.79100778151156        5.01052620091213        0.30179400143361
H           10.00087120954993        4.59067460222362        1.46717737836136
H           10.20893512740813        3.16920582305233        2.48495780917236
H            9.15667968667383        4.48474625681962        3.00968953156773
C           11.78639034299470        3.95443627412978       -2.41398421667695
C            9.58280779543069        4.17015451634643       -3.60167438081527
C           11.11206412198189        2.28828188919485       -4.12843604654991
H            9.21666824421076        4.87086974345478       -2.85685514058663
H            8.73828189558914        3.62921683229791       -4.02230512447180
H           10.05189259634838        4.73969645621070       -4.40051638033946
H           12.30963294204838        4.48996881823258       -3.20328140230101
H           12.48764593239119        3.26823553405156       -1.94309287376510
H           11.46856283202664        4.67910532934724       -1.66925790646438
C            1.35827580898621       -2.72903349715767       -3.87876615215600
C            1.09724188020279       -1.35289246077381       -3.25832730504990
H            0.44837998690117       -3.33428017781235       -3.86749956920071
H            1.68336977912995       -2.63194164210776       -4.92166667283606
H            0.61592048290758       -1.49085074479561       -2.28940934330872
C            0.22907117974087       -0.47911570560654       -4.16218842499893
H            2.05508869211444       -0.85491451155298       -3.09129785489953
H           -0.80009615352162       -0.84274803407775       -4.14740812347397
H            0.58983171686803       -0.56884199066192       -5.19047571247002
C            0.26145447881142        0.99943684096816       -3.77076423711974
H            1.30002291507621        1.33885108924115       -3.73990968961433
C           -0.39949429661998        1.29447956908042       -2.42448632988517
H           -0.24670952367225        1.56306617776905       -4.55502876872360
H            0.14283490498089        0.76702466432439       -1.63848707793419
H           -1.42376078885220        0.91668624830931       -2.42881004077682
C           -0.40665375734354        2.79176455967243       -2.09958036417603
H           -0.57791086934073        2.91282887199567       -1.02868983999305
C           -1.48206340539041        3.55414892746621       -2.87721264285361
H            0.57904423204530        3.19788837465129       -2.33663400824734
H           -2.46105598579715        3.34733840781375       -2.44119315328542
H           -1.50388483100633        3.19131319740324       -3.90548607094858
C           -1.24397406535882        5.06246838117295       -2.92888661061829
H           -0.24616329578841        5.24406681462724       -3.33192130228482
C           -1.38446392763115        5.73424800272987       -1.54959140772062
H           -1.96752296939551        5.50864713284191       -3.61314987009500
C           -1.10283720664997        7.18188897070964       -1.66707581436380
C           -1.92021576640638        8.24491520087773       -2.00061398148358
N           -1.11830568515767        9.32422667768293       -2.05998223334423
N            0.11159038829104        9.00653068845222       -1.78661465144923
N            0.13073640682262        7.72786887462844       -1.55122946270792
C           -1.47131419353595       10.67256287700440       -2.41547788040749
H           -2.97288316398995        8.27526583282662       -2.18814021324875
C            1.35672105996064        7.07487126024165       -1.20410853316185
H            1.58411084044838        6.28965555426873       -1.92404939102732
H            1.27921720459111        6.63328098577523       -0.21044040018399
H            2.14864688082762        7.82027590599984       -1.21304232752673
H           -0.69192268024341        5.27244270561712       -0.84834551581566
H           -2.40102585371325        5.58803807124603       -1.18573453603010
H           -0.93191875298984       10.93925362011461       -3.32749260106811
C           -1.08811540927766       11.68624249620256       -1.31964429135417
H           -2.54414588735141       10.70086677588347       -2.60601943266450
H           -1.18149867435091       12.68575401638215       -1.75134312646847
H           -0.04586812576569       11.54414042267217       -1.03991513374125
N           -1.94603697697899       11.60754963733605       -0.16187844047046
C           -3.19944367379089       12.32701957794155       -0.27043542597681
C           -1.54143984924506       11.10004505276401        1.03077749761038
H           -4.02030160178873       11.73376011854660        0.13187696095925
H           -3.40770396194645       12.53210793515681       -1.31702389979198
H           -3.16105554225078       13.28180069350717        0.26097828112622
C           -2.30040864950775       11.32412983492270        2.20353941223825
C           -1.90238166845283       10.83216022649047        3.41524854411827
C           -0.72701046194759       10.06292662077146        3.53343814085664
C            0.01682308590203        9.80771268182092        2.36746837582794
C           -0.37392544407803       10.31320359652315        1.15727405728357
H           -3.19806321622064       11.91669531750646        2.16549155551861
H           -2.48247145432957       11.02737708426328        4.30474356604990
H            0.24083089606356       10.10010206916813        0.29895974927760
H            0.91270094112512        9.21533330037009        2.45818281804370
N           -0.27242805368139        9.51145658157552        4.68604606887869
N           -0.74475431612297        9.87563187165659        5.78614006874311
C           -0.70863273574521        9.29732484724231        6.97958210460593
C           -1.09854158283817        7.92311928175786        7.14289412115464
C           -1.26829609135694        7.42405713749323        8.40150668710682
C           -1.04138232580064        8.21624132958409        9.55478006828215
C           -0.62798557346781        9.57680761245252        9.39286861515702
C           -0.50139890487824       10.09208921424841        8.12327554996026
H           -0.20468491215121       11.11472828069089        7.96180880811479
O           -1.29006316797527        7.23944804223688        5.98118841984576
H           -1.52800035212614        6.38792611595080        8.55578326494742
N           -1.10382074348592        7.76262106067911       10.82098305098472
N           -1.52645084039012        6.65202016462234       11.18478511617828
C           -2.44847504570023        5.79555404919900       10.73723557640515
C           -2.24648594864925        4.40529934712059       10.92560302576989
C           -3.23819509922771        3.51230298984156       10.63934390175605
C           -4.48630312260340        3.96568678573793       10.17792003659770
C           -3.72669654635230        6.23997634767602       10.30269520952116
C           -4.71938338645983        5.34314967145117       10.03318912039763
H           -3.89766446684976        7.30155003392680       10.20100495208779
H           -1.28385468859601        4.07041968187356       11.27753387333159
H           -3.08865302366325        2.45022598058689       10.75749571864612
H           -5.68909432111511        5.66966570103361        9.68927854480237
O           -0.42812982793183       10.26383802139994       10.52969546067492
C           -1.77777267135929        5.91515298854912        6.05483555439826
H           -2.73632003806881        5.87242208268377        6.58009165120142
H           -1.06107599462882        5.25706355275648        6.55397491921941
H           -1.90995631564127        5.59906785471917        5.02241051511477
C           -0.03058998006344       11.62022756508057       10.45546523781797
H           -0.79141995019387       12.22924741204479        9.95974359240798
H            0.92564612140683       11.72380130189184        9.93566958838171
H            0.07838116813978       11.94327167285810       11.48869448062011
N           -5.48839585528383        3.05123946863846        9.85509009437605
O           -5.25721301091744        1.84365095798369        9.97200965339984
O           -6.57725998034347        3.47502746380654        9.45274867225961
C            8.60681165878936        3.20315812552113       -7.08635129349256
H            6.85076639744734        3.58576004428599       -5.94011100777975
C            7.54996835131734        2.83239981146846       -6.26589515556403
C            9.51705436916182        2.25814375053113       -7.50690126483959
H           10.33933147237912        2.53656720096043       -8.14709895491819
H            4.40142700460816        1.16372871239478       -4.73844485044123
H            5.02875600529384        2.49943360946090       -5.71215311836201
C            5.23926601176968        1.85831239265305       -4.85262099917494
C            7.39456695104609        1.51475832200533       -5.87377455403730
H            5.23836510633964        3.74603952370006       -3.74561329233796
O            6.36727202503200        1.04111388757802       -5.10089325754985
C            9.38796070850383        0.93625946926679       -7.10161950972228
C            5.37513351523187        2.68122730481662       -3.55056871257818
C            8.33838511361208        0.54827695601232       -6.28486654039545
O            4.37705291857043        2.36163228458223       -2.60185993210241
H            4.88976619385584        0.34332962150580       -2.64856880047554
H            6.37967607461276        2.52480627378011       -3.13793551325267
H           10.11823947467209        0.21629861677787       -7.43205770221906
H           -7.70623827438609        3.18281647773224        0.08759541010877
H            5.02585699850273        1.81995281505776        0.02701472458183
C            4.52290284341888        1.10922223130679       -1.95728846660320
C           -7.63585150594963        2.11784458788920       -0.07627526180051
O            8.12901986850870       -0.72575620100676       -5.82721706369460
H           -7.30615083491747        1.66193047468506        1.99148832623084
C           -7.41106083105831        1.26503656754185        0.99224783120667
C            5.47564683202543        1.19282743521969       -0.75318205729544
C           -7.77973278286804        1.59837336501314       -1.35255388288922
H           -7.96068706546571        2.25725062494378       -2.18909868232896
H            8.86202431433242       -1.73553625062827       -7.46975444028053
H            4.10760584785726       -0.06658063876777        0.92547813831163
C            8.91938673588472       -1.76442578910880       -6.37515071394392
H            3.51781980200433        0.83470432487669       -1.62453788293967
H            6.42452023484815        1.63957270533579       -1.05956727274268
H            7.33186780454117       -3.01677626565356       -5.62261286469355
H            4.28186742281785       -1.44287349247654       -0.20421086627939
C            4.81596032601109       -0.76998366535700        0.47745715447733
C           -7.32579617382211       -0.10074046675339        0.78556931757477
C           -7.70010123615430        0.23265684460695       -1.56082709950461
H           -7.15984594124873       -0.76841516671546        1.61873218786944
O            5.82696230108483       -0.06923578090401       -0.23030327623525
H            9.96591717902696       -1.66122889296274       -6.06422178662646
C            8.39767104418325       -3.10936453109596       -5.87081505522318
C           -7.47066565381095       -0.63022856310477       -0.49322775001592
H            7.67912544324148       -4.66795080945048       -3.84915416712480
O            9.13668536620845       -3.49829451936794       -4.73111532330772
H            4.76688374913857       -1.89728909492152        2.33607544660495
H           -7.81292139058982       -0.17604802746278       -2.55443247047722
C            5.49903776765704       -1.56699400715282        1.59604592853311
C            8.71939351744289       -4.73829978244447       -4.19723724036255
H           -4.90925572540542       -0.96449066161778        0.12607562240552
H            6.22472034878520       -0.91519037791315        2.09132671607943
C           -7.38144045884366       -2.09246691437345       -0.71742247230718
H            8.51142729907792       -3.86771678193185       -6.65814124685827
C           -4.95995198274671       -2.01110654820890       -0.09907665837467
O            6.25686724524718       -2.65124768023559        1.09496365417068
H          -10.01161655422074       -1.07708179140683       -1.15216252805925
H            8.77725360993817       -5.51890922748793       -4.96938500617286
H          -14.96738763934247       -5.15610700379473       -0.76236852973568
C           -9.81739733608233       -2.12293930947791       -1.28674777206020
C           -6.14417186666283       -2.70413764921492       -0.51887173810873
H          -12.55321995665458       -5.08822441912172       -0.27549113847313
C           -8.54171380766844       -2.75745853859254       -1.10968157461335
C            9.63520654835704       -5.13376065152026       -3.04230859122472
O            9.45362534107494       -4.25478312867538       -1.94697150040510
C           -3.96687917515987       -2.92951953319174       -0.04177474970663
H           -2.94722143567555       -2.78518238340079        0.25439424085642
C          -14.25498598724170       -5.37051780553378       -1.54531402660395
H            9.39649935798243       -6.16555207700166       -2.75798003485439
C          -10.69307695562737       -3.09408897039205       -1.63664779209982
H            3.65657077414314       -3.44101184911873        1.39049071869290
C          -12.89954765664150       -5.32933702814842       -1.27019484436196
C            5.72378341521754       -3.90810164847119        1.08491178777119
H          -11.73671131234334       -2.99554077675616       -1.86126238349372
N           -5.86096275513690       -4.02284514377991       -0.71663505885429
N           -8.65415542463609       -4.09473005285976       -1.34607732879182
C           -4.53638602415333       -4.18481051453887       -0.44101397673598
C            4.38893261979835       -4.22006068079009        1.25245703732545
C           -9.95852017601659       -4.32765077381978       -1.66182815143900
H           10.67985988273738       -5.09203729404893       -3.37809174606064
O            7.90824934394179       -4.52790151180511        0.49261912664925
C            9.94438842302249       -4.74321704894502       -0.71285582432610
C          -14.69769456061962       -5.68559722941708       -2.81975372824423
C            6.65537684033686       -4.94555252108695        0.84268668232652
Zn          -7.17284006032623       -5.47560235845824       -1.24697635058964
C           -1.50621869856093       -4.59643927405306       -1.01641413720045
C           -0.15557384296542       -4.55987186915852       -0.74032205952655
H            0.51461951896413       -4.00548193510279       -1.38009005536655
H          -15.75568978032010       -5.71499453490505       -3.03368171375665
H           -1.90179413339299       -4.06373466301395       -1.86802785444956
C          -11.96959949252419       -5.61026560186187       -2.26669739767608
H            2.21293340172290       -4.53803930371035       -0.05920023552429
C          -10.51833137340881       -5.56613988885553       -1.97238083637736
C           -3.82154725186809       -5.38044822679353       -0.51861933798073
C           -2.37414734553876       -5.33611150421653       -0.21637345192960
C            8.85764936108663       -5.49348846657328        0.06552330851090
C            0.36128330376272       -5.25727141915702        0.35158883557814
N            1.73750080432674       -5.16368863140031        0.57910091869954
H           10.25957080769900       -3.87365993982776       -0.13282161442727
C            3.97384652204796       -5.55318981759019        1.27108257851181
C           -1.85050455999213       -6.03242516650698        0.86891122709719
C           -0.49955467951880       -5.99277344213144        1.16008253829828
H            8.37921340874654       -6.23002101287275       -0.58972276830879
H           10.80573773899882       -5.40104413290193       -0.86192271252965
C            2.53069257305875       -5.91374563534129        1.39191789693560
C           -9.81276424496875       -6.76756718247329       -2.01582693613416
C           -4.37334240052562       -6.61306888945055       -0.86651919273292
C          -13.77795749222678       -5.96383155025947       -3.81770342587136
H           -2.51453041871947       -6.60373537086124        1.50043948525103
N           -8.47583729769291       -6.91964718028213       -1.80394444454052
N           -5.68386555308589       -6.84915581278503       -1.15524490356484
H           -0.11152278242025       -6.53680713552385        2.00518352682197
C            6.24469247934726       -6.26385281204566        0.93473613354027
C          -12.42209679148770       -5.93144296610007       -3.54285649844063
O            2.13754546781539       -6.80676364571516        2.12362929544610
C            4.91180425180041       -6.56611251388882        1.16979202888708
H            9.29543002065940       -6.00768245970504        0.92821641896267
C          -10.41450831732867       -8.04631992305454       -2.26941684209278
C           -3.61958962433415       -7.82735680355269       -1.00129852340585
C           -8.20786532070240       -8.24841681005073       -1.93715806467833
C           -5.78830442548574       -8.17647990208059       -1.44473899484283
H          -11.45949337793437       -8.21096682750929       -2.44393739208224
H            6.94955971720299       -7.07166890236134        0.82952374603201
H          -14.11756995651962       -6.20889117631038       -4.81337368944807
C           -9.42031163732099       -8.96371722175039       -2.22125680138675
H          -11.70405897030370       -6.14659907183356       -4.32073426047749
C           -6.95741497747675       -8.84978917682356       -1.79799712844432
C           -4.49578343346549       -8.79556473863576       -1.35820044142194
H           -2.56176882038369       -7.91889847167470       -0.85353200499625
H            4.59047113527153       -7.59325783326923        1.23910718909048
H           -9.49431316641084      -10.02596733910679       -2.34650197018679
C           -6.86911088813826      -10.30726204538349       -2.04138353677153
H           -4.29340393027300       -9.82934984895841       -1.55701539670629
H           -6.31412208284167      -10.77856454982550       -0.02935043724571
C           -6.51706724621180      -11.17666974391500       -1.01308671516488
C           -7.14225795574336      -10.82838479768872       -3.30315883754787
H           -7.41103735278630      -10.15661459898839       -4.10543586088441
C           -6.44466850865939      -12.53937826211149       -1.24195394041529
C           -7.06143736780332      -12.19054620548928       -3.53143765826577
H           -6.17752725830570      -13.20510267601666       -0.43449041293523
C           -6.71483467770050      -13.04975136844327       -2.50129003594193
H           -7.27199415442447      -12.58295298859975       -4.51552718453031
H           -6.65680229480876      -14.11329118172154       -2.67854935634769
H           10.30353312012521        1.72263315759940       -4.58508911166712
H           11.87809022958458        1.60613350350050       -3.76724222337955
H           11.55825008592281        2.90665860672851       -4.90440370584840
H            7.17915116730263        3.00142378329021        3.29201848162292
H            8.25788316356437        1.65775318779405        2.96314050867688
H            6.74358871069348        1.82872077451313        2.05154399725151
H            8.70902620587158        4.23351447097461       -7.38823861951808
