# Supplementary material for: Molecular folding governs switchable singlet oxygen photoproduction in porphyrin-decorated bistable rotaxanes
Source: Commun Chem. 2024 Aug 7;7:171. doi: 10.1038/s42004-024-01247-7 (PMC11306352; doi:10.1038/s42004-024-01247-7)
Supplement: Supplementary file 4 — Supplementary Data 1 [file 42004_2024_1247_MOESM4_ESM.zip › paperstructures/H-1a_2+/open_conf31.xyz]

291
open_conf31, charge 2
C           -6.51347810110158        2.94923520936074        0.50538019085336
C           -6.70526668866221        1.88921725537973       -0.37486890005642
C           -5.65181392174939        1.09929918756450       -0.81519319359498
C           -4.36524605782304        1.38388296017838       -0.35882920200923
C           -4.14383830864908        2.44340224934909        0.50773987399418
C           -5.22040585594562        3.21071537422171        0.93455396958692
H           -5.02667560903219        4.02653624076415        1.61370788359386
C           -7.65557709030824        3.82149870116911        1.00608726333440
H           -7.69853325375462        1.67713761713621       -0.72345910243082
C           -5.85496354910015       -0.06057229981670       -1.78157101902711
C            3.25799563152085        1.96093530584506        0.56609233038425
C            2.02668291770336        0.03451047799161       -0.15908895795509
C            3.25006346793416        0.63688983010713        0.13736920824457
C            0.83936626668195        0.72910857657983       -0.03192223022054
C            2.06423198435076        2.64951258913999        0.68806659164254
C            0.84306701543396        2.05405519612928        0.39561211625234
H            2.03425481478312       -0.99096385550748       -0.49320149908151
H           -0.07433168138487        0.21217408590179       -0.27778173712481
H            2.08619414405953        3.67710767446993        1.02048044320770
H           -3.54555515188917        0.77239408458891       -0.69944565296604
C           -2.78391547775304        2.84323133098840        1.01489940876500
O            4.35378215125466       -0.14397361049214       -0.02273510960361
H            4.18140784022832        2.46314934737011        0.80581964800309
N           -1.65703135050937        2.14083139696579        0.37521458725082
H           -2.72102858892527        2.65803605774042        2.09078367299676
H           -2.65143843254971        3.91711274327292        0.86154148656582
C           -0.40176250278439        2.88299271434159        0.57190220182779
H           -0.41368470629558        3.29671543749763        1.58186587897343
H           -0.39297963655120        3.72338452435419       -0.12783666617806
H           -1.81979468307073        2.05505460125843       -0.64376002757875
H           -1.57459788414882        1.21074893239658        0.82016254016055
C           -9.00992796738332        3.43393742944782        0.40487645421965
C           -7.37294356357598        5.28550390906137        0.63564354971073
C           -7.75100670833533        3.68176192236500        2.53285668497847
H           -7.93182603261804        2.64395275150035        2.80540483409823
H           -8.57384867127569        4.28368053866600        2.91259216794938
H           -6.83691132420565        4.01057664120730        3.01887933410229
H           -9.00236052913114        3.53054309598548       -0.67863186614496
H           -9.78140289423241        4.09681752397479        0.79206266025836
H           -9.28421163840966        2.41598327335758        0.67227819995021
C           -7.31082124486782       -0.22087941200071       -2.22919773871698
C           -5.41924755190160       -1.36362666903759       -1.09652071520347
C           -4.99512656523367        0.17505068503526       -3.03177363723606
H           -5.98698521687105       -1.51703473586238       -0.18082828025636
H           -4.36241840905539       -1.33940982195135       -0.85636052742464
H           -5.59708729985055       -2.21046282844223       -1.75643957747626
H           -7.96273376235990       -0.43836051849772       -1.38607766619491
H           -7.38466073055229       -1.05243672976016       -2.92782744787943
H           -7.66946384419485        0.67138545682000       -2.73762350482905
C            5.62620269225266        0.38806100476327        0.29985671447253
C            6.66616416986576       -0.69819839548080        0.04567289356080
H            5.64897720855632        0.68992286222113        1.35639675931304
H            5.83876579276728        1.26843510968026       -0.32194233175463
H            6.37074684473801       -1.59378445410989        0.59534341678228
C            8.06056251572158       -0.25545993651410        0.48171568442793
H            6.66444797412282       -0.94480073247944       -1.01739588832424
H            8.04674907693083       -0.02521518194209        1.54975248350492
H            8.33481500293579        0.65878173288891       -0.04964112971573
C            9.10851038569364       -1.33328980717231        0.21199702553892
H            8.79736999362160       -2.26323158318283        0.69327071338526
C           10.48727193150423       -0.93331034975965        0.73360715598902
H            9.16529367859741       -1.52029010509523       -0.86261792084270
H           10.42347115234293       -0.75293334520859        1.80943573974007
H           10.79543757883442        0.00187089480696        0.26052249660814
C           11.53523668400402       -2.01083629698386        0.46305242357097
H           11.19788090770385       -2.95256865112481        0.90215933303805
C           12.89886132745982       -1.64067805299672        1.04362035260880
H           11.62457454905183       -2.16112022982551       -0.61514413598501
H           12.79514092003734       -1.48739536976577        2.11997831199869
H           13.23117591498188       -0.69765050460769        0.60490663569608
C           13.93847541376431       -2.72829082258690        0.77801607384392
H           13.57674605456839       -3.67015914673672        1.19339227807987
C           15.28546025891070       -2.37368174636001        1.40971073196746
H           14.05520927504250       -2.85081131414099       -0.29945483486710
C           16.30264579532215       -3.43008013269450        1.21664522350504
C           16.29140484119913       -4.59987486840055        0.48411816607806
N           17.49783265403483       -5.16961163828556        0.68010191553758
N           18.23294667138514       -4.45006391720637        1.47194617829723
N           17.52879147381530       -3.40541044933997        1.79621180468457
C           17.96995464479264       -6.42388084017204        0.17462560926128
H           15.53440849290744       -5.02463682909030       -0.13940437391167
C           18.06675478238839       -2.39568880957754        2.65577067263107
H           19.07472524354077       -2.69228560824783        2.93739814957869
H           17.45070665610292       -2.29309344374821        3.54948979109480
H           18.09754919780882       -1.43709365725604        2.13694968054009
H           15.14776959264662       -2.20041425470510        2.48040062874030
H           15.65414447962341       -1.43798391492808        0.97963109266064
H           17.66878585870726       -6.52898904701789       -0.86878781077759
C           17.40132459232947       -7.60682687707567        1.00283735495227
H           19.05864867634978       -6.42432506227097        0.24424239839952
H           16.31301524942204       -7.62646327088894        0.91495453038552
H           17.65079689151784       -7.47244450213467        2.05630947662549
N           17.91929306496849       -8.85943168966998        0.52907065583261
C           17.18872107245085       -9.50677188733887       -0.54141309926426
C           19.09118201179943       -9.38031517904807        0.97989268077437
H           17.82660150531806       -9.66246778167723       -1.41295602718463
H           16.34944412470620       -8.88436210582176       -0.83736453805034
H           16.79567104694902      -10.47266046343832       -0.21707474296193
C           19.90750236238444       -8.69837539144646        1.91177718567914
C           21.06973849109930       -9.24915996203435        2.37687646278151
C           21.50175958685551      -10.51185856812993        1.92586752247737
C           20.70396229133078      -11.19069411038416        0.98742347762749
C           19.53630946806294      -10.64293013903327        0.52915574427111
H           19.63879569783949       -7.72166028075358        2.27624202281081
H           21.68857994409445       -8.72079440443118        3.08637997950556
H           18.95299742463805      -11.20462024441033       -0.17927362994925
H           21.03306888493314      -12.15755608025111        0.64139351553336
N           22.62699921979141      -11.14701457434912        2.34424917020753
N           23.42980971128513      -10.55648755395287        3.10986932010796
C           24.41173234176958      -11.10257612740012        3.82956342459370
C           25.62406253876216      -10.35723514544119        3.98718227606886
C           26.56441041624050      -10.80038242021531        4.87415807375672
C           26.35927785368886      -11.96789673591273        5.65039186255410
C           25.15119658578991      -12.71291241032328        5.49476272851589
C           24.20737338210304      -12.26769186669927        4.59381630446979
H           23.27677099562770      -12.79094977907993        4.44486091722654
O           25.73087329620488       -9.26201023788683        3.19072239950483
H           27.49610828927037      -10.28030216460069        5.02941385455413
N           27.26917292716291      -12.46559999117682        6.50707051618613
N           28.28293566799793      -11.77798270170418        6.82693315958775
C           29.42582424922663      -12.20861491493293        7.35728672752356
C           30.07827876402363      -11.40910409007975        8.32833214564519
C           31.33410381399175      -11.72443219065816        8.75922226940201
C           32.00447401348784      -12.83955916247981        8.22660469416958
C           30.11636059039550      -13.33051514351069        6.82826386050153
C           31.37628680067328      -13.63597749468023        7.25556182943189
H           29.62048974867464      -13.92988252635901        6.08018446753853
H           29.55204607203012      -10.56073202155102        8.73584491583310
H           31.83712621101169      -11.13102996474521        9.50713711132482
H           31.90428851014574      -14.49667288969040        6.87393884096828
O           25.03863129841972      -13.82017337521814        6.24809038272074
C           26.91474447905676       -8.49141108389433        3.26574368422541
H           26.78154861379167       -7.68796965141108        2.54424264116438
H           27.79256293158047       -9.08509324925327        2.99610732199356
H           27.05147710340990       -8.07202411964603        4.26636810188417
C           23.87261719056996      -14.61527755394328        6.13523729158782
H           24.02174389361300      -15.44076550897330        6.82832106829278
H           23.75680882109783      -15.00475295323843        5.12027531089834
H           22.98069511604528      -14.05149538133843        6.42163934067769
N           33.28983843675186      -13.15811630239843        8.66562742940502
O           33.81377427572718      -12.45955118554788        9.53968353490556
O           33.86978530251881      -14.12805243752585        8.16587475727532
C            0.93831090450267        8.25544219963144        2.13449622561302
H           -0.30068571813189        8.38523091311309        0.40781255379769
C           -0.08755037837189        7.82495081615106        1.30305702452148
C            1.22833565924589        7.56311154294357        3.29009331556282
H            2.02973955835870        7.88675293399353        3.93564369353288
H           -1.33411972617300        7.00821143579835       -0.96629336744427
H           -2.65157635516557        7.83304633355743       -0.07550434412451
C           -2.20688686774849        6.86043037892965       -0.31967495106027
C           -0.83103717449155        6.70252862559439        1.62613533824116
H           -3.74332316081608        6.63519564271113       -1.81012557677479
O           -1.83913606716921        6.17887847241765        0.86382986310079
C            0.48106108248001        6.44500471640115        3.63691634388706
C           -3.21548024379086        6.00521838711961       -1.07942297357716
C           -0.55664057658108        6.01449706958982        2.82878573664996
O           -2.50583026238281        4.98201829135559       -1.74022656308882
H           -3.96028618499876        4.69881865178656       -3.18726374593689
H           -3.95453911764977        5.58095132160336       -0.38668886045580
H            0.72115171935701        5.92104396716078        4.54809140002128
H            7.67206001829333      -11.77770730049723      -11.52723835314555
H           -1.79334072809453        3.82343199703693       -3.98053149318406
C           -3.32590506637294        4.12017381605820       -2.50077196909538
C            6.59255283769553      -11.80361410157032      -11.52491922091099
O           -1.37982884782758        4.95135364757530        3.09246407682322
H            6.41065189542810      -10.95157672481710      -13.48144159243828
C            5.88454089405338      -11.34173073262558      -12.62250418150441
C           -2.42281124663827        3.20911307916339       -3.32369274083478
C            5.91022192456266      -12.29989657677564      -10.42608307692577
H            6.45686181769123      -12.66433072767510       -9.56876536778630
H           -1.14247794484288        5.07213096173748        5.15126322023166
H           -0.16693540955191        2.27890989704958       -3.93039602193607
C           -1.33429586561846        4.33867233259293        4.36356090694809
H           -3.97308246588406        3.52764222935541       -1.84150374082260
H           -3.04464445089939        2.54959371426030       -3.94135436997706
H            0.60184287851010        3.46177896369357        3.88865451192158
H            0.21693806085032        1.61797959703941       -2.31755878162497
C           -0.56785083666881        1.73335904902687       -3.06918283342368
C            4.50130391787288      -11.38107348142424      -12.62501491992926
C            4.52693040376749      -12.33206511580828      -10.42272027155484
H            3.94739585006509      -11.01871891365150      -13.47888141833340
O           -1.59999696489241        2.46607188052138       -2.44612694972160
H           -2.32872593635360        3.91054116572141        4.51324343575253
C           -0.31756016439056        3.19281289279828        4.42811634859812
C            3.80833999921964      -11.87715976999956      -11.52451608092177
H            0.64693297226254        1.13479902805523        2.86783589676452
O           -0.92441609092870        2.06405840037696        3.83806701628538
H           -0.17276736208269       -0.15515680315523       -4.01969943378762
H            3.99247741720725      -12.72377482985653       -9.56951621368159
C           -1.01438535486032        0.34085594695385       -3.52409682196667
C           -0.06867919709535        0.95232093865507        3.68100605614295
H            3.35909513473447      -10.03597199272813       -9.65990254654345
H           -1.85402859236496        0.40338317857209       -4.22753631910792
C            2.32845306573056      -11.92457978577161      -11.52442686687325
H           -0.05759577539930        2.98147257454666        5.47573841441719
C            2.30157226138710      -10.20605204672031       -9.70791853630082
O           -1.40150699680926       -0.36766700921368       -2.35987019520888
H            3.47503739548557      -13.69453355228782      -13.44613980627743
H            0.49111624597633        0.75834219387186        4.60607159596316
H           -0.16635025115221      -15.31469717120670      -18.55628022395401
C            2.40916417698924      -13.59783504338063      -13.38354972853910
C            1.65541032032006      -11.13026392308925      -10.59623225950672
H           -0.21966313812583      -13.75190463509517      -16.65066338920100
C            1.70751152827302      -12.75375456502063      -12.45783599527593
C           -0.93015104027569       -0.26825654693899        3.36904082327431
O           -1.73037976251762        0.01383423312783        2.23914654467013
C            1.32421558400763       -9.59929348338157       -8.99394402438624
H            1.42767527798969       -8.83737736641918       -8.24716449598238
C           -0.51396286340202      -15.65407377786276      -17.59156069061207
H           -0.27627000653131       -1.13155534627131        3.19143517598507
C            1.47073007808896      -14.23794482444656      -14.11989046203831
H           -1.40565560821104       -1.98110766744156       -4.57166982613441
C           -0.54068739795040      -14.77563940591635      -16.52277154302964
C           -1.59249495544201       -1.71333731850115       -2.44714248335572
H            1.61909907774621      -14.95580186498716      -14.90230155613442
N            0.30578547535850      -11.07447431822224      -10.41794025560172
N            0.36336503021472      -12.90140309784736      -12.62647392278013
C            0.07757228318952      -10.15542233560290       -9.43791832493499
C           -1.55898276616651       -2.44891764319171       -3.61269564545588
C            0.19212381521176      -13.79234008630182      -13.64266119263701
H           -1.57808205007044       -0.48071489403625        4.22937613632708
O           -1.93171421900239       -1.54833111341275       -0.13714478692713
C           -2.76942439536305       -0.90621237888212        1.98884276184484
C           -0.93003796925815      -16.96509535580583      -17.42610146814740
C           -1.85448779296097       -2.36705376803153       -1.22080536134138
Zn          -1.09704873689712      -12.05975753443792      -11.50505614997128
C           -0.67630461612021       -8.97046064604549       -6.62987817111624
C           -0.73360176793757       -7.99796973537526       -5.65205885278650
H           -0.32007354917056       -8.19959037525524       -4.67455935527962
H           -0.90590391432212      -17.65041191997495      -18.26013487755467
H           -0.22365540445558       -9.92667794923404       -6.41439980277810
C           -0.99405469382534      -15.19685592154303      -15.27626675073686
H           -1.00571769412365       -6.16334543216800       -3.99682944705231
C           -1.02835162741547      -14.25242565882391      -14.13551865627683
C           -1.17165006475995       -9.77463599489479       -8.94835165436881
C           -1.21501844921652       -8.73892222622225       -7.89255184337852
C           -2.32872656285465       -2.08496535371256        1.11408885484220
C           -1.32149392740593       -6.76033240988075       -5.91548588442758
N           -1.36330689583514       -5.82314034912955       -4.87926826775390
H           -3.54664378086008       -0.34730891584440        1.46085622092630
C           -1.74551399233160       -3.83335521940381       -3.59549113132027
C           -1.80322947790897       -7.50370772549830       -8.14835558905023
C           -1.85470015624229       -6.52083927353968       -7.17928860110977
H           -1.49241155857379       -2.62677632128938        1.57153589745744
H           -3.18377015046046       -1.29358761034822        2.92608730506011
C           -1.76195296896256       -4.52379530242440       -4.91470058523273
C           -2.27552368487951      -13.89927972897644      -13.62263739845120
C           -2.38955991042963      -10.28418728837750       -9.39879428806942
C           -1.37749116626949      -17.39338488138012      -16.18689272244456
H           -2.21930905662233       -7.30990330626727       -9.12569552388334
N           -2.49972499051232      -13.05556047968696      -12.57692827444331
N           -2.55496637554746      -11.20224462863324      -10.39174402104230
H           -2.30642436861532       -5.56836827217619       -7.39970973637295
C           -2.03033141294777       -3.74036539402117       -1.20938843092811
C           -1.41319753045125      -16.51450088450643      -15.11861380636196
O           -2.10382718931688       -3.93267253886614       -5.92923953938771
C           -1.97533801590865       -4.47241214893413       -2.38686271484406
H           -3.17889360619997       -2.76488154208459        0.99679790473641
C           -3.52648886790392      -14.38938197477158      -14.12942335177881
C           -3.66753883208899       -9.92205297939873       -8.85380439995909
C           -3.84927463746952      -13.00552298770799      -12.39714473783193
C           -3.89461334076680      -11.42720535406569      -10.49798007684010
H           -3.63503454843993      -15.05594768706934      -14.96200255839025
H           -2.21906370683185       -4.26079059412456       -0.28479539469052
H           -1.70105861046292      -18.41501183449983      -16.05170378277265
C           -4.50028979853985      -13.84726262069264      -13.36127837185249
H           -1.75898300430610      -16.84751150806386      -14.15067415831854
C           -4.51619439467542      -12.26684109510473      -11.42120872998571
C           -4.59960130372182      -10.62702981597303       -9.53718689121623
H           -3.82365428954431       -9.22470509967566       -8.05480702610456
H           -2.16113416549271       -5.53409126555289       -2.34187428493786
H           -5.55940587666268      -13.99693213689156      -13.43399201304807
C           -5.99300875589623      -12.37418059841820      -11.36362481998841
H           -5.66467027922494      -10.60764652125342       -9.41667070662504
H           -6.30765165659636      -11.39851998263348      -13.24117847298655
C           -6.78190230620657      -11.87469510419129      -12.39521178755708
C           -6.60966750651271      -12.97918563461013      -10.27251855642972
H           -5.99980327935792      -13.37275413328021       -9.47225853073798
C           -8.16059263795929      -11.97732813874491      -12.33483025589485
C           -7.98805759608644      -13.08762928933202      -10.21802949114045
H           -8.76336238710029      -11.58191870753111      -13.13923538364321
C           -8.76704528938972      -12.58537179693008      -11.24762301418317
H           -8.45509392169287      -13.56483091624570       -9.36908838826772
H           -9.84278575273532      -12.66824607923529      -11.20360152900687
H           -5.28074995466289        1.10938688720996       -3.51181268527946
H           -5.14129999589423       -0.63466682986494       -3.74413838437751
H           -3.94105773864657        0.21813442706960       -2.77832992069519
H           -7.26982910577533        5.38811203510072       -0.44273519538293
H           -6.46418045512028        5.64825764637321        1.10716722134749
H           -8.19612643070086        5.91768147414238        0.96163018450173
H            1.50410922565655        9.13406745943661        1.86633577508725
