# Supplementary material for: Molecular folding governs switchable singlet oxygen photoproduction in porphyrin-decorated bistable rotaxanes
Source: Commun Chem. 2024 Aug 7;7:171. doi: 10.1038/s42004-024-01247-7 (PMC11306352; doi:10.1038/s42004-024-01247-7)
Supplement: Supplementary file 4 — Supplementary Data 1 [file 42004_2024_1247_MOESM4_ESM.zip › paperstructures/H-1a_2+/open_conf27.xyz]

291
open_conf27, charge 2
C            6.22945098650208       -6.37816020349137        1.58757077811152
C            5.74141122362696       -5.88066702026981        2.79374120614104
C            6.06199880967645       -4.61410062678027        3.26158888020792
C            6.91589651955457       -3.83183465409548        2.49006676196477
C            7.42791757697024       -4.30633612434700        1.29230864394888
C            7.07005653623383       -5.56773277561386        0.83762501692365
H            7.47287772223993       -5.91919626463304       -0.09725348940478
C            5.87702637913589       -7.79932173406010        1.17609216755751
H            5.10522946979239       -6.51522074586348        3.38559492459481
C            5.54084996248522       -4.06946206887300        4.58527199963761
C            8.98435830323687        2.40078377442068       -1.24736652461699
C            6.87408914469067        1.49123876600018       -1.93051682468002
C            7.74563057909206        2.57275792041941       -1.87305555255100
C            7.24584597802839        0.26152454790001       -1.40532666456386
C            9.33359516347116        1.18256440376357       -0.70937165582288
C            8.47416816444155        0.08844276970386       -0.78558210991225
H            5.90602912484103        1.58269231395602       -2.39722978317970
H            6.55254208783930       -0.55802887981804       -1.50754054398034
H           10.29422208802505        1.06925990803803       -0.22949449265512
H            7.20245360466917       -2.84929159414230        2.82660618393923
C            8.43218385447637       -3.47727336700856        0.53552761090338
O            7.52473908215311        3.81112160006747       -2.39431485763542
H            9.65686954012203        3.24293014822750       -1.20465162174818
N            7.87991637450072       -2.17784396664465        0.09569142043582
H            8.78590853198760       -4.01908522773531       -0.34259683655830
H            9.28998078954875       -3.26976608284598        1.17953694360233
C            8.95263132670954       -1.22416069496834       -0.23003623169275
H            9.63033084837279       -1.70025726675773       -0.94608442207685
H            9.52473890608729       -1.04340263620853        0.68158371006378
H            7.27575514099344       -1.78162919397778        0.84439876036064
H            7.27535124872881       -2.34008987203735       -0.72483488732566
C            4.35636026451893       -7.99882830626744        1.22388716187105
C            6.55314049275761       -8.76648683121996        2.16046079759937
C            6.35315103973056       -8.13681242268806       -0.23973715359398
H            7.43792259916550       -8.10958598586797       -0.31030131508699
H            5.92170055110201       -7.45392810934565       -0.96823680304698
H            6.03041653270015       -9.14294155320641       -0.49872526471609
H            3.96510980063627       -7.91244121463268        2.23356348996601
H            4.09745198790248       -8.98725590162870        0.85095512897154
H            3.86099886546852       -7.26429517365799        0.59364704851379
C            6.73343295592858       -3.64260787234811        5.45481569375100
C            4.72514895834360       -5.09701601388585        5.37589156580345
C            4.64490016978612       -2.85363576465335        4.30682407293121
H            3.83745850401796       -5.40812121822990        4.82940505450335
H            4.39590869930953       -4.65524212624588        6.31471026638673
H            5.32197234612814       -5.97506604738149        5.61361259478434
H            6.38408617095334       -3.31507628156287        6.43192444621910
H            7.28429929860018       -2.82608612895924        4.99881284233849
H            7.41302172726719       -4.47980341057534        5.60008278037833
C            6.28089057088808        4.11822369390859       -2.99864885965786
C            5.20497107504525        4.47023844835670       -1.96752808486653
H            5.95321014133796        3.29934582129327       -3.64892519055835
H            6.49106645576680        4.98808219051521       -3.62751030603438
H            4.24352945907166        4.54355326542796       -2.47855151238977
C            5.52692965997151        5.78659372895323       -1.26195909053586
H            5.13993387098969        3.66809341737907       -1.22978502180075
H            5.49446542769994        6.59734566334234       -1.99379001668830
H            6.54548409854943        5.73688008695866       -0.87114158955762
C            4.55899984978357        6.09165618629009       -0.12068520542946
H            3.53541141492352        6.08510356996245       -0.50334287408202
C            4.85639219399912        7.44652841389310        0.51966428539651
H            4.63394144154688        5.30811593031911        0.63660184833710
H            4.74544476018088        8.22038084069548       -0.24146323668603
H            5.89503623453045        7.46195644741461        0.85775655284413
C            3.93874566450161        7.73606257070651        1.70696009426943
H            2.89921529209734        7.71322257946853        1.37607428164503
C            4.25188808857898        9.06344830366033        2.40297865325621
H            4.05779393791424        6.93450228879806        2.43950240603838
H            5.31470896063788        9.07759741081227        2.65187992100298
H            3.69843652217765        9.10791759291317        3.34361990161370
C            3.93159774884338       10.31273371945956        1.57875760362889
H            4.36162677157582       11.17703486851614        2.08720372196877
C            2.42516450592996       10.52607697818990        1.42119409704637
H            4.39957566843730       10.22952918466996        0.59884366382939
C            2.09552910714740       11.75966002326457        0.67538412795393
C            2.87349002262269       12.64954299219848       -0.03975858572720
N            2.02372624601773       13.57635485317276       -0.52323557125402
N            0.80153431826629       13.32901854227068       -0.15617657204244
N            0.83449909516208       12.24366301157424        0.55985162169503
C            2.31564068943481       14.73290532345744       -1.31880299812225
H            3.92687988270644       12.66577876209126       -0.22077155077661
C           -0.36401589495572       11.69548528623411        1.11718194706009
H           -0.50914460326468       10.67382570697813        0.76606778504855
H           -1.20057498331440       12.31449830434994        0.80099709611498
H           -0.30499178644099       11.68962449816142        2.20614694840633
H            1.96009963625921       10.56701023461893        2.40965200778530
H            1.98746260710717        9.67391305731972        0.89462992616710
H            3.33191847823622       14.65250547421207       -1.70216798619517
C            2.13285790220582       16.03655247382183       -0.49200418287765
H            1.61150268093357       14.76010224912044       -2.15341741651889
H            3.03432781708930       16.24335265353440        0.08624773278026
H            1.30541424741145       15.90187998174998        0.20752810586958
N            1.86257649289867       17.16227896538724       -1.34138265059181
C            2.99013671881403       17.96062227781958       -1.77350617533000
C            0.60621634237929       17.43246142064337       -1.78220188772874
H            3.01388101190056       18.04371108199130       -2.86102723755092
H            3.91307055560590       17.48984824209803       -1.44759101257454
H            2.95012779288455       18.96476157141914       -1.34510245565702
C           -0.47774618874933       16.56100455733777       -1.52053645001757
C           -1.74040776020563       16.85046385553267       -1.95790075870230
C           -2.00139196197117       18.02597397511633       -2.68887200061888
C           -0.92731036289625       18.89114837770575       -2.96469822425633
C            0.33689868792419       18.60301082608681       -2.52561065963175
H           -0.33514912926393       15.64243891969261       -0.97775344245050
H           -2.56357431302976       16.18174242231481       -1.75644454788843
H            1.12660565713032       19.30031083169209       -2.74507788956905
H           -1.12494852957349       19.79126922199739       -3.52456602164699
N           -3.21883715849661       18.37639322150486       -3.17890985372086
N           -4.23505333631057       17.72778479791529       -2.85166851021453
C           -5.45522407341926       17.70172264739496       -3.37652227426378
C           -6.57716392064158       17.72217354261796       -2.47862047026606
C           -7.82065038791892       17.47228994093197       -2.97039055465584
C           -8.05084556734440       17.16102624979200       -4.34224153959096
C           -6.94110362359003       17.14848583014471       -5.23570707533720
C           -5.68034178338781       17.42283768843405       -4.73156483539271
H           -4.84166275653355       17.40937567185422       -5.40892741289945
O           -6.26651919758578       18.02474053163021       -1.19013183423229
H           -8.69812257877141       17.48040672177433       -2.34313601436087
N           -9.26956494607659       16.82175902891194       -4.79360115013503
N          -10.29208869622319       16.99906284491576       -4.05763475526811
C          -11.46665614290868       16.38202877568097       -4.16392482110727
C          -12.64844335640167       17.09469178979616       -3.84133573994705
C          -13.84937204348737       16.45157800096408       -3.76462468635367
C          -13.92511172428308       15.06539706310702       -3.98873397012543
C          -11.56042839014899       14.98245450208774       -4.38518218985625
C          -12.76232019113727       14.34211147023208       -4.29941819273679
H          -10.65686612009912       14.43913567816649       -4.61581663564215
H          -12.58042562888220       18.15841512962040       -3.67722147049634
H          -14.75772072108475       16.98452312284578       -3.52947119552967
H          -12.84753821275760       13.28121130321146       -4.47970310697315
O           -6.97619940320064       16.91799085641798       -6.56053831111885
C           -7.32174951677643       18.12002946141469       -0.25346019289420
H           -8.03365794118041       18.89998186929341       -0.53725118178322
H           -6.84815280710089       18.38302385652198        0.69016791139817
H           -7.84746736679451       17.16646627391986       -0.15046632269925
C           -8.19030993496325       16.68404511103774       -7.24862442904561
H           -8.89647292735944       17.50342379457490       -7.10208374305687
H           -8.65714998262472       15.75328943538961       -6.92239569781709
H           -7.90946143476217       16.61536642739723       -8.29872465811622
N          -15.15251388959122       14.40877310477718       -3.90632968952097
O          -16.16859141123409       15.06619640789300       -3.65777431438631
O          -15.18932758319307       13.18606490180702       -4.08387280836851
C           13.82559709679593        0.35466662618151        3.04755644914445
H           12.17637220050820       -0.26931220747738        4.23955768526569
C           12.63802875657220       -0.33112165703567        3.26741673496715
C           14.44815342771288        0.28529855407076        1.81998861464783
H           15.37196358763121        0.81428231965216        1.64478838843548
H           10.93094725244725       -2.02404891755092        4.42975501799984
H            9.60541096925225       -2.78145532464560        3.51866146058477
C           10.23383765968261       -1.89054525812995        3.59664828276222
C           12.06830653103133       -1.08877287777743        2.25967484873513
H            9.91672496696329        0.25606686964975        3.81163633163703
O           10.91349492135986       -1.81906793499701        2.36210623890701
C           13.88947249321111       -0.47157700656664        0.79841054931926
C            9.33891542179940       -0.67703243692633        3.86369616838055
C           12.70486634605332       -1.15810507741850        1.00130533070964
O            8.30315150366707       -0.64908489808598        2.90385009019054
H            7.65857105863816        1.23088018757893        3.48681033798848
H            8.92136314065402       -0.77100633296277        4.87620181814336
H           14.39324809629801       -0.51828160120181       -0.15339674477863
H           -3.73908884851322       -8.83765731506024       10.11647226462726
H            6.78478047878711        0.85081744144291        1.22925033249120
C            7.26005002495734        0.23517948216806        3.25000069870513
C           -4.02283000536697       -9.04352310504092        9.09515392807573
O           12.07055098587045       -1.92516040687339        0.06321171654312
H           -3.95878213187645      -11.17038397988362        9.33970249672450
C           -4.14769832445047      -10.35277676380113        8.65950802523993
C            6.29037296659338        0.36450983749238        2.07958633587509
C           -4.26619481191496       -8.00078384615111        8.21606917922327
H           -4.17582161628220       -6.97836940008563        8.55237313867172
H           12.90602339810867       -1.34315803245081       -1.74288122692994
H            3.82643599550785       -0.51517587868926        1.55341934070703
C           12.76488424481651       -2.24106208178911       -1.12760366951490
H            6.73199363225833       -0.14712422412081        4.13576447720459
H            5.44397787732339        0.98077746025070        2.40390917211005
H           12.60735457350297       -3.84651138398692       -2.55729216621136
H            4.77132773347359       -0.26004996376103        0.06130308404518
C            4.64902394862863       -0.90475149549699        0.93983784184625
C           -4.51652853837646      -10.61863766053799        7.35282340354676
C           -4.62789272368689       -8.26437735631138        6.90669754593795
H           -4.61063989418961      -11.63896390891260        7.01040272812330
O            5.84205703742967       -0.92483390681148        1.69957928040678
H           13.74719861134217       -2.66829277401359       -0.89084946976355
C           11.93880446819865       -3.28041442765261       -1.89677830557819
C           -4.75849274917378       -9.57668531387462        6.46162964607931
H           11.16866208347287       -0.97877589420533       -3.69464600211208
O           10.86881669989301       -2.73552349160916       -2.63488924386211
H            3.25658376297084       -2.33468034172670        0.16853628479364
H           -4.82565876456500       -7.45241170523934        6.22223908137520
C            4.30345778914387       -2.32055058630208        0.48936586868947
C           11.22563991367521       -2.06489549569368       -3.83761228093414
H           -2.59339710719169       -8.61828111030911        5.24460320622656
H            4.45230111057011       -3.02174244198950        1.31762532326911
C           -5.14609188057990       -9.86611073362256        5.06300543516584
H           11.48326410820203       -3.96168326682435       -1.17512058144639
C           -3.01402085391588       -8.81957233603388        4.27940495768639
O            5.15493406073110       -2.66070935432086       -0.59137714219801
H           -7.14379982165291      -10.66723390227730        6.93327286402173
H           12.24757260676346       -2.33022380008082       -4.12504675695691
H          -11.02659253930475      -15.51416030381809        5.31886372871284
C           -7.26468641279387      -10.90453933526150        5.89465956434630
C           -4.28262892249081       -9.44994573694030        4.04970485021088
H           -8.98918016272756      -14.38425081159721        4.51667608984053
C           -6.34406656806524      -10.54811899266319        4.85240766072051
C           10.28639762686107       -2.47203767761734       -4.98444241175815
O            9.07985135044563       -1.74062038707668       -5.04006452993548
C           -2.47474083489939       -8.56811006650399        3.06329135798001
H           -1.52493629258445       -8.12373021537419        2.84182417939456
C          -11.10867233970155      -14.63913029261853        4.69093414998836
H           10.77263754968833       -2.25805076604492       -5.93833810932862
C           -8.29298276615389      -11.55689893226054        5.30301093854275
H            3.26054793444478       -4.55085802211307       -0.17793322074364
C           -9.96321575311658      -14.00465221994632        4.24374855912959
C            4.90759733825538       -3.80232516217471       -1.29912293368936
H           -9.17291439812679      -11.95978707625256        5.76418948271026
N           -4.49251401389831       -9.58951224417770        2.71022323807448
N           -6.82537166744269      -10.96577166308624        3.64828617779840
C           -3.41158026903913       -9.04391498490704        2.08546411198051
C            3.88891172758086       -4.69865562562561       -1.04042801063819
C           -8.00354880276798      -11.60280902959980        3.89743250584463
H           10.09454470502645       -3.55056548456783       -4.92012369915866
O            6.74871345997027       -3.07330016804720       -2.56036641881872
C            8.26486464679086       -1.80224480256760       -3.88999321587224
C          -12.35717818157911      -14.15520077758566        4.33537127581635
C            5.78580816039536       -4.02597481727059       -2.38365591632585
Zn          -6.02212412215768      -10.58602621780022        1.82711564845161
C           -1.00161015939827       -9.01155221840371       -0.45701369395165
C            0.16135157575020       -8.39912513692768       -0.88281744066834
H            0.91127343681131       -8.96848994781742       -1.40539589008641
H          -13.25037687638880      -14.64966950166959        4.68697234030733
H           -1.14910578520032      -10.06374281373274       -0.64874990672252
C          -10.05315221967234      -12.88037068301687        3.42803575519226
H            1.50192328535025       -5.37227464022214       -0.80465345041042
C           -8.82970124921079      -12.20009058221339        2.94561814416157
C           -3.20888504019415       -8.97320497977789        0.70672388253992
C           -1.97989158892219       -8.30119731742676        0.23208157403371
C            7.58028682365427       -3.16356636480392       -3.70677247396112
C            0.36647069503711       -7.04488078873954       -0.63464774468477
N            1.52271459506715       -6.35965106668934       -1.01774737872283
H            7.50315540659142       -1.03495218504987       -4.04356528213775
C            3.70594428882561       -5.81507726281161       -1.86203456816320
C           -1.76963517501283       -6.94656441755288        0.47681767621863
C           -0.61647682325536       -6.32443527591722        0.04505046409798
H            6.99193300324494       -3.38872386241376       -4.60228943919254
H            8.84370823286916       -1.56259948417658       -2.99592645450970
C            2.62592664422164       -6.82533745219273       -1.66454747074778
C           -8.59023319850114      -12.19354708749168        1.57176090539429
C           -4.07037159668391       -9.50915554807195       -0.24978601303946
C          -12.45534701552154      -13.03405260653824        3.52741051751029
H           -2.52460229870298       -6.38155182158853        1.00236495931478
N           -7.54500341795405      -11.58521083562315        0.94490198511348
N           -5.21810040395880      -10.19696934122701        0.00668156525432
H           -0.47583037825096       -5.27116987741022        0.23982217072366
C            5.62674279616068       -5.15786758044832       -3.16370935695661
C          -11.31137373199050      -12.40217154235933        3.07321672822861
O            2.74940262429467       -7.96723911672828       -2.07952045019378
C            4.59134771340762       -6.03974556650574       -2.90606163991950
H            8.32736856412722       -3.95120172919693       -3.55637488658104
C           -9.43128274231352      -12.83667642019113        0.60139476240250
C           -3.86764000087091       -9.41262986146283       -1.66794330778491
C           -7.70757058300948      -11.80492656730215       -0.38993498370976
C           -5.73683017229691      -10.55654873477357       -1.20079026775458
H          -10.31207090029364      -13.40406951714551        0.82823214520901
H            6.29940349324203       -5.36960452504890       -3.97767582963338
H          -13.42597402909136      -12.65042049135385        3.24921761353965
C           -8.88928842480536      -12.58869358232695       -0.61397959275979
H          -11.38602180623760      -11.52489290103785        2.44706199591074
C           -6.88640489464176      -11.31778228927764       -1.40500593113005
C           -4.89536482119839      -10.06837818472495       -2.25653708628029
H           -3.04953351061108       -8.90749086558612       -2.14215785583628
H            4.45921910597045       -6.91953117910979       -3.51623816756852
H           -9.24915776937612      -12.90092820892185       -1.57447964542286
C           -7.26226661078738      -11.62978418606107       -2.80480925563018
H           -5.07442266723151      -10.21767844412751       -3.30303105527777
H           -6.79599867547454      -13.71126606895041       -2.64155628418303
C           -7.15703022878412      -12.92833635224773       -3.29279227773516
C           -7.72320071458944      -10.62422824810641       -3.64878490575681
H           -7.81212138755574       -9.61633606630782       -3.27011183386358
C           -7.50229895857123      -13.21363405388687       -4.60229961672574
C           -8.07439476184023      -10.91324898705890       -4.95567943846034
H           -7.41260857830603      -14.22443484402709       -4.97232398060277
C           -7.96251284065393      -12.20771001002437       -5.43626811535826
H           -8.43631939088427      -10.12601417548998       -5.60064780148361
H           -8.23349650392146      -12.43214051019872       -6.45713455802936
H            3.74838115940410       -3.16394503377456        3.77337476426031
H            5.16845483733361       -2.11473230510195        3.70849580768418
H            4.33719304632919       -2.39555469968112        5.24474505264031
H            6.31372806777833       -9.79465303051091        1.89757880816835
H            6.21802177751636       -8.58952106184570        3.17930947536865
H            7.63428483032842       -8.64604256242458        2.13030685389555
H           14.25615461359504        0.93820540581747        3.84632920080695
