# Supplementary material for: Molecular folding governs switchable singlet oxygen photoproduction in porphyrin-decorated bistable rotaxanes
Source: Commun Chem. 2024 Aug 7;7:171. doi: 10.1038/s42004-024-01247-7 (PMC11306352; doi:10.1038/s42004-024-01247-7)
Supplement: Supplementary file 4 — Supplementary Data 1 [file 42004_2024_1247_MOESM4_ESM.zip › paperstructures/H-1a_2+/halfopen_conf11.xyz]

291
halfopen_conf11, charge 2
C            4.39994190510240       -2.99192836849675       -2.92033702911930
C            5.15460446089988       -3.31626585508059       -1.79478899145506
C            4.75592225672807       -2.97952313029281       -0.50818232682748
C            3.54378295663198       -2.31561019541542       -0.35560192179735
C            2.76095540708468       -2.00208670838957       -1.45418321201958
C            3.19135775950419       -2.33748392035130       -2.72973718487664
H            2.56805216061378       -2.06933683628651       -3.56570917932354
C            4.94590623068260       -3.31822092522215       -4.30488043252231
H            6.09071731431507       -3.82920517183934       -1.93478362466517
C            5.63995647904065       -3.21642352435804        0.70813661563742
C           -2.78253586474067       -0.23070641672639        2.36260630439565
C           -1.31017375054367        1.42461162605735        1.43643488926348
C           -2.26863245460183        1.06147494987269        2.38699615755848
C           -0.87296543441881        0.52370265967684        0.49101287529832
C           -2.32160212276036       -1.13422078984959        1.41699594357420
C           -1.36494059917894       -0.77947112976900        0.47571369583798
H           -0.93681961705447        2.43618448844189        1.45715873004869
H           -0.15519348365389        0.84293164142277       -0.24523626335158
H           -2.74010787073264       -2.13046315597339        1.41450157698123
H            3.20730640489548       -2.01120840575732        0.62078072232820
C            1.44927936026308       -1.29040704715828       -1.26181816216182
O           -2.61333026413534        2.03724211857263        3.26744641023656
H           -3.53524568832738       -0.54368730857282        3.06890721402487
N            0.53785613475855       -2.12180510620358       -0.43930517199446
H            0.97833183829033       -1.12452539320060       -2.23029624965494
H            1.60496910490841       -0.33707265013973       -0.75781645918113
C           -0.90141022984049       -1.77170153533721       -0.55559976659782
H           -1.48389335113572       -2.68826202497811       -0.45282206836224
H           -1.06048950181280       -1.35869666342224       -1.55426795865426
H            0.84544890883308       -2.08025850786651        0.55113249147105
H            0.66816341043655       -3.10107677867131       -0.75101676308718
C            5.14996528615773       -4.83272133314693       -4.45045674640518
C            6.29468768625325       -2.60140098572340       -4.47667402746143
C            4.01808910130037       -2.85101327791109       -5.43200039295121
H            3.89513644526573       -1.77098823221254       -5.41044156459419
H            3.04246107409054       -3.32727894246816       -5.36811494628185
H            4.45587525425145       -3.11838445279989       -6.39176312479956
H            5.74791175992388       -5.23461821784855       -3.63716054894414
H            5.65986619411202       -5.05311106595845       -5.38632011256924
H            4.19147972325085       -5.34759159527052       -4.46050156521799
C            6.23295288003865       -1.85744954365906        1.11376774285760
C            6.78547302995198       -4.19391071056553        0.43076161689792
C            4.82328732854155       -3.78482814672936        1.87527720131435
H            7.33989158738158       -4.37795041904568        1.34907058848630
H            7.48747681272325       -3.79654133866577       -0.29861903198227
H            6.40338782625054       -5.15069962601861        0.07982910043890
H            6.82244248943902       -1.44181551992977        0.29914786414451
H            6.88046357661921       -1.97187818850436        1.98081883380374
H            5.44237897055258       -1.15259625630933        1.35802488595026
C           -3.68773219728790        1.82318781564688        4.16402301257371
C           -3.87998574648595        3.06719633169872        5.02933982551294
H           -3.46693319148915        0.96554804938134        4.81525993700215
H           -4.60587924142454        1.60757948957836        3.60008553059151
H           -4.61081366118134        2.80884888636355        5.79836367269784
C           -4.36875087053772        4.30148999094582        4.26646084986610
H           -2.93497082162073        3.29551251163033        5.52550997438904
H           -4.75385659828911        5.01868046411692        4.99587070825100
H           -5.19610334964023        4.01307788423782        3.61593631995360
C           -3.26755797997136        4.97705259404232        3.44998972642593
H           -2.41068977577162        5.14955102297910        4.10577656364311
C           -3.69461988128928        6.31613171983760        2.84836830728099
H           -2.93859318675286        4.30965780181444        2.65324868150196
H           -2.81674748144979        6.76355296730244        2.37712807764116
H           -4.02174173620358        6.97718270788001        3.65315919630230
C           -4.80140970791504        6.17581806912793        1.80234461206242
H           -4.57908342868341        5.30760333241237        1.17805534495341
C           -4.93235467898503        7.39973842183661        0.89333684918644
H           -5.75648126229299        5.99236848675565        2.29657859236162
H           -5.67819800129730        7.17328928011785        0.12785527520349
H           -3.97099222770109        7.56892773506367        0.40202853407505
C           -5.35684940261635        8.66079742678580        1.64420443489884
H           -6.29874527528302        8.47071277195295        2.15885110383685
C           -5.55684278781931        9.86436473126328        0.70453245021420
H           -4.60981525438378        8.91094806297175        2.39671699002510
C           -4.28275043632377       10.25718821002973        0.05874125326269
C           -3.16909880039086       10.88336068096054        0.58707759672121
N           -2.27219184936705       10.95183173653870       -0.41418705666554
N           -2.74891631361343       10.42689933509125       -1.50344245242445
N           -3.95006930188417       10.00837670650358       -1.23036742690102
C           -0.95222306785092       11.51491194301583       -0.39198199733780
H           -2.98903845548247       11.25870483393143        1.57243338589704
C           -4.74085053266685        9.39351099251323       -2.25488986776686
H           -4.12751466204116        9.32304924058479       -3.15053360118265
H           -5.62307753455257        9.99842576401561       -2.46617540164369
H           -5.05511969963640        8.39838264231403       -1.94337213418790
H           -5.92687163046895       10.70491369810451        1.29295967282715
H           -6.30257293809289        9.61657722048134       -0.04944141566944
H           -0.76529821543570       11.94550821812360        0.59157987224570
C           -0.80129201634887       12.58981807467078       -1.49643383537009
H           -0.22608506688012       10.71993316967180       -0.58005748528131
H           -1.48484361742794       13.41966435463481       -1.31306790090036
H           -1.06631074541967       12.14030487399459       -2.45581601025827
N            0.55092052757009       13.07035899467508       -1.56929539141952
C            1.45774312030916       12.32437716056972       -2.41720258253903
C            0.97683894089861       14.16153989153116       -0.88209522180545
H            1.71655366030798       12.89084553072246       -3.31511262026819
H            0.98292756571267       11.39754187015055       -2.72605140486408
H            2.37506074951246       12.07926781191915       -1.88069522435024
C            0.17058865520576       14.80195923998095        0.08458927128153
C            0.60812924934814       15.91545704423524        0.74895724234989
C            1.89349847246902       16.43738548546522        0.52210379239173
C            2.70480305846682       15.80771037902151       -0.43911717413087
C            2.25749906878113       14.70802952749966       -1.12100997450048
H           -0.81125432031565       14.43008764648414        0.32183494263234
H           -0.01143822872488       16.40314745225265        1.48421926616148
H            2.90053597631166       14.27726482356218       -1.86930493653741
H            3.67910153352765       16.21735716887857       -0.66452561524114
N            2.20739755993550       17.56258588151357        1.22801471957040
N            3.30632973603938       18.11003796686751        1.26433925544674
C            4.58158739262296       17.75948192524964        1.04624226396784
C            5.15080905947722       16.64108403189965        1.75334683750661
C            6.49761329839851       16.45202473380511        1.70946610646321
C            7.36789662900404       17.30754661319428        0.97752628850556
C            6.80757901262004       18.41593922983409        0.28173727379847
C            5.43739112315413       18.61904140213582        0.35434203368923
H            5.01900027558705       19.46298222720998       -0.16966769494513
O            4.25278329654408       15.85604233771923        2.41277948217922
H            6.97180899366151       15.61961708706996        2.20592152230683
N            8.68839043668116       17.05813566589502        0.89231096125842
N            9.22093114535651       16.21602706553229        1.67445725066250
C           10.37756179360672       15.57380022195891        1.53005525294024
C           10.70789389635598       14.90188190883917        0.32421347729881
C           11.79196619835132       14.07449572385137        0.26328803020275
C           12.59572892497375       13.88190348979774        1.39779576959300
C           11.19659141888829       15.36460879764633        2.66708306308385
C           12.28615827918372       14.54574364548131        2.59752590904916
H           10.95268749447024       15.88249594776159        3.58105166722417
H           10.07741581557270       15.05661116025688       -0.53804167548662
H           12.06105674081241       13.56886959638207       -0.65162540900561
H           12.92395428220200       14.38644529748764        3.45327948102152
O            7.47093648706858       19.32721879248919       -0.44924516663298
C            4.75250986221819       14.83893400086212        3.25906980612190
H            5.27090200233333       14.06673569264966        2.68351489841145
H            3.87729213356396       14.41323521131668        3.74504772149319
H            5.42933447443456       15.24967274252580        4.01275425017184
C            8.87123597808532       19.25993157066079       -0.64013370421130
H            9.40462790791613       19.30015413332191        0.31146162857522
H            9.11512239892041       20.13373413187880       -1.24268216132051
H            9.15566424359871       18.34810095688790       -1.16814649079919
N           13.70199437779964       13.03351561317475        1.33235751821265
O           13.92923128003911       12.42968167223200        0.27917082586647
O           14.41899747731044       12.90734053928206        2.32942602321498
C           -0.21379546640883        5.64398352831487        0.81495105352702
H            1.55936937333759        4.80004261887949        1.64861059930179
C            0.80982978912311        4.70711181999916        0.87914858936766
C           -1.18079143060041        5.54083943484582       -0.15988963289580
H           -1.99694103916468        6.24354046251118       -0.19890132359118
H            2.06993660562503        2.66751687902575        2.02413882709925
H            3.44694290215380        3.27931991584615        1.05924933918022
C            2.64106352712602        2.53457529241916        1.09683737067141
C            0.86558849762431        3.66629864183172       -0.03152761844549
H            4.12492804426026        1.08624862850832        1.70126283300498
O            1.79210722243448        2.66461623649277       -0.02473063975328
C           -1.12341877520225        4.51991585369655       -1.10007510265269
C            3.23786404282087        1.12466787934719        1.05833438362906
C           -0.10396766977083        3.58529102292027       -1.05775001603621
O            2.30151010542188        0.13749647529038        1.43334342716373
H            2.13764740133168        0.79969417682723        3.39864332650879
H            3.53101493604244        0.89542613350893        0.03105241586878
H           -1.89263532016685        4.45529060793093       -1.85161862033966
H           -4.27587633434669       -3.02525787289625       -4.90652794799603
H            0.12205058604638       -0.50850858317436        2.80058548485605
C            2.24593634698515       -0.12512164079257        2.81811031185579
C           -4.34885202450664       -3.93459190535183       -4.32936594464638
O            0.05498368377427        2.54894014427014       -1.93163603762189
H           -4.15575475451341       -2.94717305271832       -2.43921609448582
C           -4.27911242261022       -3.89261586438670       -2.94618555148431
C            1.04288355836146       -1.01515788911878        3.11059321463953
C           -4.52501431424851       -5.14908681092866       -4.97182130478795
H           -4.58255101918376       -5.18939034592717       -6.04963345855546
H           -1.82089167626909        2.16828882731379       -2.71617453179423
H            0.18650381339942       -3.23433326780911        3.92160476156893
C           -0.81795901669866        2.47284367906526       -3.03961677484169
H            3.16971286755978       -0.63019946069536        3.13770671149066
H            1.00283249018491       -1.20061240706797        4.19149769093982
H           -0.64758553601241        1.71295653050760       -5.03873358497419
H           -0.67142459331229       -3.14751802435533        2.36172628317016
C            0.31035004307620       -3.26564573326006        2.83307201794781
C           -4.38437810073828       -5.05874994580025       -2.20910908124113
C           -4.63565964709096       -6.31627864696746       -4.23631675212020
H           -4.34746647830053       -5.03176948750403       -1.13038358820650
O            1.18958355830310       -2.23614225444920        2.41101385421597
H           -0.87054929401006        3.44699077910324       -3.54047013152903
C           -0.27934903185967        1.45044009674600       -4.03655373289136
C           -4.56666038926389       -6.28283282334205       -2.84650454302713
H           -1.08047765823705       -0.39709767060232       -5.65836206364415
O           -0.71850900020817        0.14908949544659       -3.70460789348749
H            0.36271036148987       -5.41948267294743        2.93437706626815
H           -4.77215155751915       -7.26388064303144       -4.73642020296833
C            0.93051074667853       -4.60928430314412        2.46213126485907
C           -0.53755126708222       -0.75760232760923       -4.77261416142990
H           -2.12868001976122       -6.29768552309579       -1.79348088275713
H            1.96156547358910       -4.62154332893708        2.82918774682168
C           -4.68212847080907       -7.53041702020318       -2.05789603192334
H            0.81821039241179        1.49420061525523       -4.04390001142879
C           -2.33548019771899       -7.20253150384494       -1.25893471752800
O            0.91211204058743       -4.75283911504534        1.05303805168707
H           -7.10096769409981       -6.90759950496460       -3.45047903239574
H            0.52739186873702       -0.83971201793124       -5.02974159159009
H          -12.74231963732047      -10.89824508682284       -0.75324553258295
C           -7.03540508950195       -7.80597308010922       -2.86909026598367
C           -3.57706643032477       -7.91985072182596       -1.30067528464545
H          -10.43814505258846      -10.59596524057252        0.06900285853796
C           -5.88344779353412       -8.23508341213918       -2.12676535071366
C           -1.06486101176502       -2.13493085614788       -4.38872138482526
O           -0.07954108923196       -2.81602606596058       -3.64329847662788
C           -1.50490848684307       -7.89669105375453       -0.44598985381159
H           -0.49914645669584       -7.65037823760821       -0.16715901925700
C          -11.90865902017539      -11.03123262117849       -1.42704483554580
H           -1.98898150714644       -2.02933791397799       -3.80625009893177
C           -7.99838324711294       -8.73654112519675       -2.67106373548464
H            2.49126878143527       -6.62227896413213        2.24789600690158
C          -10.61600443888192      -10.86247280608442       -0.96274337381181
C            1.82388918260578       -5.59505684777736        0.48826650972972
H           -8.99766695697304       -8.75035740217052       -3.05928133101091
N           -3.48877105830006       -9.03620970317208       -0.52290526806425
N           -6.15938568952265       -9.40262035627908       -1.48043826903363
C           -2.23063865916733       -9.05327568185953       -0.00108044714813
C            2.61507714382610       -6.48995216879189        1.18560639254492
C           -7.44085718897736       -9.73373922609982       -1.80142039335262
H           -1.29273250507579       -2.69793197750821       -5.30430402612175
O            1.02435031950373       -4.73260384964718       -1.55129984752924
C           -0.38163511305174       -4.17406539987679       -3.41776445476412
C          -12.13414925299263      -11.37257147394122       -2.75069918356936
C            1.93882199888762       -5.52827865049796       -0.91612812467044
Zn          -4.93750581877568      -10.42260123256735       -0.22029533945161
C            0.14706349247199       -9.72830791396394        2.51328999194729
C            1.48081454786879       -9.50095680640163        2.80369663567279
H            1.79623740971701       -9.35189771032274        3.82526342681567
H          -13.14286094926830      -11.50851900842166       -3.11105480611691
H           -0.58098274639108       -9.74736141840087        3.31004748923215
C           -9.53359372161417      -11.02462426437939       -1.82151000044055
H            4.27863886464541       -9.65197881933501        2.70419980523421
C           -8.14713636890114      -10.83991013396436       -1.33158579408669
C           -1.70126561127209      -10.03614847490943        0.83867346775751
C           -0.27458475877799       -9.89380308353505        1.19782610876485
C            0.87810306613648       -4.89874037038498       -2.95273646502195
C            2.41388647969486       -9.43313735077291        1.77559115384606
N            3.75898933773692       -9.09837162396860        2.03500113700393
H           -0.73161943435025       -4.63825848051258       -4.34980381523337
C            3.59223583269769       -7.23855679400253        0.52928506328039
C            0.67882982928553       -9.89405481057590        0.18170511316116
C            2.00923700513117       -9.67239778778480        0.46547828368874
H            0.79056826890124       -5.96451062006575       -3.18777390726432
H           -1.17758983086962       -4.27477771012086       -2.66747814410899
C            4.44738191971627       -8.16217078378457        1.33753203315714
C           -7.64571997710199      -11.78219696324279       -0.43588736271295
C           -2.40199743020949      -11.14530197469628        1.30716499917445
C          -11.06075852011860      -11.54010949337044       -3.61043664188834
H            0.36701270904189      -10.07471793269614       -0.83552695979562
N           -6.39349461570032      -11.78810803057759        0.10009477098235
N           -3.70386923210105      -11.43716055574634        1.03176449109419
H            2.74263128881754       -9.67698974856413       -0.32531673445641
C            2.92917976055123       -6.25366110975663       -1.55264961651130
C           -9.76770368968507      -11.36254689699701       -3.15089285888425
O            5.65910597062002       -8.04499762587672        1.42372445548807
C            3.78021744510758       -7.07667614435024       -0.83045752006272
H            1.74345206000473       -4.47221729898443       -3.47088390689345
C           -8.38416643257473      -12.91902015224133        0.03811239169790
C           -1.83363380777887      -12.17819903259503        2.12699066110425
C           -6.31213722883796      -12.89395112100701        0.89076939825301
C           -3.98261602000341      -12.61195733835639        1.66188768335982
H           -9.39389039568017      -13.15570947249986       -0.23392182472230
H            3.06243679372829       -6.17879597574177       -2.61741523443401
H          -11.23108324343252      -11.80980020814472       -4.64236928847064
C           -7.56048689718329      -13.60376413986042        0.86567996715996
H           -8.92918668584987      -11.49541837121536       -3.81912285344800
C           -5.19593024226630      -13.29695821239896        1.62234937545214
C           -2.81394438734658      -13.08432060163851        2.35068557871134
H           -0.81769437178498      -12.21045381487908        2.46769729842600
H            4.56379749916346       -7.62127117404148       -1.33379572856848
H           -7.77072885323335      -14.50165756699006        1.41252043328801
C           -5.29664818677815      -14.55873407899801        2.39221927593476
H           -2.75690555088440      -13.99607741884319        2.91185427565261
H           -5.17576451384034      -13.59910396479457        4.30042001349249
C           -5.26586220398513      -14.54321630555002        3.78317055948477
C           -5.41947554515546      -15.77719398929632        1.73121235200362
H           -5.43707889952840      -15.79405589158174        0.65102727971107
C           -5.36329815286936      -15.72379066305487        4.49848732796672
C           -5.50506423960032      -16.95738439238285        2.44844175344297
H           -5.34645778037147      -15.70035718202980        5.57812976346333
C           -5.48118117989914      -16.93340345809808        3.83352160848882
H           -5.59300737439152      -17.89786288167058        1.92456664527662
H           -5.55305115240690      -17.85457280124113        4.39223233595766
H            4.00936534962762       -3.12551443589928        2.16171096597816
H            5.46855646038924       -3.92390728466730        2.74087434459328
H            4.41503762155631       -4.75373665749945        1.59810491470194
H            6.67619439916482       -2.75286937547763       -5.48454736647195
H            7.03637633592765       -2.97821357924808       -3.77781784023017
H            6.17986516150025       -1.53218119636634       -4.30966752525354
H           -0.24339022836111        6.43741238301100        1.54515568467992
