# Supplementary material for: Molecular folding governs switchable singlet oxygen photoproduction in porphyrin-decorated bistable rotaxanes
Source: Commun Chem. 2024 Aug 7;7:171. doi: 10.1038/s42004-024-01247-7 (PMC11306352; doi:10.1038/s42004-024-01247-7)
Supplement: Supplementary file 4 — Supplementary Data 1 [file 42004_2024_1247_MOESM4_ESM.zip › paperstructures/H-1a_2+/open_conf25.xyz]

291
open_conf25, charge 2
C           12.20680815813026       -6.08966785790500        2.11365511355276
C           13.23921364513399       -5.51500946854041        2.84081961516014
C           14.08716891907915       -4.54961971170875        2.30069688829000
C           13.88205899034067       -4.15826299919516        0.98581418834419
C           12.85768592575144       -4.71646247916337        0.23462659379622
C           12.02514957170250       -5.66922818213530        0.79949479632582
H           11.22511052692210       -6.08551452289166        0.21071102783702
C           11.26876615174887       -7.14040145151254        2.69068132689901
H           13.39978627659247       -5.82352083519044        3.85918609787097
C           15.18595936654990       -3.95988004075995        3.17236528110778
C            8.87105706520010        0.12203267696048       -1.83655149398102
C            7.47622579325192       -1.71977238418998       -2.50309082329616
C            7.59422392605458       -0.40837664365551       -2.05045268852963
C            8.61399909423531       -2.48449986091143       -2.69794677765601
C            9.99337278803047       -0.65308680382186       -2.02882425342577
C            9.87995717135651       -1.97584848587638       -2.44716514855130
H            6.50606149443340       -2.14847667894130       -2.69735898423714
H            8.50538925779721       -3.49509986770757       -3.05902934386615
H           10.96669605137996       -0.22229989565308       -1.85364529444905
H           14.51811259167417       -3.42426924915148        0.52190157492154
C           12.61870121722132       -4.26390369024866       -1.18158939054756
O            6.56689646068556        0.43124530521389       -1.78677051700999
H            8.94909230690724        1.14844788379535       -1.51323025974029
N           11.33944048633429       -3.52177742428245       -1.25850920027864
H           12.55259247477318       -5.12063147909233       -1.85267251177090
H           13.42997203764712       -3.61498847500243       -1.51975910131211
C           11.10215485504653       -2.84370539927936       -2.55831985392284
H           10.97363088447487       -3.61005696935062       -3.32496721378984
H           11.98199126959122       -2.24143316948629       -2.79243191282909
H           11.30647738252961       -2.82501427493278       -0.48781245790846
H           10.56163916113948       -4.17752414828444       -1.07257546890583
C           11.31099586989672       -8.39379249201325        1.80331919844525
C            9.84078253799220       -6.57382294841915        2.71408296212860
C           11.64534180781983       -7.55581669181784        4.11561044996765
H           10.94885472478739       -8.31325175681852        4.47028542407451
H           11.59412681399688       -6.71328538401449        4.80161862850976
H           12.64525912117655       -7.98319988367464        4.14771873202984
H           12.33150860730859       -8.76051037002209        1.71470960586147
H           10.92912003040559       -8.18906301526275        0.80772143521416
H           10.70259248653076       -9.18168823779821        2.24229403497018
C           14.54284010587302       -3.28112582966252        4.39138063283640
C           16.02674968319662       -2.91349929560423        2.43427558034843
C           16.12413101294813       -5.08338003679046        3.63689707093965
H           15.41530646181411       -2.06950370267264        2.12344081756712
H           16.51806436574171       -3.34396343384509        1.56495066163814
H           16.80038959472903       -2.53664571654375        3.10033937946886
H           14.00080839888693       -3.99515941137184        5.00494571545772
H           13.84816729943241       -2.50820326687689        4.06885211178286
H           15.30920385374302       -2.81972186003832        5.01049102888784
C            5.22379568409448       -0.01553756316138       -1.90553916281786
C            4.33797331527292        1.08508975442849       -1.32961398636929
H            5.07539698835977       -0.94460832457029       -1.34213880363173
H            4.98158671081183       -0.19808978096537       -2.96129571766379
H            3.32948090480230        0.68982049064975       -1.20692029226084
C            4.31873614749148        2.33816939150415       -2.20577247577807
H            4.72733632734204        1.33879913342180       -0.34167108592086
H            3.70499091670094        2.15332753595106       -3.09007356502816
H            5.33541863298186        2.54702672747646       -2.54406533532885
C            3.78983236382765        3.55155586912357       -1.44226338460762
H            2.84476519286732        3.28587846199640       -0.96528479860991
C            3.59459751944858        4.77578951400971       -2.34446379185472
H            4.50098863346701        3.79327759917985       -0.64958802852048
H            4.35989502221105        4.76341419654734       -3.12270136143335
H            3.75033143808867        5.68367738938236       -1.75975321826132
C            2.20886180251483        4.82366234658288       -2.99555806833694
H            2.23761969665120        5.48019072263905       -3.86770593066362
C            1.12230803523895        5.31548366119768       -2.03342704524316
H            1.95246891196049        3.82402597169893       -3.34977835146658
H            1.27745536167196        4.84423898037055       -1.06212942153548
H            0.14699657585279        5.00117783912116       -2.40980033394808
C            1.14496961922984        6.83601959991007       -1.87085524806257
H            2.17681977110295        7.17555385935243       -1.78879151596981
C            0.40567196705925        7.31039308343457       -0.60668609213489
H            0.71894166007147        7.30317904050340       -2.75975985241303
C           -1.03723294058312        6.98347893234573       -0.64464178608341
C           -1.72131668495284        5.85749658198044       -0.23240773648972
N           -3.01852649267263        6.08996405619768       -0.51303744141836
N           -3.17689450546484        7.25681424209027       -1.05657281755901
N           -1.99810504330349        7.79946089757172       -1.14333446181049
C           -4.14964743348732        5.25022949334298       -0.23812754340165
H           -1.36393777463822        4.95179592168614        0.21013460148969
C           -1.84449687414650        9.10626050838264       -1.70864024783416
H           -2.83106545279235        9.46620357844937       -1.99290869170824
H           -1.20306310111556        9.06694991802733       -2.58860082146116
H           -1.40313429198232        9.78618333830075       -0.97947910196467
H            0.53637007953744        8.38748996236367       -0.50353499978005
H            0.85405377715182        6.82185662818717        0.25868164124417
H           -4.98817891980417        5.65488616828314       -0.80609143810489
C           -4.48688323790114        5.24795728878545        1.27095895345948
H           -3.93208334603621        4.23084846323198       -0.56011854635184
H           -3.61645554928715        4.91722503656404        1.83945084742322
H           -5.28415440328041        4.52269146237716        1.43906898186341
N           -4.88218718599406        6.54731641670416        1.74933460765703
C           -3.87639271120705        7.35307449899603        2.41034414503379
C           -6.15730976899936        7.00415464117753        1.62647982677113
H           -2.91965728553478        6.83884822138950        2.38571832257433
H           -4.13706566007266        7.52218092562017        3.45783490163283
H           -3.76870722084628        8.32150198898912        1.91886725349901
C           -7.15491936262116        6.26583491547408        0.95217665802144
C           -8.43599629099741        6.73700475041804        0.84359631127784
C           -8.79891948325352        7.97913190561368        1.39288412400186
C           -7.80895152723045        8.72598685647775        2.06153692319855
C           -6.53019149979379        8.25421893291625        2.17117663900214
H           -6.93641897403223        5.30871208936533        0.51144590493459
H           -9.19261944653333        6.16440097516524        0.33113569837267
H           -5.81186766623970        8.85759101046378        2.69847244780114
H           -8.08467375426626        9.67974740426161        2.48562146231149
N          -10.10052318223629        8.34734387288337        1.27123478058680
N          -10.46325650728875        9.49364267925815        1.62786703626149
C          -11.68722413164870        9.94325935310322        1.88210837155981
C          -12.00462310234886       11.28762331066101        1.49712943525227
C          -13.16559716581355       11.84978014088549        1.94189116354082
C          -14.05513084626212       11.14117119779434        2.79021279906322
C          -13.74935966337933        9.79507183213087        3.16107240796412
C          -12.58333430041565        9.22517651427114        2.70097532625037
H          -12.30317707099545        8.21750530696148        2.96185123377458
O          -11.09387695451507       11.87090159260532        0.67483701266809
H          -13.45321019373429       12.85755485693165        1.68770599597364
N          -15.15131078485447       11.68760113954554        3.33545334452215
N          -15.61226727772839       12.78400113963930        2.89620954032770
C          -16.40583037777246       13.63498287805890        3.54562797779174
C          -17.38058853080879       14.35886900169886        2.81548179291649
C          -18.08883237910889       15.36334338464037        3.40876522889026
C          -17.84425148170066       15.70276906080805        4.75113325600143
C          -16.16894353424452       13.99142714657761        4.89933712809353
C          -16.87417640766066       15.00206389587233        5.48604361368017
H          -15.41802160053112       13.44283781035706        5.44720572076300
H          -17.56516397826702       14.08413483483493        1.78926675218656
H          -18.84125846508197       15.91633328867012        2.86788284747614
H          -16.71633868047677       15.27106945592223        6.51947398538212
O          -14.66457930222905        9.17494626338813        3.92561658622984
C          -11.35133542613463       13.18354155083763        0.21500545405008
H          -12.27654249399598       13.22448245929317       -0.36630291033832
H          -10.50616049344927       13.43694630406652       -0.42162018032408
H          -11.41192843049117       13.89079287232669        1.04686532482787
C          -14.43249965393328        7.83802424565862        4.32985615469973
H          -13.52470345255182        7.75963599396512        4.93417084855604
H          -14.36334365295144        7.17128428186924        3.46617293911335
H          -15.29713871591986        7.56745706757895        4.93245407042363
N          -18.56871197615991       16.73048437932886        5.35573960426091
O          -19.44062541674487       17.31314862224044        4.70263365796901
O          -18.31655676690512       17.03053052617987        6.52773256322443
C           16.40009876857807        0.09090785728360       -5.22363290577332
H           15.06470723349958        0.97103309654370       -3.81691531214612
C           15.50253845703001        0.05027795939580       -4.16598551209454
C           16.97534040662405       -1.07436649871497       -5.68342021526372
H           17.68591825756455       -1.05138890597216       -6.49475087879709
H           13.23777113832206        0.47062751215247       -2.27134014686320
H           14.90252521276719        0.52975235611899       -1.64998808768957
C           14.01942325129577       -0.10734391325437       -1.76119793961759
C           15.17616532739135       -1.15409742373162       -3.56623159651251
H           14.34872033341459       -0.76366390102787        0.28085420677514
O           14.33008569072627       -1.28085189343977       -2.49235419389365
C           16.63789411492892       -2.29199486601902       -5.10902931898539
C           13.50603210599569       -0.52722310417042       -0.38381276210954
C           15.73221452406535       -2.35144817019118       -4.06260621206970
O           12.75242822702206        0.54393403299457        0.14735485057448
H           11.96080149076160        1.25092199676159        1.83790259352943
H           12.88329666817812       -1.42005907520879       -0.48166743807032
H           17.09811966311501       -3.18990932074127       -5.48778770629602
H           -5.43825736931252        0.54227792818259        7.03029341437104
H           10.25242065919208       -0.12731969124676        0.49754030030656
C           12.17236594662290        0.27172411929926        1.40263439072331
C           -5.49632778591573       -0.04800402094369        6.12796698848134
O           15.31468304209884       -3.49883318612232       -3.44006394861428
H           -6.52428851555125       -1.67258256723961        7.07244294616724
C           -6.10709094666247       -1.29124850307250        6.15194544558602
C           10.85463568347524       -0.51518120960141        1.32550448512788
C           -4.96000004446178        0.43132802831708        4.94404394076488
H           -4.48277309838505        1.39951377767261        4.92562354155566
H           17.05623885071495       -4.57135349282290       -3.74987167437194
H           10.76081806340170       -3.72934198335080        1.91903138888415
C           15.97139084913237       -4.71844661222914       -3.73443454833489
H           12.88087682753510       -0.26462178099074        2.04657883296487
H           10.31474970991229       -0.35515806165792        2.26352407485349
H           15.34576434986065       -4.64304016224005       -5.82529585405203
H           10.11952872160270       -2.38605143587292        2.89713937447467
C           10.24533127306166       -2.76680014390725        1.87836228296512
C           -6.18473753289946       -2.04990524182599        4.99737380216167
C           -5.03000500052993       -0.32868803021336        3.78989816430952
H           -6.65535642827775       -3.02219803180739        5.01600269888114
O           11.09144088403823       -1.90861634712286        1.14193934857639
H           15.71933717307001       -5.38119542531339       -2.90236404520372
C           15.52175067604666       -5.39477506872162       -5.04540426510379
C           -5.64530427272968       -1.57677374125149        3.80444051186967
H           13.25758061824028       -4.68695081801853       -4.02123609102670
O           14.37570876265521       -6.20124744140142       -4.88556755436043
H            8.49712555733978       -2.03577718586172        0.80148095641185
H           -4.61512404147745        0.03989498148153        2.86378512257607
C            8.86191457607830       -2.97007556392305        1.24485102431261
C           13.16987621338903       -5.46659894885643       -4.78542864521480
H           -3.04961747024736       -2.07580764190421        3.50547834488637
H            8.15875969037372       -3.30304053566435        2.01546200568705
C           -5.72246451005965       -2.40103540268348        2.57683013152239
H           16.30577627465392       -6.07988454851645       -5.37512256147042
C           -3.23048216586302       -2.61449000257074        2.59644206069598
O            8.99373264050696       -3.96561250055235        0.24514615378276
H           -8.28472009583521       -1.48020423515300        3.43028205646206
H           12.93282084881362       -4.98637776553361       -5.74567169078811
H          -13.40155325868137       -5.09223618233210        1.94863359045389
C           -8.21328175410608       -2.16128665517775        2.60526473740992
C           -4.52497101063112       -2.85613597419073        2.02514807407425
H          -10.94102036644869       -5.18385528353078        1.85536396876652
C           -6.98972084515175       -2.68959630017283        2.07121633291015
C           12.06965794887919       -6.45134858453586       -4.39884513014834
O           10.90750205290009       -5.71996039801795       -4.06271703337025
C           -2.32573773735450       -3.21628786268919        1.78846762651650
H           -1.26170599239708       -3.26475187806010        1.91000878659491
C          -12.87893225056306       -4.66548580740824        1.10514172737784
H           11.86767393845054       -7.13094776348090       -5.23696514345762
C           -9.22040815956901       -2.67543714838983        1.86067536127229
H            6.38052775704071       -3.18778505950705        0.50601378591622
C          -11.49702907211476       -4.71550278699445        1.05607511078481
C            7.87526725531781       -4.47327398739898       -0.34531783502080
H          -10.27336118857159       -2.49830036216068        1.95787165370614
N           -4.39696124131633       -3.60539343701365        0.89345827238294
N           -7.26052945305839       -3.49560643260126        1.00666850494669
C           -3.06368552468090       -3.82772477547206        0.71955229184798
C            6.58779987794321       -4.02068991134532       -0.14567715748362
C           -8.61593733260896       -3.52207072113869        0.87106070402507
H           12.42538174916420       -7.05624474841192       -3.55419351201028
O            9.42401338803592       -5.89209570931549       -1.38240934059555
C            9.78554204180337       -6.51345948158013       -3.73583155842844
C          -13.59089668607926       -4.07077820294907        0.07606424011581
C            8.10966195754945       -5.54359282805685       -1.23955105694765
Zn          -5.91161233338408       -4.41298078038350       -0.19393798527087
C           -0.22375744362604       -3.51451873925202       -0.50337152637268
C            1.15458852003205       -3.59547155600126       -0.56146449631531
H            1.74773627912415       -2.70487792230457       -0.68356372626927
H          -14.66924925422896       -4.03030849501441        0.11632688127425
H           -0.70573391453488       -2.55311653076765       -0.59329837608922
C          -10.81034404783352       -4.17857663236989       -0.02891528449708
H            3.46978295201378       -5.96380567676101       -0.56363049862929
C           -9.33161097055771       -4.24471238581846       -0.08286036233835
C           -2.48283451324122       -4.56421891506478       -0.31372846862463
C           -1.00769141318228       -4.65470807684050       -0.35267864478685
C            9.77618166395708       -6.94806016604801       -2.26021505811987
C            1.78293571657673       -4.83361400506244       -0.46690508318528
N            3.16839507663818       -4.99821428791752       -0.55770668160368
H            9.74301144391244       -7.40227551757402       -4.37592940900044
C            5.51282078645333       -4.63303797474128       -0.79150934688092
C           -0.37081994382035       -5.88943594350315       -0.24633303731024
C            1.00449080324320       -5.97935010567939       -0.30160316931396
H            9.11605459501586       -7.80845741291314       -2.12087713120524
H            8.91479682163359       -5.88609491809606       -3.94321258863327
C            4.15132008772432       -4.06349301938281       -0.58556528934481
C           -8.75468534409273       -5.03230440468876       -1.07797440607160
C           -3.19830586920471       -5.23832425008071       -1.30435441841924
C          -12.91419471999170       -3.52856361321237       -1.00448844582751
H           -0.96315761933549       -6.78183391250080       -0.11015958724532
N           -7.41985896355810       -5.20063695811389       -1.29027142564447
N           -4.55550237622699       -5.30609877416305       -1.40403457604872
H            1.47936431078911       -6.94613012099103       -0.21825116862842
C            7.03879726417780       -6.13712061540416       -1.88431937441731
C          -11.53264439053614       -3.58486628619288       -1.05972791083632
O            3.97728599500990       -2.85942653124147       -0.45970848373322
C            5.74566351718452       -5.69058298496579       -1.65714056010160
H           10.78613442933562       -7.23618707509111       -1.95898754521411
C           -9.50076698053925       -5.79625824650342       -2.03834552517343
C           -2.59568438330273       -5.97247832075321       -2.38101714428290
C           -7.29648410222834       -6.03410609622164       -2.36050838141316
C           -4.83065085111121       -6.07812927079519       -2.49273809455756
H          -10.57035248144102       -5.85381271549960       -2.08333672101084
H            7.19084731165385       -6.94819875566486       -2.57680413184087
H          -13.46496663407390       -3.06189831540920       -1.80786220072946
C           -8.59752330042997       -6.40901593941874       -2.83890902038327
H          -11.00384587740747       -3.16166065408166       -1.90139734375693
C           -6.09846797370108       -6.44139440565831       -2.94434530312332
C           -3.60604863466822       -6.50228663006684       -3.10945582288279
H           -1.54227111880034       -6.06190117603584       -2.55641561083598
H            4.93503934359143       -6.15036915143406       -2.20039821169653
H           -8.78531295515917       -7.05220849749492       -3.67600860098579
C           -6.17677938408796       -7.31953559725886       -4.13607192055862
H           -3.53980054482154       -7.12339049451859       -3.98040105023899
H           -6.92946430516341       -9.00400572220509       -3.05153847281408
C           -6.63352560236013       -8.62875935736379       -4.02071854713284
C           -5.79212893016333       -6.84467491483683       -5.38634822230429
H           -5.44410939574526       -5.82632354712956       -5.48106094478833
C           -6.69894122898795       -9.44772837547298       -5.13447490156233
C           -5.86405139521483       -7.66352022998638       -6.49958383868404
H           -7.05169972633212      -10.46359744798292       -5.03297439033929
C           -6.31551932118928       -8.96739085947247       -6.37608658368089
H           -5.56872157122703       -7.28287946951074       -7.46634306515055
H           -6.36998818105694       -9.60703099133248       -7.24424937958943
H           15.59589794482712       -5.82900812392808        4.22467541709123
H           16.92199399284532       -4.67395682535427        4.25299828547585
H           16.57381055604292       -5.58037847812211        2.77957836836156
H            9.14740010275657       -7.33108622548430        3.07378009297501
H            9.52402926597776       -6.26112662957631        1.72345228787897
H            9.78765052858725       -5.71754480759784        3.38334694772279
H           16.64657750912176        1.03861476846992       -5.67593596012441
