# Supplementary material for: Molecular folding governs switchable singlet oxygen photoproduction in porphyrin-decorated bistable rotaxanes
Source: Commun Chem. 2024 Aug 7;7:171. doi: 10.1038/s42004-024-01247-7 (PMC11306352; doi:10.1038/s42004-024-01247-7)
Supplement: Supplementary file 4 — Supplementary Data 1 [file 42004_2024_1247_MOESM4_ESM.zip › paperstructures/H-1a_2+/open_conf28.xyz]

291
open_conf28, charge 2
C           12.77973458857018       -2.49309671844440        0.15934202906906
C           13.21545224488740       -3.77091395390484       -0.15878153008466
C           12.33248401288107       -4.81697982089691       -0.42029987312444
C           10.97353630352985       -4.55157411279674       -0.35927184262101
C           10.50636544525848       -3.27932118042821       -0.04997475549938
C           11.40761877887385       -2.26230807172977        0.21648841505514
H           11.04177087999469       -1.28091457263458        0.46798192669406
C           13.73842648498426       -1.35412236320274        0.47293498924802
H           14.27209158292494       -3.96801316643358       -0.21356306123117
C           12.89002445446795       -6.19055431993113       -0.76279035341892
C            5.73312993717215       -1.80241633116033        4.42277750031235
C            6.33794543168705        0.49059114458777        4.05673105622189
C            5.50895792869544       -0.44634481805450        4.66656677298487
C            7.35603651795399        0.06926020847271        3.21832267562845
C            6.75377067761216       -2.21160617364006        3.58828760585476
C            7.57895222811107       -1.27857919545511        2.96612380170355
H            6.20242256966195        1.54628851456802        4.22899591283339
H            8.00120548759019        0.80274518271029        2.75980857308103
H            6.88720493282899       -3.26774049903406        3.42368059882663
H           10.25770452542442       -5.33033751152547       -0.56067192218793
C            9.02102024712815       -3.03751231939110       -0.01804150308255
O            4.47122529536664       -0.15475092870832        5.49958436125868
H            5.08769134208658       -2.51926104188551        4.90566187254027
N            8.48892694934665       -2.94832894091740        1.36080731818895
H            8.52077414513925       -3.87327145355082       -0.50922490631511
H            8.75146276917462       -2.11995993799192       -0.54279077785332
C            8.71216525403454       -1.66372644111553        2.05516185187307
H            8.84107631536041       -0.86952027285022        1.32394742850514
H            9.63420438380954       -1.72933243243616        2.63584065194534
H            8.93045313614550       -3.70266860138876        1.92128669111440
H            7.47604617358173       -3.14007715431894        1.30818017273221
C           15.19942926051285       -1.70095479628976        0.17058057220103
C           13.60855381260771       -1.02968777158517        1.96722712440438
C           13.36567013714862       -0.11671983174679       -0.35587373625729
H           13.34619009850091       -0.36181399299752       -1.41599664700697
H           14.10036553054990        0.67013233996093       -0.19860782690307
H           12.39616517887143        0.27507729557795       -0.06713193433827
H           15.82757292421710       -0.83590819008590        0.37514610708097
H           15.32949226943547       -1.96924185298700       -0.87587736318657
H           15.55445574669220       -2.51783775121301        0.79494361417803
C           11.79161255301750       -7.22209299626782       -1.03951376645587
C           13.73423619568974       -6.69759698962572        0.41592608079329
C           13.76492595251577       -6.07768799741314       -2.02011369333207
H           14.13994692167027       -7.68126802793640        0.18927565804759
H           13.12093677569140       -6.77619021672703        1.31112938132963
H           14.56617564762664       -6.03144077132428        0.62685561229691
H           11.15495945756940       -7.36234131329328       -0.16942131729814
H           12.24847484629779       -8.18139467508677       -1.27463938626077
H           11.18223587980777       -6.92838875864364       -1.89095749474683
C            4.12947808774274        1.20232484349888        5.71978042509325
C            2.89895137560286        1.22752631655176        6.62191564139806
H            3.91422635431891        1.68600245717716        4.75863727618579
H            4.96183538955849        1.73001128554395        6.20595573358545
H            2.09921322630026        0.66488306975033        6.13696832724592
C            2.42109365309532        2.64411963337737        6.94181574553796
H            3.15087806921169        0.70908860125211        7.54898769228946
H            3.25632717011951        3.22907094486555        7.33405200879320
H            1.66777131108939        2.57959538316865        7.72979661700130
C            1.81172148830109        3.36240578140745        5.73829145315425
H            2.57275404424647        3.50501877682205        4.96915655280428
C            1.23336869304992        4.72451501657437        6.11792690014337
H            1.01991678998118        2.74000788086424        5.31536668402217
H            2.02284701209103        5.34215716064077        6.55240713613235
H            0.46393441056952        4.58986454378507        6.88143657481763
C            0.63335942326345        5.43954502640649        4.90882733845427
H            1.40495580309862        5.55293393826428        4.14389306792799
C            0.07487354565135        6.81407880086382        5.27275716938211
H           -0.16297763712358        4.82080606905151        4.48892829424848
H            0.87480522559085        7.42484081141865        5.69565835655037
H           -0.69238942509519        6.69733694135375        6.04065669165304
C           -0.51637976862496        7.51583463718059        4.05249232957615
H            0.25236675393452        7.60182238509000        3.28323656173979
C           -1.03592535075414        8.91904002483084        4.41239892469415
H           -1.32731819267033        6.90563970342234        3.65203601570642
C           -1.64989035478913        9.57082355862616        3.23415318302338
C           -1.09074435447367       10.33738075852398        2.23089857028206
N           -2.09780609621522       10.62880451833689        1.38454169040636
N           -3.21310328008149       10.10112590239345        1.78599056229629
N           -2.95670625053605        9.46336105352105        2.88992316238022
C           -2.03974715523553       11.36726089290423        0.15576094948559
H           -0.08646812409544       10.68052200939918        2.09724379720031
C           -4.00546609897599        8.78734057190477        3.59308886608155
H           -4.92062296207475        8.89709400195485        3.01501896613711
H           -4.14657101424302        9.23084008517290        4.57924869559264
H           -3.76610007120439        7.73116818945499        3.71118431125550
H           -0.20052153883689        9.52546657202783        4.76227779151869
H           -1.76378927914018        8.83776690082747        5.21928162804201
H           -3.02674041113768       11.80147772658527       -0.00774483334018
C           -1.68229684860363       10.43949407702377       -1.03022795933501
H           -1.28868182239067       12.15240558102263        0.24298681581150
H           -0.73898111122439        9.93143529734239       -0.82433537319262
H           -1.53315353890885       11.06145007117971       -1.91420889257804
N           -2.69819781013751        9.44971552922671       -1.27650140154272
C           -2.47909529148669        8.11611432656229       -0.75630244930489
C           -3.82870851711451        9.73934818596098       -1.97298023273980
H           -1.55279373772430        8.09315207863809       -0.18896887886777
H           -2.39254454913954        7.39030219482615       -1.56816130988901
H           -3.29990098621760        7.81493433491388       -0.10391288920038
C           -4.09449425130362       11.03814259807188       -2.46196139535903
C           -5.24411976060497       11.31637009647129       -3.15099716159378
C           -6.20805627293926       10.31924455042641       -3.38309901517598
C           -5.94593916807170        9.01721536701222       -2.91189698386873
C           -4.79371624093737        8.73810292900656       -2.23053416321426
H           -3.39408261087260       11.84209295668076       -2.31595316265596
H           -5.43874601138469       12.30945137374347       -3.52330209406345
H           -4.63240863559076        7.72665198686978       -1.90077930441270
H           -6.67482087480832        8.24453139140349       -3.10539940120609
N           -7.30467306176396       10.68497798021489       -4.09214020829425
N           -8.27947704877159        9.91283357178123       -4.19951164255291
C           -9.29811899258471        9.90667934636741       -5.04988003930565
C           -9.05959116334825        9.91235724743623       -6.47184657472507
C          -10.10956969126466        9.72094140862070       -7.31413550459723
C          -11.44134242092366        9.52027135182379       -6.84830511626336
C          -11.67377207336889        9.49413807702275       -5.44141657147095
C          -10.59894888441371        9.66913267499667       -4.58845592067839
H          -10.78444901347668        9.65948240408816       -3.52699622200141
O           -7.76142814940446       10.10028784321397       -6.83233848591704
H           -9.99372926330240        9.74608293267565       -8.38675282040224
N          -12.47308299872171        9.41838000289104       -7.69990946277004
N          -12.25449083011071        9.22239154487478       -8.93912079706582
C          -13.08307007691864        9.49040450616790       -9.94589589697738
C          -13.82782810538278       10.69784272198606      -10.00758631417879
C          -14.51918853690028       11.03290407593394      -11.13556770877350
C          -14.49938290827791       10.18202171894404      -12.25264384056555
C          -13.06766088282204        8.64753514518613      -11.08533088705539
C          -13.76664894887901        8.98271143272669      -12.20791217050755
H          -12.50677704087414        7.72776358375013      -11.03820917366652
H          -13.82649479418024       11.34531112979670       -9.14375148332769
H          -15.10062416713282       11.94089988313795      -11.18854324375715
H          -13.77034831971058        8.34603017341162      -13.07915123124433
O          -12.85331244154245        9.29318654103352       -4.82490802878267
C           -7.43589150166091       10.04596588380613       -8.20702962456486
H           -6.35792041342171       10.18575959994042       -8.25442848402287
H           -7.93483031748918       10.84394000684034       -8.76369685712578
H           -7.70470425193744        9.07760854496303       -8.63831612471886
C          -14.05870795139597        9.13108384306758       -5.54748348001237
H          -14.29327466230546       10.02073246169892       -6.13405486211937
H          -14.82252011543094        8.97263265601882       -4.78728333785794
H          -14.00966264149010        8.26949776632206       -6.21618731772963
N          -15.20612093841029       10.52599793315032      -13.40458670343684
O          -15.81692947871458       11.59995649507865      -13.43363448718717
O          -15.19714120669901        9.75035871425620      -14.36647005566779
C           13.18446149358785        3.02617392980659        3.49852077618921
H           12.61659844242586        1.52244300288333        4.90097705237359
C           12.40924335730171        1.95986231184653        3.93718565378357
C           12.94533546726376        3.59841349106403        2.26745992005270
H           13.54306331775443        4.42948059145596        1.92658623771413
H            9.45351275320577       -0.39349572844180        4.90867779718724
H           10.72719875569717        0.69317866786271        5.52032820031980
C           10.49171187361013       -0.07419016774182        4.77700383393051
C           11.39101926814443        1.46384504712986        3.14388637683312
H           11.32090079570135       -1.59898245191663        6.04145001626259
O           10.54205163565152        0.44071266318810        3.46506019297265
C           11.93400563296426        3.10484422125817        1.45264286547606
C           11.40117124455242       -1.28935392217843        4.99007204019615
C           11.16088278267246        2.03955036459127        1.87357820291556
O           10.96945619845674       -2.32984929227693        4.13659347282107
H           11.02689978110620       -3.96757414218088        5.38834451690437
H           12.44964190331556       -1.04079872113919        4.77536744741084
H           11.75764142070249        3.56181909405458        0.49224776328033
H           -8.33301805994016      -12.69454998452606        4.58177045329723
H           11.70723315916928       -5.53445136631293        3.57371261943330
C           11.49274228441699       -3.59895536722747        4.46200354812798
C           -7.88829103169253      -11.80349781738449        4.16448116382947
O           10.15392652924469        1.45342182495213        1.15582382397071
H           -7.22645978234654      -12.77963042281961        2.37723163285556
C           -7.26526438790921      -11.85122401848479        2.92790443433096
C           11.25550528346088       -4.57128619305805        3.30177521462651
C           -7.93889759969292      -10.60807652191314        4.86303950489737
H           -8.42218504613149      -10.56608357389698        5.82801750456833
H            9.31334854566151        2.94809732335730       -0.02241028545456
H            9.58783173268956       -5.99192164266222        4.55848425510368
C            9.78833678966695        1.96410747912798       -0.11396611643824
H           12.57705226962715       -3.53962346909785        4.62716515286085
H           11.73789064708779       -4.18486026461775        2.40202043898642
H            9.34135614206395        0.00091294747373       -0.84667109937647
H            8.57242052220637       -4.52604664722968        4.48882781932813
C            9.03767271445781       -5.31912097191224        3.89265428257266
C           -6.68956878997288      -10.71159544085664        2.39490905009460
C           -7.37190010802523       -9.46508132881120        4.32794372313365
H           -6.20751782848677      -10.74671059414942        1.42865434599407
O            9.90937777004264       -4.75381929091530        2.92574621922460
H           10.65417596811839        2.04916346901773       -0.78019271166785
C            8.79678062943673        0.93603928354934       -0.65605873479188
C           -6.73753991483864       -9.50602237118981        3.08941476168109
H            7.17309599492362        0.75802564179821       -3.46113431431316
O            8.18445383861353        1.36850878458652       -1.85241457091702
H            7.34613879501000       -6.63679071828596        3.93709764367008
H           -7.40694849012260       -8.53367040786921        4.87420388746630
C            7.96735749266327       -6.14666872423693        3.17848056232403
C            7.47950707837477        0.33363577908480       -2.50345151843089
H           -4.19280836995810      -10.28877129500811        3.16596327211839
H            8.45456358837333       -6.91002866560164        2.56146120074099
C           -6.11780048506485       -8.28753263500906        2.52310185029131
H            8.03648016690645        0.76103601102027        0.11451914075975
C           -3.87742476480608       -9.39231364062585        2.66980918849884
O            7.17381223001744       -5.30348109208965        2.35599262189663
H           -8.95724570512730       -8.08470496407226        2.67327795826940
H            8.14431449637242       -0.52302175065792       -2.68207160963079
H          -11.25001918109426       -1.70746793057972       -0.76912561489903
C           -8.38145091926334       -7.23255087555822        2.37049211683585
C           -4.73930877059528       -8.30101618399477        2.31167472485657
H           -9.05850706151772       -2.83241679980076       -0.79957243213803
C           -6.95211496700792       -7.20713809603101        2.23660682760953
C            6.22770392800069       -0.15142479125625       -1.75880221824606
O            6.59000142625058       -0.96945217222329       -0.65896460973989
C           -2.62709113220205       -9.04871304557139        2.28073304011755
H           -1.72233038298765       -9.61174717919210        2.39821076349736
C          -10.82427783025778       -2.08091754878801        0.15061014282154
H            5.66263280363715        0.72186722555260       -1.40556923665259
C           -8.83006930039799       -6.00378452573589        2.02142675011974
H            6.39221831195791       -7.90582333202064        2.32718636191196
C           -9.59139019653722       -2.70857674510585        0.13192311990246
C            6.20780393467421       -5.89444107593453        1.58669981547254
H           -9.84438766916505       -5.65864325511621        1.98320700550109
N           -4.00809439517495       -7.30467372959757        1.73905032500172
N           -6.55202908537436       -5.98379423725365        1.79132238904412
C           -2.72050457851461       -7.74555044569333        1.68569975050274
C            5.88402174132329       -7.23721919025179        1.65240819964027
C           -7.67596076977865       -5.22260456373919        1.67571044592404
H            5.60217981148128       -0.71299169865106       -2.46539499677410
O            5.84895139871282       -3.74037680259233        0.65549084485274
C            5.50652297141074       -1.41292789242772        0.13691190626382
C          -11.51185149718638       -1.93218207886521        1.34417819358155
C            5.51199550687735       -5.06701176745147        0.67435009005510
Zn          -4.68195077810739       -5.46629592837350        1.22023679075344
C           -0.17723753629120       -8.89604921175575        0.33265802878942
C            1.04776077307607       -9.52846965585604        0.25642395610259
H            1.15654224646398      -10.41957304660473       -0.34354660634893
H          -12.47338363026797       -1.44110851734288        1.35786392934610
H           -1.02173014546942       -9.29239803273135       -0.21040314591297
C           -9.03375239367455       -3.20460615476976        1.30718512756545
H            3.29852617811921      -10.70972360665995        0.74647091444423
C           -7.71942023433793       -3.88416432334755        1.28579510321941
C           -1.64086122403001       -7.04888010890868        1.14418095715514
C           -0.33373148523283       -7.73831772940236        1.09030978523718
C            5.08311032165547       -2.85876215315797       -0.15905484193634
C            2.14826791115362       -9.02080044795501        0.94437582309688
N            3.36797938745839       -9.70349357207936        0.85083129859585
H            4.64301349287986       -0.75652898836459       -0.00540703407212
C            4.88230533840607       -7.78202774777874        0.85064268878541
C            0.76281919347987       -7.25036699918883        1.79588753008467
C            1.98635877389021       -7.88898241075018        1.73960471219457
H            4.02140060923050       -2.97808587595592        0.07715061486062
H            5.82533226741225       -1.34618852637454        1.18122663302139
C            4.64181647319794       -9.24655257458850        0.94309485347426
C           -6.61084735345655       -3.14262570423088        0.87606887403632
C           -1.70939514096530       -5.74970512656145        0.64035450465002
C          -10.96192129964285       -2.41835549888322        2.51930898242115
H            0.64442453179470       -6.37382464817815        2.41433534244412
N           -5.34267816626308       -3.61598594391052        0.72122478044228
N           -2.80570824447359       -4.94107080764380        0.65552071457967
H            2.81555241623410       -7.51614180871336        2.31864538483386
C            4.55102437029216       -5.63137085076620       -0.15122101377955
C           -9.73276782818914       -3.05337802380323        2.50175395438649
O            5.57287597910502      -10.03565179205487        1.04906823021267
C            4.23386705345298       -6.97730884450122       -0.07130462683226
H            5.25088979099996       -3.08557829541578       -1.21803468501171
C           -6.65031866766581       -1.74469719570451        0.55234155817410
C           -0.61081405142544       -5.06719065000943        0.01886187486153
C           -4.58787343449968       -2.57447522736932        0.27093980189319
C           -2.42686523143322       -3.75698073413740        0.09693538299703
H           -7.52080434233686       -1.12266758004237        0.61989160833554
H            4.03479681910512       -5.02902034337087       -0.87907754479364
H          -11.49327128223833       -2.30430896172324        3.45282141825445
C           -5.39744376282333       -1.39286584324557        0.17847706334581
H           -9.30194571636208       -3.43004131233602        3.41803025350699
C           -3.23303409216075       -2.62903601231955       -0.05698733213038
C           -1.05523656568994       -3.83321279653243       -0.31826982240511
H            0.35834529565082       -5.49368532501228       -0.14657237135250
H            3.49145406606539       -7.39018762052299       -0.73477813563419
H           -5.04631440778876       -0.42512905604904       -0.12034805615987
C           -2.60866939716746       -1.40516479860471       -0.60718340558992
H           -0.52181572586693       -3.05010708763080       -0.81917859947699
H           -3.84954525793521       -1.35820747245774       -2.34892125696326
C           -3.05242613136173       -0.86559350472254       -1.81157963856583
C           -1.57054326777368       -0.77403128657514        0.07289569616026
H           -1.22834860671040       -1.18739774341880        1.01035173058092
C           -2.47036529756211        0.28055354719316       -2.32373715373305
C           -0.99486542323929        0.37598576923867       -0.43775326627292
H           -2.82173632169212        0.68466703858804       -3.26179255968503
C           -1.44252408239954        0.90609436258207       -1.63695136798780
H           -0.19496010444414        0.85961495919272        0.10309450272404
H           -0.99216413021141        1.80148629433035       -2.03824898999591
H           13.18461155837340       -5.67952127600962       -2.85030054476041
H           14.14150045896478       -7.05821518324650       -2.30399929744636
H           14.61828261502120       -5.42533145889347       -1.85672948198282
H           12.57763118241657       -0.80376929198800        2.22080920322640
H           14.22423150128084       -0.16913687528182        2.22181426805389
H           13.93691856388839       -1.87948810675597        2.56340844936019
H           13.97429276802117        3.40189848936517        4.13065982817947
