# Supplementary material for: Molecular folding governs switchable singlet oxygen photoproduction in porphyrin-decorated bistable rotaxanes
Source: Commun Chem. 2024 Aug 7;7:171. doi: 10.1038/s42004-024-01247-7 (PMC11306352; doi:10.1038/s42004-024-01247-7)
Supplement: Supplementary file 4 — Supplementary Data 1 [file 42004_2024_1247_MOESM4_ESM.zip › paperstructures/H-1a_2+/closed_conf7.xyz]

291
closed_conf7, charge 2
C           12.12782133541081       -1.38895762567828       -1.98316600630694
C           12.44539411904003       -2.73051497548829       -1.81249903090787
C           12.04355890129455       -3.46505818927089       -0.70042256742530
C           11.29115673594071       -2.81410441092833        0.26748178889525
C           10.95409839768910       -1.47425265849997        0.12227626750563
C           11.35833259465495       -0.77230441290566       -1.00209161861664
H           11.08335893761245        0.26606268510844       -1.08539919097025
C           12.58995344686459       -0.63944185090420       -3.22520704889178
H           13.04480369141807       -3.22075620738197       -2.56045124028030
C           12.49885418425904       -4.91117656506724       -0.55488134792699
C            4.59526435302424       -1.05666356861343       -0.94377758827820
C            4.42373092541070       -0.04772387493634        1.22118859625355
C            3.80858036165638       -0.67217970097901        0.14197761489952
C            5.79523170602351        0.14131644640703        1.21976172105191
C            5.95795123856987       -0.85997626715850       -0.93157697830066
C            6.58348696659565       -0.26209611677190        0.15327428761890
H            3.84789010410795        0.30641970881041        2.06311095714443
H            6.25188191294377        0.65280517162945        2.05144735314528
H            6.54215546094186       -1.17081372570329       -1.77905292292840
H           10.97201630799907       -3.33355105223606        1.15521835279192
C           10.19536022171241       -0.78540647241084        1.22392145718712
O            2.48782652149237       -0.99718225481281        0.04292747634096
H            4.11054493944626       -1.51815502054782       -1.78929216152101
N            8.72842115118575       -0.97390677856403        1.11358228839260
H           10.39480113129706        0.28585899475254        1.21943491060112
H           10.50897857007267       -1.19424136363053        2.18461769017160
C            8.06903620870293       -0.04109023465842        0.17128985417477
H            8.48327737574153       -0.18638493824943       -0.82665099714258
H            8.29224534657507        0.98028822709641        0.48517184627837
H            8.31346792991890       -0.84426699245405        2.05661303202916
H            8.52336317801055       -1.94511028517762        0.82098077680352
C           13.97387418511858       -1.11920435656298       -3.68870241264110
C           12.69700043039051        0.86888243471011       -2.96790670277886
C           11.56549822390142       -0.90663181243454       -4.33874837920431
H           11.54945223427549       -1.96572067023123       -4.58865283418085
H           11.82762465878858       -0.34816345395283       -5.23498382804254
H           10.56502637702887       -0.61616418550132       -4.02494894404979
H           14.68255089741282       -1.09773217627551       -2.86340593818774
H           14.34621829608859       -0.46454657028075       -4.47401103497326
H           13.94251435832707       -2.12576776563725       -4.09713905046524
C           14.02559325466421       -4.91115851712165       -0.37833435156474
C           12.13169806706603       -5.72296213613072       -1.80593929127632
C           11.87401422485433       -5.60596881283488        0.65982239486614
H           12.58500981167754       -5.30922600692316       -2.70194641055103
H           11.05338579030690       -5.74877994315758       -1.94669502453271
H           12.48582166584096       -6.74604268516817       -1.69803218274869
H           14.30646177510878       -4.32653413423796        0.49538705231867
H           14.52198301252325       -4.48481253147718       -1.24612669551895
H           14.38926027382986       -5.92767307102670       -0.24376666486276
C            1.54621093091663       -0.50409304599028        0.97906930569268
C            0.99895594016510        0.86501850134348        0.56820342195477
H            1.96876114279904       -0.48008301368385        1.98787512684961
H            0.73635357853072       -1.24029681706446        0.97324977531508
H            0.40117970592542        1.25786477241081        1.39029910202839
C            0.14930845914749        0.73264856248557       -0.69454838417762
H            1.83211652962920        1.54961464943719        0.38800662420097
H           -0.68685829557961        0.06097707190880       -0.48338797305527
H            0.75970893149154        0.26256042873836       -1.46834814248884
C           -0.39152769959108        2.05722488628861       -1.23031225002189
H            0.44335004979888        2.70840448900312       -1.49477100765000
C           -1.31599646469747        2.77806163568300       -0.24620628407668
H           -0.94677957591748        1.84170760364344       -2.14648375007889
H           -0.71497732171561        3.33495167109651        0.47552454399145
H           -1.89782218839761        2.03097405192146        0.29482977460101
C           -2.26482170992162        3.73567985387009       -0.96829979652194
H           -1.67983974001326        4.37144985914032       -1.63697490812578
C           -3.06692607937929        4.63545001508028       -0.02575560863208
H           -2.94822795253915        3.14877448969914       -1.58622589164598
H           -3.72654854438249        5.26585074253620       -0.62620071515123
H           -2.37522480896943        5.29670189336477        0.49801820275892
C           -3.88793254373184        3.85288324551587        0.99906932692864
H           -4.48990763829510        3.09628397994187        0.49532097118147
C           -4.78064970391005        4.76169625028305        1.84657408971244
H           -3.20646484085778        3.33349976984914        1.67086515250433
C           -6.00350442745009        5.21682020237061        1.15095690753002
C           -6.57295458344176        4.88216714927810       -0.06134724849265
N           -7.73271532905880        5.56558313625663       -0.12484950452930
N           -7.91249594173122        6.28823959790528        0.93822783937939
N           -6.88267899398636        6.08774593474793        1.70597816214896
C           -8.68160172922132        5.60616550663705       -1.20035765409404
H           -6.23780912292758        4.22407601900319       -0.83427833546650
C           -6.77245462778136        6.73466743520066        2.97612734686738
H           -6.73614721950536        5.99325674460826        3.77488261943324
H           -7.63995991035550        7.37654804900954        3.10912801482810
H           -5.86137313611366        7.33212153308541        3.01038621723952
H           -4.20312742147907        5.62757182789087        2.18122342053853
H           -5.09024545739597        4.22058338324236        2.74518131034194
H           -8.61553593271404        4.68200433243573       -1.77371143458953
C           -8.41365167545246        6.81642720529669       -2.12600625370733
H           -9.67504703174604        5.70514689756422       -0.76017216389286
H           -9.12887886468356        6.76822876669701       -2.94934804805972
H           -7.41572004521613        6.74866213106734       -2.55721042818699
N           -8.58646353764778        8.06493972144201       -1.43165930020550
C           -9.95038327291313        8.53787036782494       -1.30569459378003
C           -7.56748484488935        8.74761805382930       -0.85693927754794
H          -10.22753494013937        8.65462810899966       -0.25730710621027
H          -10.62589775589743        7.82036304534035       -1.76235644651191
H          -10.08063912601265        9.49423811886418       -1.81593156301835
C           -6.23098669433679        8.28302597463590       -0.87805204660067
C           -5.22050479677838        8.97191196123106       -0.26457919354608
C           -5.47591972896851       10.18203754636709        0.40701028909472
C           -6.79343265749447       10.67588709222094        0.39838867416255
C           -7.80584082629937        9.97764695534271       -0.19997724880710
H           -5.96595243870284        7.37450990733546       -1.39344959628288
H           -4.21218789088926        8.58735971416395       -0.31050887920576
H           -8.79627371550607       10.39512091891243       -0.17565199067659
H           -6.98594462065364       11.61527332167073        0.89097982090822
N           -4.55148578849294       10.95972718563887        1.04564293326246
N           -3.37526688285986       10.66685689910128        1.21974467236106
C           -2.59907366527946        9.57888758175791        1.16350242363282
C           -1.44231740708725        9.59109756848169        0.31454176193015
C           -0.57740427571512        8.54018834141567        0.36558596050390
C           -0.75936409102514        7.44791129228881        1.26090454010502
C           -1.84878257989628        7.48810919055186        2.17460484759412
C           -2.74723206545891        8.53850560499046        2.08818184419539
H           -3.57877669267217        8.56561879033189        2.77420779327770
O           -1.36998071964738       10.65976800862378       -0.52214407770393
H            0.27990940817589        8.47718040466820       -0.28553291940333
N            0.04405383072691        6.36854653608572        1.24806282091019
N            0.86905475454589        6.21169400414232        0.29413403410656
C            1.89337496795397        5.35900136862746        0.27373798357273
C            2.76654474220240        5.19563198184145        1.37898948196157
C            3.88723902477381        4.42464308760236        1.26829254781684
C            4.18472141607247        3.78163045716444        0.05688401446181
C            2.22945754775657        4.73696288570043       -0.95327664791049
C            3.34239450657986        3.95429109391487       -1.05405495823810
H            1.57813215583001        4.88643790429018       -1.79981627506931
H            2.52509812477509        5.69814074419664        2.30308726494711
H            4.55021314929270        4.27985125354412        2.10687979685120
H            3.60332671877800        3.46193765102780       -1.97776601302656
O           -2.16504344137189        6.55578673735345        3.09573760298864
C           -0.25237176132339       10.76404463944120       -1.38035825815446
H           -0.38142131741869       11.70457776434607       -1.91181726303847
H           -0.22525411638913        9.93780636806220       -2.09686352529296
H            0.68165106029081       10.78957809709396       -0.81243376966645
C           -1.27183944701813        5.51005705651121        3.43483223174690
H           -0.29057768422103        5.90125071790445        3.70571896352387
H           -1.15615363361783        4.80412519588512        2.61119375061591
H           -1.72566341817277        5.01951408294948        4.29456323916957
N            5.30893473625784        2.96928370239473       -0.04082223911407
O            6.06793200382914        2.88264902328418        0.92880653920161
O            5.51500127618390        2.34710675955104       -1.08680830528185
C            7.14777638825804        5.72982189297200       -0.36501190288305
H            8.21743268957374        5.23795668064929        1.40888051048033
C            8.02458335771415        4.95907906917392        0.38585949617646
C            6.86223940042699        5.38223370249675       -1.66804363594559
H            6.17514116858959        5.97346082503431       -2.25390030279108
H           10.07883407723940        4.39248943167871        1.91329807952196
H           10.88378543369353        2.80809285903184        1.90636230483604
C            9.92419134393732        3.31754371530031        1.78264528783235
C            8.62321723835158        3.83957981741683       -0.16587451458437
H            7.92915747875477        2.78804859671877        2.43980597206485
O            9.52198382447354        3.02325981342764        0.46195044391737
C            7.45002240641001        4.25949965483667       -2.23451339124335
C            8.95088141768677        2.77429872559836        2.84172443952219
C            8.32704002981444        3.48064992151961       -1.50021223134179
O            9.35958724258770        1.45616982969332        3.16540375801856
H            9.08754229474936        1.79766543949103        5.18821885969171
H            8.99180901829738        3.40809438114563        3.73648530818224
H            7.19705407299063        3.98879139295749       -3.24642390848660
H           -8.66129854532885        1.91958357690846        5.53617230618227
H            6.87364160126119        0.99518982783894        4.13431577304774
C            9.03049843560691        0.98833453297112        4.44966707042832
C           -8.49265156781517        1.11533067405180        4.83582197169560
O            8.97521747940507        2.36920100605268       -1.95964407178637
H           -7.40762707761227       -0.08497385807960        6.23959119021362
C           -7.79015445356376       -0.01111987229609        5.23218014077168
C            7.64889460286593        0.33043102277045        4.53834325533314
C           -8.98674870625135        1.19751895911224        3.54386238000085
H           -9.54417215477284        2.06892060163194        3.23337598696759
H            8.97815221749943        2.92427726985128       -3.94804083074662
H            6.34606236992647       -1.81380317696243        5.07215700186392
C            8.86223320661863        2.03197424817458       -3.32383126552851
H            9.78357758053102        0.23281230586969        4.68783469050024
H            7.41764297639400        0.12909056598162        5.59227595235291
H            6.81617694494010        1.42326115411896       -2.89829947050162
H            5.71515942987033       -1.36822537129675        3.46095445935586
C            6.59071135037054       -1.74501984064759        4.00491127282950
C           -7.58541901157630       -1.05195998418341        4.34308661392975
C           -8.78434583550565        0.15757676287164        2.65354036511832
H           -7.05198717334089       -1.93778209924926        4.65587210454587
O            7.69892164475922       -0.88392517361510        3.81340508174446
H            9.70095953281559        1.35953115331274       -3.51916225324141
C            7.57323526598852        1.27780294604485       -3.68201538318904
C           -8.08450906953917       -0.98030923928685        3.04537412254783
H            5.93242888839002       -0.77624285394809       -3.89044266841787
O            7.88554291376260       -0.09746434346399       -3.81677777601995
H            6.24015192780581       -3.87096238525706        3.79987245075168
H           -9.17210253971644        0.21502537627939        1.64705830789812
C            6.98839257202642       -3.13334277019645        3.49864208169803
C            6.86953870555618       -0.83773730964192       -4.46070750932394
H           -5.43431914353285       -0.83902131238673        2.76915832002128
H            7.95217299481235       -3.39918650972448        3.94048640699948
C           -7.89385942571787       -2.11077131027049        2.10702800519780
H            7.17112712552170        1.65088350634162       -4.63485735195485
C           -5.42633644708819       -1.69837629792226        2.12886394897829
O            7.21035825304330       -3.15905261372777        2.10387531420078
H          -10.63175199254619       -1.70301327724961        2.80730074990394
H            6.68823208522969       -0.42414636864795       -5.46507852309997
H          -14.81832911609198       -6.52555899788632        1.95874942799618
C          -10.36906073802463       -2.48248120501977        2.12004846368188
C           -6.59180405270407       -2.42998895287487        1.72126907899981
H          -12.38580310903441       -6.13406452629885        1.95819396701928
C           -9.03561469085110       -2.79345658273856        1.68790347840070
C            7.29596935690227       -2.30170397064941       -4.61472449836304
O            7.32211089306754       -3.02955421849515       -3.40890784025634
C           -4.36066569948077       -2.30281680652520        1.55195943590670
H           -3.32459144346197       -2.03857142331896        1.62577153406428
C          -14.33117945698542       -6.16960819385677        1.06282872534923
H            6.55850385935872       -2.80284722845368       -5.24751359320357
C          -11.19576548012792       -3.36284979999723        1.50877276241162
H            4.50609044096588       -3.38918798423513        2.58317782764532
C          -12.96535861465836       -5.94757252573508        1.06564787202572
C            6.19019458637211       -3.46631654897514        1.24744732264503
H          -12.26305644425232       -3.43006141351293        1.58321488550568
N           -6.22877636182086       -3.45071836327412        0.89400988639809
N           -9.06378467074981       -3.85587066622187        0.83471444842733
C           -4.87095868680577       -3.40327531735996        0.78573322985665
C            4.85838137721628       -3.57546392284134        1.58085369082477
C          -10.36968968047820       -4.22512368876695        0.71169431573101
H            8.27748099251174       -2.33986765625504       -5.10328569398940
O            7.91566022656546       -3.45742834876496       -0.33135612775040
C            8.53495979493223       -2.93511376191938       -2.68193006938692
C          -15.07174490573576       -5.93770226556682       -0.08487470904278
C            6.59193999048442       -3.68509345201885       -0.09022294316340
Zn          -7.47104232634675       -4.75916485343951       -0.03651720552610
C           -1.89463566595723       -3.74252539562627       -1.06734051991501
C           -0.51982121072745       -3.63667372469376       -1.03565505723296
H            0.01816045039330       -3.36765628761610       -1.93278731286896
H          -16.13769009955304       -6.10995965578534       -0.08584326822923
H           -2.42837072887462       -3.55836727136829       -1.98761305627676
C          -12.32242069810581       -5.49581442834254       -0.08291797234169
H            1.94696132678503       -3.57296350918324       -0.81847079668974
C          -10.85903309933745       -5.26339059500729       -0.07988018645167
C           -4.07615624437735       -4.26567355313078        0.03122797961308
C           -2.60752866310780       -4.08916277598271        0.07818063018131
C            8.53213009512083       -3.92878859262498       -1.51807444034765
C            0.18596726167866       -3.89075907235382        0.14194562934828
N            1.57803128693713       -3.83260860308235        0.08599891614293
H            8.69641791598580       -1.91589867384051       -2.31423380580617
C            3.90756760539336       -3.93643780142808        0.62314649676862
C           -1.90283388770093       -4.30434281863891        1.25863033194560
C           -0.52406600902613       -4.21385418976698        1.29616225058145
H            8.08449750610435       -4.87150880254956       -1.84276519398806
H            9.37483614915377       -3.19159915581328       -3.34222899356248
C            2.49259599237916       -3.99509605763725        1.07802293609095
C          -10.06997890931419       -6.10547193786199       -0.86182829169372
C           -4.56485006326220       -5.30966162909085       -0.75431963616316
C          -14.43912087243111       -5.48616518443323       -1.23171073455616
H           -2.44207719353765       -4.57323433836785        2.15483272584729
N           -8.71255446060718       -6.06027150267898       -0.96507483075281
N           -5.87714951303890       -5.62669044680789       -0.93698929571319
H            0.00640764257074       -4.40530984056275        2.21390068819932
C            5.65816176255542       -4.10401779515084       -1.02006179150901
C          -13.07244717226220       -5.26898521054089       -1.23283747425696
O            2.20687487267286       -4.15417717971450        2.25770547851011
C            4.32463608768640       -4.23578064144190       -0.66604696278363
H            9.57216074680739       -4.09519367908150       -1.22684148588875
C          -10.58357418201451       -7.18258581240978       -1.66073800178105
C           -3.73565415304764       -6.24167315354747       -1.46529357229639
C           -8.34998055928225       -7.07424468405161       -1.79919278332584
C           -5.90600811658162       -6.71933226248922       -1.74994818604952
H          -11.61904699091552       -7.44554166860084       -1.74987527875660
H            5.95847188064055       -4.28730490647041       -2.03831982469274
H          -15.01218972144849       -5.30455565138625       -2.12906039034304
C           -9.51900298434670       -7.77664199163034       -2.24889708322038
H          -12.57821690660557       -4.91523851282480       -2.12603846232332
C           -7.04744269135127       -7.39761175423084       -2.17562387435954
C           -4.56625005363188       -7.11446569115693       -2.08197514694069
H           -2.66380089486351       -6.23678586052999       -1.46911774104114
H            3.62994507807385       -4.59215591121307       -1.41058739164356
H           -9.51712989454214       -8.60946457207998       -2.92415345910696
C           -6.85712524715127       -8.56066304309771       -3.07253549141628
H           -4.30745700574149       -7.95850162947084       -2.69016166423521
H           -7.55529936277081       -9.98363194413344       -1.63511357265642
C           -7.17126936683027       -9.84412885969550       -2.63546122281348
C           -6.35523085670859       -8.38811614966372       -4.35902438325352
H           -6.11665361951758       -7.39300710035765       -4.70531937856911
C           -6.98225665380312      -10.93320806453992       -3.46765670603503
C           -6.17465028059574       -9.47800421553073       -5.19219836743551
H           -7.22429768130163      -11.92514854949561       -3.11533572107481
C           -6.48503817964690      -10.75310374406144       -4.74819138304706
H           -5.78983461290089       -9.33245384751703       -6.19088390637795
H           -6.34015330119298      -11.60378168652914       -5.39724248611126
H           12.19284158999903       -5.13647093549080        1.58700734003492
H           12.19957765633224       -6.64390474994045        0.68776566433558
H           10.78792710678311       -5.59683009599306        0.60446556272615
H           13.09435334742689        1.36412408302171       -3.85169471894459
H           13.37207410532543        1.06346256502689       -2.13727962527734
H           11.73408602320574        1.31723117941229       -2.74546936816032
H            6.68734196908210        6.59743367313199        0.08249381933628
