# Supplementary material for: Molecular folding governs switchable singlet oxygen photoproduction in porphyrin-decorated bistable rotaxanes
Source: Commun Chem. 2024 Aug 7;7:171. doi: 10.1038/s42004-024-01247-7 (PMC11306352; doi:10.1038/s42004-024-01247-7)
Supplement: Supplementary file 4 — Supplementary Data 1 [file 42004_2024_1247_MOESM4_ESM.zip › paperstructures/H-1a_2+/open_conf26.xyz]

291
open_conf26, charge 2
C            9.45187668971622       -3.75991869688354        0.96331701220882
C            8.73909406374909       -4.48006235549699        0.01461688458221
C            7.34853929169132       -4.50408175854413       -0.00592393971384
C            6.65507797421027       -3.77397116602644        0.95273340788371
C            7.34030027307158       -3.02685491557842        1.90278157186363
C            8.72825248951150       -3.04111632134368        1.90753793553176
H            9.24298392787112       -2.48248141803934        2.67094183388341
C           10.97336380228421       -3.77543067606467        1.01538688162731
H            9.27483310037053       -5.04515503101690       -0.72787099444434
C            6.64548142369003       -5.32049154039446       -1.08305947831982
C            2.16817593300401        0.80835404935813        2.31724714758835
C            4.15635246726708        2.05631468264682        2.81849531782923
C            2.88365340364816        2.00774452631460        2.26029870464312
C            4.70371050860960        0.92489442884534        3.39709650351794
C            2.71694308467119       -0.30624995319405        2.91169156201003
C            3.99938277110450       -0.26639795919526        3.45171881439084
H            4.73335981244607        2.96701721374394        2.81104510886858
H            5.70017208083756        0.98206415394301        3.80388515118657
H            2.13434788194439       -1.21455942800532        2.95880079969597
H            5.58162944922658       -3.79894070510569        0.95426628187713
C            6.65866045623085       -2.13765651393654        2.91400599438396
O            2.24802568444052        3.03280189261681        1.62924666339477
H            1.17547801272822        0.78415838555979        1.89483914931603
N            5.22265359054903       -2.40340927639202        3.10646508160073
H            6.75912811779146       -1.09684502367480        2.59291441689952
H            7.17523816632974       -2.23997721254046        3.87268966375704
C            4.57589542885844       -1.49644244476796        4.09413404566747
H            5.31706821955937       -1.22285731749791        4.84549295430985
H            3.76849875612052       -2.05115515922050        4.57356357271904
H            5.08772178763088       -3.37240263808283        3.43754697682583
H            4.72975076982773       -2.30956919958447        2.20063856705559
C           11.51910123400463       -2.35731993901479        1.23749233488284
C           11.60081076752022       -4.32437825903120       -0.27113840127605
C           11.39649990480854       -4.67117950223285        2.18810939184269
H           11.01521573122797       -5.68127922196012        2.05069823231773
H           11.01641388152653       -4.27738173277675        3.12747114573891
H           12.48127748568351       -4.71861097124760        2.25381232718335
H           11.11542980169135       -1.67351208546788        0.49326288052850
H           12.60286009843452       -2.36019620359346        1.14501281708903
H           11.28047315730818       -1.98887420152048        2.23170264914475
C            7.03125422282706       -6.79859422870009       -0.92249073800642
C            7.08610105792074       -4.81883192155923       -2.46685925114599
C            5.11956316342951       -5.21374792130277       -1.00975702577015
H            8.15449773773157       -4.94438281579696       -2.61841201904757
H            6.84708120441800       -3.76349432005497       -2.58237879387142
H            6.57110847941743       -5.37495366652863       -3.24762232766788
H            8.10105201726716       -6.94553962980639       -1.04336866798865
H            6.52302618486127       -7.40399420890114       -1.67023552158500
H            6.74840029178922       -7.16040064336678        0.06386687119388
C            2.84628055526623        4.31533430601925        1.56981923929807
C            2.69302496762584        5.10158943251759        2.87365342973880
H            2.30845513350383        4.82492980012682        0.76489242521138
H            3.90156871623319        4.23817402822230        1.28184232168864
H            1.62884842189896        5.17354214293756        3.10289303965922
C            3.31261984191779        6.49275171203195        2.75657123752057
H            3.16868905900677        4.55454995201301        3.69027032251723
H            2.84930034822363        7.02200222712509        1.92255645540662
H            4.37467272595602        6.38299890854846        2.52396487405858
C            3.17585282169634        7.31565917685399        4.04076159859772
H            3.47416595440198        6.69198150292197        4.88611875415465
C            1.76241149830548        7.84694769425069        4.29505338265126
H            3.87360465735908        8.15369015986840        3.99717028753552
H            1.68419335952087        8.15266818060136        5.34083744333949
H            1.04749522690236        7.03714209194026        4.14364307637489
C            1.37068452132940        9.03328342245818        3.40862175385720
H            1.66911550655305        8.83080324291370        2.37885846588282
C            2.00463124213773       10.34322089651975        3.87741463813382
H            0.28373015073309        9.12571506174252        3.43358177028645
H            3.08248455984285       10.20367987714055        3.97274788179441
H            1.62015547780006       10.59318305348324        4.86823977851559
C            1.76723375589819       11.51527002746300        2.92520385673339
H            2.34765946113528       12.37050478407907        3.27583944027031
C            0.28170250648324       11.91541122940093        2.85443973091951
H            2.13164167826611       11.24529120199437        1.93301026568308
C            0.09443359157317       13.11984899511941        2.01604451506839
C            0.07096975734392       14.46001472862388        2.34921690563328
N           -0.09110552817883       15.12661643731875        1.18957531929275
N           -0.15841131322517       14.30551500473896        0.18474628310039
N           -0.04913945602953       13.10305343267033        0.66850450993207
C           -0.12818449205991       16.54263815605270        0.97760186834195
H            0.14331605111920       14.93841231589606        3.30318832448743
C           -0.11194621632402       11.96673953535056       -0.20067449538776
H           -0.25748380277125       12.32868578880040       -1.21615034242556
H           -0.94621850017376       11.32342050226712        0.08028180761134
H            0.81333121316744       11.39445708055691       -0.14415772249947
H           -0.07244334267515       12.12667837087408        3.86334865639150
H           -0.29788805788390       11.08808206039254        2.44745591150404
H           -0.79773784522451       16.74665206562121        0.14034049305937
C            1.28599541041480       17.08223525229274        0.63130359966582
H           -0.50388497396257       17.03098271748191        1.87692560772037
H            1.69110323409355       16.52126639884305       -0.21232515742569
H            1.95274372139937       16.93860783330075        1.48395829168138
N            1.24054208297629       18.48203208042820        0.31698418662759
C            1.39403583470808       19.40886046270944        1.41965511944287
C            0.95294908920563       18.93565819001971       -0.93172609761177
H            0.52580599309898       20.06456349608968        1.50480007226349
H            2.28731129562373       20.02375304856964        1.29074512977752
H            1.49789464016051       18.85565197096860        2.34842609949324
C            0.64245070839662       18.05836057742631       -1.99687867701179
C            0.36850648726154       18.53161128364790       -3.25052391671506
C            0.37405721585939       19.91461511647399       -3.51850273921597
C            0.67943737705192       20.79452811674837       -2.46463651232136
C            0.95940162806549       20.32020178431306       -1.21162279612163
H            0.60765913513175       16.99261909125627       -1.84838542408049
H            0.12709594993566       17.85615174609336       -4.05726250329931
H            1.19700722930113       21.03019419244156       -0.43914551614642
H            0.68868986270147       21.85358798415344       -2.66780447398121
N            0.12823995097313       20.47487649827854       -4.73109748133501
N           -0.25710453498447       19.75668071607562       -5.68595890782655
C           -0.28409259943045       20.06253531102183       -6.98351551258159
C           -1.38768675360188       19.58786930419897       -7.76294594860997
C           -1.34138037007503       19.71095629431611       -9.12258722126241
C           -0.22078279116381       20.27906662320589       -9.77822605188203
C            0.87748878428713       20.76007195338111       -9.00283067113679
C            0.82515907202046       20.64121786180401       -7.63020248257561
H            1.63318902761575       20.98081755554854       -7.00278808317832
O           -2.41674773952353       19.07024989962962       -7.04212252585997
H           -2.14624228322147       19.37521729511513       -9.75651414870622
N           -0.13975750576881       20.44478348556197      -11.11029941609120
N           -0.98961725982206       19.89392532906454      -11.87108794241089
C           -1.27749329891141       20.21095256981130      -13.13189218350004
C           -1.58824390489296       19.17488821312554      -14.04736257004410
C           -2.06511790320776       19.46630384236966      -15.29221149051185
C           -2.27193200908100       20.80353663304821      -15.67406182560476
C           -1.49246255775038       21.55600058530704      -13.53210514073682
C           -1.97865236262590       21.84179729764081      -14.77511660144009
H           -1.26312471996856       22.34174614839914      -12.82857490212609
H           -1.41885759148752       18.15349526875672      -13.74625147768618
H           -2.29641201515889       18.68730846727889      -16.00231655911585
H           -2.13016030495803       22.86069861837120      -15.09761811884552
O            1.88952125959112       21.31459348104358       -9.69149416275980
C           -3.55838831190498       18.61167039938148       -7.74027106053951
H           -4.03354091231720       19.42258017953855       -8.29927799397620
H           -4.23922527314163       18.24907353829922       -6.97290890396119
H           -3.30323117098000       17.79768133091241       -8.42448347027934
C            3.00835526687807       21.81954668314196       -8.98593319489255
H            2.71540709172475       22.62034421005525       -8.30166248155613
H            3.67281162857366       22.21698743189878       -9.75047373617449
H            3.51784324898899       21.02549268377181       -8.43324271414074
N           -2.76250556157520       21.09990289369898      -16.94565410806357
O           -2.99155587930100       20.17299606716473      -17.72997676352918
O           -2.95705659398633       22.28122711617564      -17.25178967890266
C           12.56858165699713       -2.72653424125704        5.52883483575473
H           11.36329169904364       -4.42721598376503        5.95813503806506
C           11.35783294447946       -3.39604910465930        5.64549082261431
C           12.59307480536475       -1.41098601885819        5.12084631122913
H           13.53033259206587       -0.88858665014495        5.01009110045921
H            9.24244882117931       -4.94743156773206        6.68409017031183
H            9.48082066324784       -5.26871320082000        4.93719199684784
C            8.87390088519721       -4.72867080450221        5.67478975013223
C           10.16340850724421       -2.75124138236533        5.36746965441326
H            7.41221678880967       -6.26375741987813        5.30738658761282
O            8.92885788206722       -3.33922023847943        5.41222975497464
C           11.40499608983665       -0.74631258772137        4.84779569223073
C            7.42651506196416       -5.19633089204161        5.57410884570119
C           10.18746316359215       -1.39144187345432        4.98431976592622
O            6.79561972250621       -5.01570705096253        6.82723818053346
H            5.19775407158210       -5.48690563472857        7.92738386785744
H            6.91696840952142       -4.62480216332016        4.79147554995453
H           11.44988769505351        0.28009137058038        4.52175990951917
H           -2.36137602043134      -17.34792802157707        7.59153442724499
H            4.84376313994473       -3.46206556714482        6.35601583536620
C            5.45379476574685       -5.44732921569315        6.86667936230023
C           -2.96631144461376      -16.82471446960282        6.86608771867022
O            8.96045999668688       -0.81676943525569        4.77748513473064
H           -1.53051562925982      -17.02196150616194        5.29027093551083
C           -2.50017257507473      -16.64045471071161        5.57454153748017
C            4.49486189918196       -4.47785802883397        6.15886698770504
C           -4.21339761399535      -16.33786713987812        7.22263327191817
H           -4.58163946441911      -16.47669223894204        8.22855765697891
H            7.87517334426673        0.85118343639891        4.64345535347734
H            3.68607972752068       -6.54801284629832        4.74559887724947
C            8.89370276655823        0.54140846893208        4.40030368962291
H            5.36657495821300       -6.45738399800712        6.44099525402846
H            3.48483964610214       -4.59882563898058        6.56437764013782
H            9.59221441685344        1.72921791575175        2.71202287089158
H            2.53030975850944       -5.23079823324045        4.41826303725729
C            3.55762005568691       -5.58080139684956        4.24772912061288
C           -3.27447319830182      -15.96967561971043        4.64431269138452
C           -4.99339408096336      -15.67504571506207        6.29148518625860
H           -2.91468821537530      -15.82908509685113        3.63537282401122
O            4.47197735992140       -4.62065107827009        4.74671762131680
H            9.59157662738892        1.14597806616842        4.98645604747261
C            9.11013448791605        0.75767764965028        2.89472596313783
C           -4.53070006943287      -15.48270591523246        4.99315351361987
H            8.58050753651313        1.41905990852952        0.46588993184194
O            7.84389042497361        0.72642808083305        2.27099042473711
H            3.23842414512827       -6.56464218334599        2.34458050696849
H           -5.96557391533107      -15.29367171403272        6.56811516198772
C            3.84101243014026       -5.74945798524480        2.75304501277236
C            7.87144661725832        0.67790252962875        0.85891422321017
H           -3.04580756519654      -13.29970082609303        4.74265291764978
H            4.89993496729266       -5.99062499384259        2.62379348056944
C           -5.36362784122749      -14.76971170306133        3.99693230252319
H            9.75702404268238       -0.03128068936310        2.48982668416402
C           -3.70466933927078      -12.90000479601087        3.99727183863986
O            3.66487187385297       -4.54772884736608        2.03178898448925
H           -6.48946642198928      -17.27377314202236        4.76904328066562
H            8.18019486480151       -0.32070683777696        0.51772578099497
H          -10.84725589432955      -20.02239294170120        0.90630273390119
C           -7.00972199127786      -16.65276425868581        4.06690328646926
C           -4.90336260329002      -13.53809751723170        3.53242017916390
H           -9.22364378715268      -18.16877102774115        0.89275066275238
C           -6.55380033338469      -15.37522215959754        3.59624290879554
C            6.46639946739923        1.02806218346310        0.35245449227997
O            5.49489230285380        0.04795797445685        0.62571298571361
C           -3.60315030354827      -11.72472623834319        3.33301699079906
H           -2.84409655800305      -10.97461701292564        3.43222154660527
C          -11.12767489976106      -19.05881040164669        1.30563532793776
H            6.13828169337708        1.92438990069951        0.88545349345421
C           -8.19035483024983      -16.89870435289132        3.45213496636089
H            1.23909003919918       -5.74993367606858        2.38037254846012
C          -10.21358383730297      -18.02002026218694        1.29906152422717
C            2.43240812762028       -4.16285711113937        1.58305112993728
H           -8.83085882697218      -17.75064159152950        3.56789618543198
N           -5.51959604574787      -12.74642660638079        2.60996700249170
N           -7.44704013249588      -14.86716071631839        2.70161756694199
C           -4.74099083792667      -11.63820238641876        2.46199541132907
C            1.25039441220694       -4.84615967156155        1.79250259024132
C           -8.45380944898827      -15.77846227290148        2.59333108626967
H            6.51592200565519        1.24317466401691       -0.72165121667649
O            3.64658735467944       -2.37130374842592        0.65204742248360
C            5.21328216183942       -0.87989952520319       -0.40449489856993
C          -12.39823080411075      -18.86520830678143        1.82291862665982
C            2.42702094890238       -2.96790323513851        0.82624211492109
Zn          -7.31081420798104      -13.09627313649069        1.72599879410292
C           -4.33097155137943       -8.17351024467558        2.00822452613749
C           -3.40287220366332       -7.15088451133610        1.94977115291466
H           -3.66706936714617       -6.16086017714255        2.28207120637465
H          -13.10993387115633      -19.67725195934839        1.82998406893311
H           -5.31717272911531       -7.97524779361517        2.40035233240143
C          -10.56301500509153      -16.77084691164269        1.80338677177234
H           -0.25144025195183       -6.75728082114172        1.00889802399819
C           -9.58756450365814      -15.65616360476604        1.79090030744561
C           -5.01081381638798      -10.55078924655967        1.63042707869964
C           -4.01322432559687       -9.45977653263292        1.58204842625914
C            3.74873436842219       -1.30899858957847       -0.28341487293098
C           -2.12761842554287       -7.39762725014755        1.44996886066095
N           -1.13781246657700       -6.41401087554400        1.35505996302192
H            5.87092145334958       -1.75594935824317       -0.33615810243723
C            0.04948411886532       -4.35255027514440        1.27953330341442
C           -2.72997901552578       -9.70300964220335        1.09839931703016
C           -1.79941430472939       -8.68706730840554        1.03074645849965
H            3.16610913132832       -0.44723423524658        0.06057960587448
H            5.35384967959610       -0.40909915551172       -1.38525248061911
C           -1.24175925665050       -5.06602914229946        1.50650760129140
C           -9.86729312362283      -14.56172822133940        0.97357477158291
C           -6.15253360793404      -10.42055488646549        0.83964851747882
C          -12.75230416318513      -17.62579542764880        2.33061689237882
H           -2.47202665114220      -10.69514384387772        0.75998687128240
N           -9.09801952751526      -13.44541174844375        0.83977380618003
N           -7.16999167577604      -11.32258128969306        0.75146052901740
H           -0.81255958011632       -8.89408856278489        0.64286800747827
C            1.22888242153016       -2.48392510946294        0.33016517100633
C          -11.84239826777426      -16.58330252776148        2.31789396209319
O           -2.26822338113274       -4.46859430093594        1.78547788369270
C            0.04455287050503       -3.16281643044960        0.57054796127923
H            3.37895063912548       -1.64385020660918       -1.25866937288484
C          -11.01278162535852      -14.46945505939000        0.11236608047670
C           -6.41727150374922       -9.30384471475974       -0.02319890798762
C           -9.72702457967575      -12.64322446972310       -0.06379187303777
C           -8.07291921877239      -10.80959312650234       -0.13096465351622
H          -11.76772705549662      -15.22350558250448        0.00820385392440
H            1.20145872235141       -1.57142797644183       -0.24026902073621
H          -13.74095570931908      -17.46978375358683        2.73670237459446
C          -10.92708964602245      -13.28013123210749       -0.52828135296457
H          -12.11549778510809      -15.61710636534147        2.71674293203370
C           -9.27169490598784      -11.40653501312155       -0.51826916780682
C           -7.61213451164754       -9.53895709976734       -0.61431566234274
H           -5.77132829837756       -8.45908078381042       -0.15812272975757
H           -0.89060032109424       -2.77730292784244        0.19700383117630
H          -11.59833051454149      -12.87212477490216       -1.25811544090314
C          -10.12155919361433      -10.67956621962528       -1.49027955923129
H           -8.13969133176919       -8.91751015941533       -1.31046957465114
H           -8.73947546132002      -10.88502427586132       -3.10981381595476
C           -9.69628242823583      -10.48938077768094       -2.80144858640961
C          -11.35962956251752      -10.17741411634261       -1.10098287744514
H          -11.69150656872041      -10.32049901667733       -0.08284220485184
C          -10.49586430457729       -9.81270038033720       -3.70574574292575
C          -12.15318324935900       -9.49278566970619       -2.00441406531976
H          -10.15864389777648       -9.67722007675438       -4.72293071470647
C          -11.72435021306418       -9.31002327303779       -3.30903250816341
H          -13.10954965799849       -9.10206153535865       -1.68931762964145
H          -12.34590156327201       -8.77839040022637       -4.01396769371350
H            4.67936379545591       -5.80068551324712       -1.81364019377045
H            4.79349613095920       -4.18433302167249       -1.12994593804949
H            4.74454880419240       -5.60253693521427       -0.06819198322518
H           11.26270706033881       -3.76471485457977       -1.14078290531257
H           11.36825192883408       -5.37735664980697       -0.41108301765547
H           12.68391554273718       -4.23661632643959       -0.21356362784796
H           13.48582461608816       -3.24873393776841        5.75138147003471
