# Supplementary material for: Molecular folding governs switchable singlet oxygen photoproduction in porphyrin-decorated bistable rotaxanes
Source: Commun Chem. 2024 Aug 7;7:171. doi: 10.1038/s42004-024-01247-7 (PMC11306352; doi:10.1038/s42004-024-01247-7)
Supplement: Supplementary file 4 — Supplementary Data 1 [file 42004_2024_1247_MOESM4_ESM.zip › paperstructures/H-1a_2+/halfopen_conf15.xyz]

291
halfopen_conf15, charge 2
C            4.35011070937590        1.86448375184703        4.62970931552118
C            5.17304711806298        0.74376918137202        4.58231892471368
C            5.19865345771344       -0.10025104303470        3.48017266941939
C            4.36713674665623        0.18533328178754        2.39928619617649
C            3.51932512322002        1.28273487866293        2.42798633085815
C            3.52800161957532        2.11579670779953        3.53970137992690
H            2.87902838296613        2.97747634033637        3.53187875460789
C            4.31343152325829        2.80588777071233        5.82592153508562
H            5.80811445346641        0.52736906594885        5.42102607585779
C            6.08300553753454       -1.33810226750655        3.41608490294772
C            2.90776097424070        3.86679860669025       -3.08053578095537
C            0.75636414729893        4.46615899899394       -2.20032169430658
C            1.83687451499547        4.76240274995644       -3.02350992632001
C            0.74004634543646        3.28322146441411       -1.47886893593385
C            2.87138240593723        2.68714473113421       -2.37139857901585
C            1.77984689286451        2.37101641981516       -1.56776817561332
H           -0.07853440928512        5.14483421996650       -2.12697447331000
H           -0.10347553648243        3.06452174300103       -0.84180177859069
H            3.70016808248049        2.00192200844346       -2.45071082278542
H            4.40714808609074       -0.45764989871103        1.53693745751626
C            2.54777086320702        1.60507206068420        1.32238173225730
O            1.95735007942552        5.86816289215533       -3.80422686227195
H            3.74262218883098        4.11462002683570       -3.71842199644365
N            2.72808876935805        0.77905316252486        0.11826510066668
H            2.64335198399440        2.65691023302717        1.04036518071008
H            1.52747422161303        1.44813805721169        1.68052854986870
C            1.68520254876284        1.02777054750828       -0.89994905991351
H            0.71883961192940        0.92454787436810       -0.40587365042878
H            1.77340196340568        0.24301040185591       -1.65403937652185
H            2.66074885552194       -0.21963306324067        0.36846170504273
H            3.67744153123729        0.97175607831325       -0.25011899280018
C            2.89140878744728        2.81686212616175        6.40762156400953
C            4.69408424899673        4.21963411277939        5.36260605738000
C            5.27835651625857        2.39350742783115        6.94140703285401
H            6.30843305586572        2.39011635441029        6.59199729062147
H            5.03202664173373        1.40923973608558        7.33355366283898
H            5.20898488796353        3.10346049642243        7.76350802083224
H            2.16941773716597        3.17828570321941        5.68103809293532
H            2.84922204840833        3.46451748761223        7.28081216843753
H            2.60172185323480        1.81356177102024        6.71367327434294
C            7.02380303608960       -1.22640244741832        2.20774169786543
C            5.18749616934586       -2.57703342095953        3.26029570074470
C            6.94059069350178       -1.52751312481802        4.67111166799003
H            4.59659671723189       -2.52800742449158        2.35045525872108
H            4.51150612297541       -2.66177307947561        4.10901147938594
H            5.79869066452038       -3.47654703406739        3.22277614955041
H            7.65111578350526       -0.34169757648409        2.30316215626062
H            6.46661562861347       -1.16558079846122        1.27808941385549
H            7.67375675464815       -2.09808220831682        2.16027111946714
C            0.88094723649480        6.78709851951447       -3.89676176154594
C            1.28778209371208        7.83474616832488       -4.93018053220436
H            0.70849025637782        7.24805662751899       -2.91771108855952
H           -0.03322539976961        6.27061757087928       -4.21860456343277
H            2.28360009509912        8.19850132727273       -4.67062981841750
C            0.31546714908174        9.01045891284272       -5.03918211207168
H            1.36642193412868        7.33726653146660       -5.89861374945197
H           -0.70906167838897        8.63621350552252       -5.08984447342198
H            0.51941084256487        9.52589003158370       -5.98025016301893
C            0.44696896451000       10.02104475891396       -3.89848951036682
H            0.08807902411310        9.57701306215883       -2.96930921453655
C           -0.33445503274955       11.30234119445203       -4.19180846472566
H            1.50333259391002       10.26914615106312       -3.77481716248601
H           -1.40223328352832       11.07796117126485       -4.23352909796985
H           -0.04283358182261       11.67172783828299       -5.17751616544003
C           -0.07807864649874       12.40280926115789       -3.16019370540894
H           -0.40803791341838       12.05189641002720       -2.18142115858782
C           -0.80130149115234       13.69519079907079       -3.54372347897169
H            0.99612612561879       12.59480264803935       -3.11503565180763
H           -1.87950064639489       13.56060884860946       -3.43726040071280
H           -0.60949359049820       13.88516809758641       -4.60189841670603
C           -0.35731844867785       14.93970088625706       -2.77107840137100
H            0.72874596671231       15.02401895994664       -2.80750838062584
C           -0.84366028295853       14.98909716118935       -1.31432446023788
H           -0.76877752312409       15.81262815156180       -3.27908065636924
C           -0.12136108273056       14.05595983245022       -0.42152865944768
C            1.23307756840203       13.84322274838733       -0.23911449801459
N            1.33382059039940       12.88562207878606        0.70040601408017
N            0.16000077021044       12.49889921466051        1.10236897728354
N           -0.71672290740210       13.19637713309938        0.43965138491662
C            2.51054840088370       12.22630745992343        1.18794103308435
H            2.07702347521287       14.30999758640753       -0.70052281167230
C           -2.11620393819736       12.99888824848573        0.67580098618058
H           -2.61837344984885       12.70605781657731       -0.24646268724530
H           -2.57103547614609       13.91412354338497        1.05491822351861
H           -2.22033754798732       12.20866747689214        1.41613975714956
H           -1.91291988492525       14.78316152443222       -1.28871220671992
H           -0.68998739843290       16.00444446175075       -0.93956853757928
H            3.39109967921956       12.81234576427024        0.92808109988446
C            2.57316843149442       10.80621724903854        0.56816182738637
H            2.43778142010404       12.13871549356442        2.27343658145304
H            2.74273230418252       10.87622406823578       -0.50690886550131
H            1.60342415039851       10.33158318954232        0.73381448311963
N            3.57865937272941        9.98060437052735        1.17228113347313
C            3.16504838728966        9.22474416688608        2.33451190896656
C            4.80733892127545        9.80743081027171        0.62775762919324
H            2.28288799745637        9.68847712256487        2.76730636130797
H            3.95143782560434        9.22253551846374        3.08785673832580
H            2.92185204314014        8.19402417969330        2.06383940824654
C            5.64493143644930        8.75271344026346        1.05388256989937
C            6.89277767409809        8.57937996362905        0.52200126961223
C            7.39188510050351        9.45959596604128       -0.45639985260052
C            6.55975756501979       10.50996166812968       -0.89391309273891
C            5.30675219998115       10.67300421540657       -0.37218961870752
H            5.29521589537734        8.05223714953222        1.79141136920414
H            7.52664184149540        7.76913606950543        0.84607036781813
H            4.71497283693773       11.49877600972079       -0.72934142241045
H            6.94016921281057       11.18416174087370       -1.64665888651478
N            8.63624687567515        9.20282071076579       -0.92873762418360
N            9.22829892409006       10.04513192914628       -1.64277434319976
C           10.29778747775006        9.89637088935453       -2.42139877218618
C           10.33980945720828        8.87493466077515       -3.42849233039503
C           11.37797389850173        8.85629531281231       -4.31561580892606
C           12.40937458180637        9.82576413798455       -4.27727533866875
C           12.33838017341497       10.87620149941447       -3.30870798609073
C           11.29448592303035       10.88918239749545       -2.41037724051253
H           11.22452087230558       11.64371783729328       -1.64484881668923
O            9.29385264282886        8.00159257866073       -3.41240463346410
H           11.44162015961194        8.08639277330843       -5.06881324750746
N           13.44664731951987        9.88539288974282       -5.13794492479601
N           13.72816448553011        9.04399205937109       -6.00633019489196
C           13.56702657347634        7.72778713060539       -6.15896627150773
C           13.29626604678802        7.20598985888706       -7.44868566379792
C           13.29090157131664        5.85863147948685       -7.66777867520539
C           13.58121043310318        4.97063167594085       -6.61743331789429
C           13.89430193092683        6.81867775681225       -5.11676546709772
C           13.90074619799241        5.47319468545508       -5.34563460955484
H           14.14408347556064        7.21628802591307       -4.14429790228440
H           13.06866349477500        7.89719269477328       -8.24436018482629
H           13.06082485842677        5.44979145907302       -8.63961106386577
H           14.13159997157161        4.77401520402103       -4.55644464521647
O           13.34107895907608       11.76898991418107       -3.33888434689165
C            9.22035277144486        7.02672917374929       -4.43239520076705
H            9.18797565034343        7.48917741056951       -5.42308144506116
H            8.29465102972651        6.48593229779989       -4.24964690171476
H           10.06619318538325        6.33485961650090       -4.38182145447420
C           13.34500560799234       12.83409029279802       -2.40659870278300
H           12.45656344402883       13.46094160104726       -2.51941539354965
H           14.23455262649940       13.41530243040292       -2.64055781192910
H           13.41044395746452       12.46155314943648       -1.38057681814018
N           13.54450177827320        3.59301265698344       -6.83320688056070
O           13.26331654985550        3.17031349816378       -7.95870865003795
O           13.78661754339823        2.83382265784649       -5.88903235416041
C            1.80470201716471        7.88685898631707       -0.75882684971005
H            0.24553891508459        7.11022952013598        0.46396194406329
C            1.24543756559114        6.94788975055715        0.09824274848149
C            3.08084716019698        7.70881291622971       -1.24352802522229
H            3.52712380770218        8.42793311619844       -1.91122430780662
H           -0.55014785127306        5.05009687223445        0.97670112592369
H            0.10537003181843        5.93367562878883        2.39388161162459
C            0.16843679548575        5.01056888775493        1.80350158621611
C            1.95119446365365        5.81273327297922        0.46114613656947
H           -1.05512664735777        4.13849866455257        3.33033105068903
O            1.48122613269228        4.84538385834712        1.30449581426852
C            3.80316239076838        6.58013368248309       -0.88675996015209
C           -0.20282199780296        3.83848239653133        2.70428410007062
C            3.25405111722182        5.62099448594677       -0.05234410284742
O           -0.55793589515607        2.72840750957954        1.91035980393619
H           -2.21741500678816        2.05035276658492        2.94232880347545
H            0.64114226780600        3.58365317532119        3.35943704425606
H            4.79709125046664        6.45778643355509       -1.28113812360078
H           -5.53587748552467      -18.22510181162773        2.74056144775916
H           -1.59504514488509        0.83288867219747        0.71268252041495
C           -1.21849019414430        1.71048442603133        2.63220952375938
C           -6.05087365457508      -17.28659917291330        2.59928824039057
O            3.88444390537458        4.47248519438785        0.32833465816924
H           -7.22422433223237      -17.99572481423518        0.95398506270847
C           -6.99946778496595      -17.15795576737662        1.59770026944548
C           -1.34206341969106        0.48875612045502        1.71831798102104
C           -5.76559541107740      -16.20635281811756        3.41839373747596
H           -5.02834461295706      -16.30199113467993        4.20188983812672
H            5.20822256047636        4.21526936241484       -1.23863502084601
H           -0.09450434905596       -0.82716083595204        3.59617866059122
C            5.20055861977050        4.25335963259599       -0.14282186803262
H           -0.64694507537643        1.45089850525522        3.53463205129015
H           -2.13734464674563       -0.17151387305490        2.08045295090132
H            6.79614003957796        2.96579415741048        0.50384270810337
H           -0.65386314158826       -2.02651030406818        2.40950680480571
C            0.06668811638284       -1.21554443367610        2.58232716411680
C           -7.66360491269785      -15.95752614407766        1.41908042813881
C           -6.42331025098133      -15.00255896013442        3.23700455174396
H           -8.40082897638509      -15.85501294420384        0.63600894720757
O           -0.12208918423947       -0.21146380647340        1.60534199634210
H            5.85633945166727        5.06461784374099        0.19727794253717
C            5.70846667435778        2.92293030434656        0.41756583532980
C           -7.38174935577553      -14.86626057647118        2.23666690769940
H            6.98786608774686        1.71055981317585       -1.64653217122889
O            5.32728782938287        1.83211310615527       -0.40799687649408
H            1.61836998684143       -2.62393409780890        3.10138874972519
H           -6.20670597931853      -14.16216572523114        3.88036892945276
C            1.51139425730572       -1.72063452467185        2.49255591624784
C            6.40265637471342        1.09305640646023       -0.95232184906486
H           -5.30968410517083      -13.36825609710687        1.47417451610122
H            2.19565206478473       -0.95740044229304        2.86926896251090
C           -8.09422992019899      -13.58378524933629        2.04291266336985
H            5.28052281703352        2.76719036550082        1.41236085703523
C           -5.92471682705028      -12.49079245974499        1.44248515224533
O            1.94431655440980       -1.94063856515968        1.16278047866240
H           -9.82662601676870      -15.66873990470773        2.92980440358744
H            7.05895708733265        0.73963859792418       -0.14854140023284
H          -15.97178092830000      -15.38304508540842        1.17877313438977
C          -10.23872111562408      -14.71602736226387        2.66161899977479
C           -7.33858963860099      -12.46551710585114        1.69070468384352
H          -13.83237784788561      -14.23978820797404        0.74804834439787
C           -9.47791353587106      -13.58126865879556        2.22012033397049
C            5.84782551968168       -0.11032833558289       -1.70703511049696
O            5.20963770102798       -0.96766126170614       -0.78016535256758
C           -5.55447976688880      -11.22168015114420        1.15022403662493
H           -4.57628043555781      -10.86189314010334        0.89928587872081
C          -15.65322815811303      -14.57754369372643        1.82396947633530
H            5.14337663831443        0.22580440293126       -2.47805210189137
C          -11.53696313545161      -14.33261752510933        2.68595059481938
H            0.31043053833717       -3.99248921656642        1.98316479746690
C          -14.45016231701741      -13.93867694550271        1.58158871518843
C            1.39352452722494       -2.95342673669554        0.43497546830137
H          -12.39138356284631      -14.91143695000039        2.97637385377841
N           -7.81267333299021      -11.19858260268552        1.52698769660319
N          -10.30940019192714      -12.52361504325279        2.00632384043875
C           -6.74087319671105      -10.41624673071036        1.21743601014699
C            0.56365523217362       -3.94020744673172        0.93675563581364
C          -11.57407501305529      -12.96200350178540        2.26020070896502
H            6.67987519077934       -0.63068946665032       -2.19941562000266
O            2.51346128681256       -1.96078092152360       -1.41242840551649
C            4.91377536702777       -2.25699592730020       -1.26463911956284
C          -16.44645322828802      -14.18695223553534        2.89058706247513
C            1.73296381262088       -2.98346140509235       -0.93219957932029
Zn          -9.75803054473817      -10.62830960271683        1.56457426411050
C           -4.48355359472247       -8.31127401231501        1.67131132425988
C           -3.30113408855872       -7.63436794776751        1.43743826130427
H           -2.53888560389501       -7.59827476270548        2.19771610260594
H          -17.38330851211282      -14.68876936766575        3.08169032982738
H           -4.63732629207637       -8.80148719273571        2.62096374574591
C          -14.02875903244962      -12.89408036545126        2.39941551884732
H           -1.95157429723189       -5.84501468310611       -1.00376505913167
C          -12.74215980306047      -12.20982581636188        2.13813449444157
C           -6.77227969731454       -9.04151578614663        0.98494808551739
C           -5.49137784448525       -8.35431193137081        0.71269903897480
C            3.66966054605122       -2.30021200296164       -2.16519122305125
C           -3.10049106973116       -6.98583036990294        0.22221309981465
N           -1.95295628510894       -6.24403980480152       -0.07422105409488
H            4.73067652377124       -2.86721250238149       -0.37616404947469
C            0.02149052851877       -4.91702385371541        0.10492890046975
C           -5.27497742487826       -7.72072875253131       -0.50916199810742
C           -4.09529360682920       -7.04960096534892       -0.75426581626236
H            3.74787208251060       -1.56385034422099       -2.96862802436893
H            5.77001743959868       -2.67241380416520       -1.81174971087080
C           -0.93211663612623       -5.87398606439519        0.74131573109031
C          -12.78238287143838      -10.85900807151280        1.79396898246541
C           -7.93173053327233       -8.26446112576137        0.98242010389843
C          -16.03228461192329      -13.15087527057942        3.71179586529833
H           -6.03986189565013       -7.76211141638975       -1.26983119818256
N          -11.70267512031392      -10.05954642174319        1.56924506677760
N           -9.20292938310177       -8.72390890570044        1.15181880109824
H           -3.94606318525901       -6.56440243081105       -1.70790930344657
C            1.22977973680989       -3.98800183510069       -1.74441454227197
C          -14.83338228815407      -12.50513576058384        3.46659004428080
O           -0.80724690049179       -6.21962373932535        1.90648487741214
C            0.36725535390112       -4.94570989999306       -1.23936391872733
H            3.58984846342638       -3.29694481875189       -2.60419855307349
C          -13.99107199302413      -10.09948785034024        1.63769974968915
C           -7.95227360993783       -6.84271177241919        0.78441091696020
C          -12.18697790484230       -8.81385354852489        1.30416122389636
C          -10.02826309426751       -7.64507965102195        1.03780529401314
H          -14.98330857425263      -10.49297139021654        1.73740465157587
H            1.49284709715325       -4.01016510900985       -2.79091395747038
H          -16.64507798073620      -12.84436853098452        4.54666691251158
C          -13.62190748371628       -8.83087330390842        1.34269968881592
H          -14.50719691198058      -11.70045951200401        4.10944515934967
C          -11.42112908878203       -7.67126677580104        1.08095455434996
C           -9.25101563949318       -6.46080001033688        0.80844438505461
H           -7.08586911312792       -6.22592794177144        0.65248474808967
H            0.00030761832947       -5.72053137473313       -1.89415415291761
H          -14.25344066892770       -7.98202721042129        1.16874123919589
C          -12.13839444114993       -6.38914543639541        0.87943305567194
H           -9.65488631183573       -5.47572127993658        0.68268262233572
H          -11.53190617647411       -5.57467409104184        2.76096753903707
C          -12.09077879122150       -5.39688968876851        1.85366379583677
C          -12.86532404449229       -6.16087402767773       -0.28450886353249
H          -12.90130078892703       -6.92718993485321       -1.04513187920824
C          -12.76079162721414       -4.20038484924321        1.66783036720160
C          -13.52887640424374       -4.96069790966148       -0.47113963464510
H          -12.72225714178309       -3.43975494273797        2.43381332025987
C          -13.47943713884655       -3.97843184277628        0.50442286505174
H          -14.08710749464424       -4.79308663979648       -1.38050307501609
H          -14.00086243613299       -3.04417343182432        0.35872547324312
H            7.54587766633089       -2.42599955419821        4.56465027906960
H            6.32339200984261       -1.64939182953032        5.55861568716849
H            7.61763098001492       -0.68876298094177        4.81852016653376
H            5.70003522249866        4.21987970605115        4.94820644164748
H            4.66991704447673        4.90671291731272        6.20580559493563
H            4.00705091123848        4.58083417281043        4.60375810671079
H            1.22541314914630        8.74918152152536       -1.04680898387282
