# Supplementary material for: Molecular folding governs switchable singlet oxygen photoproduction in porphyrin-decorated bistable rotaxanes
Source: Commun Chem. 2024 Aug 7;7:171. doi: 10.1038/s42004-024-01247-7 (PMC11306352; doi:10.1038/s42004-024-01247-7)
Supplement: Supplementary file 4 — Supplementary Data 1 [file 42004_2024_1247_MOESM4_ESM.zip › paperstructures/H-1a_2+/closed_conf9.xyz]

291
closed_conf9, charge 2
C           12.91103056681210       -6.41552338889680        1.24200769931424
C           12.25299012734463       -7.31624976310424        0.40712299260668
C           11.33467891995996       -6.90961919071371       -0.55038121634981
C           11.06742434345240       -5.54851961145688       -0.66154133938795
C           11.71300855093642       -4.62865653057907        0.14868557903962
C           12.62750493859938       -5.06564023845945        1.09649034812549
H           13.13562486802151       -4.33201625848513        1.69960110220013
C           13.92779127827800       -6.93977442243975        2.24621310130870
H           12.48195197713596       -8.36319692255230        0.50562200868587
C           10.64845981418723       -7.88166479383977       -1.50063019380217
C            6.21408299650574       -0.51127815972695       -0.67752511010457
C            6.32941259456042       -0.85473798133837        1.69684201845297
C            5.57475491515801       -0.57019533400855        0.56220193639791
C            7.68983544475809       -1.08809707160596        1.57851988992869
C            7.56042218164939       -0.77639277907307       -0.78664239897667
C            8.31863347649785       -1.06716822822850        0.34148745916375
H            5.86429807115136       -0.88899249807641        2.66985775082020
H            8.27831280095743       -1.27627050735403        2.46377376973576
H            8.02042692130345       -0.75069863454117       -1.76115505989439
H           10.36019562000143       -5.19846630428635       -1.39536092758854
C           11.44921906653104       -3.15713623793018       -0.03028986261236
O            4.23860879444547       -0.33643278259022        0.53590281552728
H            5.62477120720631       -0.26275856655251       -1.54456712468737
N           10.03780164962438       -2.82178865122892        0.25457313270894
H           11.66432279095425       -2.86610143557915       -1.06109803964206
H           12.08662089710325       -2.56034061688756        0.62306594120420
C            9.78640822154808       -1.36188445279559        0.22063694867316
H           10.17455784275093       -0.96845530944113       -0.72019107465945
H           10.34142855214474       -0.91180151453759        1.04526278362509
H            9.76598344273098       -3.19733311035018        1.18600031116291
H            9.43330973321691       -3.30368450667808       -0.42993686939515
C           14.52506302248188       -5.82939943547959        3.11720316647585
C           15.07485386017095       -7.61402456393504        1.47837340928212
C           13.25610329690157       -7.96209466936427        3.17507083806466
H           13.97221026918939       -8.32505574569536        3.90940628506430
H           12.88210198258910       -8.81926839927794        2.62257954868294
H           12.42297509478071       -7.50527109658197        3.70488574492429
H           15.23244364063867       -6.26464476550117        3.82015842957026
H           13.75196762143171       -5.32535937508712        3.69289055014334
H           15.06439057208747       -5.10313538059086        2.51365705292925
C            9.12674269741206       -7.79233007667156       -1.31710105297480
C           11.07184712475667       -9.33638422147343       -1.27630493544935
C           11.01695319019682       -7.49764279433288       -2.94205351136380
H           10.54585512225480       -9.97993077707236       -1.97903417910552
H           10.82403249087613       -9.67164433565344       -0.27147116543174
H           12.13892802783509       -9.46639285512940       -1.44351082471232
H            8.84940540764925       -8.13246647060128       -0.32157770052402
H            8.62793871125728       -8.43028435520401       -2.04372306957213
H            8.76950049415256       -6.77577853741058       -1.44937887640951
C            3.50981326706796       -0.26883126253534        1.74997485486603
C            2.06208458644579        0.06265124226096        1.40074581690495
H            3.93673513596643        0.50750253920630        2.39939017909783
H            3.55377351411226       -1.23696599196945        2.26612033921185
H            1.67452876230133       -0.73791830762300        0.76900438020968
C            1.93734940404983        1.39711926774479        0.66647935922180
H            1.48031051628502        0.07692095595622        2.32346323279519
H            2.66581600513724        1.41351276661822       -0.14611744256053
H            2.18287358338775        2.21508884366103        1.34790445741603
C            0.53860533771938        1.60266858342378        0.09089282992848
H            0.29667417282624        0.75098112511611       -0.55009518928228
C            0.44564955196754        2.89133127022206       -0.72759650747853
H           -0.18475793329803        1.61929057501686        0.90765661350856
H            1.24793555941651        2.88750640601070       -1.46910660990498
H            0.60765656055887        3.75469864910302       -0.07896688835920
C           -0.89319632941189        3.03600513843723       -1.45371649260127
H           -0.79604332727622        3.80323631488892       -2.22402294132138
C           -2.05382031181555        3.40548359892943       -0.51974805803783
H           -1.10306166733662        2.09523859634413       -1.96420730154030
H           -2.19251395550903        4.48706719435315       -0.53512990099029
H           -1.80609241801097        3.12943610270581        0.50534733471676
C           -3.36964622457605        2.72936661517984       -0.90714502535842
H           -4.19349187838020        3.23445067541951       -0.40335776065517
C           -3.34636229583033        1.24433473355835       -0.50867672679602
H           -3.52135985839025        2.82249855445100       -1.98262562229133
C           -4.57043598501573        0.51868990722171       -0.90609221360939
C           -4.83032952290256       -0.26888549945899       -2.01055806430655
N           -6.08537999009327       -0.71784320768220       -1.85907187179348
N           -6.60833741293997       -0.28371979673141       -0.74786372812937
N           -5.71592805101552        0.48820617836731       -0.19055760881653
C           -6.89106312520783       -1.42349296731722       -2.80718119292493
H           -4.21382968413183       -0.51349533287773       -2.84993098131967
C           -6.04614321091774        1.26751728789785        0.96034373169911
H           -6.29538381115467        2.28457002936421        0.65094816448114
H           -5.21083611051675        1.29773802012201        1.65631612276981
H           -6.91102309931616        0.81812189344243        1.44148619587687
H           -3.21928099949327        1.17086442904359        0.57223583995550
H           -2.49124958044358        0.75966890220015       -0.97833969833877
H           -6.24937566130848       -1.98356648104265       -3.48489628143474
C           -7.76509792625002       -0.41940253098154       -3.60112397508365
H           -7.54026903775152       -2.10485968030180       -2.25854828007483
H           -8.39563661276160       -0.99521311273933       -4.28081670904794
H           -7.13738807416025        0.23229270305220       -4.20580118368637
N           -8.60148535116000        0.34655572042232       -2.71941029885262
C           -9.76141586015315       -0.34543932231071       -2.19917989266782
C           -8.23658700684445        1.54859048379956       -2.20838248643328
H           -9.63080812110728       -0.60611616903575       -1.14635813830073
H           -9.91797539638083       -1.26261710795771       -2.75995566354996
H          -10.65533335008879        0.26898979687116       -2.30899524061617
C           -7.10331709354534        2.26236782599776       -2.66978577248752
C           -6.76258326150955        3.47868025225576       -2.14824299588346
C           -7.52531620592431        4.06515804627075       -1.11647297501080
C           -8.66232911272077        3.37064486897511       -0.65887970462670
C           -9.00304898505477        2.15513597484416       -1.18439610596582
H           -6.49084908341106        1.87730223537447       -3.46758603096413
H           -5.90838910765649        4.02137698731655       -2.52342282311736
H           -9.87794805297904        1.66082717052610       -0.80331824658559
H           -9.25550582964594        3.82243342268336        0.11985867021878
N           -7.28853619983640        5.28519217969630       -0.58159930511489
N           -6.20693296074952        5.87887911894438       -0.80979749268190
C           -5.92760794812166        7.17387987376128       -0.70381963225799
C           -6.81526438724457        8.16406605944686       -1.26094287282764
C           -6.40311101433530        9.45976494888428       -1.31014128043981
C           -5.13672359667063        9.88202280049043       -0.81395115936838
C           -4.25551445026120        8.90194033403002       -0.27031168864780
C           -4.66728945203450        7.58186434708870       -0.24970690916512
H           -4.00060503757010        6.84750622003753        0.17060627407163
O           -8.00283826598465        7.68023287934248       -1.71000071949132
H           -7.03650380955047       10.24569578784346       -1.69177119406034
N           -4.79569313042605       11.18092868725680       -0.79038699448077
N           -5.44416108042752       12.01787105737585       -1.49228259914500
C           -5.53080488620549       13.33366726835866       -1.31751400629966
C           -5.78640094406584       13.90621285440826       -0.04352583199596
C           -6.06194775545955       15.23751766967692        0.07813655171558
C           -6.09110968026430       16.05803316830024       -1.06082763999595
C           -5.57970949945168       14.17353205155952       -2.45831764838678
C           -5.84425923770244       15.50577519968205       -2.33003637096700
H           -5.38335664320891       13.74019294517844       -3.42608826206109
H           -5.76710423404025       13.26190530262418        0.82232527118271
H           -6.24555605890424       15.68678664561195        1.04232446968720
H           -5.87340514697600       16.15838459460377       -3.18888412286001
O           -3.01598873118134        9.11279507144967        0.21148438179990
C           -8.89868779992605        8.57506565975480       -2.33751560830242
H           -9.23161177856685        9.35256669309218       -1.64419657561651
H           -9.74960836297937        7.96842596359399       -2.64061868564573
H           -8.44344417472898        9.04099657438653       -3.21590678866274
C           -2.46324787099840       10.41085606558986        0.31102433196922
H           -1.45912680418714       10.25967992335114        0.70488639293678
H           -3.04122726901181       11.03795077526212        0.99184245062276
H           -2.41443940793762       10.89973462599109       -0.66395510749187
N           -6.36124655666145       17.42078045081801       -0.93207839948586
O           -6.59969921399600       17.87935145793789        0.19005637731952
O           -6.35540694608749       18.12965083161003       -1.94350709990100
C           13.69187119746573        2.90457832602128        2.25980537737839
H           13.49799766649130        1.28611404126310        3.62445484162909
C           13.43811777007769        1.57995348750036        2.58921480261826
C           13.62620469828658        3.31441594379744        0.94577617493389
H           13.82477535116280        4.34140905981777        0.68237202443705
H           13.82492141029270       -0.80178014189283        3.66073875535962
H           13.08751319981165       -2.26879514024587        2.99748339955422
C           12.95450669056125       -1.19200917179657        3.12475920970715
C           13.12312807025176        0.65809183183528        1.60549710124622
H           11.33543272411815        0.10469259668792        3.74146485303300
O           12.88639821653917       -0.67608321419435        1.81105693234454
C           13.29911747674369        2.40454174221520       -0.05041861721954
C           11.66990060780881       -0.91930260521453        3.92603502581375
C           13.04506715218826        1.07975929921124        0.26099101030517
O           10.58978246914545       -1.73882343861444        3.54304654827969
H           10.93413004275378       -3.03695187732555        5.11345041705406
H           11.88003005960005       -1.03980818519586        4.99733356915547
H           13.24678487501343        2.74743630796340       -1.07069811841003
H           -5.09294488271110        1.73791465384965        8.34676394589019
H            8.48705870413417       -2.90810664873725        4.25225685748114
C           10.62685915236878       -3.05602407777591        4.05996126064019
C           -5.29113319412187        1.24889750507392        7.40466325300399
O           12.71881682363612        0.10360240185641       -0.64328064401954
H           -4.27508077703091       -0.55538118565130        7.94900283963096
C           -4.83072484557025       -0.03864315765421        7.18022411275911
C            9.23155175332425       -3.65881596877251        3.95850391915472
C           -6.00808455148890        1.90484023397390        6.41697271998805
H           -6.36694520194905        2.90901889749554        6.58786707992919
H           13.69765370963277        0.94811239220895       -2.25710773991738
H            7.37745484091393       -5.18277391302231        3.24978964907573
C           12.77214462174730        0.41538961729603       -2.01785455352176
H           11.32434584386773       -3.68712899215875        3.49522796609917
H            9.15102392121110       -4.51767641834553        4.63768036833703
H           11.01237974557702        1.64404849789979       -1.66162640528259
H            7.00674234282443       -3.72528386317320        2.28686227967868
C            7.70033293742576       -4.56835163212451        2.40097493899964
C           -5.08257390145214       -0.66669889895412        5.97334179214278
C           -6.26868915050910        1.27605700938714        5.21251581881050
H           -4.72965966858465       -1.67371561549713        5.80305487125758
O            9.01170244117466       -4.08061060825250        2.62785809281033
H           12.78479914133108       -0.54979254587770       -2.52968421968740
C           11.54575256028697        1.19933044137361       -2.51439980700844
C           -5.80847018701934       -0.01706015772548        4.97881410590312
H            8.83830093074636        1.12391951121068       -2.84427492747970
O           10.69916401058393        0.29982123347692       -3.19944003168826
H            6.80570940189755       -6.04222924664390        1.09683749380990
H           -6.82699317779091        1.79059365459658        4.44477362711153
C            7.72092957835540       -5.44560258379588        1.14917903318688
C            9.51009996272109        0.89313918580641       -3.68328521940413
H           -3.33083828600890       -0.06219600641737        4.01540884315379
H            8.58627200411656       -6.11035328630971        1.20914708954352
C           -6.08656116985741       -0.69722803669623        3.69493326862533
H           11.84825767485626        2.00883740657725       -3.19422718023944
C           -3.64204074948189       -0.63947850927978        3.16735894151553
O            7.91828431158544       -4.71727880870395       -0.04225940805760
H           -8.48101123455303       -0.17848747760368        5.17369363125787
H            9.74107816557354        1.83073215001978       -4.20877782480206
H          -14.32685419120661       -3.71167621374651        2.25472503681670
C           -8.54180673851067       -0.60883538391413        4.19384834044776
C           -4.99414245079756       -1.03688539111615        2.89328027115181
H          -11.91325535599907       -4.02663654483538        1.89448347171270
C           -7.41921276690859       -0.94146839545929        3.36231217035533
C            8.81887806905675       -0.04795763156983       -4.67824815672110
O            8.39556580255166       -1.27309120014630       -4.13005690809419
C           -2.87970762807747       -1.11152874578263        2.15087897119290
H           -1.82418250806124       -0.99213793536820        2.00831852139920
C          -13.70113547588610       -2.85934817457671        2.03373623522156
H            7.91352674396868        0.44563049373355       -5.03900125014889
C           -9.65491226977960       -0.96581036185000        3.50989567756247
H            5.31858091294424       -4.38880672642222        0.80610183891025
C          -12.34506551468840       -3.03855593549834        1.82521087285207
C            6.85523127865753       -4.13235929549501       -0.67101932518610
H          -10.67654305236503       -0.88359116226997        3.82406448350379
N           -5.04248077783467       -1.72514586974498        1.71852683874533
N           -7.85676003178077       -1.50974624682823        2.20285877685131
C           -3.75950287538964       -1.82682875059323        1.27018305098201
C            5.57971742566302       -4.01492083883911       -0.17074166735842
C           -9.21472327885026       -1.54204392232465        2.26978558634776
H            9.49405399460213       -0.22972007865387       -5.52520297021049
O            8.45667657493704       -3.75905122071095       -2.32206621713964
C            9.42974989379550       -2.23218438253404       -3.98720137997749
C          -14.25602356964539       -1.59156287053495        1.96351001979437
C            7.15194844213436       -3.61486726710581       -1.95148572575702
Zn          -6.72310058136197       -2.40770135171628        0.80270823235913
C           -1.37800120535556       -2.23788058059868       -1.36006594237186
C           -0.02991020096408       -2.34567721204420       -1.63224444997943
H            0.34862466828201       -2.04119139912681       -2.59705443530660
H          -15.31508370716289       -1.45498086712147        2.12375780214172
H           -2.04501973602072       -1.85086737282469       -2.11428569168481
C          -11.52526451170358       -1.94810628730157        1.54983771932387
H            2.39387194262111       -2.80192042416748       -1.99486647983362
C          -10.07213230880288       -2.12204866101124        1.33312894683784
C           -3.34050055200150       -2.55587098582856        0.15568156508015
C           -1.89250386337545       -2.62823138554915       -0.12575455944461
C            8.84078182878209       -3.60780325836480       -3.67776400620586
C            0.84919379537868       -2.85390357912710       -0.67431960266623
N            2.19528324090777       -2.97469982207724       -1.01965140910969
H           10.12054439732024       -1.93239734589493       -3.19202652973970
C            4.56745747730244       -3.40093921457708       -0.91464156541287
C           -1.00935591631011       -3.12852910683933        0.82741687222713
C            0.34088258378128       -3.24278869227821        0.56374216779235
H            8.00828304988934       -3.82308235886905       -4.35037109606639
H            9.99452166103202       -2.30248617236581       -4.92689138514605
C            3.25361000941100       -3.28895326836485       -0.22618541501475
C           -9.65487415614514       -2.90902302706690        0.25888579574886
C           -4.18887034065607       -3.32326377671473       -0.64723592227872
C          -13.44602295903876       -0.50046113386424        1.69329004971510
H           -1.38987951261229       -3.46293401833276        1.78094200489029
N           -8.36288218463138       -3.18615114878021       -0.07068551479538
N           -5.55014922337337       -3.34338707249638       -0.58775362523460
H            1.00352792377664       -3.64136425426790        1.31292045993724
C            6.14840270035766       -3.01941356087493       -2.69291658808978
C          -12.08878584420762       -0.67640966550647        1.49377289740232
O            3.16166222026669       -3.48107803270826        0.97954737449918
C            4.86464814447657       -2.91247708210150       -2.17949901530264
H            9.62725296137645       -4.35168508343447       -3.83845893711524
C          -10.54128690758434       -3.59615201802238       -0.63862684212174
C           -3.72957224435157       -4.28537078273889       -1.60817391889871
C           -8.40169161700637       -4.08026631111802       -1.09850271501155
C           -5.96622521910115       -4.29739628811076       -1.47080233473833
H          -11.61028884897198       -3.52295101487427       -0.62912837747092
H            6.37218800061012       -2.58811755682438       -3.65459986010015
H          -13.87453259833283        0.48943241237672        1.64210565322993
C           -9.76542140392401       -4.33381956344557       -1.46898565508853
H          -11.45665985452728        0.17485054705454        1.29052982404994
C           -7.29296563264718       -4.64135912711835       -1.73789469324813
C           -4.82958773414348       -4.89919566680338       -2.10698074123883
H           -2.70264121776885       -4.49235690490260       -1.83412511182788
H            4.12903306214327       -2.40170210251021       -2.78028274243353
H          -10.08027890426527       -4.97680876978847       -2.26662197659475
C           -7.54992916348751       -5.67614246056986       -2.76297520776897
H           -4.87133880529968       -5.69769065784298       -2.82056206921723
H           -8.48341803913597       -7.02113982249019       -1.38252236426302
C           -8.18720280931691       -6.86266956118649       -2.40944235788790
C           -7.16401011131437       -5.48774034300455       -4.08706763402531
H           -6.67494604335776       -4.56961731580571       -4.37463956480063
C           -8.42584063078570       -7.84067222103452       -3.35825693138403
C           -7.41265305845457       -6.46249619075244       -5.03662536771638
H           -8.91403229799797       -8.75998899558090       -3.06981293233136
C           -8.04180383299291       -7.64256528457406       -4.67487343929242
H           -7.11511608307076       -6.30394636730024       -6.06260714054398
H           -8.23291609984052       -8.40572554212494       -5.41444773966821
H           10.64169409013469       -6.51055999300222       -3.19443678331002
H           10.58910468372311       -8.21326500143821       -3.64107716349846
H           12.09754975104992       -7.49929001762632       -3.06943009951674
H           15.54456190097393       -6.90545673362592        0.79889575220848
H           14.71954490057556       -8.46000038222491        0.89625720895356
H           15.83003499886593       -7.97598981367270        2.17304273527603
H           13.94035144568513        3.60649923648727        3.04041987659054
