# Supplementary material for: Molecular folding governs switchable singlet oxygen photoproduction in porphyrin-decorated bistable rotaxanes
Source: Commun Chem. 2024 Aug 7;7:171. doi: 10.1038/s42004-024-01247-7 (PMC11306352; doi:10.1038/s42004-024-01247-7)
Supplement: Supplementary file 4 — Supplementary Data 1 [file 42004_2024_1247_MOESM4_ESM.zip › paperstructures/H-1a_2+/open_conf20.xyz]

291
open_conf20, charge 2
C            1.11285554384209       -1.67069379992949        1.10774604397450
C            1.30274799802410       -2.84912119210058        0.39202554366733
C            2.08877633081071       -2.91485409209932       -0.75192646792595
C            2.69236967755326       -1.74326948582074       -1.19047608557437
C            2.53319468723401       -0.55897978563742       -0.49073287679473
C            1.73768032924895       -0.52132516666904        0.64531956782662
H            1.64163884468181        0.41109322582726        1.17527812361268
C            0.29472085171988       -1.70602181027920        2.39198603293755
H            0.84398986782467       -3.75310338622701        0.76001433273749
C            2.33828053099892       -4.25835333663818       -1.42423602229521
C            1.70118948049316        6.30028416510383       -2.81516772445450
C            0.16978454518220        4.67867278867364       -3.69446765797843
C            0.52792224765386        6.01022817115862       -3.51622983454093
C            0.97296529195415        3.66489971939732       -3.19342367986875
C            2.48912084532189        5.28557334113765       -2.31712277905104
C            2.14246876575899        3.94911016354278       -2.50142544606530
H           -0.73172711429266        4.41049133496431       -4.22230546102298
H            0.65528892149577        2.64661833066736       -3.35368156912469
H            3.39092092469369        5.53360588529612       -1.77873579041518
H            3.33137712962137       -1.73719340803227       -2.05700291013202
C            3.27356077937818        0.67123168903099       -0.93352761174185
O           -0.17854332901399        7.09398340286788       -3.94144241422103
H            1.97088863283059        7.33458011403868       -2.67319147828639
N            2.34757463600585        1.70043776626218       -1.45361152571691
H            3.97787476473373        0.40440309396360       -1.72258923783390
H            3.82641811218466        1.08062459759317       -0.08635530238064
C            3.06092632739008        2.87715975968514       -1.97794908104740
H            3.72798965114239        2.53546874117710       -2.77511513947785
H            3.66147905299263        3.28969046052924       -1.16515483638004
H            1.70099585800007        2.00503988202440       -0.69807687334578
H            1.77781866752151        1.26335316976752       -2.19416913170546
C           -1.13408313057781       -2.17868449209817        2.09020841990177
C            0.21929954456001       -0.33958010346363        3.08132055911660
C            0.95999498612050       -2.68641234844542        3.37150462012773
H            0.43647722361190       -2.67736640411873        4.32550350015338
H            1.99712746392312       -2.40557322648102        3.54416102290645
H            0.94179819193411       -3.70426140878708        2.99167785787901
H           -1.70460589469502       -2.26641828207810        3.01260502100209
H           -1.13923952175479       -3.14891845345810        1.60068514144255
H           -1.64623727531705       -1.47376888711175        1.43978638237018
C            1.01283689603727       -4.99168234093152       -1.66864885964066
C            3.22711991021016       -5.09845481349427       -0.49468051706955
C            3.04358251780163       -4.11173320142366       -2.77676176135189
H            3.43617943859957       -6.06716546353249       -0.94431396389057
H            2.74142357331812       -5.26495016540203        0.46359472785237
H            4.17280734301672       -4.59261064932191       -0.31117128131214
H            0.36733458795487       -4.36920252564330       -2.28383767226299
H            0.50204644753641       -5.21901552758950       -0.73715457438231
H            1.19854536228077       -5.93078567136240       -2.18653322366113
C           -1.31487292071190        6.93054427705596       -4.77263068397236
C           -0.94152445567473        6.60439854066176       -6.22050321298332
H           -1.81258763583618        7.90090622291443       -4.72162537401979
H           -1.99448914944183        6.17241907956955       -4.36543310686589
H           -0.24110738053858        7.35913544946305       -6.57954291412603
C           -2.15995107615505        6.52856394781568       -7.14262376666826
H           -0.42241185152691        5.64401843065302       -6.24626408453064
H           -2.87717074620259        5.81890538375097       -6.72222637125016
H           -1.83431850271987        6.13034949861306       -8.10617238520730
C           -2.87435497569250        7.86095410748102       -7.38397462959267
H           -3.75733036296425        7.65808478973746       -7.99492898341607
C           -2.00258837203031        8.88558691775292       -8.11126513973776
H           -3.22032542871799        8.26501108409777       -6.43256012931713
H           -1.53594147543508        8.39491377096836       -8.96847078769171
H           -1.20396982228647        9.23036796206485       -7.45235774494715
C           -2.78803666513740       10.09599773097763       -8.62143487842564
H           -2.13841163905940       10.67866513818567       -9.27916620459700
C           -3.29735753083405       11.00266427497496       -7.50081480716080
H           -3.63220481963908        9.74969322722723       -9.22143114553314
H           -2.44372410631484       11.30984423157142       -6.89267650261749
H           -3.99035818719441       10.43930905643175       -6.87457823207182
C           -4.01192834811020       12.22971914212806       -8.06561231436019
H           -3.33363211311155       12.77744779595179       -8.72141888757117
C           -4.54578941123928       13.17452956648274       -6.97308920591271
H           -4.85765572592185       11.90012403424744       -8.66945159480014
C           -3.44110270404925       13.80796351332423       -6.21638697941632
C           -2.58013340057930       14.82674216662368       -6.57710794117792
N           -1.74109954136129       14.98851835578023       -5.53548647337313
N           -2.01687215322869       14.15190757575788       -4.58099208931741
N           -3.03346189973203       13.44314894735885       -4.97667259646363
C           -0.63596253504674       15.89243903068391       -5.41201408393951
H           -2.53978057586477       15.41657677367003       -7.46828171541593
C           -3.59710574091832       12.45346631010744       -4.10730075163393
H           -2.94833825768788       12.36450223458790       -3.23865305661629
H           -3.66751712837058       11.49650836281822       -4.62116938967988
H           -4.59247434859548       12.76027170692759       -3.78324381454300
H           -5.19718047426489       12.61902093272196       -6.30007988669084
H           -5.13329273571215       13.95805835798395       -7.45320348028610
H           -0.95057097098754       16.89496139254785       -5.70614034406554
C            0.56726195959970       15.43830475694043       -6.28147184906154
H           -0.33697499001826       15.89740738865821       -4.36242076150115
H            0.35816202305789       15.62699039553355       -7.33583587167180
H            0.72704487854218       14.36612845691324       -6.15820814130304
N            1.75999272705094       16.15037138748150       -5.91659226869057
C            2.01783289045490       17.40023007828085       -6.60082440906610
C            2.57586122547622       15.72519912546244       -4.91507367395666
H            2.93307838746982       17.34014987437859       -7.19409746711888
H            2.11349634193056       18.22347790813711       -5.89114591471565
H            1.19438094809363       17.62366811984618       -7.27286263609647
C            2.27063505833154       14.58790376819344       -4.13275738677464
C            3.12042319378946       14.14750216119858       -3.15630360288920
C            4.32247454941842       14.82778276798852       -2.87992320026056
C            4.62174502198241       15.97498081690054       -3.63679945545274
C            3.77682439062400       16.40852104471696       -4.62310053310382
H            1.35617389156957       14.03984674402421       -4.28045987836979
H            2.88010806412671       13.27408097669981       -2.56985011077263
H            4.05568562813498       17.28239053578622       -5.18562987363540
H            5.53905791826593       16.50211106620323       -3.42706631181638
N            5.23876611949469       14.44336423273638       -1.95442841094490
N            4.96132461301297       13.47910401766937       -1.18076446234388
C            5.87800204903333       12.83533793629774       -0.43583601033818
C            5.52550121368225       12.24170706651636        0.81670925180349
C            6.45603037645613       11.45368145043590        1.44567487408865
C            7.73855267193041       11.18306896056304        0.91613596508262
C            8.09337973285951       11.77582561898461       -0.32974067667987
C            7.15434823858282       12.57291146490113       -0.96009378656799
H            7.41125321683456       13.01661024109342       -1.90963426745023
O            4.36499413161654       12.44080891708767        1.49095758465950
H            6.20551492907587       11.01310134371264        2.39846249913310
N            8.63691816020899       10.41186616189330        1.56891978131540
N            8.25764739623525        9.69550646538909        2.53943730293038
C            9.01036699076629        9.12959913165716        3.48151231720120
C            8.68585271767129        7.82276798510237        3.92128130855167
C            9.31468085513939        7.27791751712365        5.00306623316443
C           10.28057358606880        8.01863617544525        5.70481176436912
C            9.98401283837067        9.86634658178322        4.20329880845130
C           10.60292786804585        9.32019714791712        5.29177390642181
H           10.21517135961762       10.86912305713879        3.87860327165267
H            7.94844320639664        7.26318367809030        3.36935662890098
H            9.08666543383687        6.28083012186566        5.34598160048989
H           11.35644565666379        9.86541630411661        5.83948952219661
O            9.25594914322369       11.63964988952554       -0.99132422391810
C            3.21862122385731       12.92593873843296        0.82097830278198
H            2.44371932590226       12.97271584677864        1.58481648666684
H            2.91732761457073       12.24411900680583        0.02272721550626
H            3.38987157733158       13.92214599881937        0.40496980579953
C           10.35079800148597       10.93432162101525       -0.43815437628551
H           10.67149436008701       11.37616617294116        0.50663667324194
H           11.14471486319451       11.02074877371875       -1.17872970699333
H           10.10224992633633        9.88435650982759       -0.27212993167362
N           10.92320792626149        7.45517361317689        6.81055164275197
O           10.64275298157102        6.29787327055224        7.13494296206998
O           11.75119472745163        8.12993942950581        7.42802017459112
C            8.63001088163260        1.56859287445078        2.46575115099329
H            6.91243470569279        2.60229511450010        3.18337852010731
C            7.26289792231248        1.79693738998024        2.55849048332908
C            9.10783893435501        0.54591355939423        1.67538309691626
H           10.16845071403060        0.36108323730884        1.60428634928951
H            4.89726602809346        2.11339978573641        3.70458058459054
H            3.38537666138574        1.69316012808088        2.87769316612077
C            4.40195140759612        2.06622069006586        2.72987792458005
C            6.37196727000008        0.99882158749395        1.86317311182590
H            5.24317898752383        3.59275890619260        1.45303532528404
O            5.00840467152840        1.10335622609446        1.89475080322978
C            8.22604727080295       -0.25387915677731        0.95939343923810
C            4.35381890893670        3.45979544382738        2.07426949596555
C            6.86081827999789       -0.03874793643585        1.03891860678397
O            3.25041888895731        3.62461894730453        1.20983483359744
H            2.18001024916287        4.90514551035994        2.42046340298993
H            4.34297304642069        4.23471254252151        2.85140294351340
H            8.62330435965155       -1.04700901084605        0.34669850756004
H           -5.44511187962650       -7.06714529180671       10.40217188919529
H            1.25867563002749        4.71822897620317        0.01803785315456
C            2.05040897640704        3.95706535157241        1.87923843051758
C           -5.53114950015939       -7.63257809751027        9.48625371020154
O            5.89310500054800       -0.75485219782212        0.39054870693969
H           -4.10365068891623       -9.11436859203690       10.08057821332910
C           -4.77937845329053       -8.78234073830774        9.30606249947120
C            0.92199377968704        4.11384585118770        0.86884712439906
C           -6.39385139802917       -7.21191511702235        8.48710916939840
H           -6.98432015548894       -6.31778293458806        8.62311192174997
H            7.00339711586026       -2.44649747654539       -0.05903910115390
H           -1.49773027762941        3.32915924193251        0.39142066201664
C            6.27082295935108       -1.76855393071806       -0.51056451283478
H            1.77364008819015        3.18024692143284        2.60260733270456
H            0.08502644174385        4.62352194114869        1.36139625263913
H            7.40566131830490       -0.31772411515544       -1.65248977295534
H           -0.65309973471590        3.43511939544609       -1.17927922250719
C           -0.73991524253328        2.86011220855505       -0.24879090140285
C           -4.89189196331645       -9.51078446678579        8.13502850133177
C           -6.50338819828418       -7.93526017468788        7.31269227479847
H           -4.30250054747298      -10.40476095448610        7.99114415742145
O            0.50429973024120        2.83369696429989        0.42593541013738
H            5.34570365277726       -2.31586533955605       -0.70360823871117
C            6.80752972179819       -1.22042258271824       -1.83770264810616
C           -5.75530542616359       -9.09427581023924        7.12563612428308
H            6.44488316428546        0.79792777042018       -3.58866424067746
O            5.71877429018493       -0.91297334132137       -2.68094493025154
H           -2.23933224615748        1.43190360255318       -0.81632417861170
H           -7.17953653499006       -7.61191552127016        6.53467580073949
C           -1.17525837376315        1.43270950111431       -0.55439883104209
C            6.10047681499771       -0.21303870482103       -3.84689296811680
H           -4.66592342844744       -7.32467891646377        5.47635870396188
H           -1.01858796059153        0.80563869983438        0.33016861657710
C           -5.87683642051223       -9.86839168210200        5.86955402776901
H            7.45210386205161       -1.97112820841969       -2.31967589839920
C           -4.87446736499557       -7.94501030599887        4.62733705503382
O           -0.40161988823241        0.94427773659168       -1.63453397524412
H           -6.78949409305219      -11.33960596723848        8.13875834165251
H            6.91775184463525       -0.74306999684658       -4.35611559177615
H           -6.54840401846142      -18.62480430988417        6.44075572468320
C           -6.77976523960650      -11.80507254188785        7.17306546554944
C           -5.47615778244300       -9.24652919505938        4.68699455105171
H           -5.84068022379807      -16.64760790374478        5.15150402833487
C           -6.36759755095638      -11.17073405313059        5.95276238395257
C            4.90723547851786       -0.13258350229104       -4.79024812639708
O            3.96635554582963        0.79549696988184       -4.29108725785145
C           -4.61461269421112       -7.69190408532750        3.32297469012545
H           -4.15238972498078       -6.82219941817283        2.90050900557073
C           -7.21258813303062      -17.77830298564909        6.34643096955349
H            5.25498478862043        0.18775079333942       -5.78294076421821
C           -7.14300587583411      -13.06960045367861        6.85449217469644
H           -2.25936420887564       -0.85542473268351       -0.75054729851341
C           -6.81387447383385      -16.67006122229763        5.62016940514156
C           -0.69575473021053       -0.29657785936261       -2.11692790224076
H           -7.49128736577738      -13.84263301741984        7.51058096675047
N           -5.56207169950448       -9.77270724859294        3.43297031863968
N           -6.51078583011414      -12.03723222834982        4.91099737941080
C           -5.06315064789851       -8.83487894461688        2.57927824004235
C           -1.66279933917988       -1.13423205921155       -1.60259644529145
C           -6.97496991514035      -13.20591342405364        5.43508516483651
H            4.46733901434653       -1.13340719679459       -4.87837541887036
O            1.01723236971642        0.15903926417868       -3.66213901847436
C            2.80252762160132        0.91379758075409       -5.08064487212127
C           -8.45957861220924      -17.80392976986280        6.94940161162166
C            0.05465662239895       -0.71334715226969       -3.23772463855667
Zn          -6.15271824430242      -11.65180281183063        2.95498470091523
C           -5.04639130954552       -6.55564705302832        0.47654131587836
C           -4.50341821623437       -5.47108925977243       -0.18600764724941
H           -4.98972381784178       -4.51089508564569       -0.14342057918135
H           -8.77063451339735      -18.67019584072628        7.51407246665585
H           -5.96577139859404       -6.43592958708654        1.02978713890366
C           -7.65633753655858      -15.56957803097578        5.49514023005866
H           -1.81010903409250       -4.82559223707008       -2.00205039517442
C           -7.22097921913923      -14.38022742073727        4.72535077308227
C           -4.98440888885671       -8.95186972235722        1.19086034066636
C           -4.43313206276221       -7.80473988530702        0.43946777557326
C            1.76669291751032       -0.18608698681870       -4.81736802414435
C           -3.31396734425821       -5.61477065874695       -0.89479834074196
N           -2.66797323650447       -4.55646632624167       -1.53837608191486
H            3.06683267567889        0.90255614928996       -6.14524026096096
C           -1.91081835189201       -2.38355615195744       -2.16976952324922
C           -3.26346680754613       -7.94985345761889       -0.30348686338200
C           -2.70795676568340       -6.87021204875163       -0.95717273446933
H            1.09904496299557       -0.27068818794504       -5.68225747201298
H            2.36678222902815        1.88400788082207       -4.83409339344435
C           -2.94214645512697       -3.22655275898502       -1.49945023723701
C           -7.08317996481416      -14.51825788374786        3.34515660949870
C           -5.36890957483964      -10.08157414655477        0.46827235880067
C           -9.30579369916078      -16.71421941894102        6.82492470111631
H           -2.77920775507483       -8.91387465434338       -0.34472763535511
N           -6.71439999054742      -13.53654038244227        2.47562470258171
N           -5.79912826468897      -11.26089521822638        0.99711851448128
H           -1.79013854609815       -6.99603865688025       -1.51302367529406
C           -0.23980500998246       -1.92713583897161       -3.83477528360488
C           -8.90619621367258      -15.60159260773733        6.10554592395188
O           -3.90637420269661       -2.72837574868890       -0.93854294182372
C           -1.21462146312110       -2.76206659485828       -3.30647410319250
H            2.27236302296585       -1.14443735868055       -4.65808102714841
C           -7.36427546337453      -15.72726305771616        2.62342757238238
C           -5.37795143025721      -10.15938616484655       -0.96490277962950
C           -6.76330153511681      -14.08050748866533        1.22748964896703
C           -6.04598327313317      -12.09381099081099       -0.05278576023992
H           -7.68122714132995      -16.65046539933533        3.06713061655808
H            0.28132521237831       -2.24565739893046       -4.72227405067899
H          -10.28046846700419      -16.72998994058549        7.29016051746454
C           -7.15848095254730      -15.45828700836235        1.31272428554445
H           -9.56616201340618      -14.75203771572587        6.00574897567924
C           -6.47366141181621      -13.41838771765340        0.03496638865333
C           -5.80056715299320      -11.40460571735071       -1.28784075213555
H           -5.11642523490681       -9.35843351207843       -1.62772628259153
H           -1.44466323840965       -3.68345074657682       -3.81968912912629
H           -7.25757163373151      -16.12483998774094        0.47894560054376
C           -6.62351993177032      -14.17787268465571       -1.22708513643202
H           -5.94828140388355      -11.82141039290119       -2.26455058167782
H           -4.54139663493706      -14.09636305576424       -1.70950771745236
C           -5.51428206507545      -14.44428314271875       -2.02462040144260
C           -7.87291266720921      -14.63815851972115       -1.63260418202845
H           -8.73793391195650      -14.42894150222227       -1.01991913105898
C           -5.65164511141193      -15.16069405638278       -3.20022309256410
C           -8.00921286941518      -15.34685316415939       -2.81322778923911
H           -4.78208325415274      -15.36821712802706       -3.80632531216366
C           -6.89922920250060      -15.61233378104446       -3.59872242171318
H           -8.98479805162747      -15.69457363246550       -3.11972336651437
H           -7.00594868156045      -16.17018245992892       -4.51717260200624
H            3.15927333845951       -5.09234069571325       -3.23433268894191
H            4.03470226893030       -3.68018525570375       -2.66444343800585
H            2.45224742541412       -3.49232473631398       -3.44719593865126
H           -0.39261473763621       -0.42135851873375        3.97759162692236
H           -0.23179207502688        0.41061759311959        2.43654143317279
H            1.21019192570323       -0.00816039582897        3.38277203906177
H            9.31190904851187        2.19581346804446        3.01825019679161
