# Supplementary material for: Molecular folding governs switchable singlet oxygen photoproduction in porphyrin-decorated bistable rotaxanes
Source: Commun Chem. 2024 Aug 7;7:171. doi: 10.1038/s42004-024-01247-7 (PMC11306352; doi:10.1038/s42004-024-01247-7)
Supplement: Supplementary file 4 — Supplementary Data 1 [file 42004_2024_1247_MOESM4_ESM.zip › paperstructures/H-1a_2+/open_conf19.xyz]

291
open_conf19, charge 2
C            4.58033960765821       -1.85397133854521        1.60338385449562
C            4.10348731840231       -3.03138555628227        1.03488200942683
C            3.61303880313626       -3.09264303233834       -0.26524383180944
C            3.58602814515924       -1.91833047332651       -1.00478822580164
C            4.02987396348049       -0.72577032070562       -0.45492289087559
C            4.53087626628749       -0.69647889378973        0.83848354458348
H            4.88008777885160        0.24210550338836        1.23057283094883
C            5.13166365233499       -1.87426548283488        3.02213622594031
H            4.12636736277453       -3.93552069044978        1.62236687355645
C            3.11789347554807       -4.42005932235296       -0.82124201854674
C            0.56868142336957        5.45412814981121       -0.31033299749914
C           -0.94700228027116        3.67122482797750       -0.84797504857590
C           -0.73515263629998        4.95782099135070       -0.36479048962512
C            0.12765928596947        2.90229819532026       -1.25855485340781
C            1.63074983266192        4.67851235888917       -0.72519051363225
C            1.42605911626657        3.38783802824411       -1.19839795180581
H           -1.94169144678402        3.25922077406017       -0.90846971651998
H           -0.06170932997852        1.91257487924900       -1.64339948333304
H            2.62898656182640        5.08929370162389       -0.70993962733450
H            3.21319580845012       -1.91341329689678       -2.01367826494997
C            3.94300715355533        0.54659004680339       -1.25064255147808
O           -1.69784729601025        5.81576204308817        0.08213563109681
H            0.71916453618532        6.45373978746698        0.06428596005319
N            2.75464538376936        1.33300768762934       -0.85396562544114
H            3.85257892230156        0.30778637425782       -2.30900856854253
H            4.82276227123495        1.16997361392401       -1.08802242564455
C            2.58453836511105        2.55726793247777       -1.66706180370160
H            2.41270933030564        2.26951253904307       -2.70607185207134
H            3.50809045619949        3.13351804423088       -1.61053081457758
H            2.85944545329648        1.58777240266019        0.14842439034340
H            1.92143262494274        0.72951133780579       -0.94261921502781
C            6.28705802370169       -2.88327415223910        3.09975482911790
C            4.01664421494453       -2.29046553562685        3.99308379240749
C            5.66881189695246       -0.50789232884397        3.46037232944905
H            6.04765919821245       -0.57918445289636        4.47805513681634
H            4.88696918380282        0.24661750768188        3.44488652339903
H            6.49009166874942       -0.19388553558830        2.82024137574771
H            6.72552225001327       -2.87648120523250        4.09574739810574
H            7.06359623808416       -2.62664497306939        2.38175480336064
H            5.95212098603201       -3.89542931047703        2.89006971642258
C            4.23570268804780       -5.46786105905447       -0.71742269869823
C            2.69530750637770       -4.31988262503099       -2.29077937134278
C            1.89921518997998       -4.87749248471684       -0.00678369902837
H            2.35752037100708       -5.29476483221994       -2.63688000311419
H            3.53168745124945       -4.01590408868684       -2.91548145319632
H            1.87281023764047       -3.61925136706580       -2.41765543652035
H            4.50088473883074       -5.67132013837217        0.31639300345326
H            5.12794469199187       -5.12376176914648       -1.23663246716190
H            3.91607323305442       -6.40458362472396       -1.16966678435604
C           -3.07046269535188        5.49861112516721       -0.06374720256564
C           -3.56236177348467        5.62121975125411       -1.51188070363974
H           -3.57436002099099        6.23784054504619        0.56436534232579
H           -3.28934907372231        4.50493863894017        0.34453599003631
H           -2.96345466238864        6.38467526973624       -2.01032852909264
C           -5.04537427323257        5.99590484147259       -1.58680189871500
H           -3.39976257793070        4.68143428251282       -2.04112603918556
H           -5.59425616615373        5.41175005892721       -0.84454930146445
H           -5.43461956521032        5.71906418327909       -2.56856920216264
C           -5.30371152974021        7.48815564789017       -1.35778301431959
H           -6.35953449525160        7.63301066574189       -1.11875240705598
C           -4.96031627094828        8.33217355085397       -2.58552240856639
H           -4.72240578055291        7.82467361255530       -0.49924213351461
H           -5.61052219220894        8.02383525841500       -3.40762069359260
H           -3.93141273591360        8.13628413319342       -2.89312117956296
C           -5.13485504942961        9.83601018727845       -2.36254928524532
H           -5.07910983003918       10.33666512800189       -3.33240436958084
C           -4.07471898232534       10.43453393974565       -1.43776289875672
H           -6.12893345900265       10.02887357350194       -1.95404695024957
H           -3.08796745647920       10.13744610886383       -1.79935536085386
H           -4.20327112102509       10.03430542066761       -0.43156441356572
C           -4.17347536138223       11.95869530181296       -1.38878569209580
H           -4.07627131398942       12.36510053029271       -2.39592059461431
C           -3.11300855371507       12.58130784659626       -0.46822207390054
H           -5.15861010915755       12.24081565713244       -1.01654094058151
C           -1.73732016441180       12.33700943802275       -0.96209046932981
C           -1.17143914872741       12.56945132948778       -2.20206220733541
N            0.10851313068737       12.16305845705469       -2.10755902245780
N            0.36483606133218       11.70031911089494       -0.92028908268567
N           -0.73303848253608       11.80019019800245       -0.22842660365072
C            1.11443074370145       12.14163366011269       -3.12823512292690
H           -1.59428953584666       12.98997335734673       -3.08976773191556
C           -0.75700590353429       11.37401633824523        1.13945933174723
H            0.23573157524231       11.00673140007974        1.38988847980166
H           -1.48767298849529       10.57659923109685        1.27421345949276
H           -1.01092738051664       12.20862334054797        1.79298804735050
H           -3.22713916649010       12.17641141815315        0.53637817339748
H           -3.28171304342124       13.65970790198369       -0.41987270614706
H            0.81891412453003       12.81252302806853       -3.93456168999573
C            1.30620666716262       10.69826499715686       -3.66741020232723
H            2.05701031595588       12.48337643593607       -2.69667136351293
H            0.39402835266071       10.37350398307523       -4.17222263676069
H            1.49034111685798       10.02510939995692       -2.82866444689597
N            2.39254958893531       10.62593806550832       -4.60204244368807
C            2.07653738024471       10.85213291415135       -5.99707867769337
C            3.67728875492443       10.42031029995464       -4.20578792550954
H            2.20382186602866        9.93863350570053       -6.58276049135993
H            2.71204362625014       11.63180853230987       -6.41928168060710
H            1.04228401493779       11.17139430327651       -6.08854683576978
C            4.04559656531341       10.38969924717788       -2.84134205450934
C            5.34195017346845       10.17497235727938       -2.45985608355366
C            6.35371965183570        9.96378936403192       -3.41705892578355
C            5.99480866983491        9.99727345136930       -4.77691977121185
C            4.70011737533108       10.22363896139075       -5.15913636534913
H            3.31546776161258       10.54645688497693       -2.06570051777285
H            5.61470158085052       10.16301861730531       -1.41564978099371
H            4.47238485301592       10.23450171242372       -6.21078974859392
H            6.76769621138453        9.84013103930124       -5.51262002485410
N            7.66495991934539        9.74345050320835       -3.14175067303296
N            8.02647898025556        9.59242658472610       -1.93438607643861
C            9.32307807792319        9.60690001672211       -1.56502714466258
C            9.77816661813300        8.84801655686482       -0.44237034082831
C           11.08786866699653        8.98624443788751       -0.05571739639875
C           11.99668700711374        9.87223566378223       -0.67634532327314
C           11.53346505159565       10.65947214289273       -1.76911943933474
C           10.22284119247335       10.49182514221326       -2.17963007703256
H            9.86750852601523       11.07337734504369       -3.01637895168370
O            9.04962049588739        7.93128236008852        0.24147304523867
H           11.45258421812666        8.40460486720463        0.77691907853560
N           13.25980546717716       10.03685553327396       -0.22142624903389
N           13.75609590333149        9.18786457133477        0.57233262083243
C           14.82193811666014        9.33973516853815        1.35998827051311
C           15.73173830271528        8.26442673510369        1.50170701182494
C           16.73249148651009        8.31958719884358        2.42929407013177
C           16.85372352717195        9.43842871813485        3.26981990190741
C           14.95519547752297       10.46024761410364        2.21866111372387
C           15.95048979576325       10.50523235551667        3.15349505575709
H           14.24855260830271       11.26989280176641        2.12045509763235
H           15.63358375177703        7.41389370107519        0.84638540458139
H           17.44156268011806        7.51377012631698        2.53939001943424
H           16.07224625171756       11.35934717042511        3.80212515412015
O           12.24685429282468       11.53734719381961       -2.49646121679922
C            7.63896066511239        7.94067777174924        0.16846035368274
H            7.23615779276863        8.89439863703513        0.51631128724176
H            7.32044948652797        7.13389781711581        0.82585007548660
H            7.29157760875647        7.74644950042507       -0.84909589619406
C           13.60731000077890       11.80596000160476       -2.21771484768461
H           14.21017579850295       10.89679183899288       -2.26479163532964
H           13.72778913979482       12.26043083324247       -1.23294428539357
H           13.92176109952917       12.50367435246291       -2.99270845057729
N           17.87898581971587        9.49203009695480        4.22019612273884
O           18.67856151869025        8.55575639283778        4.28682172224196
O           17.95187888656693       10.47495626678420        4.96154335806506
C            8.79073849385136        4.60351000589550        0.01486727007568
H            7.49635727291090        4.31220685472269        1.67660719652357
C            7.59468331464947        4.21951403273277        0.60737821948077
C            8.95456046348430        4.48656434819361       -1.34799929424005
H            9.87776809007892        4.79207962187538       -1.81496494947730
H            5.34505855095881        4.56790509468781        1.98925749157172
H            5.65431439025594        2.83668578407826        2.30435390715270
C            5.07416868167659        3.54558844773045        1.70012654863422
C            6.55833885153505        3.71549854909466       -0.15959357181465
H            2.99807373282511        3.94559468042488        1.26387934769978
O            5.33119289106837        3.33989431569895        0.32424586238866
C            7.93253254295870        3.96498700957909       -2.12972927463834
C            3.58300332112247        3.35970721832630        1.98041041894654
C            6.74021497894221        3.56583150372550       -1.55228835953539
O            3.23643435372200        1.98523083350196        1.88811231107318
H            2.37931498472595        1.93220271611965        3.76837073337908
H            3.38543324671973        3.72550724933954        2.99364817338848
H            8.08568082718833        3.87574391592632       -3.19314109946641
H          -10.38390363677000       -5.86351301774605        9.37623607040058
H            0.80036785966875        3.03945364065487        2.04129652245019
C            2.20843735562749        1.55292394061090        2.75317276658785
C          -10.20059431784806       -6.42764735541438        8.47396912803625
O            5.68751838069977        2.99065897735830       -2.21040511518281
H           -8.13764433224167       -6.78207731502831        8.92399345107827
C           -8.93965211966001       -6.94130571927330        8.21827552540673
C            0.80326918324671        1.97638995537371        2.29528527372649
C          -11.22678587968481       -6.64148545692127        7.56805105453008
H          -12.21156341983392       -6.24213097353477        7.76125244986654
H            6.71270105374494        2.41006886559603       -3.92079983316677
H           -0.36474245420408       -0.20996344730448        2.32668753536773
C            5.73577704384004        2.79265078466819       -3.60701404446764
H            2.28427179196920        0.46292019137005        2.76738036916913
H            0.09853334910134        1.81003944827913        3.11886523561871
H            5.94238905822175        4.90775717900446       -3.97916716320751
H           -1.15574996124158        0.04594208584958        0.75345966833569
C           -0.19098057998615        0.03209144078555        1.27407798350364
C           -8.70324147295744       -7.66090003970143        7.06012468418587
C          -10.99542368503760       -7.36949455237134        6.41442845247473
H           -7.72187162418740       -8.06598078944138        6.86070414880271
O            0.37150827885761        1.32175405176999        1.12407483773844
H            4.97770431304069        2.03024683768370       -3.79279961422778
C            5.38690056123027        4.06275599277642       -4.40071458141575
C           -9.73006269508255       -7.88433731937823        6.14787159371973
H            2.31810776720741        4.76355782818833       -5.27816326535032
O            4.01373535204198        4.39403955542944       -4.30724248898200
H            0.31098337079922       -2.03927481881855        0.86516852774289
H          -11.79379821295060       -7.53634844357734        5.70584616503687
C            0.70757444401361       -1.04455982372160        0.64727647920415
C            3.23229268092555        4.19458651449847       -5.45933114776571
H           -8.12460450132357       -6.15875777034175        4.91674130485004
H            1.72105443516014       -0.98268100844765        1.04997961731060
C           -9.48580455302075       -8.65833462422552        4.90897670521619
H            5.68890677527500        3.93095875579763       -5.44555349072291
C           -7.99754181052011       -6.82452552735576        4.08609792351829
O            0.87170764720712       -0.84038537942481       -0.74302963736804
H          -11.16331672774381      -10.04076273578281        6.75121305536284
H            3.74461524193067        4.59725257035044       -6.34388046621767
H          -11.95961930635409      -17.20197139660159        4.56308116006050
C          -10.96671221528439      -10.47139516930972        5.78916367713369
C           -8.62558058606089       -8.10919394262383        3.95887866248278
H          -10.44877473855764      -15.43008024869215        3.75495232805852
C          -10.14080495715098       -9.88168383830569        4.77355467381735
C            2.83267443363130        2.74201580922920       -5.75690316043069
O            1.82915885616699        2.35156461720814       -4.84089729368848
C           -7.25786991896502       -6.63679254547255        2.96778141306423
H           -6.66093623915486       -5.78637407447536        2.70389347324521
C          -12.34929095153116      -16.21651268059852        4.35388041523984
H            2.43713342189503        2.69879934356724       -6.78196926525608
C          -11.40915671449565      -11.65269784871640        5.29790280236006
H           -1.45788191323681       -2.17794210536962       -0.29015264987677
C          -11.49956774454265      -15.22408691944945        3.89832791365198
C           -0.06216042279468       -1.28314284328587       -1.63725232119272
H          -12.03835945454114      -12.37495044862724        5.77951346469556
N           -8.27354861710081       -8.67952805165660        2.77241627527202
N          -10.07989577713467      -10.70666642761810        3.69115480617384
C           -7.43376144674580       -7.80439051529820        2.15174453772512
C           -1.21261369504823       -1.98125309789485       -1.32149361178795
C          -10.85599209643956      -11.78845755732996        3.97977614621145
H            3.70610208755403        2.07823161624013       -5.70173780066245
O            1.41603324657923       -0.34436368686202       -3.20349879924256
C            1.15573839969550        1.15011770606050       -5.14398662177646
C          -13.69563675972513      -15.94843967985643        4.54047627136088
C            0.23598993950741       -0.99349115974599       -2.99099779285100
Zn          -8.96472798616577      -10.43346409925635        2.02225664217077
C           -6.27470937410436       -6.15069204887389       -0.69873853544016
C           -5.42173874929811       -5.17545547264465       -1.17957511171753
H           -5.70441213623528       -4.58375007509933       -2.03404900176569
H          -14.35893250922801      -16.72433825528340        4.89244285158064
H           -7.22414670380148       -6.31487187663522       -1.18566854533373
C          -11.98573551202624      -13.94731580166151        3.63259392228253
H           -2.35922953350436       -4.09043081296899       -0.55463939686272
C          -11.07535125836476      -12.88500989786757        3.14703493105652
C           -6.84800914668132       -7.98001336663318        0.89905960991753
C           -5.93502107338522       -6.92364143219067        0.40709138343549
C            1.83296775349722       -0.09309573374401       -4.53333106031980
C           -4.18921522174729       -4.96726150206232       -0.56733921107508
N           -3.25303685351907       -4.03272608783740       -1.02313477246161
H            1.06510634739340        1.02661537202686       -6.23004792548446
C           -2.08952739814691       -2.39487663500788       -2.32702142423569
C           -4.71232723666376       -6.69324811223297        1.03128104697866
C           -3.84646207898649       -5.73446158302183        0.54644452658515
H            1.66617918092514       -0.97191419499930       -5.16319052419658
H            0.15532830536205        1.25893844746756       -4.71584716171695
C           -3.34379245903789       -3.15510377647020       -2.05783260101235
C          -10.49896783598644      -13.05416602352906        1.88865370092700
C           -7.05892461080447       -9.08178482440242        0.07075358851226
C          -14.18804673267970      -14.68122631540549        4.27387265083832
H           -4.43717201515740       -7.28609013012626        1.89052657244169
N           -9.61371258315208      -12.20760475079366        1.29264059972465
N           -7.88196026355615      -10.13509297024726        0.33377415082375
H           -2.89372334981733       -5.58385608891995        1.03266274398477
C           -0.65699295888807       -1.38149255722873       -3.97639958869351
C          -13.33846346174488      -13.68445511494716        3.82741839139498
O           -4.33946810579976       -2.99515137615062       -2.74718778837046
C           -1.81166766142683       -2.07000124403464       -3.64553040206084
H            2.91007442579171        0.07819072882795       -4.46296151498155
C          -10.78439067205634      -14.15555691686840        1.01258830512815
C           -6.39954685393412       -9.28235255297458       -1.18849158079533
C           -9.31579964974204      -12.74555161883613        0.07697657430751
C           -7.77886210369039      -10.98632981170149       -0.72525368635284
H          -11.46752147787396      -14.95323341151852        1.22827833395540
H           -0.47164304541641       -1.15555137451285       -5.01299200166047
H          -15.23751286918078      -14.46840934828586        4.41486483406403
C          -10.05213039511189      -13.96401966986350       -0.10965174253872
H          -13.72146074780755      -12.69670631414176        3.61555983083585
C           -8.44950942278961      -12.20029325258486       -0.86992641116429
C           -6.84459898367619      -10.46215609632289       -1.68105120532337
H           -5.68428950784951       -8.61292244753488       -1.62376971090101
H           -2.50672567231707       -2.36920878600577       -4.41396458875908
H          -10.01971040575371      -14.57592524176419       -0.98944662860999
C           -8.22773734521261      -12.96608227076456       -2.11781166794928
H           -6.56338689585872      -10.94592936442647       -2.59546611566355
H           -7.27489962765850      -14.60796615426158       -1.13161156778236
C           -7.60395684633952      -14.20982430268217       -2.08048601543076
C           -8.64183355055814      -12.45427296778070       -3.34403212549106
H           -9.13372380774438      -11.49296874559158       -3.37653274249434
C           -7.39592853703890      -14.92475353151763       -3.24669808980204
C           -8.44009503974711      -13.17476922055979       -4.50803306194564
H           -6.90667365220673      -15.88685726907011       -3.20560915854477
C           -7.81548717309501      -14.41058363152821       -4.46290356961311
H           -8.77334765099447      -12.77137214544005       -5.45289324411923
H           -7.65643635377806      -14.97120520473404       -5.37194370163223
H            1.55685968807839       -5.84846262311729       -0.35832440248502
H            1.08730591706487       -4.16258211486324       -0.12366415262821
H            2.13734278364047       -4.96399011557848        1.04995985862557
H            4.40098175110183       -2.32744850747565        5.01018805275001
H            3.62377560142482       -3.27333349646263        3.74752395081712
H            3.19705896707863       -1.57540647957698        3.96242834650715
H            9.58309033802295        5.00245593828726        0.62753975773236
