# Supplementary material for: Molecular folding governs switchable singlet oxygen photoproduction in porphyrin-decorated bistable rotaxanes
Source: Commun Chem. 2024 Aug 7;7:171. doi: 10.1038/s42004-024-01247-7 (PMC11306352; doi:10.1038/s42004-024-01247-7)
Supplement: Supplementary file 4 — Supplementary Data 1 [file 42004_2024_1247_MOESM4_ESM.zip › paperstructures/H-1a_2+/halfopen_conf14.xyz]

291
halfopen_conf14, charge 2
C            9.44839773520314        0.56485994507206       -0.66717828509645
C            8.97279070524216        0.88953596634940       -1.93269309625684
C            8.03829754099122        0.11125985281139       -2.60864317264196
C            7.58511160762459       -1.04258231750094       -1.98449436288917
C            8.05418492864544       -1.40241107257417       -0.72926440464076
C            8.96897491403568       -0.59525584511173       -0.06994970186939
H            9.32492439050907       -0.89986863946495        0.90046105886530
C           10.50409773933216        1.44956458144796       -0.01844047563381
H            9.36384398325860        1.76941666171506       -2.41815858187879
C            7.62155283532786        0.49160343793780       -4.02336676192429
C            2.33909749344345       -2.54617301641303        2.10630717554835
C            3.06535521720190       -0.82799572541626        3.60839778322682
C            2.03098753739277       -1.58050038420929        3.06465829683046
C            4.35452041765684       -0.98242552610878        3.13373741108091
C            3.63307349550316       -2.70419793183936        1.64938250842325
C            4.65408158703732       -1.89642958801712        2.13303094310297
H            2.88177107238916       -0.11367613173852        4.39428447974072
H            5.14346493298847       -0.37482634851213        3.54711924177156
H            3.82140906703003       -3.47498879351726        0.92048553037704
H            6.87927684402189       -1.68972955225694       -2.47291953992558
C            7.61558205224571       -2.71504917880250       -0.13207527572895
O            0.70221495817568       -1.44104399237352        3.36844106432399
H            1.54917404408388       -3.17665289169613        1.72839613969959
N            6.22118207887821       -2.68491158427172        0.36731729391174
H            8.27334515099177       -2.98193789392338        0.69652749575437
H            7.67049193364713       -3.48450791270554       -0.90479082360966
C            6.07550927170108       -1.96302528536101        1.64355193539032
H            6.44071188979049       -0.94390049493159        1.51327449318114
H            6.69761950900606       -2.45069091201021        2.40191936939625
H            5.90082102243493       -3.66262014700636        0.51101920676476
H            5.62819398944169       -2.24550058284649       -0.35741831324284
C            9.99005871507880        2.89319546667010        0.08314127486204
C           11.77004859970542        1.41600707998349       -0.88855913430540
C           10.88257044627689        0.98147897485315        1.39045520781155
H           10.01558862288445        0.97102989136077        2.04771252429364
H           11.61360638179784        1.66635888451111        1.81551170553561
H           11.33141432670017       -0.00870309184266        1.37024548610872
H            9.10230813609649        2.93859849198994        0.71021627940519
H            9.74137187723466        3.30027016440581       -0.89244779615832
H           10.75421670109613        3.52899496486634        0.52514757329745
C            7.12435206121404        1.94331583038183       -4.08288385025326
C            6.50279211516481       -0.40698728189222       -4.56077337664143
C            8.85142160948310        0.33894595272894       -4.93262417689152
H            5.64678423203241       -0.39560101278343       -3.89105865724062
H            6.85392729800490       -1.42748790832142       -4.68957469609145
H            6.18574692150160       -0.04136551522737       -5.53495236532672
H            6.94090356095420        2.22566592203753       -5.11751136796852
H            7.85219620464363        2.63927675889708       -3.67601620220071
H            6.19515523531627        2.05210606991436       -3.52827109401690
C            0.30729072491625       -0.54883955710944        4.40248247247401
C           -1.18869066577002       -0.27052291648717        4.26026476081268
H            0.85435031406863        0.39664042847041        4.31957622689931
H            0.53028203163261       -1.00269109667357        5.37692237643681
H           -1.71580718204358       -1.21628598970475        4.13227950643557
C           -1.44869745237984        0.63705206184860        3.05820546359690
H           -1.54939603216779        0.19334148461642        5.17865942307466
H           -0.81269859524899        0.29363589362862        2.24153710546250
H           -1.15432541721569        1.66021108885413        3.30388491135556
C           -2.89295574961463        0.62264365483605        2.56297586366811
H           -3.22195209551843       -0.41325879324924        2.45395178537969
C           -2.99533500390708        1.32548939012542        1.20872533730740
H           -3.54977319712208        1.10104883752362        3.29162447509739
H           -2.19003903212552        0.94886653785047        0.57601244394000
H           -2.84754455866321        2.39971993228638        1.33998152660754
C           -4.32740899222131        1.06938064998453        0.50887048982359
H           -4.46365273097769       -0.00915468292852        0.40358042810058
C           -4.41534231266935        1.71916394785409       -0.87480575199194
H           -5.14331656027834        1.44553152744144        1.12963771021558
H           -4.40860404998408        2.80598740830814       -0.76995744769479
H           -5.37158505978869        1.43753502541532       -1.32066783817666
C           -3.27355433607893        1.28473852616425       -1.79378279464564
H           -2.35558357270601        1.79328242138101       -1.49885462414154
C           -3.56469361758112        1.61616410585651       -3.26619058802174
H           -3.11236747959201        0.21308167347562       -1.68521770292108
C           -2.40587153817151        1.24777656101935       -4.11079739764887
C           -1.37572490715459        2.02768346032236       -4.59888723789491
N           -0.55967399247696        1.18706558501458       -5.26129484216308
N           -1.00939558120281       -0.03030783642952       -5.21963492741511
N           -2.10928978668827       -0.00679446586157       -4.52860168838740
C            0.64145457431083        1.51334316107422       -5.97486948414599
H           -1.19192860141545        3.07729576179424       -4.50580026923609
C           -2.80580942842085       -1.22567348265685       -4.25662304676213
H           -2.45016864383663       -1.62744366305345       -3.30513096110236
H           -2.57677740555208       -1.93917698412888       -5.04492256244712
H           -3.87703777404787       -1.04844922108007       -4.20313479408770
H           -3.75107205099748        2.68578318337733       -3.36309707834560
H           -4.45880202811943        1.08122849519053       -3.58869491547275
H            1.17115179009530        2.28512412076655       -5.41602728172777
C            0.32356593453129        2.01210892419830       -7.40269635690917
H            1.24514919998706        0.60857251056720       -6.04358934200674
H           -0.19095931684448        1.22117305786787       -7.94837477088109
H            1.26782756423423        2.20381357455658       -7.91647607703121
N           -0.50767083258701        3.19090392373787       -7.40247137146986
C           -1.89752287629893        3.03719807195017       -7.78094717079139
C           -0.00428927813933        4.41997144854493       -7.11407688107933
H           -2.11251644848589        3.57663975275370       -8.70625208532619
H           -2.56289025119846        3.40897900095892       -6.99994733443793
H           -2.11760280127231        1.98665251932040       -7.94830632611142
C            1.35998363300277        4.60910384743898       -6.78987264261961
C            1.84338629445201        5.83819023090316       -6.43556826055712
C            0.99282939458466        6.96039106503790       -6.37771379267415
C           -0.35439942176063        6.79147129423733       -6.74480998827599
C           -0.83810638512855        5.56098473915929       -7.10024948951735
H            2.05799821466787        3.79099786289362       -6.83635443996798
H            2.88630925683083        5.97216877210957       -6.19062551633778
H           -1.87499587708370        5.48242419052376       -7.37643732749289
H           -1.00005081937972        7.65486839592871       -6.73016407717034
N            1.38381553390068        8.21061578200118       -6.02519238498517
N            2.51004136715110        8.39201614995032       -5.51048032116861
C            3.20720674766463        9.51250832119820       -5.35045773922720
C            3.43703124099146       10.40704210998409       -6.45637250571232
C            4.29864481493804       11.44720955760039       -6.28995774591496
C            4.97792312849769       11.69240010522044       -5.06229540685221
C            4.76849321250719       10.79341954406673       -3.97591848398307
C            3.90842197890486        9.72551167042571       -4.15699724402908
H            3.74534929063160        9.05630640897781       -3.32843880593116
O            2.75680961047818       10.09895001866565       -7.59213648499207
H            4.48086958994488       12.16768821411391       -7.07247292369949
N            5.75085617598221       12.77729449588781       -4.89266980273751
N            6.13351464413961       13.44795564540964       -5.90367575872910
C            6.54425807993182       14.71507745149228       -5.90950637196961
C            7.56574766852277       15.09890799718601       -6.81330799491754
C            7.89335288543239       16.41382872424605       -6.97441474275662
C            7.20492220306623       17.40624675611876       -6.25506938977945
C            5.85703285824566       15.72971996136217       -5.19297513349820
C            6.18209330736480       17.04442452763602       -5.36424414700598
H            5.06729245698018       15.43618869272494       -4.51810829659715
H            8.09093858312262       14.32862972059586       -7.35527876031966
H            8.67590681454012       16.71947554183119       -7.65164320229543
H            5.67577108272555       17.82402891941727       -4.81560228080388
O            5.34827015419995       10.84860214426790       -2.76176676377645
C            2.97636658428937       10.89324342903746       -8.74051636338619
H            2.36549584380631       10.44706075530524       -9.52264854077197
H            4.02883538294978       10.87728922312826       -9.03715909162851
H            2.65998262614099       11.92645723821627       -8.57249144035701
C            6.21304881941557       11.90534664507836       -2.39181059486694
H            6.52977748363082       11.66679042016210       -1.37732871161599
H            5.69581485896196       12.86594494061830       -2.40599647690251
H            7.07998355865368       11.96166738095602       -3.05288872257398
N            7.53998515048568       18.75088661473095       -6.42285920618790
O            8.45422386797197       19.04661518933129       -7.19843373170238
O            6.91123003250129       19.60623428100843       -5.79149648670236
C            6.89450536818046       -5.60097842945519        6.82978253131344
H            7.11212350455975       -6.48346577612996        4.90987765652498
C            7.13524063102431       -5.55960720948707        5.46352697631355
C            6.91343652473156       -4.43738448736397        7.56748054295793
H            6.73026707331589       -4.45894115320119        8.63037601862168
H            8.20965083164310       -6.18775098706950        3.11245797568365
H            8.11431380303521       -5.07372070035261        1.74130802916813
C            7.62738911084185       -5.37253333763600        2.67193345208425
C            7.40384268236577       -4.35865400863570        4.82908080821986
H            5.51302156169518       -5.32288140419790        3.10459925470791
O            7.68131745663682       -4.22057433467726        3.49214767604506
C            7.16921920885507       -3.22397673175196        6.94404019108186
C            6.17596250414937       -5.81209765668799        2.38595831814369
C            7.41115614889628       -3.16511398252008        5.58101314266386
O            5.71063267683166       -5.40998973798382        1.11634389148590
H            6.04276883621242       -7.30951568139253        0.34753774242137
H            6.07394374107743       -6.89746322312351        2.49410471426779
H            7.17598195153372       -2.32764175412379        7.54135156722480
H           -5.12148293135304      -13.46013027184561        3.64585556857471
H            3.97626357650038       -6.28413892802125       -0.57766163238505
C            6.03578175117721       -6.26242942493110        0.02867968983978
C           -5.56243937775881      -12.47622415129802        3.58664097147639
O            7.66383949157240       -2.01607696363174        4.88123401162671
H           -7.01060707150334      -13.04140501128359        2.11391089530147
C           -6.62416095470929      -12.24127840092527        2.72801360668774
C            4.95464038261347       -6.07407194048807       -1.03000569941692
C           -5.07207716112414      -11.44514856128840        4.37143677848089
H           -4.24841747740247      -11.62458297710380        5.04681385171278
H            6.86852508838127       -0.57740414880199        6.14175564660525
H            3.61846552057787       -5.07564804094288       -2.99722614318803
C            7.80479245223749       -0.82267340440766        5.62569351241557
H            7.01917103589673       -6.01205801916408       -0.38499479796093
H            5.11623523166568       -6.77375513593260       -1.86098625743102
H            8.66332861402427        1.10912787803778        5.25919663462111
H            2.97517043144227       -4.34984809889589       -1.50083572255469
C            3.83084701075143       -4.36132182086281       -2.19033612556235
C           -7.19604205361595      -10.98337917612924        2.65687104530163
C           -5.63705743675745      -10.18429718944956        4.29608226614649
H           -8.02297872051008      -10.79898496082807        1.98649797961026
O            4.99792802359104       -4.73893842843639       -1.48759295800641
H            8.60912139462924       -0.93575416329590        6.36354989691007
C            8.15070077035411        0.32597134812185        4.68397455089639
C           -6.70765014505178       -9.94118340334156        3.43997030967284
H            7.42582941913385        2.84940723639559        4.33459543894315
O            6.96636159738648        0.84550090721383        4.11915577659086
H            3.21134849257792       -2.71553605514061       -3.44040815067348
H           -5.26162470110024       -9.38138587476244        4.91384963599962
C            4.06417469775557       -2.98410519917891       -2.81170933402382
C            7.12736180562839        2.12920804071961        3.55768862515092
H           -4.65413226114444       -8.61864634939369        2.37816638803529
H            4.96314264636676       -3.03491497046230       -3.43020516046141
C           -7.32236815456095       -8.59664262777319        3.36856137213136
H            8.82761169776765       -0.03462097089306        3.89756014490432
C           -5.17922458039151       -7.68710009221313        2.45378606925041
O            4.33773883198728       -1.97646305329787       -1.85978837359181
H           -9.08836483207940      -10.54588500000904        4.47442509177533
H            7.91676633866714        2.11478483635881        2.79281073320784
H          -15.39422987952126       -9.61119465152889        3.89698210840374
C           -9.44063424251590       -9.54820659019300        4.30106276447386
C           -6.52889495722045       -7.54082801281991        2.92021264709656
H          -13.25784352275677       -8.68798385754661        3.08724020173536
C           -8.65470682070161       -8.47427410526178        3.76202209098058
C            5.79845413569996        2.59397615892252        2.95447630069979
O            5.34484973039831        1.84306851265522        1.85647572826945
C           -4.74086890009957       -6.44871296733761        2.12562059386734
H           -3.78435278009696       -6.17177524619261        1.72902576600420
C          -14.88321593056039       -8.85294892719496        4.47201459301782
H            5.01404763788934        2.49939327245180        3.70722969336516
C          -10.67107179789743       -9.04429157597814        4.55535936687797
H            1.62937275148454       -2.49586552062121       -1.86985768717561
C          -13.68200286298228       -8.33815214648672        4.01727014908360
C            3.31339020412300       -1.32275648111846       -1.22844835038201
H          -11.51801242258495       -9.54972133489264        4.97574944630049
N           -6.90131175826199       -6.23191963380528        2.85110536621843
N           -9.40165338351686       -7.33623704041999        3.71064506000773
C           -5.82112399121175       -5.54162971246130        2.38929300729790
C            1.97676972898808       -1.66685062488338       -1.27483374906795
C          -10.64201950452231       -7.66134380191764        4.17019246218083
H            5.91028681910523        3.65238179256311        2.67231744302119
O            5.05282185754186        0.09415389360068       -0.54073536758053
C            6.20835750039029        1.85320983833308        0.73633654195638
C          -15.43000828940903       -8.39930665686387        5.66141536594580
C            3.72022949767999       -0.19993584491199       -0.47593547635030
Zn          -8.75133568833482       -5.48395032474210        3.21835930954369
C           -3.34138405502097       -3.65811957188760        2.56097752933292
C           -2.15008482632380       -3.08732816946953        2.16313595023611
H           -1.28471147855246       -3.13562130085109        2.80712582356445
H          -16.36585589641209       -8.80363315820983        6.01706190263973
H           -3.41303145076345       -4.15053995885097        3.51930171308126
C          -13.01615558969398       -7.35595218802709        4.74461541653307
H           -0.17656351505403       -1.81074199888329        1.38861224348841
C          -11.73240686834619       -6.79741650850966        4.26482860384904
C           -5.75773527209865       -4.16345173179407        2.18765240409336
C           -4.46931066961951       -3.58782695602936        1.74598935703223
C            5.44620906571928        1.45381408986785       -0.52443791202997
C           -2.05482206777145       -2.43566026244226        0.93353401030890
N           -0.82779481438209       -1.84600561682631        0.61001312377563
H            7.04710849843628        1.16013420294170        0.87681995561725
C            1.04541520328527       -0.94707427601812       -0.52880915099755
C           -4.36127404200821       -2.95835296321293        0.51031711935742
C           -3.16730695420659       -2.39598407170791        0.10036179917953
H            4.58236094727931        2.10948296979469       -0.65813940912339
H            6.60990825504282        2.86410261700058        0.57828611998941
C           -0.38590937764643       -1.38512924322537       -0.57913544461532
C          -11.69745118664493       -5.43918704807484        3.94969598126949
C           -6.82360187358903       -3.28363857833143        2.37673669131651
C          -14.77154263467412       -7.42458632958706        6.39344923330544
H           -5.22684759861604       -2.91567024054146       -0.13311101658145
N          -10.59419884155785       -4.73044352726859        3.58253502174404
N           -8.09692990047081       -3.63134254756018        2.71525901193053
H           -3.09775607671865       -1.92229523797580       -0.86279647804796
C            2.78605674784822        0.51186161858675        0.25420603424947
C          -13.57430463262240       -6.90301789416284        5.93693619670677
O           -1.04081522956011       -1.34621270033630       -1.61306667219528
C            1.45430621537654        0.12842113038193        0.24165902652516
H            6.13658985348012        1.57551286646066       -1.36553525112672
C          -12.84597117096153       -4.57763209793186        3.96652750531105
C           -6.72742454706684       -1.85767873181783        2.24868677646236
C          -10.99833365166901       -3.44137646550430        3.40588116723541
C           -8.81640271311176       -2.47518886375189        2.77253630567579
H          -13.84665327393645       -4.88955170476056        4.19197441161200
H            3.10872176846284        1.34387279919275        0.85895946789056
H          -15.19177013148625       -7.06921780664307        7.32285586219305
C          -12.41305948321417       -3.34025539433172        3.62830610700819
H          -13.05684842633758       -6.14696595155980        6.50962141840441
C          -10.17750255209795       -2.36867095956017        3.05924745824346
C           -7.96089423778985       -1.35680520916923        2.49504350960035
H           -5.83096186861590       -1.31526811173399        2.02407522530135
H            0.73717223455423        0.68902394049863        0.82029557758757
H          -12.99327025429026       -2.44475775719724        3.52389319879271
C          -10.79299177770995       -1.02468238624186        2.99449897148133
H           -8.26990690077156       -0.33058085258119        2.50822380841951
H          -10.39248836625253       -0.76279023022745        0.91016846248736
C          -10.81933491899104       -0.31627131957784        1.79625845547325
C          -11.35577836525329       -0.44968839110667        4.13072499399708
H          -11.33103289415688       -0.99079348507029        5.06563366616801
C          -11.40180189808986        0.93724507542714        1.73520059641049
C          -11.93123500113003        0.80709743122423        4.06891551616364
H          -11.42479035695821        1.47420597778031        0.79829363374158
C          -11.95785086757084        1.50296526088073        2.87110467957904
H          -12.36159490411862        1.24352699355173        4.95833633005454
H          -12.41234484655562        2.48135964181726        2.82427661426025
H            9.64151722739478        1.02801862770923       -4.64522796429800
H            8.58496630951595        0.54354393573100       -5.96755207932712
H            9.24770500893312       -0.67272878843308       -4.87329555768902
H           12.55539681749384        2.01479385049483       -0.43193395248129
H           11.57954955198414        1.81218074597297       -1.88230016949851
H           12.13342269652694        0.39556550044889       -0.99205900010341
H            6.69434288791968       -6.54822241300487        7.30553430568859
