# Supplementary material for: Molecular folding governs switchable singlet oxygen photoproduction in porphyrin-decorated bistable rotaxanes
Source: Commun Chem. 2024 Aug 7;7:171. doi: 10.1038/s42004-024-01247-7 (PMC11306352; doi:10.1038/s42004-024-01247-7)
Supplement: Supplementary file 4 — Supplementary Data 1 [file 42004_2024_1247_MOESM4_ESM.zip › paperstructures/H-1a_2+/open_conf22.xyz]

291
open_conf22, charge 2
C            9.08835749976468       -4.88365012610145       -2.63841175171314
C            9.88643961724976       -5.97991259448207       -2.34276582798123
C           10.63683519862313       -6.06506923602552       -1.17139953676470
C           10.56161402336741       -5.01361839231311       -0.26823781680956
C            9.74633899350054       -3.91824840897693       -0.52355455503030
C            9.02315310487751       -3.85633712995763       -1.70275353818711
H            8.41284633465118       -2.99018703521155       -1.89131776531001
C            8.31852758835970       -4.75065966147266       -3.94442490661897
H            9.94661510394817       -6.79192193444728       -3.04631371469075
C           11.50050958515889       -7.29490801655928       -0.93199514625255
C            4.56601441684836       -1.54625710984425        2.95137614085034
C            5.39899206658948        0.70405191863781        2.98524762004323
C            4.34658309612011       -0.19326265760021        3.18758433751970
C            6.63697179644803        0.25003079059718        2.58739271900034
C            5.82341114207596       -1.99209304187807        2.57297686777542
C            6.87374076780526       -1.10758518713596        2.38692859744643
H            5.21851554220590        1.75193035223873        3.16750139488816
H            7.44821145268742        0.95025432546893        2.45777436617048
H            5.96993651826218       -3.05202679529462        2.44189435669537
H           11.15318697244488       -5.02256522711448        0.63230795804388
C            9.66417449816783       -2.78140202603310        0.45923709615727
O            3.18415245149687        0.36832741760039        3.62481616145068
H            3.77558205546366       -2.26936982866186        3.07475938931032
N            8.31183993310139       -2.64809434718569        1.04495565705567
H            9.88539277742597       -1.84155373535138       -0.05171014398370
H           10.37867954291469       -2.93054175859606        1.27010077969072
C            8.26378022952288       -1.54826874367694        2.03136504643256
H            8.80151991374665       -0.69276977122430        1.62071463096497
H            8.79059976349025       -1.85080924355079        2.94032944779263
H            8.02474155500262       -3.54631336370708        1.48033125133902
H            7.63290771985372       -2.45126399470067        0.28820243307516
C            8.84898074072438       -3.52024987567751       -4.69686964829493
C            6.82349363878920       -4.57342836600066       -3.64343905825753
C            8.47748785844987       -5.96882413003234       -4.85895182107642
H            8.10957031265645       -6.87413345057163       -4.38072452056983
H            9.51640986975852       -6.11406439334826       -5.14702926915271
H            7.90068610231405       -5.81756334376804       -5.76943697381562
H            8.32299365314969       -3.40463051485509       -5.64206091579773
H            9.90961783096455       -3.63839487570548       -4.90914758299064
H            8.71761975634696       -2.61182162691915       -4.11667147636456
C           12.28422931772717       -7.22361798770179        0.38290064632409
C           12.51208761623663       -7.43022212845126       -2.07984334762722
C           10.59964115758264       -8.53859844356809       -0.88478675006732
H           13.13302880771414       -6.53889062449690       -2.14431642373063
H           12.01631291308920       -7.57139320305370       -3.03610108420868
H           13.15976293248647       -8.28745431384112       -1.90887039351319
H           11.61700131205288       -7.17044292540303        1.24045015530365
H           12.95816169090175       -6.37024183336037        0.39277486877361
H           12.88768937695232       -8.12264234113775        0.48968965482026
C            2.08647528440087       -0.45649298900552        3.97020333868973
C            1.20092387613876       -0.77836021911422        2.76250556025980
H            1.51833581124306        0.12354370810380        4.70380833811104
H            2.43400968645108       -1.37241255788430        4.46046466242780
H            1.84550874202288       -1.04353769711757        1.92169137956862
C            0.30443440886155        0.40504003889720        2.39401699864776
H            0.58063180991883       -1.64072427122463        3.01555590634074
H            0.92343611399153        1.29826507493278        2.29780716399543
H           -0.39043907191398        0.57629326891221        3.21891629357876
C           -0.48471858050361        0.17174301124769        1.10092475812263
H           -0.75722704775933       -0.88421727176933        1.03801457015292
C            0.28427171833226        0.58629768223859       -0.15843522978312
H           -1.41928580616085        0.73416238446851        1.14347217200520
H           -0.09406565264206        0.01126226409850       -1.00506719741237
H            1.34181237669267        0.35080715713029       -0.03137635886106
C            0.13561009756374        2.08006868209190       -0.45073484993685
H           -0.91389304877804        2.28652002546636       -0.66722108413016
C            1.03173948545232        2.56694030273441       -1.59325067136323
H            0.39692719428185        2.64066514255248        0.44910532592345
H            2.06225743930812        2.30240725440877       -1.35009290862014
H            0.98592447541892        3.65712480741135       -1.64345862792714
C            0.69660193669261        1.97577033190179       -2.96488657421017
H            1.50962004292536        2.19952345284502       -3.65655806022306
C           -0.62209913803576        2.50131820811201       -3.55857191566302
H            0.62526762922404        0.89278769552851       -2.88435519938548
C           -0.50249529369781        3.91030413251179       -3.99998081144029
C            0.22967195340547        4.45265288451925       -5.03927022276006
N           -0.00433817715549        5.77764484670798       -5.00644610380040
N           -0.80947781326862        6.08495777464794       -4.03336519053877
N           -1.11117558118386        4.97450469665394       -3.42475106127787
C            0.54948657029388        6.79442805815370       -5.85104264937553
H            0.85593783163671        3.98041401317254       -5.76660931786818
C           -2.00159708901529        4.99307412822270       -2.30227572431766
H           -2.26899423110993        6.02903887686736       -2.10559366145525
H           -1.51343854739895        4.56741375726367       -1.42585747831879
H           -2.90453182186382        4.42357642730815       -2.52405855482506
H           -1.42310385884620        2.39698455484812       -2.83021866396827
H           -0.87205543528737        1.89179187775754       -4.42872076361983
H            1.04509041019777        6.31890397614352       -6.69749335354638
C            1.56048943681708        7.66609416146927       -5.05987966733037
H           -0.25739086258967        7.43301514809472       -6.21573133595790
H            2.35930386915483        7.03256158308110       -4.66923052695156
H            1.05150128284707        8.12908135741715       -4.21304623055829
N            2.14946526985414        8.67011375419865       -5.90006525445904
C            3.37255753179133        8.31514798856758       -6.59069511191656
C            1.55096465360790        9.86853855855200       -6.12934226296028
H            3.26279093674697        8.43902426900786       -7.66918523070892
H            3.61601768905034        7.27616053918642       -6.38882545323379
H            4.20658294659217        8.93260452321447       -6.24982774048342
C            0.27865103774334       10.18576600749426       -5.59973427414979
C           -0.31314758825023       11.39420635978772       -5.84646409441644
C            0.32952063005073       12.36372626470590       -6.64064984947909
C            1.59864441681421       12.05995527952945       -7.16476356331862
C            2.19075584163270       10.85115532770092       -6.91698088309158
H           -0.26046130272516        9.48127222127987       -4.98961077843147
H           -1.28656831873639       11.62736556598098       -5.44213352464977
H            3.16677197096637       10.66750555027579       -7.33060659845761
H            2.09437620682765       12.80490992101183       -7.76656671053045
N           -0.19409642002289       13.57047049756151       -6.97942140886503
N           -1.26074755404674       13.96606934775638       -6.45912824571523
C           -2.05666783169172       14.96620863831695       -6.83951961257621
C           -2.58139180602151       15.83998193406531       -5.82947339607444
C           -3.54395011163627       16.74038878484995       -6.17265305004739
C           -4.07260872163791       16.82693691044004       -7.49221714653136
C           -3.56382061485609       15.95024947137133       -8.49206927583891
C           -2.56721921970915       15.05279501480678       -8.14031954751647
H           -2.18332498469150       14.38912513575366       -8.89858703514181
O           -2.01967732038213       15.69329720880882       -4.60041096700090
H           -3.96205034702081       17.43020127775095       -5.45666558506868
N           -5.00627413299025       17.73705098563518       -7.82571183039556
N           -5.59325213347027       18.40314122678136       -6.91584893104842
C           -6.26275199027453       19.54478844693646       -7.07142032400747
C           -5.74398977317740       20.61982495330129       -7.83918328544462
C           -6.35720554583967       21.83949211400601       -7.83260867896033
C           -7.51242930095948       22.04286172674076       -7.06143360087425
C           -7.42143743310128       19.77140020775464       -6.28847215866037
C           -8.03621661112702       20.98976812826957       -6.29170402764939
H           -7.81906095387953       18.95462974662912       -5.70752694023112
H           -4.85017660446914       20.45145893560362       -8.42057842986433
H           -5.98085401980493       22.65997036973924       -8.42451795230255
H           -8.92633193821276       21.17126592714947       -5.70919338271523
O           -3.93919410059467       15.88882020961291       -9.78184567821297
C           -2.46660952985568       16.53495081140096       -3.55542008993395
H           -2.27111252792491       17.58676503507227       -3.78209963440072
H           -1.89353152733779       16.23730859046438       -2.67972202774956
H           -3.53426400634756       16.39562813215491       -3.36399329569819
C           -4.89925919394792       16.77327635975228      -10.32777895712881
H           -4.97639995397189       16.49139110826771      -11.37701444427623
H           -4.57699005092775       17.81200534802296      -10.24096432849035
H           -5.86709153454536       16.66146075946065       -9.83532071269175
N           -8.14096333061371       23.28893736788547       -7.06180300045186
O           -7.64879529609748       24.20639408916193       -7.72639472682956
O           -9.17094874199101       23.43914190269122       -6.39720865010875
C           10.30537649666197       -1.00871832022681        8.22636127919135
H            9.12295050285858       -2.70309314033780        7.71581945327951
C            9.67106769342647       -1.85854182355880        7.33113870293712
C           11.01756595043578        0.07402779688307        7.75855816127317
H           11.50512614193074        0.74689564282296        8.44651209000144
H            7.55121288860357       -3.56006867791105        4.56831210120339
H            7.57508721841568       -2.99469249661998        6.24851362417370
C            8.19416011606451       -3.38131586994309        5.43457042609243
C            9.74816288622789       -1.63289122193186        5.96757061847113
H            8.35423563020362       -5.15343429496198        6.69717112000671
O            9.12606532567276       -2.39968762670928        5.01507551475109
C           11.11859026645946        0.30307470699055        6.39321896881590
C            8.85647180921476       -4.71783219781599        5.83130292245915
C           10.50505841312315       -0.54407711628420        5.48398212783323
O            8.73530588539101       -5.69422731899955        4.82354358351640
H           10.44137963383501       -5.89969422116043        3.67545750531719
H            9.91307173950082       -4.54682591261961        6.08122150529154
H           11.68172645235335        1.15744828665167        6.05666171648848
H           -3.83564838258117       -9.30736525151407       11.29596472867843
H            8.33464578407783       -7.01476385410460        2.74606813208939
C            9.45230543238577       -5.42292387298669        3.62902649358829
C           -4.28157068281482       -9.10187044527435       10.33424106333939
O           10.57874777306432       -0.41459994367681        4.12225293646365
H           -4.66607325679504      -11.16233479278402        9.89545828356165
C           -4.74953571038983      -10.14284007581949        9.54870055368343
C            8.65690680981136       -6.00669575297829        2.46487728868187
C           -4.38944999028162       -7.79699705362660        9.88137291665645
H           -4.02965407474692       -6.98162391751200       10.49152389023984
H           10.82573932843216        1.62268115815557        3.87454834131451
H            6.41738221262134       -6.87524783755128        1.77545707450280
C           11.32010825669368        0.67874225807123        3.61410763641847
H            9.58146647543826       -4.34520330835248        3.49616660386838
H            9.27631827073886       -6.06381120693926        1.56218901674490
H           12.21566000559941        1.28415141842491        1.77701744483817
H            5.53698352928965       -5.34150027772743        1.91993407330718
C            6.45417279758028       -5.80627059052073        1.54630724312218
C           -5.32850367166318       -9.88113906230446        8.31953447550153
C           -4.95920874672491       -7.53368956559769        8.64833420522308
H           -5.69229762231206      -10.69228007768258        7.70556564784960
O            7.52184257803356       -5.18323943223797        2.23488755602812
H           12.33500653106191        0.67286181395901        4.03115691157832
C           11.44046450621394        0.57537550037012        2.09682855196059
C           -5.43796158436614       -8.57318052789119        7.85592008621938
H           10.82653514446411        2.23682294545299        0.03413431190138
O           10.21213167818679        0.89601670239806        1.47673816877967
H            5.85266665174891       -6.27139887210260       -0.48480506747247
H           -5.04946216928222       -6.51667623316922        8.29557670033136
C            6.55004340400161       -5.60295625660351        0.02742039236418
C           10.34939423493793        1.25037213425905        0.11395945568714
H           -3.27878395603073       -7.66905015591052        6.58770775700956
H            7.56238125106697       -5.81673895472162       -0.32265827039919
C           -6.05725337157651       -8.29085997848846        6.54148343604105
H           11.75232824886294       -0.43961112059228        1.81712286393097
C           -3.85494975019612       -7.44229656433688        5.71257207759305
O            6.33002623617650       -4.25123460373640       -0.32285497057806
H           -7.92989175188819       -9.32252745114538        8.42828050556105
H           10.97280899111251        0.51731882167843       -0.41428228645092
H          -13.06651315748604      -12.43954898327862        6.19627751860963
C           -8.24026575659700       -9.14214952147841        7.41804676002970
C           -5.25579616881792       -7.71463649854104        5.55624462106368
H          -10.93499920454719      -11.49682195655979        5.39832325128847
C           -7.40279693849820       -8.61783436988231        6.37647079588031
C            8.97068400865456        1.28701932505515       -0.53962911772786
O            8.64119937229974       -0.01728284574922       -0.97966306416940
C           -3.43318754853421       -6.87970155719632        4.55561377406669
H           -2.44314585939485       -6.55719140724206        4.30089426130377
C          -13.01184264729029      -11.39914648463087        5.91151492252184
H            8.23745051605923        1.65782914365712        0.18636823076903
C           -9.46642855440332       -9.33224851198493        6.87684946229474
H            3.92018016444194       -5.53861650100839        0.03142398757091
C          -11.81307935336854      -10.87099084207058        5.46600606584116
C            5.06348554493992       -3.74482838522398       -0.29805858883611
H          -10.35123402046755       -9.69853743025521        7.35882215581560
N           -5.66312471895960       -7.33717190748667        4.31188885624162
N           -8.12497652182330       -8.47785278914725        5.22979131702535
C           -4.57301335594685       -6.81188485663118        3.68611725721991
C            3.90517235284484       -4.46980171330207       -0.10803652489947
C           -9.38284864790173       -8.92315312739053        5.50306627661912
H            9.00050544315171        1.97022183002818       -1.39839863242979
O            6.17408695934794       -1.72563720078290       -0.72157310149601
C            7.52357046772260       -0.09476012500921       -1.83221042494290
C          -14.13906704968643      -10.59776426399399        5.99179006799845
C            4.97955260520458       -2.34825928760575       -0.50558321034245
Zn          -7.49624006849616       -7.63734677449987        3.49785173238344
C           -2.75559041391953       -4.55859111916479        2.48468682385369
C           -1.54940464691348       -4.03859953667305        2.06281531033603
H           -1.17762538834376       -3.12835416812771        2.51035549620921
H          -15.07333518852398      -11.01058399469481        6.34207224302536
H           -3.32007408566620       -4.05928887346484        3.25760134593521
C          -11.72940800791185       -9.53429586397803        5.08719704865930
H            0.60254632130485       -3.21135990196637        1.10988712600835
C          -10.45000084944793       -8.96615342690084        4.60632941874169
C           -4.54007308803976       -6.29953023612632        2.38992365266772
C           -3.25855297010788       -5.72682191813873        1.91898052754156
C            6.19503693213912       -0.35948225897313       -1.11006167555304
C           -0.80414305132615       -4.68454404272869        1.07685004022577
N            0.42398827492900       -4.12299619951864        0.70941878459283
H            7.71451608271837       -0.92969086129253       -2.51262071087979
C            2.65873095278971       -3.84271073486247       -0.10353230341789
C           -2.52571465036599       -6.35181357544124        0.91520243964329
C           -1.30961042071220       -5.84481745563429        0.49746425129754
H            6.09345166043404        0.27600149048327       -0.22291132461976
H            7.42998748955172        0.82205354604571       -2.42525311488638
C            1.46362198535683       -4.71713158170964        0.06426394241737
C          -10.39988639301096       -8.50675320109846        3.29057575930301
C           -5.62057452745355       -6.29460977206774        1.50989474399021
C          -14.06276546391684       -9.26480436941773        5.62192614418093
H           -2.90902421014013       -7.25641365845415        0.46762830148194
N           -9.33582666682756       -7.90029496304145        2.69431546093497
N           -6.85730180333717       -6.80939955188149        1.75875318441878
H           -0.74672467665828       -6.35456887845756       -0.26639509234390
C            3.74070697792154       -1.73261806792899       -0.49536732360056
C          -12.86720201114173       -8.73644073773593        5.16850515562632
O            1.46037853277138       -5.86943631844889       -0.34127068049962
C            2.58389507267173       -2.47300627454221       -0.29837503222868
H            5.38250895086527       -0.15431887888164       -1.81210281626652
C          -11.48220663997916       -8.62151385379928        2.35393718804031
C           -5.58986813265439       -5.71382401319994        0.19795363533665
C           -9.71817929974445       -7.60216532476698        1.42119852868081
C           -7.60375405570968       -6.59233508642823        0.63954957987695
H          -12.42725379925236       -9.08521519935655        2.55766545081027
H            3.66167982487609       -0.66716768996657       -0.63360826640055
H          -14.93767105350919       -8.63474819023873        5.68632005719371
C          -11.06037902055276       -8.06005822260862        1.19654316071875
H          -12.80459051863491       -7.69599017941247        4.88452174630007
C           -8.93488512810828       -6.96691774052861        0.45797523864723
C           -6.81858579655635       -5.89629079349585       -0.34063356517486
H           -4.74079023817731       -5.22668379414235       -0.23913366249882
H            1.62787524547061       -1.97706103005102       -0.34184070722405
H          -11.59454485399187       -7.97682499117068        0.27067522517896
C           -9.56525879986510       -6.66660361459460       -0.84741478991542
H           -7.17358525681802       -5.58425487871293       -1.30287302625565
H           -8.27747790094148       -7.96261438287021       -1.96006776071530
C           -9.09992764128081       -7.26433523242758       -2.01505001352319
C          -10.63570081605694       -5.77958280795225       -0.92239657487392
H          -10.99710868713093       -5.31028604365393       -0.01880930305012
C           -9.69510350644440       -6.98208932439308       -3.23195534632028
C          -11.22494168730438       -5.49408488546414       -2.14120623503162
H           -9.33029172155974       -7.45802614900238       -4.13034680716166
C          -10.75694773226312       -6.09472077965654       -3.29875959124662
H          -12.05346716998454       -4.80266553406655       -2.18719726293000
H          -11.22042848232092       -5.87432803818001       -4.24879066453871
H           11.20234615088087       -9.42995451723363       -0.72504379871192
H           10.04948273214740       -8.66761480875985       -1.81272441994540
H            9.88391162391225       -8.46004772836255       -0.06867543101978
H            6.64287883201573       -3.71697255172070       -3.00189183435816
H            6.43437813658344       -5.45990281174005       -3.14745125642425
H            6.27118944668303       -4.43437191327521       -4.57041754800952
H           10.23380228434966       -1.20271526358218        9.28509764988274
