# Supplementary material for: Molecular folding governs switchable singlet oxygen photoproduction in porphyrin-decorated bistable rotaxanes
Source: Commun Chem. 2024 Aug 7;7:171. doi: 10.1038/s42004-024-01247-7 (PMC11306352; doi:10.1038/s42004-024-01247-7)
Supplement: Supplementary file 4 — Supplementary Data 1 [file 42004_2024_1247_MOESM4_ESM.zip › paperstructures/H-1a_2+/open_conf24.xyz]

291
open_conf24, charge 2
C            0.97293944559085       -6.65874837574257       -0.30674040058543
C            0.47836175749879       -7.09606374109181        0.91684959621870
C            0.55556685246338       -6.33415538952283        2.07835685915396
C            1.16601925384801       -5.09024706319721        1.99876492232938
C            1.66123820681294       -4.62486538484760        0.79065070782538
C            1.55048306035564       -5.39671187535215       -0.35561325318005
H            1.94537774069484       -5.00387883196218       -1.27717573176262
C            0.97086931952292       -7.59454795178589       -1.50798517881907
H            0.03970739232537       -8.07922959821092        0.97462710474032
C           -0.01292163361011       -6.89197493288888        3.37665171158281
C           -0.92237003848730        1.09105137062803       -1.02571947897056
C            0.85073931349879        2.57823189987180       -0.40281303134234
C           -0.44944095092088        2.39429938177075       -0.86275234041748
C            1.64076988956818        1.48010396077994       -0.11172938111496
C           -0.12545267459833        0.00159233382329       -0.73421974919991
C            1.17421700835760        0.18181829847722       -0.27003815652386
H            1.26104059414493        3.56488007790332       -0.26331907684630
H            2.64568663297691        1.64329153538756        0.24985313093778
H           -0.53643603465427       -0.98433917282124       -0.87552915077178
H            1.29320032426691       -4.47309836751594        2.87254729703021
C            2.33935651975323       -3.28430117648001        0.72745186661641
O           -1.33742447526154        3.38488104778407       -1.16307445571969
H           -1.93187091134009        0.96102548144148       -1.38394921891546
N            1.42615331707812       -2.25551306153880        0.18765891968914
H            3.21382580883444       -3.32850771996519        0.07576601761997
H            2.64427350514757       -2.97084594229304        1.72715010242164
C            2.10300828285698       -0.95697976264616        0.05319793755628
H            2.87263756515624       -1.05343331259756       -0.71848114676770
H            2.62092324737233       -0.74452057901794        0.99231761941807
H            0.61744030835264       -2.14552853118552        0.83132531995702
H            1.07316314579891       -2.57588219280323       -0.72423242170489
C            1.23626897217236       -6.84958034338913       -2.82006759871652
C           -0.37131611861385       -8.32368387980893       -1.65156017541502
C            2.08857795230072       -8.62684795523708       -1.28857232273368
H            3.05262885757259       -8.13199812601947       -1.19232945725627
H            2.13564338064012       -9.31629947999346       -2.12902586196999
H            1.91143745877123       -9.20321413203010       -0.38364699271444
H            1.13722757785919       -7.53871200843364       -3.65633404581320
H            2.24260088355386       -6.44088210451880       -2.84702619473950
H            0.51114713716427       -6.05002868359800       -2.95136281356066
C           -1.52533942427775       -7.09829079922053        3.20555553370843
C            0.21207432109710       -5.95919846249508        4.57086728405624
C            0.66213644824759       -8.23380318780435        3.69748834373739
H           -0.19050242107741       -6.42151295993108        5.47006385167120
H           -0.29768469442185       -5.00916139364744        4.43055363854475
H            1.27192079031450       -5.77956275872668        4.73221063058314
H           -1.73525373124130       -7.80431498242581        2.40704416776679
H           -2.01218681347913       -6.15403895371920        2.96905700055491
H           -1.96031959108929       -7.48973005136631        4.12264502541405
C           -0.96364476418701        4.74080128470124       -0.99471369857888
C           -0.13270188841119        5.27584563640412       -2.16491044748420
H           -0.44122054232818        4.87122207257938       -0.04078706645533
H           -1.91381093480936        5.28100113846835       -0.94259599405534
H            0.75875047290856        4.65827520629828       -2.29393569292715
C            0.27438982208249        6.73783768616703       -1.97228989129907
H           -0.73296836187859        5.17855441896883       -3.07218151895166
H           -0.60678502003473        7.31673603386220       -1.69198495521796
H            0.63826400386539        7.12331305667875       -2.92712885020988
C            1.37177823637464        6.91405946501608       -0.92250113035359
H            1.01312621234965        6.57085549089999        0.04986076733425
C            1.84927010935269        8.36045963286178       -0.78279789582585
H            2.22523483655327        6.29087187289069       -1.20178525766648
H            2.20788198632478        8.70969846949246       -1.75247580890143
H            2.69277252219397        8.36792909372254       -0.08827464885449
C            0.76201917701519        9.29957604384449       -0.25235243952432
H            0.10120527507949        9.60241896918110       -1.06601775340737
C            1.32459603754889       10.54258601504140        0.43907864188181
H            0.15702925229446        8.75747437962206        0.47763556112374
H            1.99302315697810       10.22530192262926        1.24251449147363
H            0.49729902648144       11.08999228432760        0.89640389480148
C            2.07914809956151       11.47396299989277       -0.50745182402988
H            2.89251063495475       10.92855572567408       -0.98468374791025
C            2.65367780091561       12.66841204579755        0.27393909258572
H            1.39943518192637       11.82341476637671       -1.28599628632392
C            3.40487071253666       13.59672019623850       -0.60048222073907
C            4.67748863645508       13.50273958190478       -1.13004351100194
N            4.86127311958551       14.62351411638484       -1.85369430595958
N            3.80906000671793       15.38299171092078       -1.81217948951032
N            2.93016230927811       14.77559628769859       -1.07039371575317
C            6.02555840561984       15.01791561134446       -2.59596573059572
H            5.41900448863534       12.73963853070764       -1.02025530679419
C            1.65393148339910       15.37928750573818       -0.82688362222564
H            1.62519415310344       16.32693746827668       -1.36023212796607
H            1.51890936456533       15.56403007633915        0.23907972876042
H            0.85304644647592       14.73053399486179       -1.18052983639157
H            3.33015872467532       12.28483604811050        1.03928993602392
H            1.84023384205283       13.19594829575304        0.77071722277939
H            6.24161693376247       16.05943881961914       -2.35095544380605
C            5.79756329824843       14.90065286143157       -4.12150689686033
H            6.85963366271486       14.38242099098324       -2.30025992373202
H            5.45031626885905       13.89542533917557       -4.36242529607419
H            6.76129894069958       15.04018909543506       -4.61609839662442
N            4.83602101426220       15.85460376097431       -4.60958326875662
C            3.51041168824370       15.37840008740752       -4.94498977366087
C            5.14320508024848       17.17144688405907       -4.73861944170114
H            3.28283909131940       15.57857671893639       -5.99407811357892
H            2.75497211242444       15.85998912931162       -4.32298051977423
H            3.45768554715884       14.30422242786533       -4.79263026500790
C            6.43845112273866       17.66854187598207       -4.45952149445102
C            6.72503406775421       19.00243520922096       -4.55331696527662
C            5.73384927298372       19.92973105805858       -4.93024378222331
C            4.45163611916250       19.44180404174526       -5.23962762131381
C            4.16634218770186       18.10615579167116       -5.14968429476542
H            7.24103995816835       17.00543252480373       -4.18463007252345
H            7.71696744231919       19.37153196728407       -4.33971746975043
H            3.17217194936425       17.78164389042484       -5.40076862434513
H            3.69656993407786       20.14879737432083       -5.54451055638205
N            5.90717036706758       21.27560207106142       -4.98453105873419
N            7.04354384564149       21.77099691072206       -4.81812279673009
C            7.38860231024714       23.02633661411301       -4.54147744724534
C            8.52779416599529       23.58542071767414       -5.21258072763626
C            9.02506321672696       24.77862097255626       -4.78442766889037
C            8.47208779694332       25.48366475261353       -3.67708426907923
C            7.34053390157518       24.93196246831713       -3.01133312932844
C            6.82946226275930       23.72604354299655       -3.46367712725750
H            5.97799653400429       23.30577106066419       -2.95287870986377
O            8.98900097762535       22.85119906287613       -6.25955513003251
H            9.87382445978246       25.24628145010099       -5.25787908768247
N            8.96627773022246       26.66605930221339       -3.26840809275343
N           10.08080994167149       27.07684739975902       -3.72259001773332
C           10.53570944788711       28.32861747465282       -3.70401913040475
C            9.71709227647116       29.42935226098016       -4.06896589865585
C           10.25315917862840       30.67515402088770       -4.22301112130521
C           11.62707303883089       30.88051841640853       -4.01999658350174
C           11.92226091505485       28.55119147209986       -3.51599572227995
C           12.45232818031097       29.80000540020508       -3.66246406783165
H           12.54516846804289       27.71667728177571       -3.23587992770496
H            8.66397856522126       29.25398715717639       -4.22816971252741
H            9.63788036437976       31.52236575310480       -4.48549375115600
H           13.50472783261970       29.98512144063432       -3.51191882264291
O            6.68240667687208       25.45837368790937       -1.96294633263804
C           10.09117868000781       23.34946901134520       -6.99188750171831
H           10.97482153713926       23.45305509487992       -6.35583123092003
H            9.85783384174094       24.31361799272323       -7.45233170969308
H           10.28123517651827       22.61041092856487       -7.76755994393780
C            7.01681246955368       26.72338805690681       -1.42415968035917
H            8.03273202968609       26.72924869459694       -1.02508430234412
H            6.29663653269651       26.88657956819125       -0.62350212251355
H            6.92800150280623       27.51078484973176       -2.17426675185852
N           12.17125620214854       32.15661181596764       -4.16815123173263
O           11.43121201768393       33.08691907512118       -4.50452640086332
O           13.37770117650640       32.32025848675346       -3.95965108104363
C            4.87465426988301        3.55597637562558        2.33188684379050
H            3.58820284793870        2.60924292930711        3.75124798560591
C            4.22091624816760        2.46475351429543        2.89025874351984
C            5.68549935817494        3.38583040778128        1.23009190486829
H            6.19451975363315        4.22990096767272        0.79130390568314
H            2.32840467703669        0.63244869565140        4.17363975338509
H            3.98560840717812        0.46968753949572        4.81750127374949
C            3.25647886715720        0.04877243690626        4.11435798056455
C            4.38382398647250        1.20385521378753        2.34631074974154
H            2.88375025149186       -1.48362437069185        5.58101033098786
O            3.77321096425603        0.06644578533040        2.79884972789471
C            5.86176417311994        2.12382304908569        0.67614552294612
C            2.99570201883185       -1.41531383380852        4.49084823468788
C            5.22703472419862        1.02380308182590        1.22698933593650
O            1.89022917507024       -1.99693676062527        3.84326698824673
H            0.70193468644697       -0.93302747129690        5.17531097799618
H            3.85670406694262       -2.01137970304005        4.18080482243832
H            6.50809507727547        2.01295353528508       -0.17986672367375
H           -7.58150138368886      -19.00054416036609       -5.38041463014863
H            0.46727218557463       -0.02574232808096        2.77539988498763
C            0.61422462442989       -1.57279570910559        4.29227808286895
C           -7.55183964603356      -18.60169275894912       -4.37732104850239
O            5.34089139295401       -0.27022038048610        0.80801079392521
H           -8.99037233606482      -17.06565503690323       -4.77362789465724
C           -8.34099669327275      -17.51509965366267       -4.03675017951731
C           -0.15824933964588       -0.81012291121959        3.20535899282730
C           -6.72476444726077      -19.17537022567980       -3.42530180532464
H           -6.10595346511869      -20.02166805570345       -3.68488186475525
H            7.21908769653447       -0.03550177315561       -0.04298340251411
H           -0.98323774591780       -3.52768931003605        2.70991489646844
C            6.29696342986637       -0.61196197580325       -0.16831409587598
H            0.05216704165860       -2.46819744088052        4.58076131864965
H           -1.04714479701164       -0.35658660964294        3.66517382005851
H            5.29438443469252        0.51523623570143       -1.74527681965402
H           -2.21508924275750       -2.28385820183068        3.09955368546215
C           -1.48373442956889       -2.61933895941377        2.35541321970665
C           -8.30160592947150      -17.00174424741560       -2.75229585721342
C           -6.68964405114477      -18.66881104068544       -2.13821381431811
H           -8.91982622970776      -16.15723030102534       -2.48443925468440
O           -0.53556083652798       -1.59908172986459        2.09977096032261
H            6.51027036308674       -1.66973369776728        0.00588950973801
C            5.77335099350994       -0.46402424088111       -1.60032586023539
C           -7.47712195595852      -17.57549634481176       -1.78884648500492
H            3.94522184795640       -0.75763614176046       -3.53922506178978
O            4.84325501554453       -1.49908428699919       -1.82783778708741
H           -2.59549904961053       -2.00310795652495        0.61604131979634
H           -6.04268137454494      -19.11298453194442       -1.39563354633826
C           -2.20991832620193       -2.93352645585031        1.05285373135217
C            4.46393993699842       -1.65789472578973       -3.17714067624379
H           -6.34023597889805      -15.23804770649507       -2.33176391877980
H           -3.05210289140923       -3.59752474945106        1.26172580534538
C           -7.43587535010443      -17.03150882235236       -0.41205393179345
H            6.61719931630649       -0.55022600347689       -2.30001478302760
C           -6.41167014607985      -14.93347731839770       -1.30642841392689
O           -1.28617848996139       -3.52372847923303        0.14716125011490
H           -8.53745453797886      -19.66062939844845       -0.51296495195620
H            5.34979323276506       -1.82468233927328       -3.80680066354535
H          -11.84610688424637      -21.90164218970480        4.61481990206871
C           -8.40878882961120      -19.17594277254786        0.43452336680575
C           -6.93932370910839      -15.73942621243168       -0.24214978707708
H          -10.98999547340048      -19.76654374462997        3.72914365083750
C           -7.88166965290374      -17.85351246949869        0.62220150705016
C            3.54605112600780       -2.88164291193398       -3.25785117615635
O            2.29726881749706       -2.66914724399589       -2.64685692284839
C           -6.02137618976945      -13.76056374497770       -0.75454068790167
H           -5.56655838776447      -12.92227977001568       -1.24379339403655
C          -10.81846303266038      -21.61949416287691        4.79102232706540
H            3.43156623118897       -3.18091630747272       -4.30653399933958
C           -8.70229365487407      -19.65957270833008        1.66432061057579
H           -2.98352377096700       -5.56738574443825        0.39893291275842
C          -10.33952183587952      -20.42133057318426        4.29075548699887
C           -1.81612843993408       -4.29988894193306       -0.85444546521643
H           -9.10202962609927      -20.62158665794797        1.91788311835214
N           -6.85116154878400      -15.06166395788707        0.93668260951138
N           -7.88095812624151      -17.54093319947751        1.94817770025688
C           -6.31032517393567      -13.84438589123565        0.64926007428134
C           -2.69424894050423       -5.34048594744769       -0.61586734716844
C           -8.37095570449336      -18.62829492597072        2.60685569240087
H            4.01300576830564       -3.69590772812928       -2.69948364880625
O           -0.46290559862399       -3.04739919422073       -2.30714217229173
C            1.33753415952114       -1.94874681672476       -3.40365475964768
C           -9.98426179210478      -22.45500058648842        5.51572562700208
C           -1.39978033096317       -4.02310273036060       -2.17265985294160
Zn          -7.29151694892057      -15.79037774062082        2.77713293216660
C           -4.24030078025568      -11.11587853099320        1.47105001174721
C           -3.71270074011391       -9.94080269837247        0.97942501512761
H           -2.73470941744339       -9.61842075670388        1.30525945440900
H          -10.35862165562176      -23.39028369981415        5.90441211155786
H           -3.67619746155669      -11.70951892812097        2.17449176491581
C           -9.01973708223458      -20.04246723446798        4.51535744726504
H           -2.95495037204062       -7.76286328219381        0.05983025549634
C           -8.50366731493954      -18.75704436986592        3.98839515078959
C           -6.04770773628062      -12.82819355047154        1.56855507012681
C           -5.49291650830794      -11.55906872503937        1.05257150583851
C            0.09554911413896       -2.82192758237403       -3.59128277287985
C           -4.42463485404491       -9.16949548050250        0.06127731268380
N           -3.83156792861612       -7.98821818694615       -0.39268003763208
H            1.72678587116977       -1.67819620846138       -4.38846090907995
C           -3.22966999838316       -6.07395517489533       -1.67267750494063
C           -6.20127476646125      -10.78352239383262        0.13888449690418
C           -5.68285408909890       -9.59927917551779       -0.35024893490081
H           -0.62650723328433       -2.31509263497599       -4.24173183245055
H            1.06497236492359       -1.03722614627546       -2.86222830109950
C           -4.17309080884102       -7.20859544671992       -1.45388949104978
C           -8.18333349963117      -17.76398235738695        4.91287569074725
C           -6.26133305638089      -12.93022345284653        2.94392870383467
C           -8.66784985086572      -22.08622921136218        5.73997595796854
H           -7.17947602694701      -11.10879460631227       -0.18199212258891
N           -7.71694725098778      -16.51811756349962        4.61986806215024
N           -6.69651972872886      -14.03836415049310        3.60622320838495
H           -6.24596064108519       -9.01224808658889       -1.05648911314665
C           -1.96618230035987       -4.73440415926284       -3.22263094803831
C           -8.18835381008238      -20.88607125834995        5.24584814995509
O           -5.12795716305176       -7.40555272087262       -2.18760084965986
C           -2.89128730494692       -5.73263693689501       -2.97479925668145
H            0.39122050488802       -3.77484136712840       -4.04472245055061
C           -8.34153529002826      -17.90269714911664        6.33334236024113
C           -6.06414974319540      -11.85479942692724        3.87418340436050
C           -7.58068355356014      -15.86259502675721        5.80649089313153
C           -6.75304120593921      -13.70806268436012        4.92720542152462
H           -8.70094304053158      -18.78215001892429        6.83010585298631
H           -1.71095091568230       -4.50809449547147       -4.24460374298748
H           -8.01228192003810      -22.73473345563897        6.30229697456112
C           -7.96049340021808      -16.72786654051100        6.88732161932837
H           -7.16137482985454      -20.59764586809554        5.41704902603002
C           -7.14041621947886      -14.55022925204448        5.96866322082478
C           -6.36830586397822      -12.33665627608141        5.10244311843606
H           -5.75578545893423      -10.86231916622534        3.61230745868912
H           -3.34073467813612       -6.27575017157299       -3.79121201229245
H           -7.93372514161624      -16.46557198966941        7.92649386655625
C           -7.08091785191733      -14.00917151753383        7.34649698273288
H           -6.35227585210246      -11.81921003874932        6.04130756770387
H           -9.20021159813692      -14.04937219143012        7.63290891276401
C           -8.24636255512748      -13.81023638120915        8.08030325096479
C           -5.85515094514127      -13.69281043512965        7.92458849579400
H           -4.94840608841403      -13.85394236597778        7.36000948472970
C           -8.18621403275355      -13.30110145833995        9.36569996893943
C           -5.79694738111912      -13.19142405883803        9.21292219759669
H           -9.09778238896314      -13.14726321515397        9.92434686920437
C           -6.96190192132201      -12.99232253053374        9.93577176630779
H           -4.83960610830566      -12.95598308772845        9.65419722625469
H           -6.91617544777506      -12.59970931402188       10.94062480578336
H            1.73817942632999       -8.10191022981876        3.78967824500103
H            0.47646746567712       -8.97471427036949        2.92488602776623
H            0.28273871570732       -8.62951814250802        4.63746864574087
H           -1.18160875133188       -7.60572510067515       -1.75111364118367
H           -0.57368149637274       -8.97589649075221       -0.80690101632547
H           -0.35960796568618       -8.94826793779551       -2.54251428983962
H            4.74278689814770        4.53346810533180        2.76863275841041
