# Supplementary material for: Molecular folding governs switchable singlet oxygen photoproduction in porphyrin-decorated bistable rotaxanes
Source: Commun Chem. 2024 Aug 7;7:171. doi: 10.1038/s42004-024-01247-7 (PMC11306352; doi:10.1038/s42004-024-01247-7)
Supplement: Supplementary file 4 — Supplementary Data 1 [file 42004_2024_1247_MOESM4_ESM.zip › paperstructures/H-1a_2+/closed_conf6.xyz]

291
closed_conf6, charge 2
C           12.07226899810341       -4.48507893504777        0.93141728229154
C           13.33462499892532       -3.90235328054898        1.03188113039222
C           13.59864779743124       -2.62040060642951        0.57420667775966
C           12.54633872590233       -1.90438033774696        0.01188008114308
C           11.28024692581051       -2.45546814649035       -0.10090419363545
C           11.04646621106758       -3.74733311617796        0.35543664210533
H           10.05986181286352       -4.16283283982715        0.25827500111861
C           11.87947619257933       -5.90324112774014        1.45126490958317
H           14.13006887935763       -4.47572236987574        1.47526174730345
C           14.97287518480436       -1.97339349907179        0.66112619400580
C            4.36256420026704       -0.16763656224868       -0.72054073568104
C            4.87894754817242       -1.03120599144701        1.45769561207652
C            3.93107319550923       -0.62240837563929        0.52672433683316
C            6.22890026575426       -0.97066134218378        1.14689046319168
C            5.70257122184971       -0.14191422685819       -1.02981961514446
C            6.65719058951127       -0.53739099149233       -0.09871656301416
H            4.57309053962065       -1.39256923219281        2.42772663474373
H            6.95075927911553       -1.25802986647288        1.89448993043426
H            6.00812465669738        0.19195462933667       -2.00897652263228
H           12.70622677628828       -0.89949798657116       -0.34489731112356
C           10.20412679539070       -1.63855187458303       -0.76579788270936
O            2.58394085888357       -0.62271560520723        0.70855179741099
H            3.62472442504933        0.16060629239530       -1.43407114819466
N            8.90714198198629       -1.62694879332851       -0.05029393595596
H           10.02200285167341       -2.01663288938960       -1.77500200855814
H           10.55514020696310       -0.60635972962474       -0.82939998360436
C            8.11143912796945       -0.45271259524858       -0.46772732790633
H            8.18358734282636       -0.35994368704181       -1.55235771769822
H            8.56963822177884        0.43442141782300       -0.02130984312276
H            9.06076061271094       -1.58798619485660        0.97588274352722
H            8.37335806053755       -2.49131581982688       -0.24898325959088
C           12.85517226002186       -6.84508268737547        0.72959452643666
C           10.45922705060067       -6.42481828613584        1.21794404333890
C           12.15747128062815       -5.92806065901898        2.96182372522882
H           13.16659043957347       -5.59364531807132        3.18644934932939
H           12.04540712487027       -6.93978637764896        3.34602999111831
H           11.45752655414359       -5.28123878118737        3.48711819482411
H           13.89004608469510       -6.59381314006484        0.94441741847168
H           12.70789808322038       -6.79077650553908       -0.34732331298846
H           12.68819128452541       -7.87214577298395        1.04801858248180
C           15.42827943789500       -1.58116261305560       -0.75262043472971
C           16.03236919111598       -2.90303888079502        1.26006223937664
C           14.88016124631720       -0.71882352384289        1.54272308921521
H           16.15008822100687       -3.80232053171093        0.65936091012925
H           15.78243876310030       -3.18343284852123        2.28102101515018
H           16.99260747390151       -2.39133084891080        1.28328916694147
H           16.42636252253365       -1.14952749014784       -0.71666066883709
H           14.76011857655390       -0.85006042942319       -1.19837672720760
H           15.45800726923070       -2.45811527094804       -1.39624138670972
C            2.03326335284427       -0.89829794641419        1.98554082765287
C            0.59698960174901       -0.38202748714594        1.97247440923379
H            2.60637681489978       -0.38726225404194        2.76859705404663
H            2.05640200088564       -1.98092092056390        2.17285805516689
H            0.09606768050799       -0.80772647584347        1.10181813162408
C            0.56294445841719        1.14637082768551        1.89415902931529
H            0.08649867864184       -0.73413862885975        2.86940029522783
H            1.35871374784664        1.47738119450413        1.22348552810584
H            0.76756800743145        1.56746191033897        2.88133912356304
C           -0.76868097900183        1.67942211764839        1.37071342866236
H           -0.90742857185134        1.32393541998138        0.34854697369758
C           -0.79547100761022        3.20758633125119        1.38294339131256
H           -1.58174465984744        1.28827501290627        1.98333350666728
H            0.15267534442721        3.57680638228047        0.98299669214507
H           -0.86958296789577        3.55961519777943        2.41460067651430
C           -1.92902130550197        3.81701673010323        0.55633677346156
H           -1.83176158831906        4.90471350635750        0.60293485078376
C           -3.33549859986447        3.42503152043763        1.02699839573333
H           -1.80012297823496        3.53251700224088       -0.48937882742921
H           -3.97593082668283        4.30697673048379        0.97887390649447
H           -3.29378911034973        3.10959866013271        2.07019842916413
C           -3.96942652938086        2.32348061602811        0.17815363984295
H           -3.96583204153761        2.63907402428609       -0.86590717504773
C           -5.40702137436184        2.07208109941510        0.62541506283217
H           -3.39240369891778        1.40507974203520        0.27483644134116
C           -6.12077869623049        1.07769415075391       -0.20139599480367
C           -5.75323150837850        0.33194980476935       -1.30355239535523
N           -6.83919360994738       -0.37952993749203       -1.64714936657959
N           -7.83095294134263       -0.14344129291324       -0.83847264577019
N           -7.41244695004537        0.74552153653025        0.01667173890131
C           -7.06398976011562       -1.12943945459850       -2.85074528373257
H           -4.82603530933466        0.27487666900350       -1.83149208672594
C           -8.29647042545556        1.32776254885091        0.97606227382199
H           -9.24842555604064        0.80548978396767        0.92649574646771
H           -8.43804111137936        2.38513177164110        0.74655563383478
H           -7.88714020725273        1.23196734770704        1.98063178187769
H           -5.96313088130332        3.01378150284981        0.59632450391996
H           -5.40351383761701        1.72479272005061        1.66238817257083
H           -6.24696294932297       -1.83004861293896       -3.01898919169649
C           -7.17202166047287       -0.15935895928039       -4.05638476039864
H           -7.99527746842484       -1.67813883801904       -2.70804784240486
H           -7.59242494898596       -0.71102303023857       -4.89892291203155
H           -6.17803794974120        0.17632346069889       -4.34016863677239
N           -8.01688677011082        0.96668521775300       -3.75224744236425
C           -9.43591221378448        0.68514733526582       -3.70419442489816
C           -7.51814366145747        2.11894078132184       -3.22712734778872
H           -9.65371778240817       -0.13876378918111       -4.37964558557240
H          -10.00012722070166        1.55298870125542       -4.04242144328103
H           -9.76530082060365        0.40739372703043       -2.70010172323343
C           -6.17472918160357        2.51375063923572       -3.43198898424614
C           -5.66888916918954        3.64592515073341       -2.86050868533622
C           -6.47721557507453        4.47580363013761       -2.05715862351976
C           -7.83015722394769        4.12998004815682       -1.90248276069467
C           -8.33299850364665        2.98412364017699       -2.46277230527406
H           -5.52940290220210        1.94870524835032       -4.08359364065053
H           -4.65000892358195        3.95276020323359       -3.04138554470927
H           -9.36852142854607        2.74262036988386       -2.29768726238705
H           -8.45999225942273        4.77464348717302       -1.30986950636521
N           -6.03201552686729        5.59572667277466       -1.42542789967200
N           -4.80469022064451        5.86848417128354       -1.50057931296900
C           -4.11849492574011        6.72500901459837       -0.74157904855147
C           -2.96305901297011        7.35037094987856       -1.31621587763507
C           -2.07202185411333        7.97469936447659       -0.49295258429152
C           -2.26001179824330        8.04931003665256        0.91482535066400
C           -3.46187706496780        7.52631948544886        1.47404988266778
C           -4.34000563618516        6.85669456694169        0.63492667482493
H           -5.23091616722267        6.42521291979190        1.06311814752661
O           -2.87160364737594        7.25479530096619       -2.66638396452398
H           -1.18944667933679        8.44703917038526       -0.89596127180570
N           -1.37200411520497        8.63561517166333        1.74812078408816
N           -0.21103797643050        8.98161542843561        1.46537818407449
C            0.72000784530211        8.54269946347021        0.61253381170910
C            1.64564646466319        9.46496302087554        0.06596314419250
C            2.73204057197678        9.02774455646634       -0.63658782811770
C            2.95756748975313        7.65092506123497       -0.80292143132570
C            0.96622460694025        7.15431027702945        0.44134518607927
C            2.06270479001419        6.72328241825693       -0.24732911764760
H            0.27672350693414        6.44762525363720        0.87841738269513
H            1.46195028883313       10.51896830908379        0.20025842444199
H            3.43395550966834        9.72309986468417       -1.07047040034552
H            2.25535183692113        5.67145192108954       -0.39113037881066
O           -3.83023457464793        7.54666508493177        2.76485594327662
C           -1.77857997475181        7.87063143155205       -3.31555089906455
H           -0.82806419731271        7.43981220194782       -2.98715106150217
H           -1.76875328201847        8.95051572238799       -3.14255488540089
H           -1.92211751715286        7.67495801391731       -4.37622048317219
C           -3.16727183591969        8.34643404854788        3.72723699797849
H           -3.13548478084197        9.39316150566715        3.42236824502265
H           -2.14656922847596        7.99785242250494        3.89505838938199
H           -3.75812625539896        8.23838946368835        4.63583804326068
N            4.07042406834628        7.20149828192611       -1.51630936065117
O            4.83890291088664        8.02860642902758       -2.01323313917666
O            4.25584947215313        5.98580700987576       -1.62672806731989
C           10.80131456119297        4.26302234139771        2.31888428660323
H           11.00318382359723        2.44797955300130        3.41022130637187
C           10.89952288384040        2.88267697953952        2.42954699170685
C           10.66651598889470        4.85030497444781        1.07922267946720
H           10.58916609301807        5.92228488182062        0.98622107936824
H           11.92728883500475        0.54851174517638        3.12001375074345
H           11.61280581952296       -0.93514397207493        2.19826071061050
C           11.19310861215110        0.02879686070103        2.49757585893780
C           10.86946078646365        2.08379447856938        1.29916816477232
H            9.22571258214431        0.67360091645422        3.12314214065901
O           10.98113491655367        0.71922059936778        1.28267854376443
C           10.62418397211883        4.06231257418857       -0.06320015098249
C            9.88460154895918       -0.18559491931338        3.27598387811589
C           10.72227610840724        2.68527281874599        0.03090468364265
O            9.14976942642795       -1.30586130807786        2.82529600225208
H            9.76373555639758       -2.43685494506580        4.44783676426691
H           10.09918962283022       -0.28312032228504        4.34600869093202
H           10.50969142391399        4.54047821865902       -1.02213462032896
H           -5.81460164917003        1.87766662479773        8.12330836384501
H            7.42773650304190       -3.00800788277947        3.64830798493598
C            9.51947827104910       -2.55612901316681        3.38665297948053
C           -6.03047791269326        1.37737251572298        7.19113797077988
O           10.69319424991848        1.81232637296174       -1.02813809212873
H           -6.56117845848847       -0.47446546197271        8.12716012127145
C           -6.45091784248910        0.05693460453101        7.19326792300120
C            8.32750691008390       -3.49813773327692        3.25264162803603
C           -5.88888392452545        2.05064051816598        5.98921037644669
H           -5.56476036609124        3.08050666598335        5.98272590164336
H           11.42035178733274        3.12230236482668       -2.45195601639321
H            6.86339362748499       -5.38582748887279        2.24233403058400
C           10.66555720418340        2.33835815984725       -2.33730434985839
H           10.38352698066954       -2.97846126229749        2.85988018618127
H            8.50910851771850       -4.41251472332938        3.83477541298920
H            8.65284914412260        3.02626430822631       -1.87584655609643
H            6.09974822911168       -3.84463711609733        1.76155491851018
C            6.96451972216648       -4.50205962300916        1.59814954689110
C           -6.73291932098941       -0.58519028422494        6.00080934332676
C           -6.16435817475478        1.40739700090288        4.79551455709911
H           -7.05718774632878       -1.61585807089532        6.00428720983115
O            8.15832768005704       -3.80545034041719        1.88750281722836
H           10.92707211896863        1.49959620220002       -2.98656074810171
C            9.27928312932042        2.84712523724513       -2.76158786103123
C           -6.59129027510323        0.08323455227522        4.78780460481250
H            6.69710141166807        2.10544488608988       -3.07959743593609
O            8.68542052920349        1.86351908641626       -3.58160087384595
H            6.18947621872788       -5.60403566876713       -0.09254428508324
H           -6.05644552893157        1.94495140379474        3.86530109489651
C            7.03891591937285       -4.95786369690630        0.14109302922693
C            7.35723176894429        2.16731544456019       -3.95674281766149
H           -4.12764715518926       -0.02020700919555        3.78730728976528
H            7.96327006309626       -5.52308731330042       -0.00197326058122
C           -6.89749631317455       -0.62065113889950        3.51996819846190
H            9.36195436055488        3.79175960533590       -3.31895390093293
C           -4.47211379812500       -0.53751712651939        2.91376664066366
O            7.11862541084228       -3.87000432109664       -0.76203362901012
H           -9.22033921125210       -0.15636123404148        5.11206489811627
H            7.29850000466689        3.19005693306308       -4.35599423809259
H          -14.41758978853592       -3.82459128976137        4.19854375404047
C           -9.30822062098578       -0.69557291334051        4.18991812779953
C           -5.84073451687927       -0.88114066605139        2.64648036672030
H          -12.03647074362081       -3.74928693114254        3.57761435292428
C           -8.22059459162844       -1.01263577640935        3.30763405522640
C            6.88620936814891        1.19885897307793       -5.04752330957326
O            6.77904978307735       -0.14088588846482       -4.62883648243254
C           -3.73654164925485       -1.02676369535907        1.88692462589802
H           -2.67335873533344       -0.98952652823110        1.75683839185432
C          -14.10462927461124       -3.25298629900488        3.33711425205483
H            5.88076738597420        1.49625295851849       -5.35468289466125
C          -10.43216924372865       -1.19070222739305        3.61970435444660
H            4.51712976015253       -4.15847810479563        0.03111862244027
C          -12.76572884632917       -3.20852579731550        2.99141328860375
C            5.97068067734009       -3.44463116994063       -1.38133913398706
H          -11.43720782771652       -1.13627419159406        3.98805918460122
N           -5.92734968609246       -1.54983692533329        1.46013200435155
N           -8.68996434629529       -1.68143051155896        2.21772018325576
C           -4.65171397769746       -1.67945374060324        0.99509981070129
C            4.69608252801655       -3.64106306293101       -0.89800077386907
C          -10.03394910165096       -1.81974986698409        2.39131761822872
H            7.56500967863606        1.27212873116131       -5.90746486337493
O            7.45666698652734       -2.62204653024401       -2.98608145660825
C            8.01251176845844       -0.83964816985917       -4.59728809030890
C          -15.04198440954302       -2.56679638148368        2.58187451496106
C            6.15942905477504       -2.76906648371051       -2.60656450517047
Zn          -7.61049945211387       -2.42287774058953        0.68256616616929
C           -2.14321538886685       -1.34644472850575       -0.91195531595696
C           -0.79858566854078       -1.39555511800719       -1.21903833386931
H           -0.30033567148240       -0.51914315506702       -1.60647157523424
H          -16.08611525393558       -2.60020245863954        2.85514112684110
H           -2.68607084224734       -0.42485150078628       -1.05186121227407
C          -12.34880354511368       -2.48256315580868        1.87940484995674
H            1.60252620728163       -1.71976784537347       -1.81927529445477
C          -10.91464707594828       -2.44653728162111        1.50974978940426
C           -4.25181527434622       -2.43111783901879       -0.10963636662221
C           -2.80493473873738       -2.47003353314035       -0.42593318766177
C            7.77489668263910       -2.32765722803444       -4.33462701442496
C           -0.06885055364592       -2.56896543952818       -1.02442479642778
N            1.28265522102305       -2.56405052068315       -1.36469809467557
H            8.66813690347761       -0.41916477259966       -3.82729908275796
C            3.58475178322911       -3.17707481833515       -1.60278351649592
C           -2.07375326708642       -3.63942232993506       -0.23945802507282
C           -0.72332100506690       -3.69335787867124       -0.52620621359717
H            7.00757832920378       -2.70983379506440       -5.01238583938897
H            8.51501656245123       -0.73809853561898       -5.56977239768431
C            2.24988545259342       -3.45297421459747       -1.01076503444260
C          -10.53504637546681       -3.09440394003382        0.33442942904693
C           -5.10751624567077       -3.21451973767271       -0.88454203055113
C          -14.63452675935766       -1.84154882768251        1.47417167314756
H           -2.56780577939744       -4.51852675903731        0.14707700014168
N           -9.26410475100679       -3.21393203377942       -0.13787243056840
N           -6.46367206846059       -3.28141195398027       -0.75713546211140
H           -0.17325147014237       -4.60457377802785       -0.36167129029218
C            5.05046749537732       -2.33610886151080       -3.31580338225458
C          -13.29712553233054       -1.80311792936720        1.12113779736623
O            2.06551795090315       -4.40387986766702       -0.26322962144892
C            3.77313078324326       -2.53679840439527       -2.81987467632390
H            8.71364272952482       -2.85600617698458       -4.52574541281848
C          -11.43919472439829       -3.82023575301625       -0.51405243153182
C           -4.67790942507668       -4.05727951652421       -1.96437086312772
C           -9.32516528055222       -4.02982316397684       -1.22597249265831
C           -6.90456827328831       -4.14491242981649       -1.71632744243856
H          -12.49881631390385       -3.89138832282209       -0.36920353406648
H            5.18070381077441       -1.81133270336118       -4.24746816673578
H          -15.36270782687519       -1.30666585918343        0.88257121021264
C          -10.69070816081291       -4.39255730203161       -1.48615920305966
H          -12.98365843392034       -1.23892442999749        0.25594109141991
C           -8.23501642866289       -4.47950091336268       -1.97136280621951
C           -5.78942524843389       -4.64471358595782       -2.46998016837013
H           -3.66247446799359       -4.18756651468663       -2.28138242714840
H            2.93346077487952       -2.21205522674248       -3.41409046526895
H          -11.02380532919833       -5.00841473838384       -2.29759561232650
C           -8.50846388643007       -5.38928268005631       -3.10720555523203
H           -5.85359666770712       -5.35622813541787       -3.26878944149994
H           -9.25620228562872       -6.97535434683338       -1.87712418191376
C           -9.05104346722209       -6.65189104372074       -2.88754961926588
C           -8.23118351567892       -4.99128187210476       -4.41180003041716
H           -7.80641422285919       -4.01521949538717       -4.59041633702038
C           -9.31391610164881       -7.49595100984896       -3.95201159265806
C           -8.50214905153355       -5.83346646357322       -5.47522928152358
H           -9.73100715922639       -8.47542590052389       -3.76916723831982
C           -9.04517357595666       -7.08757433209614       -5.24856026175093
H           -8.29019366747474       -5.51288500330795       -6.48437896799589
H           -9.25687261999839       -7.74603966548355       -6.07773762054140
H           14.16604032705038       -0.00525759346347        1.14160790077610
H           15.85115502112903       -0.23157041282361        1.60052771585762
H           14.57366955388183       -0.98939116109825        2.55132964370832
H           10.37099529972077       -7.42976177498190        1.62620230557231
H           10.24097279352745       -6.47697770520773        0.15372016085833
H            9.72867033171029       -5.79248504156667        1.71332129705947
H           10.83014980995002        4.86966581023484        3.21045830854850
