# Supplementary material for: Molecular folding governs switchable singlet oxygen photoproduction in porphyrin-decorated bistable rotaxanes
Source: Commun Chem. 2024 Aug 7;7:171. doi: 10.1038/s42004-024-01247-7 (PMC11306352; doi:10.1038/s42004-024-01247-7)
Supplement: Supplementary file 4 — Supplementary Data 1 [file 42004_2024_1247_MOESM4_ESM.zip › paperstructures/H-1a_2+/closed_conf4.xyz]

291
closed_conf4, charge 2
C           11.63912158886631       -3.71875134102386        1.33528619292008
C           12.61767633357735       -3.23224022265616        2.20158815331119
C           12.93511591089974       -1.88526411609715        2.28350562381945
C           12.22772877500737       -1.00147757007337        1.47229910881909
C           11.24356753272335       -1.45268824636028        0.61283507869087
C           10.95354530337807       -2.81104091801557        0.54373936059898
H           10.19636175234097       -3.14832541085758       -0.14265237317763
C           11.38520497872062       -5.21875303783554        1.27161917075786
H           13.15267579531172       -3.93508800386429        2.81637089682371
C           14.02942105079225       -1.34645136309356        3.19415344154743
C            4.63172852183408       -0.30743076487009       -1.28861632623779
C            4.91305628742231        0.59557559506577        0.91736509841438
C            4.08092617567218        0.06044623883459       -0.06105416682704
C            6.26758208218579        0.73681023705346        0.67014797689459
C            5.98468912919626       -0.18126038878804       -1.51754750157704
C            6.82085547044090        0.34099857607795       -0.53885561401041
H            4.51603813930674        0.91555305306816        1.86768837842475
H            6.90465684467760        1.17754011234610        1.42194903795736
H            6.38730067084207       -0.48633645384121       -2.47015386044438
H           12.46206710489150        0.05182475352524        1.48752467616182
C           10.49941801699103       -0.48613518086420       -0.26932986596436
O            2.74360412089638       -0.14426473483971        0.07785646980359
H            3.97631563456413       -0.69339007421218       -2.05163395004368
N            9.04514360964655       -0.54391558172436       -0.01371884002575
H           10.66770133993036       -0.73416319876671       -1.32011762175464
H           10.83920318811971        0.53843822558211       -0.10777542406854
C            8.29610055246634        0.48502049922274       -0.76843575311467
H            8.52417145053082        0.38525057184935       -1.82993448707640
H            8.63913978326623        1.46691914183795       -0.43639303374381
H            8.86013058937339       -0.42971461095463        1.00060143110406
H            8.69257571859724       -1.48398477705937       -0.25906086146289
C           10.30147101146367       -5.58942361319736        0.25384669183725
C           10.94634313030148       -5.72607313342824        2.65303712345537
C           12.68523043248481       -5.92481409970164        0.85596652178550
H           13.03534347709703       -5.54190071184462       -0.10049373979545
H           12.51482215441049       -6.99484973340368        0.75679257419801
H           13.47255067434383       -5.77726826430390        1.58994653198514
H            9.35535510612780       -5.10825178577192        0.48523716739675
H           10.14429216485427       -6.66606293230939        0.27132776812993
H           10.60731755576588       -5.31440321272116       -0.75247971485678
C           15.13236792369815       -0.72889441787186        2.32070999788861
C           14.66416222580214       -2.43156017122459        4.06926146616624
C           13.44069926287864       -0.27337925049382        4.12272139750595
H           15.14934054335187       -3.19324172006812        3.46310682251270
H           13.92341574308923       -2.90169953429761        4.71237999561354
H           15.42450945181165       -1.98442459947439        4.70669323908194
H           14.74974927671246        0.08596484514656        1.71226674753764
H           15.55203300280911       -1.48171517368385        1.65649870620016
H           15.93252570858910       -0.34005509032608        2.94695471876813
C            2.12490504304103        0.26144279371200        1.28508470347933
C            0.63509673159920       -0.04374633096506        1.19573616418350
H            2.28031973686075        1.34006146055509        1.43211864264922
H            2.56577809965653       -0.28185485138669        2.13221980818131
H            0.50009795581645       -1.11893342331088        1.06618238280798
C           -0.02644960138696        0.70183018343376        0.04002234327285
H            0.17520571214385        0.24432686572172        2.14274310006754
H            0.34269094087216        0.28818612140021       -0.89919528897237
H            0.26500426635136        1.75224316535735        0.07373098212366
C           -1.54568514095127        0.59383470929741        0.09166168561042
H           -1.82416808721343       -0.45946848203846        0.11734355063286
C           -2.20775453226587        1.25386507260463       -1.11508019796255
H           -1.90427482896633        1.06007948585504        1.01045412727267
H           -1.68559430293441        0.93611089296492       -2.02038721883853
H           -2.10429938398380        2.33930188464474       -1.04040929762352
C           -3.68465761957673        0.88923458707000       -1.25097220254808
H           -4.08127614925546        1.37551574006858       -2.14559297780756
C           -4.51407061571488        1.30808039198024       -0.04165940561863
H           -3.78129239205932       -0.19006225168263       -1.38718257362091
H           -4.33517536137280        2.36593837758896        0.16208804528659
H           -4.19694146205551        0.73610036965575        0.83020083890615
C           -6.00017022803228        1.07598605941973       -0.28584587655751
H           -6.31242707214486        1.65891195148130       -1.15345764558145
C           -6.83279650279473        1.48279520914432        0.92602509442846
H           -6.17191949455839        0.01312740650392       -0.50136773688740
C           -8.27816839964598        1.38044540755563        0.64861845490323
C           -8.96964932460225        0.97524579139678       -0.47518623533672
N          -10.26700608937926        1.20698517757558       -0.20842792233516
N          -10.42137805711411        1.70887571245110        0.97863136626032
N           -9.23591588940354        1.81091382031477        1.50162524653009
C          -11.37821696404069        1.14443265994236       -1.11315706171039
H           -8.62532311628321        0.54856692989140       -1.39226570484402
C           -9.04612525556788        2.33167475252321        2.81908030656245
H           -8.54453497872781        1.58995856434383        3.44196114170102
H          -10.02075019387422        2.56453421995182        3.24029592275063
H           -8.43605581473710        3.23423226268134        2.77672915870830
H           -6.60189553231413        2.51789764950136        1.19678109264099
H           -6.57223784305794        0.85215621546435        1.77941637809572
H          -11.32720384148694        0.22596965804912       -1.69835213504451
C          -11.33765931853763        2.37961424549461       -2.04993589639433
H          -12.28745657499838        1.15074616814307       -0.51237951310266
H          -12.28001794788761        2.42532128517119       -2.59745717845525
H          -10.53634539377069        2.25858460499144       -2.77466977526901
N          -11.16198851530986        3.59405901112160       -1.29248779226980
C          -12.33766511171058        4.06413308486448       -0.58982951072524
C           -9.93321288625893        4.08687669543515       -0.98772495217208
H          -13.22455221078397        3.71798462110381       -1.11464942585179
H          -12.35855753749446        5.15290877512953       -0.58164317079228
H          -12.37293682138209        3.69521258326601        0.43776289237689
C           -8.78460434336492        3.77893374430115       -1.75800949149025
C           -7.54750971679416        4.24337737672071       -1.41448145796410
C           -7.36619280218612        5.04817861057148       -0.26996434557834
C           -8.50711981387703        5.40630074822081        0.47120918146309
C           -9.74850949981802        4.94543702082117        0.12201846555373
H           -8.86914072951983        3.19852699424544       -2.66152172237517
H           -6.68403204107455        4.01983143205015       -2.02211046577985
H          -10.59003701587118        5.23242849415878        0.72725014300433
H           -8.37999786173869        6.04122726860906        1.33367843188127
N           -6.16273791027884        5.48388192533513        0.18359087876525
N           -5.12402558402831        5.22324330529665       -0.46418149045640
C           -3.84930188295391        5.22551700377892       -0.10000562319457
C           -2.86447385757381        5.61770435464339       -1.07140800311647
C           -1.55569481525231        5.31863308591616       -0.84346331730643
C           -1.12623436358018        4.61291494397581        0.31790979830859
C           -2.08491169751531        4.31719745541161        1.33028521253613
C           -3.41396032858073        4.62012929675866        1.08984066452721
H           -4.14366303198989        4.36543052297241        1.84133005403751
O           -3.36666222936718        6.26492741690947       -2.15384078377312
H           -0.78462057603916        5.55784996090439       -1.55852840328411
N            0.13177998939762        4.16146032571644        0.45966975709151
N            0.93452758709608        4.20758130427106       -0.52645128111657
C            2.24384729545310        3.96533824006658       -0.51895934801122
C            3.13337357273023        4.52062316248359        0.43688994393062
C            4.48337137557606        4.36645279822696        0.30153164124220
C            5.00903086042817        3.67162161668780       -0.79996416448649
C            2.79192903578319        3.26609771384136       -1.62416561341355
C            4.14004527842531        3.12373364714026       -1.76013088814406
H            2.11393773023304        2.83662242355611       -2.34379843094930
H            2.71838771062666        5.06857535834722        1.26927219575173
H            5.16692232260634        4.77007876032663        1.03278760458084
H            4.56624003074867        2.58735018558983       -2.59285707035621
O           -1.84518238836765        3.75005894757888        2.52517512544583
C           -2.46902684978208        6.68622523347485       -3.16125227533884
H           -1.73831538774318        7.39934220566693       -2.76957157361054
H           -3.08488745754702        7.17361260735870       -3.91433837183838
H           -1.94718231994355        5.83447902224702       -3.60661882155152
C           -0.52933176278328        3.51057650787609        2.98437490116802
H           -0.04597642615930        2.72378902321163        2.40359166749365
H           -0.64424965638992        3.19686336580120        4.02114022847792
H            0.07919186036871        4.41556351192812        2.93374362043356
N            6.38238957149642        3.51796358090055       -0.94176122081187
O            7.13181807210506        3.90654913172840       -0.03967123403466
O            6.82401532321237        2.99109689292610       -1.96976660261298
C            9.81569744221891        6.30910213783455       -0.88529671110714
H           10.24981088358530        5.46579204801579        1.01699467354927
C           10.17444081289383        5.26924178137725       -0.03976848888630
C            9.69832925800046        6.08805390918948       -2.24017858141959
H            9.41468046059146        6.89041787684382       -2.90408317105999
H           11.40879381811416        3.93001231967846        1.90033203045998
H           11.43037480887558        2.15679823185986        1.92672423399551
C           10.86268776256122        3.03047649668772        1.59761488743918
C           10.42041520143786        4.00503860255555       -0.54562170092182
H            8.76307651261422        3.54191124768814        1.58376043418621
O           10.81195685028500        2.91614245049539        0.19051858090929
C            9.93692840969500        4.82426885205152       -2.76129374290804
C            9.46325370708206        3.00931673844722        2.23429625507968
C           10.29492124807149        3.77634703713342       -1.93123202080403
O            8.93348295393067        1.71098843718111        2.36218557072275
H            9.60460798432456        1.58930695571111        4.31895065409920
H            9.49733886880568        3.50521079542105        3.21368961233276
H            9.82833920982869        4.66863940313172       -3.82189704534498
H           -5.55867552100435        0.60537276013325        8.42817162560063
H            7.38458531335889        0.41629709288449        3.90060290012644
C            9.42168271380291        0.94679331495501        3.44921146647439
C           -5.75259962670542        0.25005624831018        7.42724846846746
O           10.55818464398996        2.49683412903874       -2.34117093792386
H           -6.55003500030162       -1.62654774637603        8.08207878178830
C           -6.31117775836936       -1.00310421041734        7.23304290378037
C            8.35636480936063       -0.08466111246426        3.80231357807477
C           -5.44094651005895        1.04114700018496        6.33373005262191
H           -5.00256403631759        2.01683223672577        6.48079194500391
H           11.16046825085553        2.93502187745102       -4.26798740829688
H            7.06377157735613       -2.22535837918511        3.92249203363804
C           10.53699051173178        2.21772694996324       -3.72349738359039
H           10.35005321163758        0.42566656727297        3.18396844187311
H            8.60543945554391       -0.56869612636238        4.75619736861255
H            8.39525334187914        2.54873179431608       -3.58424431035132
H            6.30987191463016       -1.47298976927395        2.48646640404611
C            7.22291615170384       -1.94473853533101        2.87435156166829
C           -6.56307488971166       -1.46203741178700        5.95198856701243
C           -5.68825834562197        0.58247313951432        5.05185354599019
H           -6.99109787086054       -2.44271021049851        5.80164875399601
O            8.31048449743807       -1.04497933923780        2.76780035551771
H           10.98402257114032        1.22517290008894       -3.81690902137492
C            9.11950173903234        2.16121782264613       -4.31401876044912
C           -6.25423006110995       -0.67229168061047        4.84906993712665
H            6.79477972329150        0.89236683720062       -4.23901347561672
O            8.81916510293858        0.81317612220614       -4.61860809758534
H            6.86834906148825       -4.00695513503143        2.32158059762475
H           -5.43755966215209        1.19680796043144        4.20010054785379
C            7.57134909863734       -3.20423374456911        2.08301050065310
C            7.48724645348509        0.63185635798820       -5.05218912387241
H           -3.74230423747727       -1.02155472676662        4.07031714852624
H            8.58478612410215       -3.50725939985016        2.36152265068697
C           -6.52433247762001       -1.16027239220567        3.47427291418251
H            9.04707351303704        2.76404108699706       -5.23156600138216
C           -4.06227857580719       -1.39076005823047        3.11646439937196
O            7.63693292109943       -2.97887407377802        0.69257945690324
H           -8.91176154396314       -0.76548445127151        4.98154976828043
H            7.27672170601234        1.29196399042167       -5.90702494956989
H          -14.64761025333997       -3.93945547408994        0.93137802228404
C           -8.97731165141815       -1.04385542899817        3.94833537749222
C           -5.42590048241298       -1.49191032667738        2.68191182783315
H          -12.22641190538843       -3.90915740990768        0.50931466431155
C           -7.85758977874537       -1.28154806121222        3.08248861103978
C            7.27771141958234       -0.81803547357064       -5.50145302353836
O            7.32930351982566       -1.76491938002197       -4.46139497919984
C           -3.29384597675617       -1.85497417748118        2.10346673960980
H           -2.22490656590744       -1.91376738503875        2.07164417466643
C          -14.08534327050110       -3.03259248403151        1.09909179229971
H            6.27580274164287       -0.90548966404368       -5.92811224754722
C          -10.09490555424800       -1.27090583095902        3.21648972298858
H            4.98043434157809       -3.27672069280622        1.39718136339649
C          -12.72375118688914       -3.01461188302751        0.85561586615537
C            6.52820104795753       -3.14771895397899       -0.08977545644229
H          -11.11320564264056       -1.22822569003536        3.54587839818506
N           -5.47221166850312       -2.00303985589326        1.41982449114242
N           -8.29908492848942       -1.61382758154893        1.83574386480394
C           -4.18589849919933       -2.25726050278628        1.05051091407269
C            5.23131222195543       -3.29720370463234        0.34843902135591
C           -9.66287780563899       -1.61257069190002        1.89117806615086
H            8.02369284897689       -1.06142043484818       -6.27006604065919
O            8.12236156249302       -2.96563706980255       -1.77884263587939
C            8.63984329717988       -2.06990130491619       -4.01597800623589
C          -14.72609357434242       -1.89416832648071        1.56096927406110
C            6.80909115870907       -3.16777572638141       -1.47441403923566
Zn          -7.13378803110649       -2.29999303600894        0.30911972474883
C           -1.69204003717170       -2.45101181375545       -1.47227471936179
C           -0.32570907803031       -2.54438509087153       -1.62452816284139
H            0.15148735835826       -2.07259925970677       -2.47081321475869
H          -15.78899342158664       -1.91074941364532        1.74940051055318
H           -2.27021806445067       -1.89651805757161       -2.19545551688277
C          -11.97866215593497       -1.85767074763916        1.07558171973728
H            2.13665597011653       -2.79386721089265       -1.72795018261928
C          -10.52057292300399       -1.87843644845943        0.82292901358768
C           -3.77835400914248       -2.82052710497425       -0.16313808653301
C           -2.33213803552906       -3.02803140497032       -0.37420437507956
C            8.61408297360532       -3.27183721170636       -3.07147974675110
C            0.45122714452219       -3.22130256755381       -0.68295527025108
N            1.83122875346236       -3.23825249765662       -0.87315039929892
H            9.08143099136906       -1.20343012733818       -3.51228392064780
C            4.19085751041669       -3.48075421226871       -0.56595774950096
C           -1.55719619391431       -3.75235926454810        0.52967532963991
C           -0.18676101703583       -3.85342652490639        0.38262792048046
H            8.05116852153675       -4.09357071970830       -3.52015170093075
H            9.27085757224349       -2.32249847235667       -4.87963926076146
C            2.81654565007512       -3.61189975932136       -0.01139872217096
C          -10.08974524939514       -2.22715859031906       -0.46034945062319
C           -4.65043533326674       -3.16222720006003       -1.20070884875663
C          -13.99366421410297       -0.74039381040179        1.78673389166278
H           -2.03540388685204       -4.25422113973199        1.35780514989626
N           -8.79981256945051       -2.44897600844413       -0.84106866547891
N           -5.98649543160645       -2.90226167092130       -1.23964884857109
H            0.39431489801521       -4.40740258807042        1.10116631914327
C            5.78297760043720       -3.39534197736662       -2.37275549096824
C          -12.63024641319296       -0.72178543263783        1.55021455634110
O            2.61573574839929       -4.00531833049459        1.12888260353614
C            4.48241823471349       -3.55329352793546       -1.92140810166747
H            9.64719311449967       -3.59316775109239       -2.91145798991241
C          -10.96316866719566       -2.39733628376765       -1.58701028108946
C           -4.25264275607628       -3.83533431506386       -2.40550317578803
C           -8.83651295921371       -2.82402022232920       -2.15184388221720
C           -6.43800830761015       -3.34584563770787       -2.44546093999432
H          -12.02724928751847       -2.26507600321828       -1.57342939411841
H            5.98382471984328       -3.41314398710289       -3.43071391199459
H          -14.48927566265465        0.14565175137928        2.15401556967609
C          -10.18568982047478       -2.76030552758038       -2.63656287530561
H          -12.06682696799095        0.17942379797845        1.73830619934617
C           -7.74951928259889       -3.25609747415396       -2.91228137959591
C           -5.35871737827574       -3.94330801662172       -3.17939504323893
H           -3.26646896503873       -4.19962471292919       -2.61445454338933
H            3.71217145519404       -3.76074860764825       -2.64786102068305
H          -10.49000991441876       -2.96787072649396       -3.64305585100512
C           -8.00394968519840       -3.68714368188353       -4.30521427859627
H           -5.44732368310779       -4.40368875945248       -4.14366008548815
H           -9.26151184655831       -5.33240702217488       -3.75757160501658
C           -8.81698027623329       -4.78399388896143       -4.57566804051445
C           -7.42010358850993       -3.00032250783608       -5.36627618840035
H           -6.78837915653472       -2.14833570552979       -5.16236284192469
C           -9.03885643218338       -5.18604409722839       -5.88101625040745
C           -7.65048967975378       -3.39891568153725       -6.67076204372318
H           -9.66398481468734       -6.04431450847650       -6.07917619833617
C           -8.45918853814023       -4.49326782439598       -6.93164799539011
H           -7.19571757876012       -2.85734752122416       -7.48705606820678
H           -8.63510000926507       -4.80760525245572       -7.94946890892710
H           12.62009397959534       -0.68754898358958        4.70472930020965
H           13.07438152776070        0.58179432802044        3.56204203815852
H           14.20415395184346        0.08169385764117        4.81148267515761
H           10.77914736099606       -6.80065759001765        2.62009214731019
H           10.02020123801490       -5.24533590026045        2.96068329365674
H           11.70134164798983       -5.52681894506917        3.40850966308346
H            9.62494745436211        7.28725277242708       -0.47116706336743
