# Supplementary material for: Molecular folding governs switchable singlet oxygen photoproduction in porphyrin-decorated bistable rotaxanes
Source: Commun Chem. 2024 Aug 7;7:171. doi: 10.1038/s42004-024-01247-7 (PMC11306352; doi:10.1038/s42004-024-01247-7)
Supplement: Supplementary file 4 — Supplementary Data 1 [file 42004_2024_1247_MOESM4_ESM.zip › paperstructures/H-1a_2+/halfopen_conf12.xyz]

291
halfopen_conf12, charge 2
C           11.71602648217796       -3.87303329734219        2.32274294283453
C           11.75372645957610       -5.17181199366475        1.81833500237500
C           11.14828860946750       -5.52082534103906        0.61941508446326
C           10.47142318890354       -4.52693296084646       -0.07956639145547
C           10.42188020529370       -3.22707954919611        0.39247300130624
C           11.04746873009766       -2.90534638392481        1.58855897857601
H           11.01503835594376       -1.88719870404494        1.93561918498354
C           12.39199934912547       -3.57321589601053        3.65256894628307
H           12.27845868051307       -5.92424753763455        2.38126057592705
C           11.19587460422565       -6.92896019243112        0.04449871957743
C            3.94812765956200       -2.36569359893688        0.54624076400051
C            3.77892673857272       -2.10490102652661       -1.83430840936163
C            3.17883956521613       -2.41778817307116       -0.61222930545474
C            5.11658634098812       -1.77472888312463       -1.89614133431902
C            5.28591710144780       -2.02186365046983        0.47168289505324
C            5.89184352521922       -1.73774441287391       -0.74334366505247
H            3.16748150196707       -2.13320287672784       -2.72258228135418
H            5.56273077809427       -1.51351455202606       -2.84415854007506
H            5.85538009648078       -1.94010357829084        1.38202564336865
H            9.97639812115729       -4.76565775058834       -1.00534102622168
C            9.64861326434339       -2.18497540450359       -0.37215365952853
O            1.85929735791248       -2.75367211150333       -0.67820597245284
H            3.51772368745553       -2.59358852357008        1.50820828710458
N            8.19854798559129       -2.41063823734052       -0.18795486785425
H            9.86572235414004       -2.24558232142520       -1.44092937722193
H            9.89760273158257       -1.18805728632359       -0.00550673949084
C            7.34903680685002       -1.37640130412102       -0.81476056075527
H            7.64081433917243       -1.27203126124350       -1.86035197431173
H            7.51722959862855       -0.43553115839309       -0.28872082860510
H            8.00569618441532       -2.46979412706870        0.83003089851268
H            7.95991394553616       -3.33206713905341       -0.59330078628457
C           12.26474955935865       -2.10193723589985        4.06131666558294
C           13.88603970146430       -3.91258665077045        3.55073344619225
C           11.73527948267025       -4.42888865007389        4.74655895937550
H           11.85624152219523       -5.49038058814829        4.54944104063467
H           10.67096972461532       -4.21037751003563        4.80681926294562
H           12.18704837256406       -4.21338120500754        5.71250567612691
H           12.76313417986036       -1.94940364012717        5.01643976089247
H           11.22183753904798       -1.81748134079020        4.18012541189583
H           12.74046824161914       -1.44988728824116        3.33260638989600
C           11.84704921706450       -6.87469436291102       -1.34618725220781
C            9.76462761774755       -7.47456446430018       -0.07118526183517
C           12.00918975275183       -7.89851415840718        0.90705295032178
H            9.77570838596980       -8.44689652913515       -0.55920953056076
H            9.12820586421911       -6.80750591494013       -0.64465703777112
H            9.32910828326695       -7.59555284984404        0.91824654832249
H           11.26262617983221       -6.27817740197269       -2.04012980757240
H           11.93622505760974       -7.87875033689114       -1.75554359524267
H           12.84433975422447       -6.44474245566258       -1.27879079867980
C            1.14042193212126       -3.01958963445391        0.51307835349584
C            0.73442210370520       -1.75188586462124        1.26641101365789
H            1.71500364000126       -3.67987477503922        1.16927681689496
H            0.24952484093205       -3.56274957192804        0.18465227747082
H            1.61801063130483       -1.12719265025067        1.41420946816893
C            0.12258937081253       -2.09908658501411        2.62281670400650
H            0.02608100421135       -1.19480620034057        0.65284643318156
H            0.82168406410517       -2.74329031152692        3.16141660325703
H           -0.79674523228202       -2.66886580614602        2.47531373525222
C           -0.17093692497529       -0.86730221230662        3.48090749359504
H           -0.34835342616201       -1.18883475830515        4.50954010264404
C           -1.38338826833859       -0.07473382387505        2.99760454006548
H            0.70927696274274       -0.21991596398189        3.48859304710491
H           -2.28159458415717       -0.68426816283668        3.11717543197631
H           -1.27275939654049        0.14374775628028        1.93438047452166
C           -1.54188004991680        1.23887987399095        3.76203152761707
H           -1.62494811538575        1.03420142098262        4.83098125220565
C           -2.76459539609769        2.02228717863859        3.28692888440439
H           -0.64203351311725        1.84125654920233        3.61570338124670
H           -3.66861576910072        1.51044592090189        3.62116149684254
H           -2.76894123696603        2.01883937609561        2.19608451787320
C           -2.76878436586730        3.45967629244516        3.80919289030527
H           -2.89832921305338        3.44249617441073        4.89170944657670
C           -3.89085539233582        4.30418278295565        3.19906861611488
H           -1.80614849645192        3.93095067766353        3.60651458923725
C           -3.70509701342840        4.54817775233843        1.74992670551460
C           -2.64641361088572        4.30190324289833        0.89903168489707
N           -3.04153102082223        4.72705011634985       -0.31741342462290
N           -4.24236750979508        5.21740687735639       -0.27483236394343
N           -4.64950016532081        5.11290440968224        0.95713266752333
C           -2.29487629339705        4.68504770493252       -1.54001278147718
H           -1.69016861812396        3.86310349838199        1.08573113424653
C           -5.95473805384371        5.55752214694474        1.33917513463669
H           -6.54648487666371        4.71741718340929        1.70529865693348
H           -6.43690616395033        5.98788986262471        0.46414777331711
H           -5.88297624299301        6.30785105871711        2.12672916564740
H           -3.93688495196958        5.26898043073225        3.71222593296410
H           -4.85164575049518        3.80930117419753        3.36294294451884
H           -1.93961478758325        3.66526193899188       -1.70422663397872
C           -1.07678255941869        5.64316882709151       -1.50443177034734
H           -2.96832349673430        4.96885260895430       -2.34966390245460
H           -0.45546884358757        5.41520949901819       -0.63549565480154
H           -1.41359530951839        6.67524523963932       -1.40987784167979
N           -0.27541258358888        5.48424668961813       -2.68620349138225
C            0.69698820589674        4.40989057106854       -2.66658011410991
C           -0.49739584361103        6.18788268799528       -3.82934225150318
H            0.45768315231212        3.64490064563394       -3.40797149291570
H            0.70848388719530        3.94829444208427       -1.68378236073511
H            1.69807894812849        4.79497706602667       -2.86778684056812
C           -1.51298702278526        7.16317329411264       -3.93221134969809
C           -1.67784908670609        7.90565802500243       -5.07171283584529
C           -0.86775915543440        7.68513972410892       -6.19901985202717
C            0.09693271918728        6.66551681797057       -6.13139009627960
C            0.29504395472893        5.95927259897325       -4.97599241645502
H           -2.18963282491886        7.35295581171687       -3.11617716702307
H           -2.46702241903782        8.64220663084151       -5.12216074929420
H            1.07303800425158        5.21692245002803       -4.96122950123332
H            0.70412143910018        6.48264115518806       -7.00328157425764
N           -0.97586842244587        8.33200373741521       -7.39545482225885
N           -1.59102839957054        9.37794327077539       -7.59523663737511
C           -1.97487850373178       10.41527937305573       -6.83530842892040
C           -1.02690772179440       11.06684180852433       -5.96770685494377
C           -1.37362517286498       12.24659360675786       -5.38387093439618
C           -2.64255382650862       12.85734645500601       -5.58503320664412
C           -3.57101819688433       12.22768052236464       -6.46200408428309
C           -3.20330071064094       11.03710949457221       -7.07081806296286
H           -3.90986097230320       10.56363697449745       -7.73295474152779
O            0.15936232831382       10.41649772306791       -5.80854732573969
H           -0.71009177133519       12.76207891090929       -4.70677700744320
N           -2.99870752379572       13.96986901451598       -4.91488750993711
N           -2.12054309467545       14.64062800114751       -4.29590132105590
C           -2.29374636191349       15.50152016691292       -3.29647971569181
C           -3.08179760787183       15.16852024550816       -2.16333003405605
C           -3.07339960123768       15.96106409989065       -1.05210207070452
C           -2.28386220743918       17.12119975058446       -1.02073085933581
C           -1.50194423590953       16.67544687180062       -3.24758440976888
C           -1.50578162297035       17.47028084231816       -2.13808481045250
H           -0.91242820141327       16.93753874041284       -4.11172123045261
H           -3.67944790425552       14.27074330644749       -2.20146387863838
H           -3.67750543536749       15.72526672468842       -0.18926210647615
H           -0.91384067671290       18.37122192477756       -2.09157005392908
O           -4.79790632652639       12.66860737708668       -6.78688715751017
C            1.20131601611204       11.08734459135197       -5.12703596454033
H            0.95132585067370       11.23580181067901       -4.07282764787146
H            1.41857400822746       12.05274372899926       -5.59103566050037
H            2.06849836363360       10.43611977967298       -5.21209960826993
C           -5.32499024075871       13.87247896379702       -6.26273654662606
H           -4.68588938904197       14.72442354730421       -6.50287622444334
H           -5.44625522298039       13.81406902898517       -5.17983989315082
H           -6.29548261854056       13.98756279912132       -6.74337047723908
N           -2.27417228242287       17.92647387852075        0.11924951334586
O           -2.93853626506545       17.57771101925966        1.10043528058907
O           -1.59608216242083       18.95797030962541        0.11777785012640
C            6.36149470351280        6.15207196063992       -1.27201330112549
H            5.52708229671324        5.63170365641046        0.63552704839360
C            6.09960882839246        5.30119824920023       -0.21669125962305
C            7.09121708233283        5.68442407620859       -2.34822458591367
H            7.30022489857020        6.32332132302675       -3.19186149307221
H            6.14706155245279        1.41046626395558        0.07061130623866
H            5.41780697421954        1.61962769662235        1.67699069078766
C            6.26263093898711        1.89776761609592        1.03914488466068
C            6.56382605235807        3.98769253425094       -0.19682448208886
H            7.69221336179876        2.05353261820586        2.63936150468406
O            6.19851544461308        3.30491207197116        0.93367828600421
C            7.56641641850148        4.38500915769616       -2.34457750701806
C            7.54689913189207        1.43847119106050        1.73993719852311
C            7.33392064565871        3.52280796606378       -1.27811935862395
O            7.38093843633148        0.07981525771838        2.08791671114449
H            8.42455956028762        0.31492400743156        3.85858290377983
H            8.41834674137452        1.57696134926919        1.08562362996228
H            8.13542639174036        4.04663245120943       -3.19433151756713
H           -8.53752370115085      -13.86381939975112        4.28656967698518
H            6.73508990582618       -1.58971923003682        3.87935624527230
C            8.31126113277900       -0.40243844511148        3.03486263887312
C           -8.38277341203850      -12.82956210106128        4.01763045725280
O            7.84186990200749        2.24340443064706       -1.22044990943638
H           -9.43932060303895      -12.98923794001453        2.16210119260807
C           -8.88977808052045      -12.33795052130268        2.82573403232560
C            7.79140990964330       -1.71595143231731        3.60828591318121
C           -7.67785602055622      -11.98901343274965        4.86379166334470
H           -7.28344334941681      -12.36637643966610        5.79577119272277
H            9.37287566719361        2.43152032773020       -2.60376685375032
H            7.55321763874389       -4.19029976269471        4.09546588085074
C            8.57690755969444        1.73617083091694       -2.31756280379930
H            9.29336419822872       -0.55662508728428        2.57004705481833
H            8.35739302445924       -1.96925182592585        4.51442490949490
H            6.65218304330831        1.68387621374626       -3.29868181094641
H            6.19972696001019       -3.82752146744089        2.99588037509824
C            7.28898367274526       -3.95276570800846        3.05739985094982
C           -8.69638273548584      -11.01159456780879        2.48173452701321
C           -7.47683117484203      -10.66418851771244        4.51864310166713
H           -9.09016756124683      -10.62822901102170        1.55144935074395
O            7.92873633728183       -2.75393098529738        2.65656188995738
H            9.03526128680146        0.82428153620878       -1.92917245520450
C            7.67572028922138        1.37076246632695       -3.52025497220802
C           -7.98541160016944      -10.16232789136279        3.32419644607296
H            8.76298801071411       -0.06116756215362       -5.45444816980143
O            7.59532580494641       -0.01710895818799       -3.75195811663685
H            7.36928370225781       -6.04729240760148        2.56841900776323
H           -6.93204622470375      -10.00589446073841        5.17998630447167
C            7.76469782134197       -5.10681887515899        2.17274477508911
C            8.67872973133617       -0.56254944645390       -4.48057005258556
H           -5.35224085142665      -10.24642872237711        2.96759017293367
H            8.85702051798277       -5.13641500098700        2.18949903209314
C           -7.77211871997653       -8.74329492345385        2.95669610874954
H            8.01137438419280        1.88220220922508       -4.43126320471244
C           -5.32228669601073       -9.20052964314937        2.73437182988332
O            7.44469240764251       -4.94892366724963        0.80783495919682
H          -10.50824616087466       -9.33379152719109        3.49658172727697
H            9.62434837647019       -0.43981885340630       -3.93843850324794
H          -14.84895893979185       -3.83521088987111        0.81027919474907
C          -10.22783966953111       -8.33922717723372        3.21078348317669
C           -6.46624024018573       -8.33262265325811        2.69242889592450
H          -12.43919325957579       -4.26151715630481        0.52216108850275
C           -8.89039638836288       -7.91196450012375        2.90805670965762
C            8.41151906429918       -2.04735000434641       -4.70145730760562
O            8.75641594876362       -2.76409327494409       -3.53087116134623
C           -4.24379148030841       -8.44382558923371        2.42354371642072
H           -3.21703802282060       -8.74774704302626        2.36878616904258
C          -14.23679745379718       -4.06505786064621        1.66988639418932
H            7.35095856670451       -2.18228250964495       -4.94645959705895
C          -11.02741948377253       -7.25668751576086        3.06663967456163
H            5.16931844924385       -5.71509455690769        2.17141369376619
C          -12.88320481529769       -4.30153627508864        1.50620555470142
C            6.19230904300042       -5.22636226099728        0.34407716300768
H          -12.08996373837627       -7.19809400148086        3.19707845106883
N           -6.07808744839495       -7.07409369815708        2.34557952674872
N           -8.88877234367081       -6.58615427515492        2.59630690604098
C           -4.72725232389573       -7.11500226783337        2.17570205946312
C            5.10421786315208       -5.60332594180949        1.10113220238287
C          -10.17963745326304       -6.16152374269219        2.68709256120509
H            9.01773931413433       -2.40351494759965       -5.54535539151620
O            7.16299862876182       -4.66460194682315       -1.71628365732729
C            8.52215775127497       -4.15325792898357       -3.61496926610140
C          -14.80611993954081       -4.12280122166531        2.93159033434019
C            6.04341904555203       -5.07914830576553       -1.05533866806779
Zn          -7.28186450457593       -5.46312514447292        2.10010463963006
C           -1.53657837990314       -5.71356641221212        2.51356728395870
C           -0.17989764752429       -5.86840343179362        2.30353270312650
H            0.52609945142497       -5.42264100110281        2.98321807967596
H          -15.86214034331596       -3.93665449231348        3.05902662019646
H           -1.88257941548182       -5.14075344375347        3.36049976924249
C          -12.08419185570091       -4.60853070078003        2.60326667164657
H            1.79511778590012       -7.11166507145527       -0.04473448050382
C          -10.63616882530192       -4.86961098713508        2.43129018927776
C           -3.91678920671043       -6.03872408236212        1.82412191231862
C           -2.46652089328754       -6.28293274580636        1.65046932055711
C            7.12563645600685       -4.56822424198471       -3.13346624226978
C            0.27661474204242       -6.57973859485757        1.19744050762419
N            1.62393237079198       -6.63806081553577        0.83181274872518
H            9.26769601238863       -4.63028160594032       -2.97459287773918
C            3.86138244511759       -5.83162424779673        0.50445581386896
C           -2.00487936283748       -7.05369907743575        0.58677465288610
C           -0.65170161765282       -7.19469620952724        0.35686730704239
H            6.38276925980163       -3.82254098971412       -3.43590764620771
H            8.67098818305108       -4.50421662193953       -4.64170916739086
C            2.68880366552697       -6.01341624571566        1.40102555062864
C           -9.82952278000003       -3.80694678867987        2.02659926773956
C           -4.37441638114051       -4.74505808607414        1.57125464712262
C          -14.01599400162654       -4.42326869751531        4.02942066253285
H           -2.71686092457814       -7.51828965320706       -0.07874362422006
N           -8.48433233512057       -3.85507046676495        1.81482473706962
N           -5.66751938777114       -4.32069368550334        1.63923725514425
H           -0.31167424871760       -7.77093940236675       -0.49132127809880
C            4.81836378354645       -5.33162701726555       -1.64393489338354
C          -12.66400616345017       -4.66887430151565        3.86700925680753
O            2.69439640471885       -5.55827572944637        2.53822019166223
C            3.72849976589174       -5.69658152592557       -0.86949406188303
H            6.86709832406245       -5.54046666587492       -3.56633839700281
C          -10.31057047880988       -2.47413326929556        1.79597798605886
C           -3.53501579764963       -3.67164915115531        1.12175109409122
C           -8.10253708390787       -2.60355572234335        1.43528342578948
C           -5.67373081575300       -3.01493730385111        1.24610431845930
H          -11.32817628777588       -2.15906320263985        1.91591373717356
H            4.68558508668961       -5.22292638243323       -2.70682938385113
H          -14.45429089561277       -4.46794438457047        5.01554072042814
C           -9.24198041213265       -1.73000410405547        1.42580409512545
H          -12.04637120297548       -4.90213624346641        4.72240867868639
C           -6.80063142054920       -2.19928694662266        1.13819952386527
C           -4.33931131906401       -2.60239873454316        0.91592467745641
H           -2.47632399851132       -3.74451696464784        0.96988290689052
H            2.77361819670896       -5.81777649789006       -1.35537781155888
H           -9.22145478770979       -0.68530998139037        1.18580835691985
C           -6.61196906153871       -0.81411993734390        0.65273346368560
H           -4.06455781170693       -1.63047505752050        0.55838566390462
H           -7.81113069934137       -1.11315157739373       -1.09291229715157
C           -7.21266109542903       -0.40690548136981       -0.53663015446305
C           -5.83756745148180        0.09891114023887        1.36125469440278
H           -5.37917811858569       -0.20903987725188        2.28905380301475
C           -7.03987662662235        0.88212214392107       -1.00771631806246
C           -5.67156309680089        1.38913090624637        0.89013408695875
H           -7.51065903933271        1.18066233643924       -1.93242230264979
C           -6.26855390054464        1.78561001481012       -0.29477746119544
H           -5.07065108833709        2.08082983356258        1.45899992643112
H           -6.14379030257872        2.79070464732259       -0.66854574114522
H           11.58222202274630       -7.99916887448061        1.90245677621116
H           13.04440139682825       -7.57503985345888        0.99267381924435
H           12.00715451718727       -8.88433381113889        0.44578521512159
H           14.04399148108480       -4.96755047116822        3.34435998183247
H           14.38933023550161       -3.67508241963103        4.48570658262357
H           14.35227736603280       -3.33581738181499        2.75429569674332
H            5.99316754830572        7.16548199714191       -1.25456317581563
