# Supplementary material for: Molecular folding governs switchable singlet oxygen photoproduction in porphyrin-decorated bistable rotaxanes
Source: Commun Chem. 2024 Aug 7;7:171. doi: 10.1038/s42004-024-01247-7 (PMC11306352; doi:10.1038/s42004-024-01247-7)
Supplement: Supplementary file 4 — Supplementary Data 1 [file 42004_2024_1247_MOESM4_ESM.zip › paperstructures/H-1a_2+/closed_conf10.xyz]

291
closed_conf10, charge 2
C           12.19034882828459       -0.29758823817137        2.07801826437549
C           11.36785194468684       -1.10951516760689        2.84445051008119
C           10.66251934005211       -2.18254783231029        2.30004877234321
C           10.79321683840378       -2.43142947655962        0.94309646110140
C           11.59379982512860       -1.62068096572964        0.14532878749594
C           12.28258529392646       -0.56445444913888        0.71335880151919
H           12.89858825181159        0.05146483918584        0.07891685355824
C           12.99931149130739        0.85038451751893        2.66455698912749
H           11.27477664655494       -0.91714585949268        3.89929690884048
C            9.78898482546722       -3.03754461825819        3.20688279190152
C            7.13773883696451       -0.98274969450597       -4.85819187306262
C            7.14226049563910       -3.38456627724723       -4.85990558456369
C            6.50324723169794       -2.18175424623880       -5.17024382726638
C            8.39763131865410       -3.38125705130738       -4.29354862151762
C            8.39977389233158       -0.99381540304649       -4.28806883351983
C            9.05164753963254       -2.18734836761619       -4.01164271350328
H            6.63445037414242       -4.30554040169212       -5.09905232632993
H            8.89476757823413       -4.31675861453502       -4.09281951976942
H            8.88254277376206       -0.05470676188382       -4.06506322088313
H           10.27036760754533       -3.25789405801914        0.49513997820002
C           11.71120071525461       -1.90456689900098       -1.32933036357638
O            5.29363396419935       -2.30508128415051       -5.77864350999698
H            6.65867383421695       -0.03816260046032       -5.06310618120441
N           10.39128633248705       -1.82299749672654       -1.98808811819138
H           12.11164381978553       -2.90857007697431       -1.48859071227305
H           12.37524547128202       -1.18488998409687       -1.80821147926495
C           10.43088032826500       -2.20864248006424       -3.41462582679271
H           10.83854597394222       -3.21837282822302       -3.48041879099858
H           11.10290091411828       -1.52393224162879       -3.93523607734573
H           10.02617955893956       -0.85044709284218       -1.90501230331774
H            9.71925900277863       -2.43331439769176       -1.49482434876057
C           12.59536465166414        2.16373829613331        1.97808136661357
C           14.48993939844672        0.57374971038508        2.41557000365215
C           12.79280286129887        1.01756621255489        4.17284317487756
H           13.39485136550068        1.85043044171569        4.53080336818121
H           13.10637079675526        0.12747843441040        4.71385412579038
H           11.75328853441820        1.23389047016767        4.40939753097502
H           12.75149565948027        2.11245414913497        0.90474979839715
H           13.19135942795804        2.98517431448519        2.36990163380731
H           11.54664462356555        2.38225722322744        2.16944054454360
C            8.68028631552816       -2.16281434082902        3.81046848973461
C           10.65367052252175       -3.62687685200802        4.33123913993422
C            9.12456375914121       -4.19768030427666        2.45836567835920
H           10.05616760973230       -4.28584730988479        4.95803055422270
H           11.06924879408739       -2.84936351622718        4.96618191461197
H           11.47768984790654       -4.20311266434167        3.91502947390323
H            9.09187760103896       -1.31792718730956        4.35557837732298
H            8.07787421061367       -2.74814429264764        4.50199424045075
H            8.03030077172890       -1.78336792573623        3.02525215560583
C            4.73980028344875       -1.21699140849701       -6.50188873512101
C            3.69150875198977       -0.43558869716407       -5.70912758489340
H            4.25701426701893       -1.67967629887725       -7.37025642546614
H            5.53124753647263       -0.55385277764005       -6.86764161503745
H            2.94312719599892       -1.14307409625326       -5.34683180782331
C            3.02459028510443        0.61723280369566       -6.59417536493441
H            4.14807955749079        0.03311623177951       -4.83557347875318
H            2.73529715100104        0.14938925335285       -7.53882201179180
H            3.74136734279860        1.40759839193462       -6.82870271957623
C            1.78058941033159        1.22251720624075       -5.94674570372103
H            1.09869182689107        0.41081683624994       -5.69069132050714
C            1.08478146987565        2.20398217412895       -6.89042306864745
H            2.05856265726947        1.73280144133681       -5.02240567289728
H            0.88351920791279        1.70146874544543       -7.84001091887934
H            1.76413591892000        3.03382979640777       -7.10049170447411
C           -0.22721922649520        2.76507976211513       -6.33733564543298
H           -0.02561850100821        3.25853304988726       -5.38534365916305
C           -1.29390289953412        1.68353104586618       -6.15990608569006
H           -0.59484470400816        3.51802544365613       -7.03861812782967
H           -1.04134414809908        1.05723107553125       -5.30312531124438
H           -1.29197839300666        1.04548883008275       -7.04576389816824
C           -2.70948929167106        2.23212068339440       -5.97518645334164
H           -2.99736607429068        2.80187577635483       -6.85926899217624
C           -2.83141697664747        3.11129236926675       -4.72750477653696
H           -3.38351421844571        1.37904531862668       -5.88515119344762
C           -4.23372342281398        3.29711112849133       -4.29490983100906
C           -5.43610676522580        2.91466734010083       -4.85562639905481
N           -6.38512684427375        3.27296938369395       -3.96892807120423
N           -5.86499660687685        3.84379466082364       -2.92789412827376
N           -4.57935212478255        3.86706351634973       -3.11275963922670
C           -7.79011948632235        2.97656331024365       -3.99883904104726
H           -5.65345420471300        2.44214570392481       -5.78948816799389
C           -3.70768618043417        4.44696730272167       -2.13832369367530
H           -3.16809423652917        5.29131106635301       -2.56855595855329
H           -2.98653076756946        3.70766811952680       -1.79057123331351
H           -4.31494508328809        4.78640832369570       -1.30260216518331
H           -2.37261312219605        4.08469843032094       -4.91372508420792
H           -2.27650517019716        2.64657515944919       -3.90768944107779
H           -8.23435270871680        3.52968772829528       -3.17134939491501
C           -8.00944976463456        1.45038241233488       -3.82722611009827
H           -8.22650983778969        3.30636550711758       -4.94267816657154
H           -7.87161244822066        0.95495841585175       -4.78745638443814
H           -9.04149432014195        1.27955927625942       -3.51287223259415
N           -7.07182202858794        0.87308268876184       -2.89147533904040
C           -6.02938818420101        0.02223477924349       -3.42141771041249
C           -7.06756808974570        1.22673872384889       -1.58097607646278
H           -5.07679355492606        0.54868883068748       -3.52250682550194
H           -6.32341918005055       -0.35573437781248       -4.39686820356993
H           -5.88346533007252       -0.83580330613290       -2.76842520944899
C           -8.15228144952348        1.92277432589032       -1.00066681934300
C           -8.09082898568455        2.39021756466724        0.28119447963687
C           -6.93646456792635        2.20029696481450        1.06524523743569
C           -5.87098944728788        1.46698968976417        0.51556121784683
C           -5.93987129662418        0.97024166495250       -0.76360161346511
H           -9.06403270614889        2.07109042259929       -1.55427370176930
H           -8.91934841339924        2.92703801637465        0.71722471430592
H           -5.07642071485584        0.46613929473319       -1.16642459589288
H           -4.98136211130819        1.34130431776389        1.11192468096540
N           -6.75074648115209        2.69545649607883        2.31446939139442
N           -7.68685208165919        3.29477770463104        2.90480312789836
C           -7.54601260874829        4.06521163937944        3.99147800546144
C           -8.56195740118325        4.03551695600982        5.00139161546792
C           -8.50444038782845        4.94579190994968        6.01587523705916
C           -7.49205618433733        5.94197776739311        6.09457230704906
C           -6.49184853720705        5.98331370204059        5.08364084724488
C           -6.54417818528168        5.04020868242533        4.06862300261157
H           -5.78647811008143        5.06908848074841        3.30207709019330
O           -9.48909600843147        3.05506255822882        4.86217406503597
H           -9.23493794996911        4.96068583282834        6.80904987893826
N           -7.42974890530031        6.81725779308934        7.11793437202757
N           -8.39966013563746        6.90393534998494        7.93266570067462
C           -8.37325459890057        7.44389119485542        9.15097858724237
C           -9.50693741815635        8.15823397267870        9.60925658252869
C           -9.58974157411586        8.57242620681967       10.90733076278339
C           -8.55363504519202        8.27718575634826       11.80969322773262
C           -7.33746989441343        7.15123641019336       10.07547577302111
C           -7.42871117190008        7.55973301774412       11.37511836939305
H           -6.48237049539770        6.59112578410692        9.72922246106313
H          -10.29259446175834        8.38542032173199        8.90648442632628
H          -10.44347890870858        9.12611798655963       11.26650332266868
H           -6.64143649196989        7.35522215111101       12.08467734338463
O           -5.46406733459788        6.84517486307719        4.99313312291522
C          -10.49105929717408        2.94065238546347        5.85109348196081
H          -11.11275288213624        3.83944874634342        5.89306889389530
H          -10.05776973627224        2.75087304921172        6.83724446450856
H          -11.09969796625653        2.08907311704904        5.55442304636916
C           -5.23327595434623        7.84560368035361        5.96656023223772
H           -5.05196979761687        7.40974341170996        6.95023931360161
H           -6.07739524672728        8.53407029028451        6.03719060030286
H           -4.34545891434245        8.37400624417249        5.62168918095639
N           -8.64086811467300        8.69871408043031       13.13862877975706
O           -9.62854778448772        9.34656934696424       13.49597463254697
O           -7.72787271857293        8.40828722410926       13.91721110843859
C           14.12114369799729        1.08283598613765       -7.24330153655557
H           14.35207612089204        1.96298760264074       -5.31917220123634
C           14.10984636789765        1.05898028083257       -5.85438549741000
C           13.81987520696954       -0.05613361459003       -7.95827085864868
H           13.81745791351516       -0.04003901449435       -9.03696020029776
H           15.05198633225854        1.29743622952518       -3.35942904442088
H           14.36212402855406        0.35618443134920       -2.01870171073793
C           14.14199465720710        0.81748755219952       -2.98465766217937
C           13.80545377608364       -0.10763675829828       -5.17472142651611
H           12.64216087247674        2.18173896910279       -3.76998899436410
O           13.74921491292181       -0.25323468432838       -3.81370358683906
C           13.52366762917581       -1.23774971578388       -7.29147149138026
C           13.04492137814700        1.86960962728132       -2.79648899789007
C           13.52686008743007       -1.28161996272245       -5.90812614001967
O           12.01213978393240        1.32601366322925       -2.00424334865033
H           10.49850803565049        2.53252880398071       -2.72716001194143
H           13.47750460318246        2.75253274736320       -2.30162743648546
H           13.29574776523504       -2.12117832453971       -7.86536383951612
H           -4.60468031596173        1.33811882094792        8.56044840573570
H            9.28160696120680        2.41572149380850       -0.46469699702746
C           10.96658082234529        2.24498727699280       -1.77489618708697
C           -4.82588675990894        0.98581142970072        7.56363110281798
O           13.27357524935491       -2.39384900080793       -5.15389139210738
H           -4.41549733407054       -1.06331241218840        8.02853297601864
C           -4.71953707392387       -0.36297544387299        7.26436068322229
C            9.92144403265464        1.61866632710275       -0.85885777894727
C           -5.21612912909327        1.87903993770934        6.57908345671175
H           -5.29943037342625        2.93243693440813        6.80349349460615
H           12.25695843968003       -3.75124317754477       -6.33569339528923
H            7.38610616745905        1.33739706034241       -0.71580752294772
C           13.21218828388171       -3.64828066052845       -5.80208283502589
H           11.36333384319083        3.15218098198911       -1.29677106614929
H           10.42668255689772        1.11283800001303       -0.02858498038988
H           14.37645849359520       -4.88418953705619       -4.45564039456114
H            7.28185559474673        0.00315201759324       -1.89525290413788
C            7.86272570016835        0.41495695715694       -1.06556638402686
C           -5.00679791318356       -0.81831689721786        5.98939243028740
C           -5.50669212673519        1.42635033594009        5.30486833799772
H           -4.93202611321808       -1.87155045528202        5.75949805346332
O            9.13665765068608        0.70182971224495       -1.60729686842557
H           14.02652371659710       -3.76030807168894       -6.52666388567775
C           13.32792560231000       -4.73627683322677       -4.72170088287112
C           -5.40935497106814        0.07265353857385        4.99939988259310
H           10.91089166656778       -5.29567678031336       -5.37106075155512
O           12.85980294683100       -5.98817829342451       -5.18296993409221
H            7.01474749385099       -0.51212202495450        0.70408721651292
H           -5.80284187686943        2.12026478827923        4.53401435964041
C            7.90821955059688       -0.60601286877948        0.08117292399940
C           11.46765775285559       -6.18853068096211       -5.06424476351978
H           -2.95837050576525       -0.58132136115072        4.19359479795525
H            8.78952881987052       -0.43733979553754        0.70503464061517
C           -5.74527454185538       -0.41025320712801        3.64012591558022
H           12.77899027845712       -4.41775929403129       -3.83184643825687
C           -3.33015928003680       -0.93366982849466        3.25169541103261
O            8.05977938242192       -1.92980852998424       -0.39354404443828
H           -8.02378661614656        0.52117645290778        5.07773113417853
H           11.23766208192093       -7.00789451395996       -5.74895037878801
H          -14.28692431923700       -1.66501725141863        1.46586840455284
C           -8.13768520026568        0.18360871960237        4.06700166567251
C           -4.71031362292119       -0.91427831082005        2.85368461655363
H          -11.93066005880280       -2.27376912788441        1.10443412946605
C           -7.07708230042785       -0.31874100961782        3.23916848028368
C           11.03228416100566       -6.60119693720523       -3.65256848732859
O           10.96016661157085       -5.46731572444798       -2.80452810549896
C           -2.63200800059224       -1.46438042582372        2.21979550725883
H           -1.57713527138846       -1.64716873248824        2.16134709738839
C          -13.53000398047040       -0.89449843823169        1.44785663437572
H           10.05220257259647       -7.09198748027613       -3.71908670612821
C           -9.26841080516657        0.13558696545715        3.32623875418444
H            5.42773770606871       -1.14871691639838       -0.58750238073490
C          -12.20590978526466       -1.23752718131779        1.23932818728674
C            6.97164163552553       -2.62374532374322       -0.84032405024815
H          -10.25851874686462        0.42503909963020        3.61509038061498
N           -4.83518124786565       -1.42414000772449        1.59805964190562
N           -7.57264485929450       -0.68197829567027        2.02504271451231
C           -3.58552722234744       -1.77672082192480        1.19185693300341
C            5.67603187653911       -2.15688575981408       -0.87694074655237
C           -8.90337607080761       -0.40204233404055        2.04528814162715
H           11.75668116542706       -7.32219865425609       -3.25052093122165
O            8.56529331567191       -4.29529241156528       -1.22896479032620
C           10.44765543305747       -5.74270709144438       -1.51635045230823
C          -13.88512411608992        0.43168990879358        1.63426307112151
C            7.24841543061916       -3.94383334770969       -1.26234044405001
Zn          -6.54968682044675       -1.57126065796253        0.53842241761010
C           -0.99212161220236       -1.55910436922952       -0.53134694648887
C            0.35326759685124       -1.73260614003795       -0.78978126201645
H            0.98527936435117       -0.88219984825856       -0.98143094909258
H          -14.91954644753283        0.69838265934240        1.79195333210960
H           -1.40475899794862       -0.56257441855548       -0.51310128934591
C          -11.21578887901715       -0.25818312182841        1.22150749179653
H            2.53170255792414       -4.22608240751289       -0.85857979000803
C           -9.80006685479818       -0.63136422914897        1.00219189802848
C           -3.26461847254670       -2.41124480260361       -0.00817511224622
C           -1.82864504626058       -2.64372416863145       -0.28635631821477
C            8.91732849624898       -5.65061494256736       -1.45525940106339
C            0.90167375109881       -3.01236641770057       -0.78553398020787
N            2.26218805790828       -3.26045871358115       -0.98925838944949
H           10.87710096626205       -4.99376653801910       -0.84788829755701
C            4.62568089590946       -2.98499937095539       -1.27794660900664
C           -1.27930547814545       -3.92197951133313       -0.30030068240961
C            0.06865775639593       -4.10430068570155       -0.53825690611837
H            8.49555077098857       -6.00388588352432       -2.40215720265233
H           10.76835910576475       -6.73616079809403       -1.18556822874937
C            3.26463438976436       -2.38009031201468       -1.24762444397172
C           -9.47053906410564       -1.24815783940537       -0.20554940940027
C           -4.19922351762595       -2.83517986578094       -0.95278247118953
C          -12.90621152923320        1.41190529049623        1.62311240923277
H           -1.91004394681075       -4.77567773540274       -0.10160575151519
N           -8.24562440301965       -1.73042549201932       -0.55506810624253
N           -5.54044580082280       -2.59558711801227       -0.91016816056014
H            0.48097502177423       -5.10301460451846       -0.52586085064216
C            6.20404689468537       -4.75479830890422       -1.67193312819383
C          -11.58061451398624        1.06905603127411        1.42521347691608
O            3.10508325839562       -1.17908765666038       -1.41141693276568
C            4.89981184653115       -4.28320747180617       -1.67787189472565
H            8.53358101778876       -6.27293881885317       -0.63869854569701
C          -10.41633999126267       -1.52678818878498       -1.24931972228740
C           -3.87434317624886       -3.56746916612748       -2.14358134685986
C           -8.39888005285338       -2.36086636548096       -1.75382326971333
C           -6.07706929237177       -3.16829832511111       -2.02487457059868
H          -11.44641953958846       -1.23032404363005       -1.24444561172440
H            6.38669071449747       -5.76744446415424       -1.98993585175755
H          -13.17772270747861        2.44642454604698        1.77298508940302
C           -9.75796344289869       -2.23281820231737       -2.19881997482186
H          -10.81695504692895        1.83118580447839        1.42897427962990
C           -7.40825335246875       -3.06849572303286       -2.43637006321875
C           -5.03845559835223       -3.78602993195870       -2.80093137323882
H           -2.88778143622322       -3.87227453365331       -2.43079037230715
H            4.11991534365831       -4.93708742854751       -2.03547801833317
H          -10.15648928268281       -2.64121485690177       -3.10590748682742
C           -7.78767497917321       -3.76000527467794       -3.68899173287931
H           -5.18505530137911       -4.29710232477504       -3.73179760823536
H           -7.35813484146745       -5.71056686366215       -2.91796311071487
C           -7.69907617843871       -5.14675157208335       -3.77434661821343
C           -8.23935703971931       -3.04629946866486       -4.79491283918980
H           -8.31233251138454       -1.97135755413765       -4.73331151011891
C           -8.06090755701148       -5.80272006095676       -4.93758048008253
C           -8.59381171263452       -3.70239225259159       -5.96008681474510
H           -7.99600979465218       -6.87985019674043       -4.98808063231928
C           -8.50735470454188       -5.08297952229444       -6.03415293046730
H           -8.94210798121054       -3.13919247228957       -6.81333903135406
H           -8.78844370341669       -5.59767173901972       -6.94085304612321
H            8.49884425873429       -4.75930867093448        3.14927592236157
H            9.87052891453947       -4.87873914332861        2.05568807916833
H            8.49194370729314       -3.83308801203728        1.65334174054467
H           14.71303486794393        0.51973584994890        1.35397705401666
H           14.78072868860357       -0.36908575007977        2.87471007416308
H           15.09533609142180        1.36621166511478        2.85052607863396
H           14.36524541486737        2.00083104592137       -7.75500870898975
