# Supplementary material for: Molecular folding governs switchable singlet oxygen photoproduction in porphyrin-decorated bistable rotaxanes
Source: Commun Chem. 2024 Aug 7;7:171. doi: 10.1038/s42004-024-01247-7 (PMC11306352; doi:10.1038/s42004-024-01247-7)
Supplement: Supplementary file 4 — Supplementary Data 1 [file 42004_2024_1247_MOESM4_ESM.zip › paperstructures/H-1a_2+/halfopen_conf13.xyz]

291
halfopen_conf13, charge 2
C            9.53554407937469        0.88666066511253       -0.39997297670074
C            9.15671032402047        0.85723726080202       -1.74063619722428
C            8.31860207812022       -0.12188397606216       -2.25328696197424
C            7.84653056628201       -1.10324886741550       -1.38544266601501
C            8.21395196066617       -1.10342498925990       -0.05103439391273
C            9.05302454694391       -0.10881217832819        0.43497893570115
H            9.32523070507496       -0.12905188396956        1.47635222428066
C           10.45300758755016        1.99618009092289        0.09199222067445
H            9.53640036966852        1.62246004399563       -2.39532321341177
C            7.87353300261214       -0.14112604274937       -3.70882341225394
C            1.93281599267475       -2.75049842595801        2.25187374537932
C            3.05776266419014       -0.83260339422287        3.16269273556007
C            1.87340165694716       -1.49758016732019        2.86448273708983
C            4.26871716925834       -1.40412648923503        2.82434956033773
C            3.15090070190079       -3.31290423463701        1.92738002192139
C            4.33465726389510       -2.64292936333634        2.20349086361942
H            3.05181813795537        0.13162165321337        3.64262581259045
H            5.18144490259777       -0.87690932777771        3.04776325291675
H            3.17711825870384       -4.29043940592891        1.47088198497631
H            7.19154682122239       -1.87275070961997       -1.75639168200884
C            7.72573351087815       -2.17034053349910        0.89372957652586
O            0.62223692655767       -0.99871909030218        3.10631396915187
H            1.01515487975824       -3.27950999299449        2.04775050256115
N            6.28720773749883       -2.45694710994097        0.71916804066315
H            7.89046644725891       -1.84401121305332        1.92250407782747
H            8.28612586052881       -3.09576199932825        0.75240217262798
C            5.68318592311324       -3.20289851508817        1.85877982030946
H            6.34412658480189       -3.10005381354672        2.72173997860613
H            5.62736936323885       -4.25997797834415        1.60188081384187
H            6.13363101264082       -3.00849352328756       -0.14308200713183
H            5.80430167510169       -1.54970360758330        0.58203203616635
C            9.80923689357310        3.35964458020720       -0.20127426792049
C           11.79898282693025        1.89260550631857       -0.64068414091071
C           10.71841490490858        1.91330069243111        1.59863039119353
H            9.79110342127759        1.97523385439700        2.16340344683110
H           11.35187399961701        2.74521287643276        1.89985759538584
H           11.23823825662965        0.99338447920876        1.85566223885390
H            9.65967894077233        3.51208046535462       -1.26619905304679
H           10.44997982885562        4.15949429368545        0.16373972810597
H            8.84494419950707        3.43717880117830        0.29674925240781
C            6.37964398788166        0.21496042008933       -3.75562035397111
C            8.09911912021400       -1.54044940197127       -4.30167991526825
C            8.63910163541674        0.85938368273123       -4.58094179520102
H            7.48757589897607       -2.29167643951044       -3.81215468253662
H            9.14349493434408       -1.82775034571441       -4.19863153232606
H            7.85129780325546       -1.54085012739196       -5.36114202201191
H            6.23712655320839        1.25213050057893       -3.45941706563026
H            5.80953029937820       -0.41407632008669       -3.07911447424898
H            6.00079905728749        0.09115752497350       -4.76758263583756
C            0.51422788984919        0.20177866883697        3.86150195336819
C           -0.95256619403863        0.60110146153705        4.00385802372724
H            1.06480164905348        1.00651412229710        3.35939143630561
H            0.95177649082324        0.03967233581857        4.85504365358395
H           -1.53126891996837       -0.26136247209093        4.33690380159529
C           -1.54501691489744        1.15824078664980        2.71093884487443
H           -1.01151048642785        1.36216697232674        4.78428065447090
H           -1.59045595063434        0.36782892648884        1.96361916315780
H           -0.89534962252480        1.95306968436249        2.33502334014980
C           -2.94580481631735        1.73515137855809        2.91341671328468
H           -3.57382445686194        1.00989515960314        3.43464570675787
C           -3.60121916917767        2.10388036892076        1.57868222735678
H           -2.87629612671867        2.62245482928487        3.54657837979709
H           -2.84792599730800        2.55815945676742        0.93333331060809
H           -4.37889414281120        2.85141231539910        1.74787034533303
C           -4.22765058623459        0.88597942237229        0.89616574942361
H           -3.56579501545791        0.02436328914276        0.99365974666197
C           -4.53958349758386        1.10019602163936       -0.58641145299610
H           -5.15265056450813        0.64215960030617        1.42290867025092
H           -5.04210163016737        2.06080280364974       -0.71725151501893
H           -5.23000489909662        0.31901541547851       -0.91162057324000
C           -3.28420025294477        1.04313819112355       -1.45381181206425
H           -2.59594677285372        1.83664352909724       -1.16286031255864
C           -3.62533500029288        1.19643085855969       -2.94568556917875
H           -2.78394420588584        0.08836289066678       -1.29491001554894
C           -2.41137995263164        1.01849590515098       -3.77400609501004
C           -1.41109292707504        1.91822712720211       -4.08867697299209
N           -0.51673909659533        1.23273149897786       -4.82355613964498
N           -0.89331784303686        0.00086692021548       -4.98701021845409
N           -2.02183205297227       -0.13936088008856       -4.35981413845188
C            0.68999692016532        1.72174129233463       -5.42690188880885
H           -1.29987762499161        2.95167446156298       -3.83656277379660
C           -2.66046573991145       -1.41838410625843       -4.32875009312874
H           -3.73603181140201       -1.31605991823299       -4.45443544205669
H           -2.44288770674293       -1.89620828117005       -3.37240696349926
H           -2.24208368827260       -2.02590007714872       -5.12783550310214
H           -4.03683235536372        2.19188522754821       -3.11555904180094
H           -4.38207441444964        0.46013538809243       -3.21417869246281
H            1.08431803566016        2.52360398965910       -4.80301333322129
C            0.42353883452511        2.23777169815260       -6.85885838561410
H            1.39755430364179        0.89424115615631       -5.47988353712566
H           -0.00116868775383        1.42811441137375       -7.45311078552491
H            1.37973531094930        2.50884577256831       -7.30955579448462
N           -0.48417283252145        3.35812671911808       -6.88221176578302
C           -1.85418045591691        3.10133204784182       -7.27626423808006
C           -0.06397394414085        4.62608910174103       -6.63339442689058
H           -2.01451637803352        2.03029410357864       -7.36307387109120
H           -2.07681512344465        3.55423321538595       -8.24556419521172
H           -2.55329574540938        3.49820363420860       -6.53882859018465
C            1.26649892837619        4.90572348710506       -6.24153139743255
C            1.66933759345449        6.17961122132409       -5.95080113771528
C            0.76648864875242        7.25915703267958       -6.02613773056477
C           -0.55015352200196        6.99498027927163       -6.44507174218826
C           -0.95344151398342        5.71950561669618       -6.73599727075750
H            2.00084185032831        4.12145032485124       -6.17531064589511
H            2.68777241680650        6.38331188212879       -5.65592280424101
H           -1.96799512888919        5.56867087486786       -7.06090999371784
H           -1.23578679651790        7.82311164343034       -6.52756664225899
N            1.08249305533083        8.55150277520279       -5.76323713709466
N            2.17269778115680        8.83333045550989       -5.21854963952076
C            2.81962901614064        9.99035644788773       -5.13518684783061
C            3.07753845684182       10.77752327307101       -6.31476228110381
C            3.89166964975140       11.86279552473976       -6.21384016627065
C            4.49822092194013       12.25601894362483       -4.98616149259362
C            4.26574481004801       11.46058409932875       -3.82561229636511
C            3.45143461160735       10.34835544413714       -3.93743524034038
H            3.26876030571772        9.75961381407116       -3.05368921551199
O            2.47092135887211       10.32775108792240       -7.44525834984460
H            4.08996393243155       12.50791632176969       -7.05594921934825
N            5.21958513121842       13.38351607468824       -4.88870657298099
N            5.61678978883978       13.97724712626013       -5.94307370857788
C            5.97472815626931       15.25749828856816       -6.03720309847108
C            7.00198167856248       15.61598499826713       -6.94457272403389
C            7.28295940303127       16.92821879555699       -7.19284874271955
C            6.54115176387191       17.94138111728306       -6.56078949288435
C            5.23135619565504       16.29258433387966       -5.41195182983336
C            5.51068681829563       17.60375169896164       -5.66911411934568
H            4.43652839734387       16.01588630674584       -4.73589735553687
H            7.56888845927241       14.83069853286845       -7.41875993864365
H            8.06931867307824       17.21590066212851       -7.87346300948070
H            4.96250689009039       18.39964435624086       -5.18815815427269
O            4.78103970309871       11.65822961786308       -2.59739621793217
C            2.72877489358857       11.00612763587155       -8.65820443337514
H            2.18114122424561       10.45527252755738       -9.42014770257714
H            3.79682957966057       11.00329294096679       -8.89314546573433
H            2.36641439257090       12.03714661453661       -8.61913128348026
C            5.60060984440725       12.77174359045659       -2.29771721903375
H            5.88267076082866       12.63983940439337       -1.25394314746297
H            5.05746730406528       13.70982059443254       -2.42246407199276
H            6.49140078744349       12.79308805285794       -2.92826132292497
N            6.82977783537172       19.28272790993728       -6.81708376243248
O            7.75641891795884       19.55867509903378       -7.58541531572314
O            6.14928408215052       20.15550372705029       -6.26844250315208
C            7.98004709843738       -6.28345817475495        6.39588492652974
H            8.73598332896622       -6.88612196568961        4.50587510898094
C            8.33482384663204       -6.06220564425685        5.07291820142520
C            7.46789356847250       -5.25407313755845        7.15583869817112
H            7.17662143526007       -5.42113752904975        8.18089674478056
H            9.79175904360348       -6.07890952802007        2.82655956442682
H            9.42168927340573       -4.97044868971942        1.49636114084324
C            8.99198685587876       -5.50468478291122        2.34675999375537
C            8.19458803215585       -4.80804842212889        4.49917878055412
H            7.26644421989735       -6.75522534325472        2.71819998072995
O            8.50971545244500       -4.48981385706639        3.20540098929913
C            7.33579033489898       -3.98861048320104        6.60300899736504
C            7.88685130365015       -6.46363480613163        1.86729370123181
C            7.70701791589060       -3.74676681532975        5.29071313510759
O            6.99160650315740       -5.88833355538196        0.94541754856288
H            7.89190654945814       -6.84802564738631       -0.64983163492772
H            8.35495795099237       -7.36058877651559        1.44148185605317
H            6.93688864018440       -3.19385378915775        7.21225788029596
H           -4.48124610994121      -13.17222770926538        4.27468965630702
H            5.34190084668811       -6.41364852692945       -0.80571507321753
C            7.38430688280276       -5.90452570341393       -0.41449338892509
C           -4.99941536023374      -12.23692441260809        4.12396191761460
O            7.63725954037588       -2.51150753593537        4.69191093169444
H           -6.18954563367286      -12.97504893383189        2.50352661060824
C           -5.95910568597741      -12.12640298982642        3.13077986646009
C            6.12334494789475       -5.79773585617903       -1.26688551784368
C           -4.70874937067579      -11.14366369757234        4.92358410060862
H           -3.96401349069791      -11.22610341132882        5.70153797849014
H            6.58066175690122       -1.21695520855840        5.91652369287600
H            4.20761947813936       -5.05894914765283       -2.64546541795451
C            7.60193760168926       -1.38447869908266        5.55212728900196
H            8.06145823212897       -5.07388919915990       -0.64870122518494
H            6.32666146646840       -6.17695282158422       -2.27683221131471
H            8.46835031108038        0.58193685009287        5.53657458579230
H            3.65068192378801       -4.41794155978467       -1.07445730757475
C            4.39122589120381       -4.30124480876206       -1.87633773087698
C           -6.62849415283869      -10.93050791807496        2.94098315867244
C           -5.37245780385349       -9.94461407990551        4.73136054694371
H           -7.37596135815110      -10.84202457115406        2.16586361831752
O            5.69998344119219       -4.44868602039431       -1.34292452216512
H            8.26137773214084       -1.55112661410949        6.41137773943948
C            8.10729428077064       -0.14732812497378        4.79847427100914
C           -6.34133511923454       -9.82690887589828        3.73938225162768
H            5.29802774184128        0.51846096106927        4.83559278347306
O            7.16889444214783        0.45669521866268        3.94354815474012
H            3.34242436809080       -2.82715491900719       -3.06281038509368
H           -5.15236016148411       -9.09429441243631        5.36035690790464
C            4.28461499946707       -2.91835024102083       -2.51900797185995
C            6.13133567645299        1.18519266709025        4.58034766483299
H           -4.29046868384487       -8.34934795611758        2.91253378220695
H            5.11165707565582       -2.80058546010416       -3.22527544867879
C           -7.06109632111692       -8.54949367785045        3.53096458685697
H            8.93934389324609       -0.44536081525066        4.15634733347670
C           -4.91563636256284       -7.48456336670710        2.81068845339429
O            4.45210278867550       -1.88435393110120       -1.57206088405184
H           -8.76408052479015      -10.62478028875131        4.49403381092126
H            6.50157144570702        1.64811708744634        5.50440167199255
H          -15.94887114826683       -8.72281385799528        3.36145515946767
C           -9.17647392754635       -9.66002650633478        4.27354628183200
C           -6.32327572654473       -7.45091127004380        3.09097884698063
H          -13.86989801674403       -7.66573681992311        2.56764695833874
C           -8.43270450565170       -8.53467112329985        3.78122724508417
C            5.62841737679747        2.31061788370645        3.66088682549454
O            5.13167604409540        1.87886989333577        2.41735208691055
C           -4.56894159654284       -6.24450992463830        2.39265437691275
H           -3.60202822529089       -5.89789261490200        2.08631062181914
C          -15.13725303348778       -8.54731535721715        4.05208740280410
H            4.79755805640708        2.81120570943888        4.16537725963560
C          -10.46078766417807       -9.25363432876249        4.40606831816224
H            1.75626979949837       -2.49739547592214       -1.71824795433106
C          -13.97100167213221       -7.95205637279380        3.60445193896743
C            3.37594690796304       -1.27927473255847       -0.99243907592771
H          -11.30448025312771       -9.82576276712881        4.73804951363197
N           -6.81602323849234       -6.20760064886962        2.82970049219514
N           -9.26171901595749       -7.46449371203338        3.62897148508808
C           -5.76504737930557       -5.45170016168546        2.40525016732231
C            2.04990302184601       -1.64101643997409       -1.13261105691294
C          -10.50417644319315       -7.87496047610139        4.00666935906489
H            6.43830013578777        3.03655026773890        3.50668717213852
O            5.05439822899538        0.05689121607780       -0.06026529504969
C            6.15018932811238        1.63649281356659        1.45894356363507
C          -15.26521925285265       -8.91618450745355        5.38133031415978
C            3.70990625081750       -0.16516245451661       -0.19218205060197
Zn          -8.75464015094246       -5.62263116773838        2.96519826932953
C           -3.58584866724672       -3.19613366699721        2.54050944737810
C           -2.40015393509780       -2.58986121367205        2.18201350423924
H           -1.65393539266681       -2.37379612234503        2.93179596667747
H          -16.17728255871119       -9.37677573807283        5.73077267994092
H           -3.77105804160221       -3.45588995281202        3.57190831929822
C          -12.91346978046472       -7.72773265316981        4.48065693438294
H           -0.34346864055274       -1.49420090470716        1.38254210448327
C          -11.66103301760670       -7.09689234558838        4.00330866874744
C           -5.82885931387698       -4.12504882175670        1.98210696063178
C           -4.55913636316577       -3.47499317969195        1.58375683086225
C            5.54809650631951        1.37915636849422        0.08268028251083
C           -2.15131802118573       -2.25732891005972        0.85008572362878
N           -0.92036222602162       -1.65598482323076        0.56044052250245
H            6.76675829753046        0.78503825139410        1.75924569746902
C            1.05596209179507       -0.90180638053513       -0.49459163475103
C           -4.30798976355578       -3.13957743617227        0.25835842446200
C           -3.11611637263882       -2.54445729416054       -0.11029433231382
H            4.76925306368521        2.11349864703580       -0.13032276994487
H            6.79834360930878        2.52151669330492        1.38855202410980
C           -0.36117300239911       -1.35925038100259       -0.63228316992898
C          -11.72252569075177       -5.76611576984801        3.59234149266249
C           -6.99813167756017       -3.37035427725486        1.90810969396303
C          -14.21858994044583       -8.69134355099633        6.26091076467726
H           -5.05228524489250       -3.36248493741366       -0.49071370943404
N          -10.68414290557676       -5.02677593430493        3.11280716448811
N           -8.24301972136620       -3.78538262382128        2.27575749441209
H           -2.93056248700932       -2.31275193184308       -1.14422023181511
C            2.71463145492893        0.58300748712083        0.40640048241084
C          -13.04789083045469       -8.10490708820985        5.81358304673783
O           -0.91548566540252       -1.45599277055785       -1.72022159014230
C            1.38615315750524        0.21467988661760        0.25544595040103
H            6.35283996985495        1.47374185523969       -0.65389435771436
C          -12.90989037998764       -4.96027603105265        3.64616526421568
C           -7.05406445872465       -2.01194115624592        1.45052783141852
C          -11.17856465801531       -3.78612711974827        2.84384230113943
C           -9.08140131286228       -2.72912212486074        2.07919962667589
H          -13.86360359496231       -5.29237606463640        4.00603519964985
H            2.98219350801326        1.43077700036057        1.01708372843468
H          -14.31389700826273       -8.97360093078306        7.29914211932699
C          -12.57303257864376       -3.73404064412956        3.18252435622139
H          -12.23225528026060       -7.92715243794577        6.49973995518410
C          -10.44993949900055       -2.70604313667350        2.34724835075955
C           -8.34524772338353       -1.61683302763119        1.54802802042930
H           -6.21205353702871       -1.44620268056092        1.10548457833492
H            0.61070086780396        0.79813095088130        0.72498187838610
H          -13.19987286621975       -2.86912007817884        3.09038898655126
C          -11.17613472218349       -1.43676955845509        2.11311010371920
H           -8.77295528842391       -0.66943977005755        1.28611736978629
H          -12.41099569213366       -2.22898095801001        0.55544044754947
C          -12.17307939012537       -1.35586077766515        1.14552661185182
C          -10.87231240578282       -0.30604337043434        2.86633141910991
H          -10.10773501853906       -0.36819636918567        3.62708657152251
C          -12.84909577568259       -0.16693826758486        0.93401605542617
C          -11.55421688031671        0.87964312484562        2.65781152450897
H          -13.62003018390271       -0.11544648037080        0.17920073493881
C          -12.54261782664086        0.95306213626408        1.68974621746340
H          -11.31594693381216        1.74785474978489        3.25460797293123
H          -13.07501911090729        1.87837827425415        1.52737802246517
H            8.45698344807810        1.88534079993678       -4.26937533116578
H            8.31186921942819        0.76697786721278       -5.61485894110755
H            9.70922884609847        0.66504621452281       -4.55185628468812
H           12.47914478139617        2.66543462188713       -0.28836355520862
H           11.67833607257514        2.01402595733264       -1.71387039551808
H           12.25810264452090        0.92329597060173       -0.45654736974807
H            8.10528918640029       -7.26711082137663        6.82053337774120
