# Supplementary material for: Molecular folding governs switchable singlet oxygen photoproduction in porphyrin-decorated bistable rotaxanes
Source: Commun Chem. 2024 Aug 7;7:171. doi: 10.1038/s42004-024-01247-7 (PMC11306352; doi:10.1038/s42004-024-01247-7)
Supplement: Supplementary file 4 — Supplementary Data 1 [file 42004_2024_1247_MOESM4_ESM.zip › paperstructures/H-1a_2+/open_conf30.xyz]

291
open_conf30, charge 2
C            4.68680627917099       -4.37687412589345        3.12919787124124
C            4.81503221636420       -3.48357113712632        4.18250165350496
C            5.02111221147252       -2.11814514542606        3.98625493318409
C            5.09780945882082       -1.64892024583947        2.68391785354585
C            4.97128406179816       -2.51933284415528        1.60907881416797
C            4.76550966922652       -3.86914026344607        1.83550531198070
H            4.66590353842346       -4.53265399220445        0.99196189446430
C            4.47413131748416       -5.86992666092121        3.32910543490575
H            4.76105864489715       -3.85345693195580        5.19162235964793
C            5.15369093902446       -1.21330631586992        5.20275090089410
C            0.33883361002764        0.50768172669150       -1.94479901167989
C            1.57995220610273        0.91838400796680       -3.95430055240307
C            0.42478882901255        1.10965469425702       -3.20227475671139
C            2.62297194507835        0.17074938660719       -3.43577772407959
C            1.37445623543568       -0.25877265220095       -1.45056044305008
C            2.54325871815211       -0.42374761779178       -2.18375240483242
H            1.67997636256265        1.34423021983326       -4.93957026285377
H            3.51853545990764        0.04975484935526       -4.02743422477478
H            1.25728449181997       -0.73403961479421       -0.49242652891904
H            5.26818946517170       -0.60643232806401        2.48211075305938
C            5.04343263629530       -2.00579886462089        0.19780444071324
O           -0.65748820776121        1.84523707238260       -3.57939730711868
H           -0.57041909388983        0.64687984160775       -1.38065725329126
N            3.73798059026901       -1.46614447901700       -0.24727290135203
H            5.31401128332628       -2.82651293487210       -0.46628461851603
H            5.78896381069629       -1.21677671401539        0.09876081847404
C            3.70819772928917       -1.24764212618696       -1.70223579509479
H            3.66944042976888       -2.22645257060002       -2.18474298012941
H            4.64265293917106       -0.75564411710876       -1.98611535280349
H            3.54562842732875       -0.55858950955510        0.22029042325690
H            2.99942371722364       -2.13138308349984        0.03933451595871
C            5.64550934774574       -6.62602297879697        2.68341663124027
C            3.15527949011243       -6.28640440042199        2.66057093746308
C            4.40510232584637       -6.27146453322860        4.80524251627780
H            5.33307981194485       -6.03650582170704        5.32199443357128
H            4.24718000912023       -7.34554157068841        4.88150405953002
H            3.57703170112602       -5.77952213465613        5.31102707860480
H            5.69559480576045       -6.44606110321290        1.61346397239364
H            5.53230825627784       -7.69637403247857        2.84192373884541
H            6.58776201937186       -6.31272942756400        3.12852554385996
C            5.37182403031626        0.25414194201917        4.82348153787068
C            6.35302475262439       -1.67253758892906        6.04484262222845
C            3.86541490489933       -1.30130561863023        6.03468476642938
H            7.26604192309183       -1.64119806012422        5.45331285516098
H            6.22024174090501       -2.68705060014866        6.41004412752718
H            6.47867138699860       -1.02073586937709        6.90708550741908
H            4.52174764983725        0.63261115860019        4.26160077658433
H            6.28504445597574        0.37560920337605        4.24598332748092
H            5.46763469171910        0.84971963059917        5.72901222484582
C           -0.79955600088257        2.25830410402324       -4.92767627800076
C           -0.06020888817005        3.54868604384695       -5.29940506259355
H           -1.87610870717702        2.40886442473612       -5.05467537096840
H           -0.48880845452007        1.44552911616661       -5.59629435226269
H            0.98188136571399        3.48232975286013       -4.98271718262482
C           -0.67810630837057        4.81986440263100       -4.71444005682579
H           -0.07963275696169        3.61782896681694       -6.38923713932213
H           -1.74970218436246        4.83370016043124       -4.92435423376233
H           -0.23419229029090        5.67748339427976       -5.22700569870838
C           -0.44353505351575        4.96480792093307       -3.21211941452861
H           -0.98591052221962        4.18173135925739       -2.68101309307649
C           -0.87682155207494        6.33698756763252       -2.69723098578178
H            0.62141493175391        4.82620252716438       -3.00890752042435
H           -1.94881964231563        6.46514292306433       -2.86181479450962
H           -0.36765569437164        7.10839743193677       -3.27900179382103
C           -0.56938980994917        6.50426729953947       -1.20777460829445
H           -1.20017026415922        5.80768306309243       -0.65351857584062
C           -0.79749419125030        7.93284475717291       -0.68441246384911
H            0.46496231043526        6.20849863832137       -1.02306379105386
H           -1.37989584478835        7.89088168979660        0.23723209600552
H           -1.38553740539897        8.49970195057450       -1.40760756722350
C            0.50037093671067        8.68370688656124       -0.37677989952590
H            0.25439766026015        9.59359593546044        0.17169588634623
C            1.27860418449036        9.03881374352817       -1.65746283438542
H            1.12068459643821        8.06035591327644        0.26963917601217
C            2.65464773409308        9.48913046605000       -1.35158045715520
C            3.83787178579583        8.77824571520974       -1.34667312161160
N            4.78989590349905        9.64421853489489       -0.95123057155111
N            4.28674987494004       10.81629712688580       -0.71874273151450
N            3.01016172239920       10.73597287193338       -0.95612866675561
C            6.18952322811301        9.35509986628943       -0.76407516389475
H            4.03395895998476        7.75758564298906       -1.59837627166127
C            2.17211087441011       11.88735177035128       -0.80947957781373
H            1.67476895270904       12.11444533611225       -1.75272861328740
H            2.79817670038562       12.72679708444512       -0.51646105392091
H            1.41636383573222       11.71290193703662       -0.04419031079170
H            0.73540475156401        9.81072864515706       -2.20274667700170
H            1.34384217097761        8.14969547923726       -2.28194889666840
H            6.34735972626889        9.01634922962985        0.26426027522105
C            7.05623582790255       10.60094458267167       -0.98933548815145
H            6.45840714380201        8.54639998675263       -1.44411528557721
H            8.10226774292733       10.31632459695919       -0.82510481949275
H            6.76821621380980       11.34611591567743       -0.25077062505177
N            6.86672846641752       11.15919977141893       -2.30856930801225
C            7.04091110628875       10.24894240977592       -3.42147059308466
C            6.75486487728195       12.49847983065014       -2.52026180117453
H            7.73181070062827        9.45747366522677       -3.13300523922630
H            7.48125702662376       10.77080840820512       -4.26895317701357
H            6.09562451399493        9.80395612344822       -3.74266192856882
C            7.13894525325791       13.44951860555094       -1.54941331859766
C            7.04686715573681       14.79083754148191       -1.79993577198298
C            6.54314614485456       15.26307851152352       -3.02731334737473
C            6.13082737975111       14.32433244684862       -3.98841573055224
C            6.24353525200322       12.98135970568343       -3.74474182589536
H            7.56883792786671       13.13849009290068       -0.61203512943496
H            7.37702772198919       15.51350073480158       -1.06894981525509
H            5.91309997914978       12.28898441765931       -4.50106015323558
H            5.73136076812623       14.68793697755220       -4.92176393116558
N            6.42044549091941       16.57900860192144       -3.35679220294254
N            6.91001988923838       17.44805461826011       -2.61327433632870
C            6.80224034062445       18.76895884620363       -2.55991885051501
C            8.01485052848616       19.54035575016098       -2.54663546996665
C            7.95248331248209       20.86582776062679       -2.24986773347217
C            6.72763046140978       21.51869865904150       -1.92610145546812
C            5.52271780008626       20.76108990445876       -1.95753434783245
C            5.59199628448684       19.41296741113248       -2.27377015370623
H            4.67713215142684       18.84324897450583       -2.28039459976499
O            9.13404949734675       18.83633617756253       -2.87154390190687
H            8.83312189892892       21.48813965853483       -2.23048624943689
N            6.68325942564109       22.82641617791828       -1.61505980506578
N            7.76439137933596       23.45442821861788       -1.38765597866613
C            7.95671325161245       24.77078326439371       -1.40386259083454
C            7.46497381543462       25.58876468734235       -2.45499291401024
C            7.83743251939617       26.89824469027239       -2.55059226455690
C            8.71479845663580       27.45277000064283       -1.60478835138941
C            8.85136658192425       25.34328039643693       -0.46535291656593
C            9.21439358932916       26.65481163711294       -0.56040742403089
H            9.22413210691243       24.72430049000800        0.33516461059809
H            6.79746327535720       25.14678974574317       -3.17893786581665
H            7.45820811876825       27.53335317853506       -3.33674310405598
H            9.88754363293528       27.10452868769703        0.15299824343150
O            4.27905411222410       21.20995722341762       -1.71010084099706
C           10.36446919486547       19.53010009591706       -2.93174539394488
H           10.33650130019046       20.32021246267094       -3.68744229346930
H           11.10485879376287       18.78314414860199       -3.21080659798539
H           10.62423725115154       19.96236509831660       -1.96142801054100
C            4.01100310923240       22.57561466734012       -1.45465583088051
H            4.33359436050851       23.20618801870393       -2.28474830235471
H            4.50496700931594       22.91410880479865       -0.54230705929820
H            2.92935893285805       22.63286004496952       -1.33985358888799
N            9.08601519749732       28.79351266446239       -1.69911571586647
O            8.64984219923573       29.47056959797863       -2.63648340760821
O            9.84351821377355       29.26659178416612       -0.84519490310709
C            9.87481455266459        1.44467739713347       -0.53139569147131
H            8.19675853931104        2.29042482066919        0.46638279060216
C            8.51730901055963        1.57723458123783       -0.27512884797427
C           10.31235607619292        0.53246630504311       -1.46729344025161
H           11.36468745491617        0.42715937123399       -1.67996334139824
H            6.24049120870113        2.91615558051036       -0.43451584714204
H            5.87219373175163        1.91148588525110        0.99305282906100
C            5.72377535197265        2.01409231065719       -0.08909520519751
C            7.59235926457576        0.79884748929077       -0.95056477808341
H            4.07899836785394        1.89798870929831       -1.46903745848353
O            6.23520318432344        0.87805230938321       -0.76622275717237
C            9.39829706213132       -0.26478925793630       -2.14262102380748
C            4.23109729406164        2.15125113305679       -0.41762653681342
C            8.04112249140238       -0.15189564075619       -1.89119453708723
O            3.38456848944816        1.28400800212837        0.29925221787564
H            2.82081225317958        2.76180954292870        1.63817745896050
H            3.92984589753053        3.19024207721042       -0.24365923204047
H            9.76298607246493       -0.97002101382793       -2.87077101005312
H           -4.30988676463956      -17.42618654600621        7.01848816962470
H            0.97538690873026        1.13136672011066        1.32747364401112
C            3.04090858038482        1.68818435570215        1.61032737208600
C           -4.97386298857622      -16.84404104376200        6.39690319734995
O            7.06734116896736       -0.90860118028032       -2.49395463503954
H           -3.83954538481660      -17.16428173837226        4.60950728962524
C           -4.70944835480831      -16.69501553580080        5.04515086373639
C            1.79311999437210        0.91547318190013        2.02836975265751
C           -6.09468490591456      -16.24467114538120        6.94813804746309
H           -6.30639164030509      -16.35666193832278        8.00131090847252
H            7.93793881918394       -1.33717544360656       -4.33084231078688
H            0.69547156716858       -1.09025683527620        3.38431409213416
C            7.47513219671750       -1.84214628415737       -3.47459300437451
H            3.85591485670894        1.47261906862774        2.31109675038404
H            1.48576917236464        1.22761566014707        3.03602810906491
H            5.79848291798529       -3.13270981246841       -3.09593896554644
H            0.17207406964712       -1.13821189454901        1.68280781666039
C            1.02529515938437       -1.29982199286103        2.35737361833164
C           -5.55746282305694      -15.94610984247474        4.24830247257303
C           -6.94826558529872      -15.50214028614827        6.15162041193129
H           -5.35566397209326      -15.83367823386017        3.19297280291544
O            2.10325737747055       -0.46101183415105        2.00375462199848
H            8.19362994754047       -2.55972790741785       -3.06124079767080
C            6.23963893422641       -2.60333973610712       -3.94977364068227
C           -6.68655417707655      -15.34287166381351        4.79413487126533
H            4.71648805519954       -3.75203484144833       -5.65158819301343
O            6.65338982222491       -3.50842975103311       -4.95144336521249
H            0.81581933803913       -3.40440921748172        2.78613487248072
H           -7.82188624978398      -15.03216483526618        6.57947127223293
C            1.51341024904049       -2.74338494297524        2.27374193447612
C            5.62957380339985       -4.33454386402808       -5.46937862074915
H           -5.03041346636962      -13.34736269027676        4.19727377371310
H            2.48882827436361       -2.80551645184072        2.76470808362414
C           -7.60250683522018      -14.54334886214793        3.94821511543317
H            5.49872785409164       -1.89899562071346       -4.35503298836769
C           -5.77505190847811      -12.87528901794272        3.58739249636185
O            1.70985780796339       -3.13926882818114        0.92051194590668
H           -8.77649769787430      -16.98089185156012        4.84098473294553
H            6.00935393194538       -4.67962110012191       -6.43195300392433
H          -15.20799537744245      -18.22060055168986        1.08918538321591
C           -9.36349928330854      -16.28994439189150        4.26869744150420
C           -7.11059950495721      -13.36341298681974        3.39192088997230
H          -13.42925126096309      -16.55862089101395        0.70658269229259
C           -8.89452921334807      -15.03214469132393        3.75925130356457
C            5.30230643875361       -5.54644690517916       -4.56335216913909
O            3.91887977708612       -5.73589961760316       -4.32713384119451
C           -5.66400707326684      -11.73568490954518        2.86512810539301
H           -4.80397787820942      -11.10472382229155        2.76013716218798
C          -14.81276147393598      -17.65479806662066        1.91998813377924
H            5.61933743909468       -6.47127040032308       -5.04712108522497
C          -10.64994467530668      -16.42023116248732        3.86789099649133
H           -0.71821566515121       -4.15845182793991        1.67098886806065
C          -13.81532755804818      -16.72074599560241        1.70246574645431
C            1.02292623229292       -4.20756764616686        0.40782954061984
H          -11.31882565791905      -17.23832923087495        4.04877634598130
N           -7.79943955114497      -12.51059873529387        2.58224057960861
N           -9.88523098887559      -14.42271995897803        3.05027394226066
C           -6.93894258783224      -11.50927686424611        2.24487670863799
C           -0.20223004996668       -4.65102092025036        0.86152778951153
C          -10.97252106868747      -15.24099296325738        3.11481961694516
H            5.85870516314449       -5.45166975497847       -3.62384897166286
O            2.85753066256790       -4.38285920024281       -1.05554689004678
C            3.29785356478432       -4.83471705770525       -3.43698271814854
C          -15.30424545859613      -17.86415751234332        3.19823394460180
C            1.64531879965712       -4.88058471619053       -0.66773987810424
Zn          -9.73403508396886      -12.69735268349938        2.00156994986739
C           -5.55279864168670       -8.70310870156944        2.08969549596996
C           -4.49441312473740       -7.85921773160094        1.80993215509758
H           -4.06146153956076       -7.25706645923815        2.59111386010992
H          -16.08517945010867      -18.59069637979296        3.36639063016334
H           -5.94554063662846       -8.74952171145941        3.09446174575247
C          -13.28924394705730      -15.99148259121409        2.76475303136289
H           -2.59290530062289       -7.11144227070543       -0.79701827889540
C          -12.21705186309171      -14.99636557614954        2.53568954989756
C           -7.22596902106552      -10.43455567760953        1.40279983914586
C           -6.12549781853433       -9.49297026200781        1.09783759087921
C            3.65482988800820       -5.12016551353721       -1.96255694469228
C           -3.97523682885431       -7.79824258709338        0.51968428507255
N           -2.86233892443603       -7.02667843224775        0.17365992146162
H            2.22536898208442       -4.97677936963574       -3.58940324401815
C           -0.81977575106797       -5.77331272671726        0.30758899183890
C           -5.62341683075943       -9.40231699411956       -0.19814038294663
C           -4.56039184272517       -8.57108936218039       -0.48391138982274
H            3.58765100015911       -6.19687247490458       -1.77675476124128
H            3.54394275048301       -3.79614389445194       -3.69041438711770
C           -2.07630681174032       -6.24486147469837        0.95770089573082
C          -12.52685432697280      -13.87646809947679        1.76479869651163
C           -8.46713009026894      -10.19777088615939        0.81289945612046
C          -14.78959128123700      -17.13820846363895        4.26011519658853
H           -6.06122269419697      -10.00660439398435       -0.97838981467741
N          -11.66486522941257      -12.88129876902760        1.41540956163187
N           -9.58188508705693      -10.96804621082300        0.95557247323553
H           -4.17343708855568       -8.52967859863639       -1.49180009617648
C            1.02473695024863       -5.98989786920896       -1.21930574559059
C          -13.78509997737949      -16.21098004519477        4.04661084904396
O           -2.33437761326074       -5.94011371774794        2.11401181367174
C           -0.18882868657192       -6.44475448037159       -0.72980891867444
H            4.68073851502337       -4.80291482383396       -1.75313820404027
C          -13.83429384449446      -13.59354560429055        1.24308496675315
C           -8.76394554488176       -9.06157577998966       -0.01281324120749
C          -12.37859413410872      -11.98801640765337        0.67447735213904
C          -10.57347587795167      -10.35677184447241        0.24855131334956
H          -14.70212795713958      -14.20536533719240        1.39181691638134
H            1.48731004784389       -6.53447811937787       -2.02572812369803
H          -15.17098104115443      -17.29500208201262        5.25840379806004
C          -13.74291527093473      -12.42296003737894        0.56940203123625
H          -13.38471964179919      -15.64175162107190        4.87296956253786
C          -11.88514767003094      -10.81044788050816        0.11439554952893
C          -10.06665081861391       -9.16308580243342       -0.36705301278974
H           -8.06705117515057       -8.28962705984443       -0.27247486222286
H           -0.60098369549011       -7.34739846912787       -1.15193213734093
H          -14.52187679287815      -11.89179016190746        0.05899135697093
C          -12.82395604721413       -9.97892035012434       -0.67400763146285
H          -10.63840428289990       -8.50232825550722       -0.98811716975053
H          -13.06274496073614      -11.42756117464016       -2.22974406820505
C          -13.35086580332366      -10.44936965584214       -1.87303502147157
C          -13.19389311740469       -8.71540865745969       -0.22229093893954
H          -12.79298056668868       -8.35057382934251        0.71227935193844
C          -14.22642563884147       -9.66902690828262       -2.60745230420485
C          -14.07707117504007       -7.94089383807841       -0.95357941355717
H          -14.62478150639194      -10.04244426489145       -3.53936998513664
C          -14.59356005213745       -8.41438332339258       -2.14881604544671
H          -14.36393835836670       -6.96549098727199       -0.58884248555899
H          -15.28125963779472       -7.80893628824991       -2.72013881954204
H            3.69238184960973       -2.31029930188688        6.39794176776637
H            3.00841579946357       -1.00310172970199        5.43421984703756
H            3.93054048175664       -0.64228009913374        6.89796169097488
H            3.14811856495427       -6.04729944372453        1.60114687512353
H            2.31466609402618       -5.78095481271056        3.13147352742595
H            3.00595388325773       -7.35880743942035        2.76585365036531
H           10.58110778691060        2.05834566448439        0.00520975333248
