# Supplementary material for: Molecular folding governs switchable singlet oxygen photoproduction in porphyrin-decorated bistable rotaxanes
Source: Commun Chem. 2024 Aug 7;7:171. doi: 10.1038/s42004-024-01247-7 (PMC11306352; doi:10.1038/s42004-024-01247-7)
Supplement: Supplementary file 4 — Supplementary Data 1 [file 42004_2024_1247_MOESM4_ESM.zip › paperstructures/H-1a_2+/halfopen_conf17.xyz]

291
halfopen_conf17, charge 2
C            9.56317582689161       -1.91920152260028       -1.93661684783980
C            8.29383527500056       -1.95398631581218       -2.50482497100345
C            7.21870998918001       -1.27687494896793       -1.94673229471038
C            7.42195890016216       -0.55765583074813       -0.77093436774791
C            8.67349235079867       -0.50515789642626       -0.18224797084772
C            9.73636898827771       -1.17354295982151       -0.77894770154832
H           10.71258854377073       -1.10567589408914       -0.32175944476352
C           10.75211586289177       -2.63349183040142       -2.56375842934433
H            8.14341407770853       -2.52127621686080       -3.40424571264937
C            5.82801828079655       -1.30880726079996       -2.56825790069510
C            4.99835307528108        3.36306824378256        4.03532189843824
C            6.76922494598896        4.98457569355210        3.97404651042378
C            5.43636388599530        4.67644929242625        4.22781078785290
C            7.63652095145384        3.99104102816773        3.54825579102154
C            5.87272317014158        2.38463293299757        3.61725182515098
C            7.20892799641959        2.68347884183166        3.36707573702380
H            7.14274671444297        5.98675539070745        4.11183108645523
H            8.66877754579181        4.24460194933674        3.36019469135021
H            5.50737657133493        1.38182076849496        3.47795871588812
H            6.59009660907296       -0.04109885507514       -0.32508892053107
C            8.95848358256040        0.22415176921470        1.10509936317209
O            4.49438150579199        5.55830369701607        4.65183884835400
H            3.96273788420616        3.13817117665102        4.23571527397924
N            7.83532816681122        1.01565303662409        1.63046541317127
H            9.80319842734280        0.90109272898605        0.95880775090789
H            9.23452924350888       -0.50240630868178        1.87085609217132
C            8.18827343196038        1.62914079466979        2.93047952582336
H            9.16796427241668        2.09373825471415        2.81602721768982
H            8.26245472293486        0.83271770724080        3.67476365572818
H            7.00721760992236        0.41408934388819        1.72988212616147
H            7.62245623582299        1.75786003659849        0.93297490824648
C           11.67856987844400       -1.57168410262423       -3.17249012419463
C           10.33932887429524       -3.61145531767271       -3.66910870804764
C           11.51607920889484       -3.42880845270428       -1.49450529979977
H           10.84573089340779       -4.11721459842275       -0.98385825761565
H           11.98112806009157       -2.77784817433405       -0.75909638199636
H           12.30800579387931       -4.00946517885624       -1.96192643544867
H           12.53586719713063       -2.04788395580844       -3.64273430516070
H           12.04302136580554       -0.89655136311608       -2.40354833775620
H           11.14774811573850       -0.99389485952197       -3.92649670445225
C            5.77787288674525       -2.06882381124007       -3.89725451832766
C            5.35567156991693        0.12809844027689       -2.83056799335777
C            4.86793443980719       -1.99759759536338       -1.58866665183181
H            6.03040290189999        0.62157458438399       -3.52679003802128
H            5.31692650764707        0.70345128828833       -1.91191728105288
H            4.35761040322322        0.11676812184941       -3.26408566772246
H            6.43980379552613       -1.61941709407721       -4.63441527793205
H            4.76406274814060       -2.03629101184907       -4.29271384436810
H            6.04615042187375       -3.11495195462817       -3.76784324654108
C            4.86327290718220        6.90589207327214        4.88837972370440
C            3.64630014080315        7.64507368555306        5.43984121900332
H            5.20739097467322        7.36891177211080        3.95471664436675
H            5.67851351775125        6.95000673935874        5.62341225534857
H            3.34288875001885        7.14943125677279        6.36393160886143
C            2.45603245975426        7.66548751262808        4.47901611755215
H            3.94896920318878        8.66461037428939        5.68517458577135
H            1.58869200587223        8.03584624592929        5.02840686138427
H            2.23803433044274        6.64125257495627        4.17153662699289
C            2.67891176756382        8.53392734422221        3.24132533747315
H            3.00641115081966        9.52760862423217        3.55336877165717
C            1.41414810784114        8.64743816411645        2.38387610314884
H            3.47406105531639        8.09574839653873        2.63567953699987
H            0.94924221291093        7.66133960529707        2.32347129959461
H            1.69520540790460        8.93550932463110        1.36979938646876
C            0.39468093499779        9.65115367424296        2.93241164163942
H           -0.59722951319778        9.40744396707206        2.54552415915435
C            0.71795805711502       11.10622384580020        2.58048112810654
H            0.34694860099299        9.55043526714982        4.01723506418681
H            1.78061010107650       11.29153818536174        2.74450711707242
H            0.16078838051124       11.76320093680797        3.25142665918869
C            0.34989583533634       11.44322829723802        1.13598567690439
H            0.88542423467435       10.77465923243913        0.46173641833144
C            0.69596488245586       12.89268575694569        0.79252788183319
H           -0.72039824129707       11.28001491817408        1.00184417284125
C            0.36386166467243       13.23278278409626       -0.60827498867441
C           -0.25510035726821       12.50910465556736       -1.60738544301706
N           -0.28482391671424       13.31819306857776       -2.68563275389459
N            0.26714425519891       14.46430928445818       -2.42671287614970
N            0.65631602895051       14.42469549200230       -1.18577662186244
C           -0.76989012067207       13.00882301234761       -3.99710329720366
H           -0.66651853203369       11.52275093574256       -1.60065177319520
C            1.30134240410064       15.55017214795937       -0.58181645850413
H            0.72584976252289       15.89917301001406        0.27589405242422
H            1.36806289980466       16.34181471668293       -1.32478057219097
H            2.30161795358283       15.27557872999092       -0.24592504723634
H            1.76283369341963       13.06295851604400        0.96072745415243
H            0.15543693272563       13.56525470400943        1.46453190397632
H           -1.68492254092348       12.41985738547794       -3.91742703710353
C            0.29091721174717       12.20896979181179       -4.80058103047068
H           -0.98130480526344       13.94990670385610       -4.50618579782045
H            0.59165627382840       11.32074814609801       -4.24250358178537
H            1.17566935707146       12.83204922538833       -4.94382229791424
N           -0.21634074255646       11.83003999199911       -6.08932717161278
C           -0.02517311048527       12.77420057663095       -7.17150995346345
C           -0.95061077475209       10.70245568964844       -6.27632411528644
H            0.46270809193015       13.66718966119625       -6.79185845825462
H           -0.98047304602023       13.06561670615867       -7.61106256570996
H            0.60668433476898       12.34803892993089       -7.95352954462026
C           -1.29898297233696        9.84530446912175       -5.20653887728721
C           -2.04579020124138        8.71764217964517       -5.40857330235868
C           -2.50104112447020        8.37471338207011       -6.69648638395180
C           -2.15235514713593        9.21549725614274       -7.76908372288352
C           -1.39975626398378       10.34052404334939       -7.56614600339757
H           -0.98688644081896       10.06137684327246       -4.19943012007022
H           -2.31246730125771        8.07307790440676       -4.58447799936161
H           -1.14900055157088       10.94768629749931       -8.41799163976091
H           -2.49302638737875        8.95165039940691       -8.75753765008542
N           -3.30491342707915        7.31758924375042       -6.98005832096282
N           -3.54195704706585        6.45380703065762       -6.10337294044532
C           -4.51929169731814        5.54473503142597       -6.08613125822648
C           -4.21928059411979        4.21327122984335       -5.64678235676679
C           -5.24565372250376        3.35161194182356       -5.39684041520820
C           -6.61054199479897        3.72922223089432       -5.54123645179093
C           -6.90935980777066        5.03370048005680       -6.03105658212264
C           -5.85812499371921        5.90497521038519       -6.27569593008976
H           -6.08735873276436        6.90196519556162       -6.61689688785627
O           -2.89339046980590        3.92740449439546       -5.54842436627646
H           -5.04721891070936        2.33916578368921       -5.08079227454610
N           -7.64752314157511        2.90619095572067       -5.27362477403056
N           -7.59033711020935        1.76824692723399       -4.77726203518808
C           -6.78523842121980        1.09927654379517       -3.95102444079829
C           -6.61019306062277       -0.29333394967558       -4.14975820957986
C           -5.98655992005615       -1.05872981346349       -3.20801677190291
C           -5.51867669909848       -0.47457981386390       -2.01856907829522
C           -6.31743712116583        1.67243355941019       -2.73766721385907
C           -5.69793374486967        0.89960772303912       -1.79772925358006
H           -6.47515214021809        2.72746671898491       -2.56898813995767
H           -6.96920900676170       -0.72927379190077       -5.06844732349876
H           -5.83937333985906       -2.11758462810008       -3.35439640908283
H           -5.33101749412675        1.32663260589085       -0.87692169129080
O           -8.12456149000613        5.55468589198830       -6.26464165829243
C           -2.51226143731907        2.61437651281971       -5.19096572988075
H           -2.88391088352520        1.88135306348654       -5.91251531022297
H           -2.87007425528707        2.35220779163484       -4.19085934575249
H           -1.42456057433193        2.61528071509167       -5.20206955637048
C           -9.30853803888351        4.77739977431783       -6.22711246944641
H           -9.24480032757793        3.92147746770297       -6.90010239695681
H          -10.09579077064965        5.45572184237707       -6.55378082950445
H           -9.51418389813042        4.41745876402481       -5.21769396099409
N           -4.88569190644113       -1.26378411670185       -1.05824773661286
O           -4.80401570670043       -2.47904333920660       -1.24702124513934
O           -4.43267547743380       -0.72414795626003       -0.04428560795520
C           14.96059645736307       -1.95316438186749       -0.24598568600869
H           14.69601989199455       -2.79606813782386        1.71048378626777
C           14.43749347544164       -1.99689060759480        1.03368834687949
C           14.62901970103642       -0.90179571141418       -1.07743724777822
H           15.02692855555385       -0.84694712352483       -2.07845353093890
H           11.50406870567107        0.02632561346189        2.77012595807173
H           12.00872235324726       -0.65059954117442        4.33909871958903
C           11.93242695019786       -0.84490696256755        3.26646131589978
C           13.59149564348799       -1.00135276911322        1.50896362331088
H           11.48332651530408       -2.94540290136549        3.52925205436227
O           13.25717620082924       -1.09308440109578        2.83953272624805
C           13.78144473554248        0.09631274524595       -0.62599021591498
C           11.02999271937740       -2.06679993308094        3.04945290939303
C           13.25466452926428        0.06970332876930        0.65959674866248
O            9.78286250457032       -1.76572007437006        3.64217498124190
H            8.25940869611454       -2.65003958122801        4.60286780117718
H           10.92527482129207       -2.28024764920470        1.97542297236987
H           13.54609047590757        0.91510972634494       -1.28705834122019
H           -1.58589419317209      -13.89785480996647        1.22364070613837
H            7.34966559337071       -3.83253042257690        2.53775250130678
C            8.86307500813103       -2.83783957222996        3.70988312080179
C           -2.25790660177185      -13.05926252255716        1.32996468379010
O           12.41904411077511        1.05016471255044        1.14108748971035
H           -2.08037376453418      -12.45308162442338       -0.71624968309244
C           -2.53488597460054      -12.24775313781257        0.24182973508035
C            7.95012538140900       -2.91604175307694        2.47413336117310
C           -2.84841061783315      -12.79239552881438        2.55449487243202
H           -2.63569478138180      -13.42117480831241        3.40658281590455
H           13.44105277209158        2.65544627759681        0.33808298320256
H            5.90057245245951       -2.58060105816886        3.80287142826962
C           12.41186746541205        2.31338703055400        0.49597412727479
H            9.38453287498578       -3.79354210238915        3.83478230634239
H            8.54889391854150       -2.94890278793275        1.56109938019031
H           11.81947743153652        2.97375165265762        2.44841405854365
H            6.26130725376577       -0.84435449082616        3.94693458034007
C            6.05331505641438       -1.65549075654881        3.23915770506199
C           -3.39501012579471      -11.17223256160120        0.37720226226739
C           -3.71390749359894      -11.72119489825777        2.69067763292561
H           -3.61600557352428      -10.54019845913683       -0.47065634372758
O            7.12865226470553       -1.78075630680245        2.32754353692767
H           11.90057929265195        2.24930627060418       -0.47307469607273
C           11.67077115223400        3.29733086029438        1.41493503531982
C           -3.99461383448998      -10.89950691960316        1.60322658020960
H            9.22439005114437        4.98365676641700        0.64854374804384
O           10.27713895896929        3.32502445593314        1.20931927566042
H            3.92680604325785       -1.33633648837845        3.17990152444392
H           -4.17341930527933      -11.50943119248078        3.64526697450740
C            4.76320229026288       -1.36148505026275        2.47146750213578
C            9.80859870428878        4.18309752864893        0.17863111500381
H           -2.22180560927069       -8.94464778329389        1.31702230068842
H            4.59772027569583       -2.15805880194570        1.73647824581367
C           -4.91841428435587       -9.74994656406387        1.74563945476289
H           12.09771739491798        4.29872254526287        1.29484719983924
C           -2.98651408332727       -8.19869081175323        1.40837670597742
O            4.88849410655660       -0.11233692544131        1.80974286298001
H           -6.24165594526954      -12.25626971066998        2.06136614105364
H           10.64536445112099        4.63595534816588       -0.36009546318709
H          -12.56377870148039      -12.54421667670984        1.06319039355473
C           -6.80408298771412      -11.34683851049466        2.13765431971220
C           -4.38084398656174       -8.47007003621199        1.61420969153630
H          -10.66895518567697      -10.99748524712385        0.75665190966590
C           -6.26033305470699      -10.02497615328610        2.00477803826466
C            8.93402346100228        3.43810509246973       -0.84003536996870
O            7.70729311618505        2.96407038870010       -0.33195515550122
C           -2.84933158920782       -6.85201227602260        1.37914452327375
H           -1.95108262286069       -6.28024020830369        1.25493053809687
C          -12.26604113477878      -11.89179592074937        1.87077781831208
H            8.75557417674163        4.10805791332391       -1.69126224013060
C           -8.13082099364421      -11.20460412993397        2.36626707613327
H            2.52678546823206       -1.35610972614262        1.39301569348191
C          -11.20053535858181      -11.02635769752784        1.69687822131010
C            3.83163041286165        0.30644951655071        1.04369990160410
H           -8.85933355867933      -11.97393675568551        2.52940118641156
N           -5.06975141070698       -7.29826733324270        1.71006359058243
N           -7.25283093122466       -9.10152450398342        2.14597077940904
C           -4.15957738422676       -6.29546661613953        1.56247327999706
C            2.65461524649755       -0.40730271342676        0.89944361715222
C           -8.40596471491621       -9.79575779932896        2.35751462735607
H            9.44528682637559        2.54050048616938       -1.19315425004265
O            5.16767040150309        2.19682906076253        0.53785746031053
C            6.75357736210286        3.93912564666473        0.05909294249034
C          -12.94910849292537      -11.92232211186993        3.07572184002960
C            3.98686922411810        1.53561985705839        0.36241889738230
Zn          -7.05185151661020       -7.08487209404993        2.06835152072950
C           -2.64581176886502       -3.91367452950360        0.21061728893088
C           -1.59847010415967       -3.03389909613752        0.01886984885223
H           -1.12456859528808       -2.96118261042806       -0.94650101683373
H          -13.77875882160354      -12.60012222587060        3.21106690391784
H           -2.98691679341411       -4.52730228429868       -0.60892045941774
C          -10.80986836695863      -10.17422238338226        2.72569532294884
H            0.27986264762559       -1.00807185299512        1.82383865377658
C           -9.67317602761543       -9.24325863743791        2.53960978571081
C           -4.42685174079039       -4.92814416819906        1.62721061268567
C           -3.29284349654707       -3.99743979528608        1.43894974045674
C            5.35779667438578        3.38416018420874       -0.21473164905175
C           -1.16581170734336       -2.23008156168761        1.06778985803911
N           -0.07678393837181       -1.35627688521763        0.94407633362707
H            6.87674087163700        4.85452917626750       -0.52860498106692
C            1.63717828503599        0.04663596331863        0.06018960881355
C           -2.85655289562267       -3.18869108898829        2.48386317100627
C           -1.79647882441039       -2.32385112802871        2.30633041661845
H            4.61667604941309        4.13942295284138        0.07050375000848
H            6.85903576415565        4.16930669087060        1.12509526698867
C            0.42096753374125       -0.78149890748582       -0.18181844186036
C           -9.94992922130460       -7.87683094819175        2.54740232257489
C           -5.68519947554834       -4.37525258028898        1.85611833124511
C          -12.56394154048921      -11.07973627214208        4.10578883216172
H           -3.35158055287006       -3.24934721551803        3.44194079331318
N           -9.03658973173848       -6.87370400014054        2.41879987555331
N           -6.84393833927708       -5.07010434871759        2.03356822854957
H           -1.46470923816725       -1.70725458425862        3.12918519644050
C            2.95655603686246        1.98359758345622       -0.45228069099270
C          -11.50391001978303      -10.20770881705461        3.93147494160735
O           -0.04464943487864       -0.91812219820885       -1.30273350335546
C            1.80156696840723        1.23938064109141       -0.62084825442665
H            5.26488368718946        3.16101634136931       -1.28463364980122
C          -11.26842147363968       -7.32156424689678        2.66637890981101
C           -5.94976776611839       -2.96523226257931        1.90621480401464
C           -9.73069269355629       -5.70267694278385        2.47600111685329
C           -7.83452943236914       -4.14684139486809        2.18243122159508
H          -12.17168640540671       -7.89222581179505        2.75647700818740
H            3.04373580510280        2.91402260490247       -0.98581912420132
H          -13.09157299383195      -11.10073387250120        5.04800703669464
C          -11.13255860951982       -5.97529845803436        2.62285321132784
H          -11.19971559618468       -9.55195969501827        4.73436112618852
C           -9.18669537245073       -4.42200288160974        2.38215859547665
C           -7.27988156390201       -2.82419320617523        2.11333744946988
H           -5.21508303440654       -2.19460705465282        1.77718341580322
H            1.02023043322784        1.58307623156210       -1.27960829373091
H          -11.90389443803711       -5.23209481959480        2.66909016262918
C          -10.11452103713604       -3.27347046571050        2.49745829771078
H           -7.83945152570081       -1.91482105904375        2.21310764339692
H           -9.80206447240293       -2.60812443560455        0.48870688801854
C          -10.32239706508185       -2.42082699149756        1.41714617025050
C          -10.79409109229246       -3.03313469847467        3.68818330107162
H          -10.63068458516370       -3.68965375077990        4.53051141620129
C          -11.19458140188383       -1.35197911782291        1.52575523902667
C          -11.66171475859686       -1.96068392638668        3.79614232898744
H          -11.35173392774416       -0.70114578076369        0.67803620005465
C          -11.86526215434244       -1.11832792912696        2.71529612505547
H          -12.18097424854061       -1.78324208299146        4.72644823338466
H          -12.54493760568231       -0.28348918149521        2.79944077798300
H            4.86724283896651       -1.49422415570140       -0.62800068447570
H            5.16344768179326       -3.03405325853748       -1.43847642733197
H            3.85224808963038       -1.98373177050685       -1.97991223718653
H            9.89905749318265       -3.09283285294517       -4.51744322236589
H            9.63254631047332       -4.34894140676813       -3.29482879754275
H           11.21793873338149       -4.14228220104376       -4.03033245411597
H           15.62209925573485       -2.73455019820701       -0.58475687852894
