# Supplementary material for: Molecular folding governs switchable singlet oxygen photoproduction in porphyrin-decorated bistable rotaxanes
Source: Commun Chem. 2024 Aug 7;7:171. doi: 10.1038/s42004-024-01247-7 (PMC11306352; doi:10.1038/s42004-024-01247-7)
Supplement: Supplementary file 4 — Supplementary Data 1 [file 42004_2024_1247_MOESM4_ESM.zip › paperstructures/H-1a_2+/closed_conf5.xyz]

291
closed_conf5, charge 2
C           11.38424844586693       -3.47367283990375        1.80365432152623
C           12.36199905205446       -2.84760193558479        2.57031801618762
C           12.73239051417891       -1.52156733304979        2.38052088878340
C           12.08552178465365       -0.80617104758146        1.38114421136639
C           11.09614963508877       -1.39707777023880        0.61276362228618
C           10.74500598164414       -2.72335536646030        0.82651735672367
H            9.97879314851441       -3.15903802917171        0.20770411860720
C           11.08730339908302       -4.94901676362625        2.03613631111911
H           12.86641208870119       -3.41942618058664        3.33273908524593
C           13.83279217548451       -0.92058590836808        3.24372254854136
C            4.51668518493238       -0.14926614583659       -1.46176923802296
C            4.95095919684523        0.92030320413549        0.63991724816867
C            4.04354282949353        0.35611214963717       -0.25072972587228
C            6.30139413768375        0.93965786500953        0.33562698220298
C            5.86517524867039       -0.14963083724503       -1.74306912289813
C            6.77885898113049        0.38585536162247       -0.84330337182996
H            4.61707744581461        1.35870378786364        1.56676698829084
H            6.98917244218037        1.40408714359956        1.02465921040374
H            6.20783294049013       -0.57376429782377       -2.67348463271831
H           12.36418444988501        0.21146295268084        1.16577561780429
C           10.39906606300132       -0.62073631133600       -0.47236040338332
O            2.70517288615169        0.24201122923957       -0.03581784886336
H            3.80711110207571       -0.55088863148374       -2.16597212430609
N            9.01188508408218       -0.29987021101997       -0.07251115904305
H           10.35124271683771       -1.22722043495132       -1.37923602170635
H           10.91821001927489        0.31204345454878       -0.70157499525125
C            8.24939937284109        0.37347013193312       -1.14540001472232
H            8.41973240824801       -0.15047481877699       -2.08634594406034
H            8.63471101515589        1.39120529751433       -1.25092227971666
H            9.02281540404272        0.31812773715851        0.75916010206961
H            8.53124858166025       -1.17481598805484        0.20766653797417
C           10.62264970687704       -5.16495086013713        3.48379353956172
C           12.37291054669678       -5.75349757452148        1.78642854787727
C           10.00613955558337       -5.48759580691586        1.09347549175178
H            9.82190591479114       -6.53624285008204        1.31832361013323
H           10.33009028701914       -5.42105558696713        0.05794002009310
H            9.06929832028676       -4.95017861513570        1.21002770693772
H            9.70927723061679       -4.60814126074052        3.68170951358712
H           11.37784396427741       -4.84364396340767        4.19580093906703
H           10.42439383525220       -6.22043093613685        3.65825250437223
C           14.09443713159451        0.55551673377214        2.92622948751912
C           15.13457808961136       -1.69837466956204        2.99931269552863
C           13.43473274307234       -1.02499432113704        4.72363225158472
H           15.41441359123608       -1.64637977660218        1.94905991575965
H           15.02931011505260       -2.74499451669531        3.27141051284114
H           15.94277674815653       -1.27472466402084        3.59193168417353
H           13.20766374432352        1.15929621120265        3.10604587705334
H           14.42035235070851        0.68575699414835        1.89700725443823
H           14.88595599885162        0.92749746544436        3.57347727870149
C            2.19160027569171        0.69650956424403        1.20318102615564
C            0.71249579036560        0.34352875310714        1.29620358059172
H            2.32962922892973        1.78502744906576        1.27544490164569
H            2.73127037011029        0.21137763514522        2.02779704186876
H            0.60111522228764       -0.73893096266790        1.22849097313181
C           -0.11972714478985        1.02180174940820        0.21196744857038
H            0.35962988270432        0.65283963433592        2.28206410308608
H            0.14700000758289        0.60277474381519       -0.75880893839641
H            0.12012127463452        2.08568724592683        0.19022298733579
C           -1.61345988961953        0.84950424044705        0.46357202002120
H           -1.85816752335091       -0.21305103569078        0.44223065819032
C           -2.45907626925185        1.57934346331069       -0.57609510787649
H           -1.84373238823798        1.23583536823450        1.45751373529134
H           -2.18908811335662        1.21129960275279       -1.56836716997317
H           -2.22335033375721        2.64709927551617       -0.54463669706711
C           -3.96214078313176        1.38833166563075       -0.36889797254142
H           -4.48802502028800        1.86388956758220       -1.20040089396167
C           -4.45107251783405        1.99291943251836        0.94514001707763
H           -4.19969141773707        0.32235332388919       -0.39196022040697
H           -4.04926373544987        3.00561040478691        1.03472017112935
H           -4.06870573394951        1.40134401148821        1.77652610370505
C           -5.97494391430273        2.04380179186955        1.03206391793963
H           -6.35629746878424        2.66557433268795        0.22106161487961
C           -6.40076085175034        2.63201308179265        2.37723630652212
H           -6.38018945886235        1.03766977805410        0.91515764204804
C           -7.82995641337526        2.99605936108464        2.44107356196834
C           -8.90202102865411        2.74545280195686        1.60820755897029
N           -9.95427848579862        3.37439308888957        2.16744971523609
N           -9.61119831662150        3.98085677920062        3.26263036055693
N           -8.34414330138971        3.75762241290197        3.43647078736093
C          -11.28099024179162        3.55432899707424        1.64983146644823
H           -8.96361235510889        2.17392981422946        0.70684059535297
C           -7.64980488915391        4.28877467273940        4.56708565884414
H           -7.16486636212611        3.48282268545110        5.11792572886758
H           -8.37119204536396        4.79377167628084        5.20485977020622
H           -6.89355621025240        5.00223527082643        4.23747696267871
H           -5.80907505659912        3.53104204367797        2.57247181298998
H           -6.17673212515135        1.91632247196915        3.17302995505864
H          -11.60685591941635        2.65221393609700        1.13399272994985
C          -11.30602434848692        4.75670360745469        0.67045879558791
H          -11.93285268172641        3.75784043933252        2.50042063784092
H          -12.34597786602646        4.96074986030579        0.41326884413639
H          -10.78522811759257        4.49437122231041       -0.24820482316387
N          -10.72429579882845        5.92930254781829        1.27239785543976
C          -11.58430995735637        6.67549286060536        2.16684548847413
C           -9.38410299733682        6.14933549314830        1.26393824803964
H          -11.40664513080199        7.74431144932461        2.05405772387304
H          -11.42636822933363        6.39370797531857        3.21042590637484
H          -12.62189523503231        6.48229749312326        1.90717638572833
C           -8.52477490704574        5.52060904524034        0.32908725870949
C           -7.17137503884976        5.69494141579083        0.37206112620359
C           -6.57831333220463        6.51059467551478        1.35716701622669
C           -7.42508478644269        7.18962163714815        2.25242120981164
C           -8.78280795835586        7.02139982370869        2.20237320806394
H           -8.92465364620505        4.90945898043056       -0.46253357409900
H           -6.52837005622485        5.21940641597826       -0.35261179626357
H           -9.39057261243320        7.55127991880735        2.91369853487908
H           -6.97895987408177        7.83606973307516        2.99141537107166
N           -5.23982839294438        6.67547772896461        1.51407449205432
N           -4.45032167409976        6.14625920647873        0.70209966142092
C           -3.14609439150910        5.91592566885893        0.78191936657685
C           -2.34484932816773        6.13267646081865       -0.39130277404020
C           -1.06754858387583        5.66262126454481       -0.41369522543117
C           -0.50034535089460        4.94209139184338        0.67665018631638
C           -1.27067397439285        4.78292323133884        1.86455945587963
C           -2.57087656325070        5.25833896129636        1.87845337159899
H           -3.15749173615165        5.11636620775681        2.77153251345140
O           -2.96805138482225        6.82117222656855       -1.38230571680475
H           -0.43343057242118        5.78048722156724       -1.27793789567437
N            0.71698886793755        4.37519233457028        0.60031243954458
N            1.32039145523184        4.33823069295690       -0.52052241838328
C            2.59341306038557        4.02031161317662       -0.74177689611969
C            3.66273045606552        4.52259525661740        0.04467509736751
C            4.95798493304312        4.29395332451427       -0.31836527824908
C            5.24741166807869        3.57252504848173       -1.48820951448861
C            2.90324010663759        3.30144276414220       -1.92365578067613
C            4.19850572994265        3.08354233275656       -2.28689850281568
H            2.08853001309298        2.91778237930125       -2.51634271250896
H            3.42530331952331        5.08963003155600        0.93210082254636
H            5.77834537811079        4.65329951262084        0.28353418060750
H            4.44553300811712        2.53368620705681       -3.18107713103201
O           -0.87255406456296        4.21197975355174        3.01444226330406
C           -2.23751268124996        7.11619336101169       -2.55588334308225
H           -1.35864560312157        7.72746445476695       -2.33215408491928
H           -2.92021845111447        7.67827273657065       -3.18986974558528
H           -1.92690643957671        6.20196842142198       -3.06940848799122
C            0.47831477928173        3.86042076993753        3.23905076122154
H            1.14449006216318        4.70006402446595        3.03167367896678
H            0.77205655440238        3.01093315291274        2.62148886970190
H            0.53062070378511        3.59469022621730        4.29420793378479
N            6.56606167279919        3.32539848131855       -1.84381061186254
O            7.47337358257678        3.69049694989042       -1.08702958178562
O            6.80799941017599        2.73650915199903       -2.90394330394324
C           10.16961510126409        5.94074285020594       -2.18639476047692
H           10.52898369350778        5.38616167160696       -0.16602589007531
C           10.45740012682289        5.02975692698102       -1.18037085560820
C           10.05637121845998        5.51600899019740       -3.49219663975064
H            9.82962931833871        6.21852986653295       -4.27964156343732
H           11.59073465940142        3.95643664846049        0.96511771966215
H           11.54071454095269        2.21068549254770        1.26824046611061
C           11.01054805187361        3.04303174627709        0.79989118387415
C           10.63842264749223        3.69059916643827       -1.47660845106416
H            8.91625152496482        3.53499944095193        0.64264275934247
O           10.96450587603416        2.71256438935086       -0.57298493953743
C           10.22200840895333        4.17371623404189       -3.80288851681758
C            9.60572279655356        3.17188164610366        1.41065530325538
C           10.50835174129347        3.25277003634344       -2.81061458266170
O            9.07247100867012        1.93614814583057        1.83809960506340
H            9.66148928985644        2.31070197905374        3.79150158389587
H            9.62359098954169        3.88211468790558        2.24595218336407
H           10.11276471159276        3.85787621905190       -4.82726064415319
H           -8.06678557444143        0.84803259486154        7.35344201597987
H            7.44125926031621        1.12092762242513        3.63978760995857
C            9.50001476329056        1.47070635345642        3.10733583044629
C           -7.98124700135087        0.36087852076884        6.39395391576298
O           10.69029367186656        1.90885742564856       -3.00541770215299
H           -6.62561390045039       -1.13740623989808        7.10175303210919
C           -7.16977317547277       -0.75326761999981        6.25174338807963
C            8.39340531779299        0.57356552649662        3.65203096358111
C           -8.69285311538370        0.83399116218437        5.30294554706224
H           -9.34761317166129        1.68461551815984        5.42015560862494
H           11.32115615114640        1.98459786005930       -4.97030496133989
H            7.02934709636590       -1.54957364934953        4.10472852161691
C           10.64982207376171        1.40932437065894       -4.32362916579534
H           10.42465909019216        0.88727395540168        3.01881588962439
H            8.61901305354261        0.27961119203064        4.68636106927452
H            8.53288875585970        1.90681996906768       -4.27276522177326
H            6.28096819065556       -0.84905459296982        2.63926132510441
C            7.17236792719630       -1.35753544319998        3.03298026097104
C           -7.06140578778836       -1.38679891772989        5.02583444619345
C           -8.58537054841272        0.20102350692238        4.07754000130858
H           -6.44707722730238       -2.26928698266198        4.92587390767064
O            8.31710141747902       -0.56055769069473        2.81809386654128
H           11.02741053005658        0.38692435260976       -4.24825935023692
C            9.23238131694835        1.35312817441367       -4.91464219151216
C           -7.76478511326544       -0.91341140830939        3.92065762669703
H            6.82553650456514        0.30095514964757       -4.66017440054655
O            8.83647802578800       -0.00190351452290       -4.99535595035585
H            6.65553152769738       -3.42136641694133        2.62482487871094
H           -9.14486385483650        0.55143775886916        3.22412766494867
C            7.40781434673840       -2.68847140639300        2.32258169471587
C            7.49348867082491       -0.15544495809356       -5.40477762960771
H           -5.12067366092270       -0.64306980154479        3.50871916389214
H            8.40404844538986       -3.04166667970213        2.60440337073867
C           -7.66602823279637       -1.58759107388566        2.60842561028219
H            9.20480732358235        1.79829707346607       -5.92054596622652
C           -5.18759525899131       -1.22064271305904        2.60849699139325
O            7.45461208395606       -2.55985952293630        0.91532624399451
H          -10.32496423744490       -1.66193463429673        3.67024084749492
H            7.33247823108769        0.35557051222093       -6.36621713103363
H          -14.78610932841132       -5.94423734801057       -0.61853805894160
C          -10.13634523478275       -2.01162665685000        2.67466491202981
C           -6.39970091027167       -1.73481392690424        2.03802140213457
H          -12.33275293278108       -5.74087218475080       -0.57826342720339
C           -8.85125487548000       -2.05474544756175        2.03540492608708
C            7.16759940801387       -1.64111691067493       -5.59027794551052
O            7.14965942618784       -2.38890090514458       -4.39752474855401
C           -4.17410528163339       -1.60879238004002        1.79892042033157
H           -3.12803691980252       -1.40952094769154        1.91312361660545
C          -14.32858929870166       -4.96601456975132       -0.59702102210728
H            6.15939813233224       -1.72265434275559       -6.00338661147692
C          -11.02907765789376       -2.53367048102798        1.79988255951926
H            4.81232334076084       -2.54642318903462        1.67097823707140
C          -12.94943546465060       -4.85367560751971       -0.57706852712228
C            6.32919223842482       -2.80589989753415        0.17179723594891
H          -12.08194517131927       -2.68222742928304        1.93728640800529
N           -6.11677899439520       -2.39128736334189        0.87661539089037
N           -8.97104116021174       -2.61992624818368        0.80042044788095
C           -4.76199276882678       -2.35224254505831        0.72190076841532
C            5.03454637620276       -2.77801042912460        0.64128641642233
C          -10.29322178395041       -2.90358160738036        0.62507483975114
H            7.88699115339252       -2.07616168266967       -6.29705812069792
O            7.89708888558559       -3.10662392556826       -1.53016966779379
C            8.43495262854458       -2.73171241800326       -3.90872501826089
C          -15.12112047029298       -3.82948345979337       -0.59154243203355
C            6.58271762898648       -3.11605905602835       -1.18283517540118
Zn          -7.45456014994857       -3.21036588199741       -0.41366775190053
C           -1.90515765865169       -2.25345769407309       -1.39530441265402
C           -0.52856867187933       -2.20691048683333       -1.44281824492091
H           -0.03571145150439       -1.76069968109622       -2.29422069807103
H          -16.19692770807075       -3.91998560215706       -0.61116227536652
H           -2.48584936837486       -1.83508083787918       -2.20351859499060
C          -12.34539706412296       -3.60042827351701       -0.54059590210154
H            1.94473976636230       -2.39121734610444       -1.44430770818051
C          -10.87087576205454       -3.47317950464025       -0.50949317215494
C           -4.03769690019401       -2.93943748140312       -0.31659258073874
C           -2.56385617953369       -2.83500010942401       -0.31188128760427
C            8.31940969814758       -3.71018476965192       -2.73901238567817
C            0.23606128631467       -2.74308185752813       -0.40536641118352
N            1.62243556332062       -2.72783541654507       -0.54778294713121
H            8.97512007975996       -1.83148387077378       -3.59651752509406
C            3.96422108281874       -3.05285495952885       -0.21238903547611
C           -1.79648818705231       -3.34604497256168        0.73137996352085
C           -0.41522903739025       -3.30552276355440        0.69051070374459
H            7.66869414824867       -4.54567533833100       -3.00910770278841
H            9.01252297213663       -3.21737276065173       -4.70824352614013
C            2.59267691983999       -3.01775474036106        0.36138295482474
C          -10.15615622234422       -3.93959691201830       -1.61151546222422
C           -4.61042010231136       -3.63851666859325       -1.38209176015834
C          -14.52741474449471       -2.57808748884229       -0.56365702281612
H           -2.28720699892131       -3.81107749430664        1.57334852654690
N           -8.79951570135526       -3.97064470754112       -1.72496920014406
N           -5.94276266898706       -3.75969283694088       -1.63547593638963
H            0.16308550526047       -3.71883021923162        1.50049352612406
C            5.51951444323325       -3.42045355397948       -2.01552898144538
C          -13.14919568727973       -2.46427871909375       -0.53385255631855
O            2.38077548627660       -3.22878695229810        1.54729101861256
C            4.22148150668513       -3.39095567822390       -1.53439979113899
H            9.32159904588233       -4.09363511605839       -2.52693478498888
C          -10.75791046372918       -4.47185954111842       -2.80136887687057
C           -3.86039532149525       -4.35151122989898       -2.37778843696995
C           -8.52217994070114       -4.54641658989004       -2.92730861828154
C           -6.05905096036497       -4.48639135330965       -2.78190519153989
H          -11.81218936823108       -4.53529241097343       -2.98559226133632
H            5.69477153229893       -3.65386792061720       -3.05215024605199
H          -15.14176168800063       -1.68997854770520       -0.56590265749549
C           -9.74503223469512       -4.84698170117114       -3.61753414500638
H          -12.68295774992021       -1.49093204675194       -0.51897624366762
C           -7.24965949621476       -4.82126200702895       -3.42610389081073
C           -4.75776318952115       -4.87457282709938       -3.24592582476216
H           -2.79424757394393       -4.45928792742944       -2.39258641569343
H            3.42153237164899       -3.66628405997526       -2.20408003848598
H           -9.81066687039055       -5.27587290650989       -4.59785001594383
C           -7.15198814280390       -5.52628314217968       -4.72300244009485
H           -4.56740496567646       -5.48417767372949       -4.10705428384395
H           -8.12999046255589       -7.29777237701708       -4.02489679885445
C           -7.66453992665371       -6.81207961595253       -4.87050224015319
C           -6.54196002823796       -4.91291832116011       -5.81399052669668
H           -6.14756485428380       -3.91295184631505       -5.70696442437648
C           -7.56553273210619       -7.47115998014701       -6.08303138183635
C           -6.45277596503008       -5.57024219810800       -7.02794928491532
H           -7.96073936460627       -8.47135623656949       -6.18355653498027
C           -6.96223818543687       -6.85129839394495       -7.16535782896875
H           -5.98362468896882       -5.08247232105263       -7.86966568696993
H           -6.88879902546000       -7.36556661894385       -8.11195548259661
H           13.30805833303211       -2.05928786803642        5.03048801610588
H           12.49992003997332       -0.49782333342205        4.90273363838253
H           14.20562579665630       -0.58129635981375        5.35019091234823
H           12.17673248887603       -6.81807124646381        1.89652545459557
H           13.15670898133997       -5.48241237227920        2.48840564242472
H           12.74232200860694       -5.57395732163427        0.77879832476156
H           10.03085094841128        6.98122296205200       -1.93585160791684
