# Supplementary material for: Molecular folding governs switchable singlet oxygen photoproduction in porphyrin-decorated bistable rotaxanes
Source: Commun Chem. 2024 Aug 7;7:171. doi: 10.1038/s42004-024-01247-7 (PMC11306352; doi:10.1038/s42004-024-01247-7)
Supplement: Supplementary file 4 — Supplementary Data 1 [file 42004_2024_1247_MOESM4_ESM.zip › paperstructures/H-1a_2+/halfopen_conf18.xyz]

291
halfopen_conf18, charge 2
C           14.61158047739733       -2.56165399546446       -0.57126123930159
C           14.92064509591452       -3.89891488749171       -0.79721759033748
C           13.94756576204206       -4.88233222910092       -0.92394772287043
C           12.61643319193611       -4.49167168076991       -0.84351486120296
C           12.27509126464925       -3.16611473305685       -0.62047552419508
C           13.27141056165891       -2.21388548002735       -0.46489140231012
H           12.98511811304650       -1.19250519076575       -0.28640397543592
C           15.72359540910013       -1.51938651840631       -0.59534911319024
H           15.95458456529828       -4.17658196719154       -0.90929096179083
C           14.32428004068311       -6.31118965544513       -1.29100284434171
C            6.46697990850868       -3.16187372029060        2.69609564475664
C            7.19459552441864       -1.02433267454950        3.50638053302832
C            6.18281127686382       -1.96601728229909        3.35688370535735
C            8.45027596106520       -1.26896131048788        2.97512066953623
C            7.71983863721200       -3.39269103323106        2.16945081085464
C            8.72945624287596       -2.44022126173711        2.28904915094757
H            7.01478523183521       -0.09882275541292        4.03066326705369
H            9.22103344274350       -0.52112206965179        3.07491709833140
H            7.91024393666635       -4.32732269800571        1.66776741025265
H           11.82972634722304       -5.21163472248517       -0.99935450093634
C           10.83637359150346       -2.73056156326389       -0.73022482270488
O            4.90152898394508       -1.81962738337166        3.79560315554757
H            5.67814891810566       -3.89203441686007        2.60506449224795
N            9.91849562920306       -3.24947200727092        0.30552087699380
H           10.45592604158689       -3.07068940996561       -1.69621650202177
H           10.77995289132282       -1.64209016560176       -0.69697391372159
C           10.07718154079297       -2.64101566027431        1.64877033198167
H           10.56628017497878       -1.67054727074853        1.54696707981322
H           10.72698039164792       -3.27944068748867        2.25318799207137
H            9.98555746296100       -4.27483798538271        0.39610060584710
H            8.96135105987999       -3.04055761893126       -0.03090258621080
C           16.24396252217536       -1.44616937310290       -2.04129141466352
C           16.88645722613256       -1.89987429670097        0.33141476717816
C           15.22974340224248       -0.12635519609596       -0.18849795447309
H           14.72819428761282       -0.15482722465804        0.77583428407398
H           14.55074949467202        0.27720276254660       -0.93577968259912
H           16.07822658224000        0.55083592214415       -0.11295861507431
H           16.68771586605946       -2.39111560526864       -2.34447082540399
H           17.00192643405372       -0.67048800537978       -2.12995972589506
H           15.43180502673029       -1.21574241298244       -2.72786696225203
C           13.32609457042654       -7.31870087655520       -0.70733842447708
C           15.72171331705679       -6.68530073112160       -0.78299294799071
C           14.30514207471631       -6.41245242500917       -2.82521396122555
H           15.81093444958847       -6.47687164797382        0.28098450182984
H           16.50164103717274       -6.14895499508469       -1.31722547307666
H           15.89929173143461       -7.74734519092420       -0.93983023783496
H           12.37060667597055       -7.27286664015638       -1.22270987935109
H           13.18268664279532       -7.12850920331067        0.35350017757416
H           13.70934905163474       -8.32998241846122       -0.82527511211448
C            4.50145259112892       -0.57744164514477        4.35080989573599
C            3.01587893942207       -0.68852635976159        4.69250276881817
H            4.67400554996451        0.21795543089511        3.61535357528609
H            5.08244001874703       -0.35167556443154        5.25403208179426
H            2.54343228033936       -1.30082259562022        3.92195516264109
C            2.30958725150969        0.66534053731940        4.79388555331693
H            2.91222674729258       -1.22749128930259        5.63526486885102
H            2.89410859924274        1.33005249561870        5.43346130960353
H            1.34406007511613        0.51306533312323        5.28069089773898
C            2.07290803977743        1.32945410144089        3.43677301712767
H            3.03048309211737        1.55035938070492        2.96168123742725
C            1.28195216557556        2.63081319514968        3.57076948240767
H            1.52027732980800        0.63710699860116        2.79945421751911
H            1.79031541469680        3.27772359069704        4.28953869693193
H            0.29043398945624        2.41334295106163        3.97348139010052
C            1.14042032111292        3.38986166335799        2.24921948372197
H            0.70250280281771        4.36822186594204        2.45941889494887
C            0.26557436397907        2.66511042612211        1.22614353477437
H            2.13428718523261        3.55879478735252        1.82811827946607
H           -0.72236521934151        2.49437619924997        1.65698004873257
H            0.70034035415498        1.69215056423998        0.99533528100661
C            0.13052814511423        3.46972833013552       -0.06501568816924
H           -0.33412940258199        4.43217461332017        0.15275804386483
C           -0.72011178957212        2.70976796650934       -1.09895624875227
H            1.12686323512669        3.66361394185655       -0.46498395093447
C           -0.74363229798604        3.40959736017191       -2.40274754900538
C           -1.64130959357446        4.31101634827380       -2.94013109776485
N           -1.14693040295478        4.64977712383202       -4.14744113136220
N           -0.02554751382666        4.03704976703142       -4.38064672179530
N            0.22392916161717        3.29178935320133       -3.34520882163791
C           -1.66782699648676        5.58827770399573       -5.09600318731062
H           -2.56135300179135        4.69010605764594       -2.54819478335988
C            1.39079514354785        2.46223688994101       -3.32053319160340
H            2.04574825694155        2.75228264018837       -2.50010264056267
H            1.91038156392782        2.58953742493156       -4.26766124635641
H            1.10774924377430        1.41673749352165       -3.19677490743540
H           -1.73839189180446        2.61732557790512       -0.72258239601542
H           -0.30973861839582        1.70785363542331       -1.22885015901713
H           -1.25661584912198        5.32824670093298       -6.07285044459377
C           -1.23726693239377        7.03639536888068       -4.73859417428120
H           -2.75557043807331        5.51597325076204       -5.12603547096148
H           -0.15895015770756        7.05203645363586       -4.56766312752395
H           -1.72844764492088        7.36481263027510       -3.82145001978807
N           -1.53434031504777        7.94090932127397       -5.81395749880892
C           -0.51029254406173        8.10828049759050       -6.82564165039200
C           -2.75214555121334        8.52274107661645       -5.96389167076888
H           -0.13046853554146        9.13223194352568       -6.82905064977976
H           -0.89935256096940        7.87559880146905       -7.81781614773055
H            0.31936291492753        7.43900630153138       -6.61787073237213
C           -3.82822518830831        8.25124799924079       -5.08761058245732
C           -5.05689635257277        8.82369692236908       -5.26821842960240
C           -5.29009205066138        9.70778571315513       -6.34019421179125
C           -4.21645060758503       10.01099762588735       -7.19709637472284
C           -2.98845683560695        9.43493423671742       -7.01687207514720
H           -3.70728043735808        7.58179443312697       -4.25340001867530
H           -5.87476815439702        8.60375225268368       -4.59852910982189
H           -2.19564412427409        9.70097205579822       -7.69351998907686
H           -4.38831051032104       10.70478631576755       -8.00435842287803
N           -6.47114673211133       10.32207012328573       -6.59945953611786
N           -7.50859091935774        9.98117954929617       -5.99125984195864
C           -8.68180248342147       10.59620757197817       -5.87931561540529
C           -8.75802614288663       11.95721623568794       -5.41243045213509
C           -9.98125398128968       12.49645295116806       -5.16063607405415
C          -11.19276609650191       11.76860375067246       -5.33993827105773
C          -11.11482803017920       10.41086652172006       -5.76805541259349
C           -9.86726616897653        9.86268075637662       -6.00780131883531
H           -9.81628853902738        8.84168015490566       -6.34871423616328
O           -7.55760739574729       12.57652985756665       -5.25564704917012
H          -10.09941838782614       13.52207052574969       -4.84646539247162
N          -12.39135688451115       12.35075096406034       -5.17691046959363
N          -12.47460348122743       13.47846826928413       -4.59273159732823
C          -13.47220808390548       14.35480756849460       -4.69315833333737
C          -13.81340786645890       15.13485787188604       -3.56027759961006
C          -14.70670603719985       16.16080677307149       -3.66622704965011
C          -15.28779281064591       16.46613149714191       -4.90959870282506
C          -14.06490349628708       14.67865734309877       -5.94197837246235
C          -14.95186233149791       15.71100568716131       -6.04472465290809
H          -13.78958900414504       14.09426134499553       -6.80690510848017
H          -13.36619783147110       14.88749332640966       -2.61064517627925
H          -14.98276199800445       16.75680660514589       -2.81003708711185
H          -15.42016826398890       15.95735278992011       -6.98560440654086
O          -12.14527889852637        9.56561020984220       -5.95603309291419
C           -7.54786044673410       13.89515183093986       -4.74601957658196
H           -8.06450276763597       14.58351431486983       -5.42050594552722
H           -6.49749103913868       14.17041018833982       -4.67700870522423
H           -8.00985101452441       13.93879867670733       -3.75567567206054
C          -13.48965509381827        9.97321494674316       -5.78831824811234
H          -13.67175974050708       10.33957853903082       -4.77624195966155
H          -14.07974016680136        9.07687624078850       -5.97463863685293
H          -13.75994630484396       10.75396043868063       -6.50121567210267
N          -16.20064472464447       17.51577710949865       -5.01526553644315
O          -16.50175902086804       18.15110971981251       -3.99951938407089
O          -16.68134980999050       17.78131370740064       -6.12206384018298
C           15.35880842290040       -7.24977522734178        2.97835602096133
H           13.40366387629672       -8.08934753971699        3.04327443020236
C           13.97217633571119       -7.17582106813297        2.97589529009099
C           16.10929078316625       -6.09682715944611        2.89687734605348
H           17.18715665595269       -6.14672690988784        2.88099144109043
H           11.20011487351488       -7.39599708015506        3.88539465628780
H           11.44027917086433       -7.62510689189606        2.13009628603329
C           11.14664522546712       -6.90511198493797        2.90482027908250
C           13.33540675142929       -5.94870922725190        2.90526284279318
H            9.52038247741059       -5.55365712150357        3.28337681831058
O           11.98202129357106       -5.76627297615108        2.86855932861748
C           15.48274858378233       -4.85834004056165        2.84506478635203
C            9.72020975298560       -6.41872143825386        2.64832733813577
C           14.10153167777142       -4.76511553239157        2.86859099820540
O            9.53217104649417       -5.96584942081882        1.32772672603511
H            9.38043975096728       -7.96431030371917        0.75453822728160
H            9.01467721487223       -7.22229639931442        2.89129534266310
H           16.09211284507599       -3.97270417189055        2.78138535079395
H           -3.97285910483274       -9.11817950781756        9.65394144046597
H            7.29892309125492       -6.75915917413834        0.14358139767693
C            9.44037893177013       -6.96262600368175        0.32210001930651
C           -4.31164097991734       -8.57337615826092        8.78537264145415
O           13.39128032007503       -3.59746772254372        2.88724435957558
H           -5.01732289463170      -10.32078749190603        7.76824938969618
C           -4.89919379315287       -9.24786124834768        7.72728099266920
C            8.18415254080130       -6.70347402661002       -0.50634928039010
C           -4.16190107833032       -7.19740937571415        8.72521471180373
H           -3.70889346367453       -6.66650126732022        9.54951112093356
H           14.83228614554271       -2.58618602330699        3.95717097748003
H            6.80988146132993       -5.63767326713362       -2.50689652430833
C           14.12117586885975       -2.41379144637037        3.13981259753334
H           10.32288693391530       -6.90773820290022       -0.32269963669358
H            8.08739166427774       -7.46648645437718       -1.29126541277079
H           12.32989044205832       -1.69248020099660        4.11012452033648
H            6.26916667107359       -5.03469320684656       -0.92022562998732
C            7.07694544712325       -4.98567224537086       -1.66286563828474
C           -5.33943055594714       -8.55043882343383        6.61628842093092
C           -4.59255167081400       -6.49896689040329        7.61121360273241
H           -5.79559519777300       -9.07556481443626        5.78947274326886
O            8.28415851187699       -5.41405663356075       -1.07038755489622
H           14.66226060783462       -2.11292174122623        2.23638455625772
C           13.17782280253432       -1.28389582462778        3.54462748998851
C           -5.18890205024980       -7.16833399252802        6.54631036043556
H           11.50487717984879        0.68566704210928        3.46865624224334
O           12.72361839170888       -0.59849891086621        2.39744116578258
H            6.40509413488948       -3.28495678921118       -2.80243093709175
H           -4.48110728622620       -5.42550686672713        7.56510774089151
C            7.26155900401511       -3.55925443826847       -2.18052710665746
C           12.26798526401557        0.70665644166125        2.67893034026603
H           -2.82443939913836       -6.40340782606674        5.61344230765453
H            8.17042683161201       -3.52457038061927       -2.78556134689095
C           -5.65665119036583       -6.42095721071506        5.35712187621631
H           13.73126339998316       -0.58953245430673        4.19167779302497
C           -3.28476029734424       -5.83464657914105        4.82987040449284
O            7.46302468496587       -2.60340888298321       -1.15401016343113
H           -7.80790946583691       -7.57511510615164        6.83190636823120
H           13.10492978205707        1.33438447929750        3.01904265597974
H          -13.14144297579046       -9.04372416784888        3.62245649920757
C           -8.01003792686608       -7.06602013795449        5.91032446737814
C           -4.69755671739238       -5.76364508977555        4.58684096105716
H          -10.84637105511426       -8.25436083437874        3.20102796959268
C           -7.02344190116903       -6.43163361005085        5.08234034881831
C           11.66057690472100        1.30527415145789        1.41664369412985
O           10.36960712855114        0.76530719668231        1.24976822921395
C           -2.68459036223686       -5.07976031976106        3.87974498156198
H           -1.63509650883232       -4.91611969750598        3.73655976020472
C          -12.92014404786098       -7.98736381472894        3.66399221088324
H           11.60338073960627        2.39807026674335        1.52392749376569
C           -9.20791246093833       -6.87450672942394        5.30954946767869
H            4.84314929272924       -3.41038673174873       -1.13025711541359
C          -11.62996729199918       -7.54638187421155        3.42943582210992
C            6.37068614820117       -1.99791879694840       -0.58749820753495
H          -10.17417242229107       -7.19633374365209        5.64499390827573
N           -4.93917061791480       -4.98613508779667        3.49425646570724
N           -7.62688384244122       -5.84879230330146        4.00912436205967
C           -3.72833271253830       -4.54251749429342        3.05353333716364
C            5.08515180902516       -2.49417894210284       -0.61697330347324
C           -8.95739737623713       -6.11970534633944        4.11387058594508
H           12.29908445855035        1.07032379646296        0.55543688920086
O            7.90240438628926       -0.31054588295812       -0.02954801037788
C            9.63620428828923        1.33089843613251        0.18540620666605
C          -13.92506540001741       -7.07836771656297        3.95282243771564
C            6.62489482762247       -0.75948144162748        0.04303273350674
Zn          -6.73921474549578       -4.69350559872803        2.60455335208539
C           -1.39022756184557       -2.56212638065003        2.60088377767873
C           -0.08773599502408       -2.19141835348625        2.33777394805721
H            0.45893707505756       -1.62388707820716        3.07616155829990
H          -14.93106168370936       -7.42373344594243        4.13929708503802
H           -1.85441330804794       -2.27726912985852        3.53284066271253
C          -11.33003425297437       -6.18765003436801        3.47236392803429
H            2.26456831676414       -1.65850775110531        1.71471452655357
C           -9.94861984192527       -5.72089894768152        3.21753426656770
C           -3.51338466180718       -3.70721694708577        1.95672951055224
C           -2.12231131997168       -3.29647618237647        1.67074289555564
C            8.15915631973865        1.01495597364758        0.39555281168419
C            0.52572574406212       -2.55012855516751        1.13700517900298
N            1.84728552821200       -2.14177173145014        0.92945174733785
H            9.97451658958222        0.93099776490740       -0.77964216262385
C            4.03702563869517       -1.82168546599428        0.01336529557054
C           -1.50974301567207       -3.64160988957026        0.46919671039715
C           -0.20420396748116       -3.27734735266555        0.19974558848355
H            7.93485720659783        1.12311387391739        1.46201603297510
H            9.76659970403921        2.42176886263069        0.17869831242350
C            2.68159392303041       -2.42708318387271       -0.10561485839515
C           -9.72837868492232       -4.91874051482036        2.09835107086849
C           -4.51888332397011       -3.23636272173701        1.11116903527349
C          -13.63404952938630       -5.72471195167824        4.00117775632537
H           -2.06133801399383       -4.21904095061436       -0.25746736225770
N           -8.53736215809499       -4.37034622300320        1.72893706942238
N           -5.84247487963532       -3.55148169513117        1.18672007904373
H            0.25466677795202       -3.56663577545516       -0.73063334057066
C            5.57177027612028       -0.08490240095795        0.64397615232754
C          -12.34610996211676       -5.28057982782550        3.75875106097535
O            2.37843807790017       -3.10903470505021       -1.07462010464060
C            4.29179643364986       -0.61485202932908        0.64543908855014
H            7.55150064688187        1.71698240643422       -0.18819168451033
C          -10.74524977597883       -4.55654422127258        1.15133839111010
C           -4.30127647959786       -2.31210290606938        0.03527674908263
C           -8.77267298033779       -3.65134122300427        0.59610401378825
C           -6.46424917777268       -2.87806563579961        0.17766628172066
H          -11.76725841828188       -4.87754844946428        1.19199473833895
H            5.73995780206822        0.87025476582872        1.11235992078610
H          -14.41305014884461       -5.01218394504064        4.22927224706383
C          -10.15383766533493       -3.76919912773185        0.22250191071995
H          -12.11776561671147       -4.22553915286246        3.80216990345583
C           -7.82553594330567       -2.92308321956063       -0.12261159676690
C           -5.50568229411295       -2.08918623152303       -0.54196245848605
H           -3.35295493668059       -1.88822416566697       -0.22761506178288
H            3.49740010850820       -0.05083653374324        1.10763991016087
H          -10.59954894275897       -3.32364258337457       -0.64484407463437
C           -8.30377594860969       -2.14411219320079       -1.28754187436096
H           -5.73845108019936       -1.44736035548334       -1.36827090771278
H           -7.20277931022633       -3.28777609776084       -2.72098816372430
C           -7.87900413989557       -2.45807268962583       -2.57528378307576
C           -9.19029211467868       -1.08573823056336       -1.10781736846018
H           -9.52138421033855       -0.83800414757399       -0.10973911208855
C           -8.33386465145115       -1.72941420238151       -3.66034474956070
C           -9.63767223043875       -0.35368593636648       -2.19342647141547
H           -8.00527007394105       -1.98876337463859       -4.65604071575030
C           -9.21170976230738       -0.67412046096702       -3.47240604160066
H          -10.32440916692461        0.46597240381160       -2.04069363257867
H           -9.56687322039066       -0.10629135370221       -4.31940069179200
H           15.01829651685714       -5.71626156927260       -3.26150908840349
H           13.31771132010152       -6.17683147028589       -3.21621246248752
H           14.57194996865132       -7.41950772713975       -3.13924526488956
H           16.58049049453952       -1.86036853846373        1.37436373383606
H           17.70789790398358       -1.19840673080528        0.19718334704468
H           17.26425683858765       -2.89658574265269        0.12308742244636
H           15.83960190744357       -8.21380407050960        3.03625301395048
