# Supplementary material for: Molecular folding governs switchable singlet oxygen photoproduction in porphyrin-decorated bistable rotaxanes
Source: Commun Chem. 2024 Aug 7;7:171. doi: 10.1038/s42004-024-01247-7 (PMC11306352; doi:10.1038/s42004-024-01247-7)
Supplement: Supplementary file 4 — Supplementary Data 1 [file 42004_2024_1247_MOESM4_ESM.zip › paperstructures/H-1a_2+/closed_conf2.xyz]

291
closed_conf2, charge 2, (A1/A2 in main paper)
C            9.66398452940000       -2.66539368840000       -3.27814023760000
C           10.88609794650000       -3.32001667240000       -3.41282005410000
C           11.92811474410000       -3.13026187050000       -2.51753459550000
C           11.71814450370000       -2.26569659710000       -1.44692833890000
C           10.50984701150000       -1.60874264500000       -1.27806315720000
C            9.48641133220000       -1.81110586060000       -2.19872691730000
H            8.55140730910000       -1.29581942930000       -2.07806027500000
C            8.57832516450000       -2.90603180070000       -4.31972328790000
H           11.02391732100000       -3.98751098140000       -4.24553761470000
C           13.27283906760000       -3.82732932690000       -2.65998291860000
C            5.51928993290000       -0.70995139190000        3.19069299860000
C            5.31040407610000        1.41037501950000        2.07476793060000
C            4.73924521500000        0.39400104960000        2.83432688120000
C            6.64102879420000        1.32687344980000        1.70188230740000
C            6.84332171850000       -0.78001319850000        2.81472262620000
C            7.42403923970000        0.24533812030000        2.07482095540000
H            4.73084133180000        2.26786079760000        1.77300755690000
H            7.07386865960000        2.12312338270000        1.11594820920000
H            7.43779460250000       -1.63541183110000        3.09511110960000
H           12.50702418000000       -2.08608101020000       -0.73302965400000
C           10.35249611060000       -0.67400589470000       -0.10598122450000
O            3.45225452390000        0.37584593860000        3.27195966820000
H            5.05971076160000       -1.49106105060000        3.77636671940000
N            8.97297048760000       -0.62518506540000        0.40820881200000
H           10.64454064940000        0.34288370760000       -0.38595736280000
H           11.01203167740000       -0.99133484340000        0.70500047820000
C            8.86432994320000        0.15597281520000        1.65858342410000
H            9.27651897390000        1.14792867400000        1.47320829080000
H            9.45475549090000       -0.35334805700000        2.42063943390000
H            8.62326363310000       -1.58740793800000        0.59651302440000
H            8.35176171350000       -0.19334913440000       -0.29428645890000
C            9.12425242140000       -2.54186022490000       -5.70900251590000
C            7.32328423300000       -2.06156125180000       -4.07588072470000
C            8.17666266590000       -4.38856961700000       -4.29922533390000
H            7.77585914490000       -4.66339329920000       -3.32569825310000
H            9.02684871800000       -5.03107906200000       -4.51068133350000
H            7.41431972470000       -4.58036078390000       -5.05143247770000
H            8.34671060990000       -2.66148281230000       -6.46085486230000
H            9.96056939620000       -3.17539800870000       -5.99035981650000
H            9.46106778300000       -1.50729389490000       -5.72505442920000
C           13.35305661100000       -4.72634601120000       -3.89765656960000
C           13.51429965700000       -4.69788010010000       -1.41889368860000
C           14.37564152080000       -2.76428597020000       -2.76945538150000
H           14.47242408900000       -5.20626622000000       -1.50005326030000
H           12.73237971500000       -5.44927599200000       -1.32629507620000
H           13.52815462790000       -4.09070428740000       -0.51890550470000
H           14.33719925040000       -5.18837546720000       -3.94523427590000
H           13.21247292650000       -4.15184302380000       -4.81056710230000
H           12.61416833860000       -5.52370590690000       -3.85687233640000
C            2.63143305580000        1.50013864650000        3.00827608400000
C            1.26452625840000        1.27878410140000        3.64414838470000
H            2.51280751150000        1.62940718700000        1.92548608670000
H            3.09470449770000        2.40659987910000        3.42087451700000
H            1.38511165240000        1.15691730670000        4.72175358380000
C            0.55127670480000        0.06383231450000        3.05426070870000
H            0.67606445600000        2.17813947090000        3.45445588540000
H            1.07096533990000       -0.84458990580000        3.36284085490000
H            0.60311618240000        0.12448366660000        1.96561636500000
C           -0.91355898820000        0.00115777750000        3.47616573510000
H           -0.97209221400000       -0.05083901920000        4.56483380010000
C           -1.63534299250000       -1.19205848800000        2.85315791170000
H           -1.40408128000000        0.91976373620000        3.14580082100000
H           -1.25042608600000       -2.11997115640000        3.28200051860000
H           -1.41255892580000       -1.20569620650000        1.78429596300000
C           -3.15246234100000       -1.13177773080000        3.03010554370000
H           -3.49418906140000       -0.13569060800000        2.74281121970000
C           -3.60315763100000       -1.46461689290000        4.45228087140000
H           -3.61023538210000       -1.84869047310000        2.34367835230000
H           -3.21923819060000       -0.72225638710000        5.15200729880000
H           -3.17793173920000       -2.43095162000000        4.72980685970000
C           -5.12611721450000       -1.54706304650000        4.56582800250000
H           -5.50192285900000       -2.09561456090000        3.70066638300000
C           -5.77317083910000       -0.16119918740000        4.61902952000000
H           -5.39317311750000       -2.10412069530000        5.46487861620000
C           -7.23122603360000       -0.21694295950000        4.39367550850000
C           -8.09853537660000       -1.27992731030000        4.24282591320000
N           -9.30806283800000       -0.73658563040000        4.00604978510000
N           -9.24975145720000        0.56089771720000        4.00674608900000
N           -8.01120201710000        0.88078228160000        4.23979604020000
C          -10.52204167370000       -1.41644064370000        3.65680679450000
H           -7.92946274240000       -2.33384408680000        4.29875432920000
C           -7.59873108160000        2.24725324610000        4.32207233570000
H           -6.70850984680000        2.40547707290000        3.71285345120000
H           -7.36641818930000        2.50807153930000        5.35546262660000
H           -8.41275155630000        2.87335466820000        3.96549847460000
H           -5.32696040140000        0.48913915820000        3.86181154920000
H           -5.57076086940000        0.29767132890000        5.59003087130000
H          -10.57069336610000       -2.36777552280000        4.18623858250000
C          -10.58112673000000       -1.66356962260000        2.12799702720000
H          -11.35546553720000       -0.77809518090000        3.95352948560000
H          -11.49659885620000       -2.21534553530000        1.91187696500000
H           -9.74576403200000       -2.28465603280000        1.80716706380000
N          -10.59940384220000       -0.42018017830000        1.40487905390000
C          -11.88534445290000        0.23582528200000        1.29314317550000
C           -9.46855673290000        0.24352650400000        1.07024559180000
H          -11.92257085110000        1.14068316390000        1.90304200930000
H          -12.66705753020000       -0.43856996080000        1.62942755730000
H          -12.09013613720000        0.49813742400000        0.25441310650000
C           -9.52863480650000        1.58431080480000        0.61878907630000
C           -8.39863660540000        2.33658610690000        0.46864654100000
C           -7.12978551730000        1.81027988290000        0.77812726310000
C           -7.04316198930000        0.43890749140000        1.09365129890000
C           -8.17479237530000       -0.32928199340000        1.20533755060000
H          -10.47728216910000        2.04009975870000        0.39918980120000
H           -8.46841227520000        3.36873745310000        0.16541323830000
H           -8.05170729640000       -1.36196821170000        1.49198531780000
H           -6.06841051690000        0.00785333200000        1.27079491940000
N           -6.08702325690000        2.67690360430000        0.77938731180000
N           -5.02099608810000        2.34842885640000        1.37144901400000
C           -3.86367079200000        3.02615017620000        1.38189732960000
C           -3.18696919970000        3.11032176530000        2.63978463480000
C           -1.93426748470000        3.65542841470000        2.68773786310000
C           -1.29074745260000        4.13147685410000        1.52271270840000
C           -1.95876148720000        4.03610102330000        0.26227125780000
C           -3.22474667430000        3.48563620660000        0.21753946850000
H           -3.76651607080000        3.39124980150000       -0.71086723330000
O           -3.90017671080000        2.66225926440000        3.70910734430000
H           -1.38815976390000        3.75990340580000        3.61008150690000
N           -0.04476991570000        4.60338585400000        1.70576660850000
N            0.55959583660000        5.28079145910000        0.84998504750000
C            1.82833061230000        5.57405411720000        0.65422400850000
C            2.78970392340000        4.54319824270000        0.45637886900000
C            4.05830638020000        4.84158188740000        0.06533174270000
C            4.44311622400000        6.17782294390000       -0.15065423490000
C            2.22572714720000        6.91803605810000        0.41591438650000
C            3.50124286980000        7.20908573520000        0.03539541560000
H            1.50285325940000        7.70423961530000        0.56446418810000
H            2.46676971640000        3.52453859380000        0.59483177380000
H            4.79508760350000        4.06458367150000       -0.07191360330000
H            3.81568497890000        8.22736339860000       -0.13556357930000
O           -1.28346998740000        4.51758800810000       -0.79562162030000
C           -3.32638303450000        2.81413958480000        4.99522003990000
H           -3.11994595990000        3.86447761230000        5.21392891870000
H           -2.40596260200000        2.23328818430000        5.08818470120000
H           -4.06970024930000        2.43803746050000        5.69368036720000
C           -1.83676589510000        4.37568426520000       -2.08764015560000
H           -1.09118885910000        4.77893699850000       -2.76972487370000
H           -2.76514262150000        4.94458139490000       -2.18270443630000
H           -2.02147662980000        3.32450205850000       -2.32367691940000
N            5.73654095840000        6.46812850400000       -0.54879766200000
O            6.08038477070000        7.64742433500000       -0.70648496440000
O            6.52799746260000        5.52987372360000       -0.74743091180000
C           16.21051243350000       -2.07822981290000        0.46376264350000
H           14.90418694460000       -3.42962369220000        1.47784440150000
C           15.05301376870000       -2.41065613670000        1.15763040340000
C           16.42438970230000       -0.77956445570000        0.05411636150000
H           17.31479030870000       -0.52206213920000       -0.49804954950000
H           13.42399391380000       -3.13510373290000        3.42863111560000
H           12.61879647620000       -3.68172620490000        1.92794509360000
C           12.65483016990000       -2.88806155160000        2.68636421200000
C           14.11469360620000       -1.43686068180000        1.44590857130000
H           11.24447105580000       -1.75287303270000        3.82544754580000
O           12.92550202120000       -1.63815393860000        2.08588249800000
C           15.49875391680000        0.21236361780000        0.35578877180000
C           11.28835926320000       -2.74441264760000        3.36865134020000
C           14.35266870890000       -0.09697458040000        1.06579503330000
O           10.22228315820000       -2.80638956050000        2.44770129350000
H            9.03932999290000       -4.40902324400000        2.96789367530000
H           11.17839372550000       -3.50589281360000        4.14831780900000
H           15.68703089300000        1.22452498620000        0.03342125700000
H           -8.03719256730000        6.94517502930000       -4.65007696130000
H            8.73417078230000       -5.18856734750000        0.64294345980000
C            9.75291141470000       -4.11455214340000        2.18534874790000
C           -8.01912572640000        5.93490625100000       -4.26930014290000
O           13.38941145300000        0.78059180130000        1.47389340490000
H           -7.01048485000000        6.46549781810000       -2.45837488050000
C           -7.44163079650000        5.66354178700000       -3.03934673450000
C            9.06557937740000       -4.15911972390000        0.82452340510000
C           -8.57027056270000        4.90318554540000       -5.01195606300000
H           -9.01328729910000        5.10727065130000       -5.97571165860000
H           13.18062871070000        2.51712859500000        2.44588527630000
H            7.46102193650000       -3.54548964040000       -1.15442035040000
C           13.66942244260000        2.16127556530000        1.53341778790000
H           10.57742890500000       -4.83625411350000        2.17415662440000
H            9.76759040180000       -3.86670236480000        0.03271090680000
H           13.43951092070000        3.97030070630000        0.38765274950000
H            6.59618277600000       -4.59748620320000        0.00223918120000
C            6.99479075920000       -3.58751257520000       -0.16135345880000
C           -7.41515747700000        4.36868091700000       -2.55345489130000
C           -8.55615829680000        3.60897969540000       -4.52269828350000
H           -6.96151188030000        4.15532190120000       -1.59656753010000
O            7.95177008360000       -3.28243007020000        0.83233615540000
H           14.74425863670000        2.35120373570000        1.60493424140000
C           13.07263084710000        2.93451909440000        0.35354040670000
C           -7.98169006460000        3.32794321940000       -3.28585780800000
H           11.31552477610000        4.90647694950000        0.10847425400000
O           11.66963815270000        2.90325052110000        0.49350442940000
H            5.53907889660000       -2.44880450290000        0.95465525380000
H           -8.97797122160000        2.80458117720000       -5.10808195270000
C            5.84970786140000       -2.58277241460000       -0.08736082900000
C           10.97336925070000        3.90983568320000       -0.20690474000000
H           -5.34840315580000        2.91535515640000       -3.34218524210000
H            5.01213735840000       -2.96313927920000       -0.68232491320000
C           -7.96565211570000        1.94945175840000       -2.75360407040000
H           13.37378749670000        2.48533117190000       -0.60430901240000
C           -5.46516639420000        1.98245292810000       -2.82626907220000
O            6.31937795420000       -1.35730042730000       -0.61625424000000
H          -10.62910322740000        2.92156954740000       -3.10430616890000
H           11.13956776880000        3.81554903990000       -1.29030953750000
H          -14.94155667250000       -1.31531666370000       -4.70980377260000
C          -10.46872494580000        1.90553502360000       -2.80291160660000
C           -6.72161492410000        1.37440908190000       -2.49327711680000
H          -12.54046095280000       -1.10531588560000       -4.22109904740000
C           -9.18770277780000        1.30525544870000       -2.55892216660000
C            9.48990013830000        3.74129383960000        0.12939575830000
O            8.92635264000000        2.62449501200000       -0.52315650140000
C           -4.49741853290000        1.13599836880000       -2.40073650130000
H           -3.43555219840000        1.24105397340000       -2.50694819920000
C          -14.58185937690000       -1.48183494840000       -3.70496600370000
H            9.40818983210000        3.55364848990000        1.20333855430000
C          -11.39988988380000        0.95030788920000       -2.56866123310000
H            3.63796964490000       -1.23271377060000       -0.11708384970000
C          -13.23182997040000       -1.35807271480000       -3.43011118700000
C            5.43165820940000       -0.36367302030000       -0.89598906390000
H          -12.46606061980000        1.03823603620000       -2.64425952030000
N           -6.50755604080000        0.17191233720000       -1.89482052120000
N           -9.35378277380000        0.02203824780000       -2.13571505990000
C           -5.16057620750000        0.01541373510000       -1.79589443320000
C            4.07519392700000       -0.39551271500000       -0.63648488860000
C          -10.68992294490000       -0.23241733250000       -2.16939575830000
H            8.93316950310000        4.65121108170000       -0.11826009260000
O            7.34887934170000        0.67247157410000       -1.72611965250000
C            8.34402457660000        2.93636533000000       -1.77375442430000
C          -15.47095199980000       -1.81944553500000       -2.69712674690000
C            6.00350142810000        0.76525242310000       -1.52899214460000
Zn          -7.91246971830000       -1.19550376570000       -1.41177683040000
C           -2.16836073300000       -1.86024876920000       -1.65781003980000
C           -0.80144092410000       -1.67112436760000       -1.60390059720000
H           -0.14559139230000       -2.38320540760000       -2.08298210670000
H          -16.52462586610000       -1.91233214760000       -2.91369077220000
H           -2.57137275040000       -2.71098813500000       -2.18678207110000
C          -12.74789653140000       -1.57813203910000       -2.14218592290000
H            1.64454373830000       -1.13071757050000       -1.42407702970000
C          -11.30133392690000       -1.45157970460000       -1.86586382630000
C           -4.50134388070000       -1.05309376090000       -1.18211709480000
C           -3.03372174350000       -0.94148721320000       -1.06927005990000
C            8.03760316590000        1.62890798180000       -2.50719232020000
C           -0.26175227840000       -0.55605730810000       -0.96149706780000
N            1.12624300940000       -0.38175454530000       -0.98473546240000
H            9.03382452690000        3.51781268750000       -2.39962355480000
C            3.27486878750000        0.69129867220000       -0.99465341850000
C           -2.48576290990000        0.14429668400000       -0.39365490300000
C           -1.12199245040000        0.34253065530000       -0.33485957160000
H            7.49283214000000        1.85031321950000       -3.43072744760000
H            7.44888704520000        3.54881368450000       -1.60891996670000
C            1.81876356750000        0.75108834500000       -0.69495412950000
C          -10.63165814680000       -2.56250122240000       -1.35131380350000
C           -5.13389812180000       -2.18036131950000       -0.65961561540000
C          -15.00000806820000       -2.04056527270000       -1.41323011770000
H           -3.14144331360000        0.84444853750000        0.09801512350000
N           -9.31964866170000       -2.60272387810000       -0.98426652690000
N           -6.46815821850000       -2.44424149300000       -0.71444269780000
H           -0.73053212220000        1.20290586920000        0.18065449790000
C            5.19682657040000        1.82386292960000       -1.89953039330000
C          -13.64927098830000       -1.92543686740000       -1.13946229460000
O            1.31003681140000        1.76628907510000       -0.24220734760000
C            3.84097679990000        1.79162175060000       -1.61834448500000
H            8.98110213660000        1.13409113160000       -2.75279546110000
C          -11.24095628070000       -3.84163011770000       -1.11777927750000
C           -4.45703375140000       -3.23695477630000        0.03851135190000
C           -9.08610632840000       -3.85642815800000       -0.50368582340000
C           -6.65245200490000       -3.65640045850000       -0.12113076950000
H          -12.25287315370000       -4.09949492340000       -1.35872606810000
H            5.60777477830000        2.68692801050000       -2.39577898200000
H          -15.68944975150000       -2.30552178000000       -0.62545599820000
C          -10.28631160700000       -4.64036923690000       -0.58380697390000
H          -13.28601124350000       -2.10169243380000       -0.13939013110000
C           -7.86527810460000       -4.34159994510000       -0.02878341930000
C           -5.39887536350000       -4.14943458240000        0.37745462450000
H           -3.40492062580000       -3.26617113780000        0.24235369360000
H            3.21462926340000        2.62707122650000       -1.88908772610000
H          -10.37217387270000       -5.67152542290000       -0.30383333900000
C           -7.85534184760000       -5.69812304700000        0.56108306800000
H           -5.26491340040000       -5.06549036740000        0.91796274400000
H           -6.49844038130000       -6.50207866610000       -0.88722473260000
C           -7.08479578020000       -6.71093753070000       -0.00411372680000
C           -8.62805385320000       -5.98843542520000        1.68248343900000
H           -9.23604227710000       -5.21197651380000        2.12179276190000
C           -7.08681210690000       -7.98199401990000        0.54228485150000
C           -8.62277064100000       -7.25737623410000        2.23281073550000
H           -6.49170766170000       -8.76122543970000        0.08900591830000
C           -7.85184914710000       -8.25817407780000        1.66416049730000
H           -9.22382219020000       -7.47062122430000        3.10427924270000
H           -7.85051075010000       -9.25081252010000        2.08901477090000
H           14.18858175380000       -2.11293820040000       -3.62092247810000
H           15.34240406300000       -3.24237893450000       -2.91102744400000
H           14.43279440100000       -2.15234557970000       -1.87334499630000
H            6.87034051100000       -2.28493540320000       -3.11420005540000
H            6.58969304520000       -2.27702644500000       -4.85046945600000
H            7.55589975390000       -1.00093354440000       -4.12192644640000
H           16.93590084270000       -2.84577529980000        0.24463299950000
