# Supplementary material for: Molecular folding governs switchable singlet oxygen photoproduction in porphyrin-decorated bistable rotaxanes
Source: Commun Chem. 2024 Aug 7;7:171. doi: 10.1038/s42004-024-01247-7 (PMC11306352; doi:10.1038/s42004-024-01247-7)
Supplement: Supplementary file 4 — Supplementary Data 1 [file 42004_2024_1247_MOESM4_ESM.zip › paperstructures/H-1a_2+/open_conf29.xyz]

291
open_conf29, charge 2
C           11.06153636440423       -2.26184890332123       -1.77192090116608
C            9.97109999037730       -3.12318635776682       -1.75156156310690
C            8.71003902450116       -2.72849641240313       -1.31619228825565
C            8.54983911350162       -1.41825958128314       -0.88675266832719
C            9.61961809605062       -0.53292485232655       -0.90083778851800
C           10.86291278254041       -0.95426897353835       -1.34623825910253
H           11.68264598382651       -0.25557751898776       -1.33572632535676
C           12.41820364410933       -2.78419619986795       -2.22235992001350
H           10.11285220622258       -4.14197606579675       -2.07486809066088
C            7.57256857616125       -3.74055664225280       -1.31604131736281
C            4.87143788685509        4.00928449010111       -1.87722920600462
C            6.36072840743666        5.40877067115048       -3.14035596902003
C            5.06236253069569        5.04049911802378       -2.80215207135528
C            7.43902428619985        4.75609061151251       -2.56401948833855
C            5.95319997582602        3.38332533860024       -1.29975142112501
C            7.25473798368781        3.73880144027480       -1.64102034224116
H            6.54288089777522        6.20735210586071       -3.84205363842843
H            8.43993520473128        5.05544462869662       -2.83133698824031
H            5.78988975219987        2.62335643072128       -0.55538902927573
H            7.59543075165631       -1.07000762162820       -0.53495423014429
C            9.42965037688217        0.88126188441441       -0.41846169795142
O            3.93131623964164        5.60838587590179       -3.29547211952203
H            3.86003804921469        3.73621384461599       -1.62052889504751
N            8.47169704461410        1.61457592214660       -1.27572177792592
H           10.38257267131594        1.41067278473467       -0.44011531910964
H            9.04171494244403        0.89528083396112        0.60319038407825
C            8.42572742827395        3.06533842049940       -0.98177382026667
H            9.35138439767690        3.51587429277327       -1.34079115212415
H            8.36717079073517        3.18699364496184        0.10285242790411
H            7.53865787402471        1.19561788598649       -1.15619038646243
H            8.74015607132384        1.47240892435181       -2.27124250182952
C           12.87223309553837       -3.87234060598100       -1.23749042751040
C           13.49045469694431       -1.69024489354155       -2.25427513566657
C           12.30608306225641       -3.37997629834931       -3.63362226821922
H           11.94958949415657       -2.63034256000938       -4.33636487145967
H           11.62551038191521       -4.22625087705861       -3.65846900195079
H           13.28099958321932       -3.72823834123253       -3.96837543607235
H           13.85006417031496       -4.25427268984726       -1.52358274833977
H           12.17613065150502       -4.70678020777507       -1.21894727336900
H           12.94416390524036       -3.46695061667667       -0.23011864560656
C            7.31035467612964       -4.20964603247232       -2.75484459968961
C            6.26909782319637       -3.16084129767148       -0.75882364226462
C            7.96828604148808       -4.94243026029229       -0.44491874410873
H            5.94410989649043       -2.30013795604462       -1.33584446732660
H            6.38776015340447       -2.87503891117512        0.28343299973779
H            5.48858576924459       -3.91725830004727       -0.81072282532789
H            6.98326725307748       -3.37525835847398       -3.37078854420752
H            6.53276452751687       -4.97056135240107       -2.76335261032425
H            8.20354606371071       -4.63668862864892       -3.20213432822818
C            4.03337670350753        6.74461655348019       -4.13749435490692
C            2.61923843378042        7.22575247137118       -4.45075702755669
H            4.55620297658472        6.48002600527714       -5.06680097488517
H            4.59614874895462        7.53780408290524       -3.62692335914354
H            2.08728997781474        7.36649792907940       -3.50825684310524
C            1.86198685814053        6.22688033516166       -5.32305890534897
H            2.68395234377397        8.19222105029417       -4.95307530275885
H            1.90840100975345        5.24683155740345       -4.84554181560543
H            2.35471620464809        6.15489780434570       -6.29586032369369
C            0.39971616018660        6.61950370433063       -5.52216707914910
H           -0.09469993818447        6.66919041782339       -4.54922154857724
C           -0.33083302013893        5.61337968726327       -6.40976385202254
H            0.34454667647652        7.61445990875867       -5.97024464266607
H           -0.17705701772076        4.61785870215487       -5.99146546575442
H            0.10814554003677        5.63707409316828       -7.40986978229330
C           -1.82724775239853        5.90905288821437       -6.50588497888981
H           -2.28525300511333        5.77659773884110       -5.52329277274595
C           -2.55207611371500        5.03608126147210       -7.53243584073407
H           -1.96143583991359        6.95550892355841       -6.78930504203834
H           -2.08237767270224        5.17640008383925       -8.50855078116027
H           -3.58607309090675        5.37859681629783       -7.61165010691165
C           -2.54098671940144        3.55303826139138       -7.16694291325820
H           -1.51008583739584        3.20618603268050       -7.11345211331645
C           -3.31855010150258        2.72963961065834       -8.20855369844957
H           -2.99265576775593        3.41834947106127       -6.18359624114824
C           -3.18451170332073        1.27644070986535       -7.96415720016458
C           -4.00696542605320        0.38161723241597       -7.30865998343602
N           -3.38438352391325       -0.81197250209715       -7.37868428693259
N           -2.25791416243399       -0.71396738956742       -8.01423778100138
N           -2.12683495045830        0.53067683542732       -8.36765427445275
C           -3.85675306424496       -2.07417007742543       -6.87257940838059
H           -4.95122899901995        0.52937499117772       -6.82796917267710
C           -0.97548060517858        0.94916749999014       -9.10893289133054
H           -0.36763378935957        0.06926238516286       -9.30744327547025
H           -0.39706010573550        1.67285138738626       -8.53561695598597
H           -1.27926503515742        1.40656858628867      -10.05063112362018
H           -2.93936196858373        2.97138211942545       -9.20253245430363
H           -4.37214926580383        3.00428083984827       -8.16736605415251
H           -4.05606836711364       -1.98067855791668       -5.80193651905517
C           -2.82465692273651       -3.18810040666537       -7.12938884866185
H           -4.79848636004296       -2.32131750833832       -7.37185011264795
H           -1.89809219375049       -2.96990059667303       -6.59803583575559
H           -2.58951315891953       -3.22108228021229       -8.19426251025076
N           -3.33967395516201       -4.47469030598056       -6.73420188525699
C           -4.05336230408499       -5.22816350479183       -7.74454931912382
C           -3.21828419674116       -4.95238751437353       -5.47277068483460
H           -4.16393764638416       -4.62269059606202       -8.63933069194167
H           -5.04823532472111       -5.50666053452841       -7.39402207030442
H           -3.50950817093374       -6.13623035995627       -8.01424758565497
C           -2.64993783159522       -4.18279985454563       -4.42908688569102
C           -2.55365919154949       -4.67216205836931       -3.15730226506397
C           -3.02358025543975       -5.96292766381478       -2.83897517322711
C           -3.57376083649655       -6.74278616484025       -3.87392980990833
C           -3.66616197694944       -6.25444797330928       -5.14792653553342
H           -2.28393422823615       -3.18671510041126       -4.61085114170656
H           -2.12280857815915       -4.07876195195494       -2.36570954489291
H           -4.08425623489805       -6.88998375577217       -5.90857644411640
H           -3.92279380074431       -7.73520208709304       -3.63719334834572
N           -3.03695081157712       -6.49657631155105       -1.59468918529049
N           -2.46443543532628       -5.91939140572132       -0.64308969705659
C           -2.62046782672502       -6.08677040136483        0.66598409731399
C           -1.45326927390167       -6.08236987410474        1.50363018946579
C           -1.61107884255570       -6.04799239877259        2.85475410383440
C           -2.89373030780103       -5.98181391034671        3.47380038423007
C           -4.05315522802395       -5.99191057610293        2.64457569119090
C           -3.88493897281515       -6.04814618106263        1.27173976201634
H           -4.76317243441043       -6.05347350654943        0.64612206194144
O           -0.27097423181154       -6.14378980271940        0.83546610467090
H           -0.77131157513514       -6.05499439599061        3.53196651352893
N           -3.03079132615605       -5.84409676512884        4.80159568573060
N           -2.02868371784880       -6.00952390483130        5.56926948388176
C           -1.88939595823396       -5.53102930402482        6.80376466732993
C           -1.18133457904341       -6.29657686222096        7.76343146192872
C           -0.86898486116618       -5.76786578244553        8.98190147566166
C           -1.23032917052739       -4.44461076666573        9.29265826833544
C           -2.24531103154731       -4.19598678817271        7.13283191726745
C           -1.92286841762920       -3.66839090425634        8.34912379383176
H           -2.77308090072922       -3.61040215565456        6.39519160135908
H           -0.91598439570626       -7.31264387132525        7.51825479388234
H           -0.34223043445668       -6.34518659565110        9.72606859454627
H           -2.20147720996327       -2.66000956971102        8.61532111598521
O           -5.33576695689847       -5.98016044049759        3.05130138367185
C            0.92074102863829       -6.23021223279616        1.59238882760221
H            0.92588051560891       -7.12343465990088        2.22302091802938
H            1.05810747679414       -5.34367805397873        2.21789288174527
H            1.72203038187584       -6.29545044983755        0.85948272734931
C           -5.68832100653381       -5.99400626261952        4.42107809429700
H           -5.37668054297290       -5.07446369108970        4.91943932244550
H           -5.24447247073116       -6.84632235935936        4.93907276429112
H           -6.77455827911805       -6.07449764353060        4.43151509531153
N           -0.90737035748592       -3.90427020979725       10.53648023659380
O           -0.31868609854897       -4.61016243007795       11.36242666576526
O           -1.21721517111251       -2.73190232962330       10.77791107732930
C           15.18708515569618        6.24441617546859        0.34128788901912
H           14.12174427415002        6.11076755242137        2.20011107923057
C           14.18173291073544        5.78939067043081        1.17224817999329
C           15.22297925355065        5.81416759343661       -0.97086169732898
H           15.99200305462590        6.16317045065404       -1.64227087085995
H           11.11425073451118        3.04218093470419        0.86775069355038
H           10.56618623252658        4.72034513222001        0.59069776210214
C           11.03514529345883        4.03900325169235        1.30827807746635
C           13.21177180709539        4.89679190729434        0.72669174437099
H           10.03587119687147        4.93273815976239        3.01970184161530
O           12.31047472847484        4.51935667515203        1.68788670778208
C           14.26867699669790        4.92387238157617       -1.43241959502452
C           10.16968027578438        3.94214555017694        2.56356711169050
C           13.26341354880776        4.43791567113679       -0.60360803863383
O            8.92998920385090        3.39794646659438        2.16582302607538
H            7.82886451505632        3.83868683625851        3.86606027598595
H           10.66506097121727        3.29198528338126        3.29717924361078
H           14.32650891560795        4.60261946911042       -2.45952331033299
H           -4.92974606761525        5.11581715674768        9.50473056084319
H            6.36454102150670        3.07209589040535        1.97736250089885
C            8.10709321276261        2.98309406415251        3.23456886785221
C           -5.31051741157049        4.58362341327433        8.64589225429265
O           12.33034875552614        3.50854642267664       -1.01006111632467
H           -5.80119148124851        2.82116329201588        9.75925627161002
C           -5.80174819685207        3.29611933442340        8.78906930582126
C            6.84384082124118        2.35077628115310        2.65068507827395
C           -5.31112591752892        5.18556354344790        7.39805688873903
H           -4.93345785126185        6.19096587053239        7.28304490529590
H           13.36905564207513        2.72537580442592       -2.62237085440343
H            6.84262951882627       -0.76007165093455        1.65371384157932
C           12.35379312208253        3.02176291393055       -2.33845384637242
H            8.63823110286830        2.24695174864300        3.85410103484999
H            6.16053023364975        2.11529379852803        3.47459318415016
H           11.95394297866938        5.03578876189593       -3.00636169700226
H            5.91760540697208       -0.05342917138071        3.00501359803742
C            6.27968979167598        0.11617943137876        1.98220008164475
C           -6.29637065178367        2.61477396912103        7.69092650623780
C           -5.79554231958163        4.50228654875344        6.29652194832920
H           -6.67941015921932        1.61055733793469        7.80161438169559
O            7.20066623734001        1.17696708074820        1.94273189242010
H           11.72249477295933        2.13059580239055       -2.30433969069782
C           11.77423871377025        4.01602501561096       -3.36475119790866
C           -6.29531110243471        3.21081882717848        6.43345046488444
H            8.87148016927736        3.62769380044941       -4.81001996629389
O           10.37358296760206        3.88102435785707       -3.51945945836937
H            4.56439905940037        1.25665854439781        1.29659759663171
H           -5.80105058878574        4.97133957704642        5.32324180399640
C            5.06182819552003        0.30553605104805        1.06794623491625
C            9.91744121905396        3.32077118535340       -4.73251151255380
H           -4.00645204820586        2.85741439317222        5.13850845975315
H            4.36389621582561       -0.52004393421773        1.24815043124420
C           -6.82229245165440        2.47953726961922        5.25724996966949
H           12.27927364297490        3.89256294552530       -4.32800103664633
C           -4.50386546638360        2.35696007501291        4.33132557077336
O            5.50946897903563        0.29075365950828       -0.27530037659344
H           -8.86803572954746        3.24355396401691        7.08469715417775
H           10.47195705033781        3.74075887007096       -5.58093923405823
H          -14.39174009036075       -0.03317535469164        7.06076375470705
C           -9.12421163582036        2.67425977103265        6.21288263558467
C           -5.91535929262831        2.10267970517109        4.26805635778634
H          -12.11624071475931       -0.16381966787203        6.12447387126801
C           -8.19169171216512        2.22330402760509        5.21844463108337
C           10.01064303098915        1.78790731843789       -4.79365139432999
O            9.05992769523643        1.12650828984883       -3.98407241690412
C           -3.96228527073107        1.84530063964287        3.20107425924425
H           -2.93430150193094        1.86269933063125        2.89773033836482
C          -14.16122348155044        0.47330885888957        6.13502050225890
H            9.90392976042260        1.46822644206735       -5.83679106202591
C          -10.35014539009292        2.25857538570670        5.81735744020339
H            2.82677135287851        0.57632493799717       -0.10556871906243
C          -12.88199929159928        0.40100508944589        5.61256676670625
C            4.58435776961894        0.34462152199083       -1.28159032214623
H          -11.29204507740632        2.42526758729687        6.30152428117784
N           -6.21362954232749        1.43781161348242        3.11692765109254
N           -8.85305829928603        1.55201995062896        4.23498540953475
C           -5.03895154169840        1.26668150596930        2.44799418583079
C            3.22176408164810        0.47459545439568       -1.10294846259414
C          -10.16998914250431        1.54824261524697        4.58201470113521
H           10.98583247755858        1.46003772844164       -4.42704224494707
O            6.47348859152242        0.10639064639792       -2.63226854806137
C            7.76610264521696        0.94458407727399       -4.54425221653353
C          -15.14386670996413        1.19356963978360        5.47537399196711
C            5.12245074780026        0.26550806021885       -2.58793940503905
Zn          -8.05262843886451        0.81309048838183        2.53017031573217
C           -2.55150156305048       -0.20601162031264        1.26556295943738
C           -1.28047814330728       -0.30230540714674        0.73718612265342
H           -0.54101557385694       -0.90943248650874        1.23931374927023
H          -16.14062448606451        1.25207260925761        5.88642120674865
H           -2.80142327303399       -0.74019028679239        2.16995903712619
C          -12.57258231577554        1.04296900163284        4.41703130604933
H            0.97822967883502       -0.24636515536998       -0.28520680451973
C          -11.20644892852653        0.96766664979774        3.85210398743845
C           -4.89041923104083        0.65843273568419        1.20209361168855
C           -3.52498212184437        0.56763050621032        0.63837927390829
C            7.12257993027889       -0.25500062358757       -3.83609365829510
C           -0.94759213312406        0.37568225705945       -0.43591388864705
N            0.36384656704640        0.26184974610878       -0.90555833667645
H            7.85700597026629        0.73315972647634       -5.61487686183543
C            2.36623201856764        0.52090383066741       -2.20818341127725
C           -3.18615710639937        1.24445132931999       -0.52929429249415
C           -1.91526112665086        1.15481014911798       -1.06431354364653
H            6.44059624164424       -0.77843114093532       -4.50818944429884
H            7.15175878114268        1.84356789047927       -4.40657951169355
C            0.89073992368301        0.67904647199230       -2.08829079388100
C          -11.04918850980932        0.32294220555988        2.62537649503867
C           -5.93650646481507        0.12091365672253        0.45153197297697
C          -14.84282566921000        1.83816358349687        4.28655296242505
H           -3.92875831678459        1.86074477523657       -1.01323153663166
N           -9.88664886348624        0.19958979772880        1.92675111688599
N           -7.24711022529676        0.07319288449034        0.82148811475881
H           -1.66613031857814        1.69058954756445       -1.96456866136337
C            4.27305111301385        0.35386290510949       -3.67617656583254
C          -13.56681241713648        1.76010688742988        3.75770695644238
O            0.22498908829564        1.13273184403329       -3.00861934975299
C            2.90789531414057        0.47795078776163       -3.48473515241942
H            7.92393520244731       -0.93802717276890       -3.53641443615920
C          -12.11206070684576       -0.33885439479292        1.92208725922100
C           -5.77139070954305       -0.50418213679088       -0.82927979562664
C          -10.18303024745503       -0.49755536723794        0.79404854088271
C           -7.91419149194591       -0.56810537486721       -0.17943680322723
H          -13.12450031431228       -0.41360793231191        2.26666282369443
H            4.66229996784208        0.33649885266937       -4.68073013562977
H          -15.60436411158775        2.40339342696327        3.76963503430878
C          -11.57513952196416       -0.84861737007725        0.78887629696181
H          -13.32916917644107        2.26623143517621        2.83334881114726
C           -9.28003347831607       -0.84998337863313       -0.20794722098230
C           -6.99716438357683       -0.92087465397588       -1.22522039239864
H           -4.83717408397726       -0.60508613932888       -1.34315751163449
H            2.24271298241510        0.54586654498185       -4.33046637533988
H          -12.06642384218637       -1.42105857761961        0.02698757446928
C           -9.80677371716620       -1.58651983860564       -1.37982071335877
H           -7.26893515682327       -1.42033376127387       -2.13361208701693
H           -8.69043906279006       -3.36396514993695       -0.96777176378121
C           -9.39179732978206       -2.88998479004333       -1.63906539389071
C          -10.72421177896991       -0.98643050230135       -2.23758636923547
H          -11.04806679660737        0.02536757317525       -2.04156786763146
C           -9.88735325537651       -3.57887538647436       -2.73215094094502
C          -11.21275288689315       -1.67477607618831       -3.33429610716169
H           -9.56654510566050       -4.59367091773093       -2.91601466712435
C          -10.79678605624956       -2.97268175565393       -3.58377557769478
H          -11.92414594942644       -1.19797181942751       -3.99265072777735
H          -11.18504667568293       -3.51117129597460       -4.43533148971061
H            8.82284170458613       -5.47208869788157       -0.85676756170068
H            7.14129624022178       -5.64638482401612       -0.37685634055837
H            8.22501853024545       -4.61576205271973        0.56091812076498
H           13.65710013601337       -1.27217674422763       -1.26438588494490
H           13.21689540135859       -0.89506185017271       -2.94388909294111
H           14.43174990274891       -2.11787547869268       -2.59356381276107
H           15.92651396355225        6.93400366781466        0.71647873098879
