# Supplementary material for: Molecular folding governs switchable singlet oxygen photoproduction in porphyrin-decorated bistable rotaxanes
Source: Commun Chem. 2024 Aug 7;7:171. doi: 10.1038/s42004-024-01247-7 (PMC11306352; doi:10.1038/s42004-024-01247-7)
Supplement: Supplementary file 4 — Supplementary Data 1 [file 42004_2024_1247_MOESM4_ESM.zip › paperstructures/H-1a_2+/open_conf23.xyz]

291
open_conf23, charge 2
C            1.94959926099333       -4.91043225790796        2.89401253364776
C            2.01141867071073       -5.91756935728942        1.94048295281512
C            2.92341326581150       -5.90163706123333        0.88889159642268
C            3.78573289394282       -4.81976854746324        0.79471581758546
C            3.76024916854282       -3.80198949962373        1.73927348852045
C            2.84266375504093       -3.84883087743668        2.77641596217631
H            2.85745347191955       -3.06059778721344        3.51214158371145
C            1.03760871020419       -5.01886136779058        4.10977984623275
H            1.35323427367884       -6.76299033538777        2.03458158910723
C            3.02600266444884       -7.10779172448440       -0.03477683833026
C            3.05958018300931        2.14735472214812       -1.07129820016098
C            5.12742663390803        3.09369694781683       -0.30263385086281
C            3.88570023021151        3.25601420038455       -0.92187207549488
C            5.53079433543542        1.85128100203508        0.13483212004192
C            3.47670213187538        0.90146292654016       -0.62500555486736
C            4.71472356586259        0.73339097352385       -0.01967855978074
H            5.75962425632997        3.96008873374275       -0.18957939326845
H            6.50785322432170        1.74117687040554        0.58064668569421
H            2.81635669435347        0.06031945817535       -0.76435172937426
H            4.51852141285881       -4.77363899955387        0.00653430262631
C            4.76563773362570       -2.68454654513318        1.64953037665877
O            3.59483470759752        4.51954867504151       -1.33431292540759
H            2.09102989071762        2.24362708928722       -1.53754819371812
N            4.19697026235118       -1.50354658735438        0.95631267173071
H            5.64453276573683       -3.01633689009094        1.09866829101697
H            5.08858457300744       -2.36649314749937        2.64195067139952
C            5.23376125968586       -0.61235147128109        0.40360385684837
H            5.69143209237855       -1.09929055191974       -0.46213294723420
H            6.01684174505419       -0.49669567379817        1.15265204408753
H            3.60768472196169       -0.99448146652372        1.64639143562045
H            3.56965341545925       -1.81811715156424        0.19910270859808
C            0.30072770218887       -3.70196576525181        4.38475930598142
C            1.92857301686465       -5.36523335306111        5.31423491854474
C           -0.02870310472792       -6.10935475636238        3.95730473936759
H           -0.62562657514336       -5.95035658895381        3.06054128391433
H           -0.70039567592702       -6.08202027653162        4.81302983111966
H            0.41144910992371       -7.10302659595192        3.92325768798981
H            0.98606231579731       -2.86778678595084        4.50099508593003
H           -0.27360208939924       -3.79063704263554        5.30476997055396
H           -0.39815780664502       -3.49269815471873        3.57765530997007
C            3.90637819776409       -6.83442926374301       -1.25894195995792
C            1.64117835555757       -7.53059165677393       -0.54080811924322
C            3.65059202538551       -8.25799911681207        0.77077106124656
H            0.98792992358811       -7.83004883878178        0.27378814980943
H            1.73843790231855       -8.37741907004808       -1.21730859421526
H            1.18372297005648       -6.70223447146969       -1.07558630366360
H            4.94206928296814       -6.67278517617990       -0.97274286539715
H            3.54052193819143       -5.97065570686303       -1.80861538401623
H            3.88073404367386       -7.69521169908330       -1.92387622094742
C            2.50016072373434        4.73911539779036       -2.20798334852422
C            2.64818896490291        6.15348722094761       -2.76190500038759
H            1.55033345757817        4.63036167456810       -1.66644619264358
H            2.52403230098019        4.01035210473261       -3.02935981846999
H            2.54009576805386        6.86122138898610       -1.93960450939669
C            1.64411492458288        6.45354468892592       -3.87298428191872
H            3.66328213813876        6.25233430862321       -3.15236628710088
H            0.62801629394174        6.41554754985026       -3.47483130189998
H            1.73022604559246        5.67705861698238       -4.63696901482673
C            1.89417821558892        7.81555308332187       -4.52588864202705
H            2.96480694801018        7.92207857360945       -4.71452952532497
C            1.40992936731947        8.99519694274432       -3.68221406052488
H            1.38779348873189        7.84312082098744       -5.49346829127334
H            1.74140625186545        8.87135796177638       -2.65041940831446
H            0.31808636083535        9.00721208334685       -3.67824107040472
C            1.95017506647106       10.32359140026653       -4.21357023835503
H            3.03172290570821       10.33679406571597       -4.06599822996157
C            1.32878705963103       11.53634694732169       -3.51158004103691
H            1.77121022866730       10.37610741134090       -5.28889455775470
H            2.03326206451767       12.37004878086237       -3.52679724334239
H            1.15820656126470       11.28082551047842       -2.46475405231351
C            0.00849343267555       11.98998219771075       -4.14194022167709
H           -0.59370878479518       11.11372121358365       -4.38206504928336
C            0.25734340203772       12.81386857188455       -5.40662279570629
H           -0.53970696382194       12.59751330674048       -3.42139725085172
C           -0.98440138266992       13.23167024718773       -6.09146663125219
C           -2.32098972832832       13.03595727323458       -5.80675181981145
N           -3.00155540038002       13.63305038050928       -6.80410667219364
N           -2.19533072968854       14.17912958125719       -7.66216495166609
N           -0.98625864957048       13.94404871582579       -7.24496652023070
C           -4.42432802826492       13.75078942374829       -6.94905089784075
H           -2.79363841198789       12.52644092853417       -4.99499639030510
C            0.14773556847860       14.41383308080602       -7.97944785205588
H           -0.21249761714186       14.97006938423353       -8.84202949390368
H            0.75555580862380       13.57297075677053       -8.31508333199698
H            0.76019769991436       15.06023889186496       -7.35053867288795
H            0.86716085076958       12.23521793865566       -6.10570070791701
H            0.83463308813607       13.70559505649490       -5.14569882856818
H           -4.67150800394637       13.67318988848106       -8.00851199450484
C           -4.92413469124517       15.11640247593990       -6.42344813506039
H           -4.89312246238397       12.93823940787288       -6.39390980736244
H           -6.00449310857703       15.15407808692271       -6.57973770280943
H           -4.48012471789092       15.91968282091706       -7.00927227834936
N           -4.64459838439411       15.29274519882479       -5.02143148905855
C           -5.60846363497973       14.71390636513361       -4.10749840659526
C           -3.62734737605661       16.06824765348049       -4.55732271565584
H           -5.10575884544878       14.15432190982604       -3.31844686654151
H           -6.25659624117409       14.03312404697301       -4.65248831692468
H           -6.23472091804185       15.48244053808389       -3.64738378629261
C           -2.61750619530445       16.57697814193760       -5.40588539893660
C           -1.59266626345362       17.34144529252080       -4.91735190472251
C           -1.50264921556473       17.64102794411979       -3.54484055918247
C           -2.49855260829753       17.13283520354640       -2.69231928988940
C           -3.52677070342328       16.37287908173739       -3.18194820454007
H           -2.63798469936803       16.39017742515812       -6.46717571406808
H           -0.83311813248482       17.73198466402660       -5.57748577454267
H           -4.27763291333163       16.02864821621917       -2.49267524085102
H           -2.43932071636736       17.36802147232584       -1.64145555440004
N           -0.51652061908032       18.37105985313412       -2.96011603952125
N            0.31467128305517       18.98757727457411       -3.69520491124580
C            1.44231579315778       19.53376022931704       -3.19002380666727
C            2.00477156952586       20.72229433911682       -3.74791956707661
C            3.20792752987383       21.16283094215232       -3.25259490347872
C            3.93824752439052       20.48057456710792       -2.25526759481902
C            3.39583420738578       19.27729845129161       -1.72285608428207
C            2.16761513925685       18.85363930235339       -2.19997981693060
H            1.73858858242008       17.95286852592355       -1.78916723976714
O            1.42057675413946       21.51839638431183       -4.67738055972148
H            3.63272750726081       22.07219627395004       -3.64924434853608
N            5.15852568423485       20.90318063825540       -1.84513754358865
N            5.53960135026578       22.07217955739115       -2.12625319888951
C            6.77850350283642       22.56300773753891       -2.10406825633246
C            6.99617386268813       23.86235572614242       -1.58591965149171
C            8.21329496411856       24.46755686559789       -1.71813693531376
C            9.25761222330996       23.81106693186109       -2.38968168354104
C            7.84253644626985       21.91392342493159       -2.78047981768664
C            9.05439471053596       22.52917586399962       -2.92066008453802
H            7.66860391626256       20.93126797501240       -3.19078938796693
H            6.18925917582268       24.35397234519689       -1.06665200128659
H            8.39547530937715       25.45324245817545       -1.31876102838576
H            9.87617349401170       22.04120038785438       -3.42209630827219
O            3.92824112180259       18.50234033019333       -0.76143773934228
C            0.36343923821595       21.03115541739216       -5.47828157005745
H            0.10103700662526       21.85843347655499       -6.13593649849500
H           -0.50143846476429       20.75130485454729       -4.87079273420060
H            0.68719558822980       20.17252588665891       -6.07076082734584
C            5.15930051379296       18.82230079821130       -0.14105919815114
H            5.13107402253615       19.81556427038649        0.31125827909127
H            5.98459012232610       18.78148222471402       -0.85384196807960
H            5.29074750442644       18.06429029409748        0.62994884873527
N           10.50383373911405       24.43337892829014       -2.52608611936938
O           10.66930574140357       25.54932273035400       -2.02995823826145
O           11.39682760029841       23.84570960939892       -3.14039382352463
C           11.45954720352153       -1.47368548515667        1.95949546281972
H           10.31632297665278       -0.40140989133841        3.39528750462379
C           10.27386381830882       -0.98317185055608        2.48951103486232
C           11.43932416971994       -2.21780444352980        0.80030994908450
H           12.35651065399087       -2.58996581195755        0.37127350321007
H            8.53783542554484        0.81819381891583        3.46378693189731
H            8.05732805768717       -0.66276792632927        4.34818705295150
C            7.81834355952332       -0.00947629865879        3.50016542516429
C            9.06129880991136       -1.23915838184859        1.87112711648868
H            6.16177340765040        1.20001697743845        2.82116374548080
O            7.85311423212173       -0.75089842159901        2.29512445924295
C           10.23051892064090       -2.50198024927051        0.17977602671379
C            6.42786139102788        0.59399971088565        3.69572952837815
C            9.03634269708658       -2.04299557522112        0.70937761989730
O            5.47724843041693       -0.43145107853720        3.90365495483913
H            4.56163251807878        0.60017166368838        5.43967633528005
H            6.47282193785353        1.25043510898569        4.57532824436627
H           10.24294931094204       -3.08922393080982       -0.72405932100242
H            1.16523302308482      -17.32850415387387        5.09131035063269
H            3.76048025814147        1.44758902735427        3.07130973700546
C            4.30965660967085       -0.03538913434981        4.58110203010873
C            0.22283059816283      -16.87101467770911        4.82954720490954
O            7.79183981335222       -2.32656177468928        0.21021679310969
H            0.64275770464680      -16.83064578631358        2.73024532645045
C           -0.07046026204222      -16.59017184103610        3.50498271235305
C            3.27927409430077        0.69560937955947        3.70971203526224
C           -0.69835164562508      -16.56319164165765        5.81749406599360
H           -0.47439482675469      -16.77752500758332        6.85221087535281
H            8.37317822346420       -3.99579117889752       -0.87887978524836
H            0.80205754587789        0.74305752098233        2.98331411894527
C            7.66780458372673       -3.16128640963086       -0.92156552402679
H            3.85697462567352       -0.95984393658965        4.94651394185244
H            2.56152995610315        1.20243470259407        4.36617961626744
H            8.64396523915156       -1.68934584405847       -2.19167294767650
H            1.71580075177674        0.90740320050039        1.45720202160681
C            1.44197293613219        0.21696651619579        2.26497988299952
C           -1.27761387355555      -16.00303600727134        3.16943589483973
C           -1.90909029576016      -15.98240278529165        5.48357896285855
H           -1.51070860986489      -15.78910035557812        2.13638636889218
O            2.60471377626313       -0.26420577947669        2.91565563448795
H            6.65180600312371       -3.56191044768659       -0.87596615353762
C            7.81679626993816       -2.41010315659240       -2.24820932618154
C           -2.21137146527434      -15.69616754942072        4.15529316150811
H            7.35840977718561       -0.28535513485606       -3.77406232366873
O            6.60326493083965       -1.73491439069120       -2.51706075675683
H           -0.32839166828895       -0.66004035362386        1.40532665081283
H           -2.62630858930073      -15.73820350774419        6.25368026661475
C            0.67380696898756       -0.97918616115671        1.71280301839409
C            6.59549855819131       -1.07619414359431       -3.76829236088952
H           -1.29785925520643      -13.33810707886775        3.34908322461549
H            0.59187834233096       -1.73850098987809        2.49502136581091
C           -3.50609071660240      -15.07602954618086        3.79155442339426
H            8.03069199498580       -3.12625584796716       -3.05423747369941
C           -2.28068746340118      -13.02527493212181        3.05680593791869
O            1.38601038974491       -1.50124025163434        0.60520915844689
H           -3.82338378824294      -17.69793275691271        4.87144832609273
H            6.82548612648322       -1.78985579401195       -4.57103046616944
H           -9.36533763466230      -20.84425840536150        3.92063346509561
C           -4.68961468998015      -17.12765603451102        4.59984214355254
C           -3.47611461964492      -13.79995049315584        3.22925237039369
H           -8.17639902461917      -18.85520990779196        3.08260751081837
C           -4.66779943099410      -15.80690768487318        4.03712140320449
C            5.22286991061891       -0.45181685343348       -4.03630774813171
O            4.28729595277118       -1.38691444353946       -4.55008840125416
C           -2.65086291046341      -11.85373346888453        2.48830097117688
H           -2.02755984777330      -11.02051634237324        2.23217500736085
C           -9.44812916472140      -19.90590679655023        4.44908160126142
H            4.85100021052365        0.01839440345509       -3.12080122232622
C           -5.99014957069075      -17.48816178503511        4.70368819773783
H           -0.79960692990668       -3.03344965169623        1.23507510867229
C           -8.77740857303168      -18.79103979398839        3.97812194231983
C            0.86816011576094       -2.58310821758120       -0.04427938496926
H           -6.39398265933133      -18.40162093459609        5.09307701067777
N           -4.55262222628494      -13.09149992366843        2.78514306622839
N           -5.94091522042627      -15.38974786609642        3.78880329498443
C           -4.07405782363449      -11.90830385254797        2.30838992581280
C           -0.25205998640360       -3.28488946527824        0.34224190414312
C           -6.76732720167762      -16.39597011634316        4.18925715145515
H            5.35213580714707        0.31720234490989       -4.80604495515837
O            2.75097584161134       -2.32811398184720       -1.40087921270575
C            3.18849852980700       -1.69506259154511       -3.72432754466555
C          -10.22224480476432      -19.82049034352106        5.59489575454856
C            1.57067133644572       -2.98488118601083       -1.20309329331692
Zn          -6.49944228799334      -13.62623033561873        2.95842278342170
C           -4.31410802841415       -8.43375273602046        1.77123527390776
C           -3.60507553981358       -7.33789865636508        1.31646490335596
H           -3.77456481932546       -6.36609060678664        1.74913026280461
H          -10.74220881903994      -20.69203874871713        5.96376222272856
H           -5.02969300239128       -8.30982826062440        2.57013603542131
C           -8.87924513275087      -17.57371984089391        4.64497196951325
H           -1.15356772094230       -6.74687851007128       -0.82608238082700
C           -8.16073668151171      -16.37902008631454        4.14346950201936
C           -4.83472130658835      -10.87956122206429        1.74906603300719
C           -4.10507366203373       -9.70121536924303        1.23514094375460
C            3.56753896487408       -2.59133305243392       -2.53018445520617
C           -2.65927244902981       -7.49147530652413        0.30680436025884
N           -1.86176415449136       -6.44807043924521       -0.16923757004455
H            2.46794312675883       -2.18533526833369       -4.38301665398721
C           -0.71544088834962       -4.36678543661467       -0.40792451926666
C           -3.17118957304850       -9.84374683971778        0.21052176431435
C           -2.45755905769118       -8.75637304984954       -0.24724537331488
H            3.55036781531091       -3.64845243851868       -2.80192030500936
H            2.73532884582077       -0.77390129436056       -3.33108649330908
C           -1.84544428106510       -5.13700247022500        0.18488080404133
C           -8.92596663295170      -15.32105254047478        3.65511905872704
C           -6.22630330468912      -10.88602840482353        1.65299523982048
C          -10.32743227365570      -18.61258007932905        6.26502343670923
H           -3.01121941851348      -10.81736953393701       -0.22771389641681
N           -8.44547955375114      -14.14873709697103        3.15417567752269
N           -7.05275836989104      -11.87385523924258        2.09825294222807
H           -1.73235787064579       -8.88756646623210       -1.03719367853795
C            1.03947779163464       -3.97694118173833       -2.00610703170086
C           -9.66365082702306      -17.49444686431524        5.79174959019140
O           -2.62929039087167       -4.62006765866031        0.96795005702372
C           -0.09965032316285       -4.66627997405416       -1.61428987109994
H            4.58242467301171       -2.32726336630983       -2.22187164863426
C          -10.35889876211422      -15.33803225756840        3.56445933455510
C           -7.00306111735983       -9.83122229743791        1.06549709207634
C           -9.52635023807433      -13.42128148114253        2.75615594460288
C           -8.32647412028509      -11.46983436040627        1.83040002986553
H          -10.98551726655239      -16.15154985940205        3.87267643101182
H            1.50599630022041       -4.23507496706396       -2.94275428254459
H          -10.92863834771305      -18.54052311301771        7.15942571642667
C          -10.73076554041105      -14.16113440074665        3.00871649520261
H           -9.74229336256127      -16.55268987903520        6.31539868682487
C           -9.49126036576999      -12.16936904727985        2.14354459307698
C           -8.30366886839521      -10.18621234003096        1.18812188850108
H           -6.60249704325661       -8.94395485469532        0.61690292537998
H           -0.50582427189415       -5.41212377426738       -2.28061769365519
H          -11.72151691050086      -13.82532540692419        2.77400359307949
C          -10.78852801362818      -11.54246892886417        1.79832248541202
H           -9.17053567174942       -9.63707993726358        0.87799165019811
H          -10.48440104185522      -11.67099660333671       -0.31521713007840
C          -11.15474559542748      -11.35159276507055        0.46945216158611
C          -11.66108337326701      -11.13945615995233        2.80494718448217
H          -11.37862453966444      -11.28316540505097        3.83787859660305
C          -12.37053518015651      -10.77022944788959        0.15488863988598
C          -12.87338730704021      -10.55261374201786        2.48800568545736
H          -12.64695402408652      -10.63215493228749       -0.88011956294519
C          -13.23173880284990      -10.36764931504886        1.16262854568226
H          -13.54057312274005      -10.24052363926577        3.27804374503111
H          -14.17964381101119       -9.91297338949791        0.91622567443729
H            3.02243858084664       -8.52710799465294        1.61629387871209
H            4.62821241491060       -7.97017608579953        1.15189729746320
H            3.77079552832856       -9.13750354877444        0.14160204936375
H            2.65546970177409       -4.57909193716472        5.50043124478196
H            2.46851370485437       -6.29220354102230        5.13185044555322
H            1.32098127824204       -5.49341347196120        6.20760152076207
H           12.39202803369547       -1.26155493163961        2.45883485659891
