# Supplementary material for: Molecular folding governs switchable singlet oxygen photoproduction in porphyrin-decorated bistable rotaxanes
Source: Commun Chem. 2024 Aug 7;7:171. doi: 10.1038/s42004-024-01247-7 (PMC11306352; doi:10.1038/s42004-024-01247-7)
Supplement: Supplementary file 4 — Supplementary Data 1 [file 42004_2024_1247_MOESM4_ESM.zip › paperstructures/H-1a_2+/closed_conf8.xyz]

291
closed_conf8, charge 2
C           -8.84252684418245        4.35340658789233       -0.92578441258741
C           -8.70709454558800        5.25492975872341        0.13066164928664
C           -8.97405249445950        4.90632245957257        1.44644398235217
C           -9.38035970723591        3.59899283718419        1.70447754130593
C           -9.52587927714925        2.68618501985821        0.67698754137757
C           -9.26035783996335        3.06553835018217       -0.63356606262522
H           -9.38755939373319        2.33484995123315       -1.41268641405773
C           -8.51221200852866        4.80823859420584       -2.33941289538187
H           -8.38868704046961        6.25881432954318       -0.09057864811760
C           -8.82913188103862        5.88083920398494        2.60599403100279
C           -7.24158573880116       -4.19784878070486        0.11665207904473
C           -5.84103913261813       -2.81564284847362        1.48512960080925
C           -6.06094975165080       -4.03084655601113        0.83115046482855
C           -6.80562189645196       -1.83117878984230        1.49165572530277
C           -8.20399008343046       -3.20309591012297        0.13683671578833
C           -8.01943539446569       -2.02213139363546        0.83921922625190
H           -4.91302978794005       -2.69203756522771        2.02156132356571
H           -6.62892372511879       -0.93337542875672        2.05773254188799
H           -9.13505089586224       -3.38332952932339       -0.37874422905579
H           -9.59599641341540        3.29176929989362        2.71512057692409
C           -9.93903683092469        1.26631529710799        0.95032017654675
O           -5.08425646323963       -4.96603447673713        0.98847429144349
H           -7.44316067765487       -5.10402226810845       -0.43116347298424
N           -8.77343538877947        0.36172188479977        0.84654576459967
H          -10.67470672839598        0.94427011459491        0.21175774659863
H          -10.37086598064129        1.17077176326347        1.94699802472853
C           -9.15982238588782       -1.05400068166259        0.97178339011878
H           -9.90009364856824       -1.26039547497645        0.19955628169982
H           -9.62697087760749       -1.21270025657582        1.94710355423010
H           -8.07783138460055        0.63372911091668        1.56587673709847
H           -8.32372192904375        0.50412015948556       -0.07430361477633
C           -9.39015218361225        6.01329724181393       -2.70634292349624
C           -8.75115508374016        3.70675857930764       -3.37691445297444
C           -7.02959717459857        5.20462868576973       -2.39977140645260
H           -6.77700907345833        5.55239661459118       -3.39911499866577
H           -6.40471981878264        4.34685030093865       -2.16187974564173
H           -6.80330466525571        6.00248946594005       -1.69817918230272
H          -10.44425353060427        5.75884447387501       -2.61333275098570
H           -9.20084897203951        6.31803252887830       -3.73366213675948
H           -9.18934481087028        6.86573967014571       -2.06338114606403
C           -8.40807019335841        7.28377900987381        2.15862723921527
C           -7.76153014897267        5.34561483911414        3.57234759060642
C          -10.17725451446815        5.99974369972923        3.33293403279336
H           -8.02424418976096        4.35923336065309        3.94333989985279
H           -7.66122958963825        6.01451611063830        4.42443204922334
H           -6.79874188672015        5.28395483547462        3.06913480801852
H           -7.43725009077908        7.27000472071504        1.66828344076526
H           -8.33030101248546        7.93296226418206        3.02860195162537
H           -9.14446823087470        7.71897902273911        1.48668975848825
C           -5.26983140044592       -6.26938007539530        0.46235410199685
C           -4.75827166309713       -6.37781232933142       -0.97700777893464
H           -6.32045268373636       -6.56715887704367        0.54119368622285
H           -4.68157731533866       -6.92303011438116        1.11364248391467
H           -5.17597373709835       -7.27313427176465       -1.43970181748058
C           -3.23158701050489       -6.44727209451682       -0.99547947022812
H           -5.10442830988855       -5.50734278673644       -1.53648144906812
H           -2.92726160213563       -7.39718903609671       -0.54965982792006
H           -2.83679158240610       -5.64894051849513       -0.36282222921552
C           -2.61967418243541       -6.34029645235040       -2.39250008104480
H           -1.57751520718475       -6.66338584163007       -2.33111819688777
C           -2.65614928970490       -4.91982858006140       -2.95658163751022
H           -3.13272033326402       -7.02428812578372       -3.07138482877511
H           -2.30074101195434       -4.23860224243782       -2.17873342612414
H           -3.68223555086393       -4.64381770303155       -3.20439724134294
C           -1.77299963466229       -4.78871963260127       -4.19601108692108
H           -0.76614621718302       -5.13341843876892       -3.94722259773159
C           -1.69237590137681       -3.36061010407878       -4.73607745237769
H           -2.15419657647278       -5.45022815335874       -4.97657363083334
H           -1.35297014689198       -2.68729687935459       -3.94686706087515
H           -2.68220989050147       -3.03468474752315       -5.06062470606174
C           -0.71768376766077       -3.28835667065005       -5.90868117858675
H            0.24254721548347       -3.69745445750966       -5.59774491915244
C           -0.54477821910007       -1.86314712477471       -6.44977692811885
H           -1.08907953168610       -3.91311833257253       -6.72184682245147
C            0.05866449434200       -0.90042627046683       -5.49526665737417
C           -0.44605822141101        0.28308805397321       -4.99259052299118
N            0.55095504853552        0.84279920038660       -4.28237611625627
N            1.60744460007852        0.09242452619584       -4.29695095046930
N            1.32724327803049       -0.95327585188796       -5.02128017179692
C            0.51623363565370        2.11240701041744       -3.60639215961609
H           -1.40914352115335        0.73361028092697       -5.10651131704532
C            2.32170412852229       -1.96053963346155       -5.23770094206762
H            2.20484468645962       -2.76575611421370       -4.51093545431390
H            3.30500427569300       -1.51671650291138       -5.09315449050990
H            2.23619119035946       -2.35898155722339       -6.24658848328300
H           -1.51798074871369       -1.47508229555896       -6.75036322373931
H            0.08910830718067       -1.90644937476205       -7.33935791515729
H           -0.04469181983084        2.80902635440306       -4.23348922183105
C            1.93308085470646        2.66679135157154       -3.35114607601341
H           -0.04500319054943        1.98511993329952       -2.67468339171130
H            2.64837174944755        2.10011238677863       -3.95333082798533
H            2.22383509001574        2.53022632940668       -2.31318119645410
N            2.02661953658241        4.05664981383843       -3.72804003501220
C            2.15702871618613        4.30085382449925       -5.15084304678061
C            2.09678328871967        5.07672982620704       -2.84480654258383
H            1.45321826633277        5.06523697145773       -5.48039373128467
H            1.94803750659447        3.38400321036156       -5.69391922277984
H            3.17016499507097        4.62171873970947       -5.40447855813123
C            1.85978815701678        4.89785450645482       -1.45975098120769
C            2.00488078692149        5.92737425931711       -0.57316018217592
C            2.35642362761285        7.22010321594593       -1.01671072385838
C            2.49473754234497        7.42943390196004       -2.40383541271863
C            2.39287498004300        6.39061933758803       -3.28433553148739
H            1.54626985720029        3.94082307209417       -1.07823853726353
H            1.81605666914324        5.76652672817769        0.47873344406011
H            2.56130098574793        6.58988749012869       -4.32797802618650
H            2.73624627314152        8.42346109485022       -2.74404783001226
N            2.54281509723831        8.30520764135003       -0.23131734795494
N            2.64200161506595        8.32633579633067        0.99650331356167
C            3.11861194946457        7.52700665289530        1.94397253583098
C            4.33050064004445        6.76944982153420        1.72776040561291
C            4.86776191336547        6.07386348252636        2.76511849188058
C            4.31918478198849        6.10787644171321        4.08070867296578
C            3.20107412014463        6.97014949388823        4.32591218590336
C            2.61962305296103        7.61771253897894        3.25219282696440
H            1.73932701957967        8.21342339701542        3.42955172328494
O            4.82566536357112        6.81763609939180        0.46248285006374
H            5.74811245098142        5.46768261977759        2.61622778177895
N            4.81867069787543        5.38384417950173        5.08941445010304
N            5.68627528138951        4.48481370309992        4.99396964142754
C            5.88733346081386        3.50070779617062        4.13352402983921
C            4.79540258564451        2.88373943909372        3.45116157728282
C            4.99657209500281        1.79526197291181        2.66512852890955
C            6.29086998088378        1.25263286631279        2.51156137227796
C            7.17278778927946        2.90151230438521        4.02506355406196
C            7.37006138564885        1.81574144633600        3.22696585532203
H            7.99141328711384        3.34830668854428        4.56611665231399
H            3.80789013995771        3.29947855467359        3.58235132135906
H            4.18161825485493        1.32858847111811        2.13475684626253
H            8.34682840547131        1.37221459589589        3.11371144448290
O            2.58315870494113        7.15760017255434        5.50217074290113
C            6.11278423888498        6.28478984578336        0.22367275368922
H            6.85557586988931        6.73316755138377        0.88864690367832
H            6.34478921787067        6.53889677416158       -0.80810445739734
H            6.11855955589573        5.19845485805084        0.34759421936014
C            3.12070572465365        6.68074531201150        6.72288799767469
H            2.45865596029752        7.07588794900184        7.49204378685806
H            4.13708531132127        7.04412031359182        6.87990516569080
H            3.12657040539439        5.58964826362239        6.75368618012788
N            6.47163728003409        0.19568024751727        1.65672795063932
O            5.50847720243935       -0.24171928146088        1.01567686550780
O            7.61030136102120       -0.31323110756340        1.52162018452553
C           -9.08425389142838       -6.46490950781689        2.33377582374175
H           -8.13982546025986       -5.17791019522372        3.74541558802980
C           -8.92857868424222       -5.26559725935857        3.01668185841202
C          -10.09201950096134       -6.60625311360905        1.40464948503747
H          -10.22325773260240       -7.53817236522128        0.87654740956336
H           -7.73399165856569       -2.95264131177116        3.98919476275357
H           -8.92390215756912       -3.47055168434362        5.22681181726826
C           -8.74110192376437       -2.78581807642226        4.38964866743286
C           -9.77798702158053       -4.20258623235016        2.76757387454338
H           -8.46447324180197       -1.28634196142520        5.91067745982765
O           -9.71150622387109       -2.98295095018401        3.38042085798947
C          -10.95194741032719       -5.54724032556782        1.14384516831524
C           -8.84109018561049       -1.34263786129833        4.88003224319988
C          -10.80871585390291       -4.34441883723070        1.81159321424146
O           -8.06321554498634       -0.51968568643934        4.03807401555119
H           -7.78057334894144        0.82010576743770        5.59166214705747
H           -9.89372285260463       -1.02937335973167        4.87325769144641
H          -11.73877233554264       -5.67978651427366        0.41924557477021
H            9.49025021815494        3.23851509007878       -6.78388875727118
H           -5.79623196484191        0.66029781354593        4.03266971652264
C           -7.88875538988338        0.80497268885864        4.49984733217774
C            9.24455100398861        2.57507586579443       -5.96806871165014
O          -11.59067094972335       -3.23627902235944        1.63503863769192
H           10.26695542521150        0.89646377002867       -6.81868525641313
C            9.68213508759974        1.26061521810505       -5.98658245340069
C           -6.61500580417627        1.37675585970924        3.88404803822519
C            8.49721028658012        3.03461589378570       -4.89606294121405
H            8.16175985690059        4.06110756591593       -4.87269924571843
H          -13.28604734543670       -4.17296932108954        0.87192353471674
H           -5.13786544520353        2.81567739263790        2.40090657953664
C          -12.67838488765095       -3.27349486306025        0.73385968864480
H           -8.75279718147481        1.42470840235267        4.22701303743970
H           -6.35510883904927        2.31680221426002        4.38801764798630
H          -11.30664148947027       -2.53872133870802       -0.74033016521273
H           -4.94380844773645        1.16824475835222        1.74738215269090
C           -5.63384619075883        2.01926755247609        1.83295172363638
C            9.37614094883504        0.41010259595423       -4.93867590787715
C            8.18669260533042        2.18412961200323       -3.84960413055547
H            9.71641261562573       -0.61530774503641       -4.95210524124039
O           -6.81332897388242        1.61216891877746        2.50387295706349
H          -13.28873131690549       -2.40564498206273        0.99640425843947
C          -12.23887334211008       -3.11054127365605       -0.73033433948129
C            8.62416585969970        0.86276663509929       -3.85820019477774
H          -12.14814967264797       -2.29097895962851       -3.18773713585295
O          -13.24665122405225       -2.40554610116102       -1.43547543898694
H           -5.13471774252084        3.06863614613784        0.01661879449137
H            7.61481627226371        2.54164598868790       -3.00603110295359
C           -6.00311130508567        2.56776337661068        0.45351251579247
C          -12.77015332879169       -1.66013854183675       -2.53777832283695
H            5.98519293621286        0.78331965862717       -4.16737278038755
H           -6.81281743047734        3.29039923344984        0.56571994822471
C            8.29692235944636       -0.04910483293649       -2.73783847128678
H          -12.06367704664056       -4.08137348698349       -1.21579406179574
C            5.87008687234240        0.12175101227453       -3.33151852895808
O           -6.52353032204269        1.58464251668451       -0.41723042219251
H           11.09708019315358        0.50001605951809       -2.91608774710414
H          -13.66828536591192       -1.36672423839328       -3.08429836904998
H           14.88614284847194       -4.61451212161413        0.96747150922327
C           10.73035288191721       -0.15956962562721       -2.15373435950409
C            6.95566402158556       -0.37525421880506       -2.53162799964586
H           12.49715305754384       -4.47659019455482        0.37603739885164
C            9.35233455410195       -0.52116503875737       -1.95744944558006
C          -11.99820204408113       -0.39642041677482       -2.11217713382502
O          -10.61947875849157       -0.61653075779734       -1.85946283199178
C            4.73496309224409       -0.41268125142959       -2.82258142545969
H            3.72461940805847       -0.25729993842735       -3.14328270172863
C           14.34200606088347       -3.69695993931499        1.13738553282876
H          -12.11945894642944        0.37988063593258       -2.87466190465293
C           11.44008145897652       -0.80370278424766       -1.19934674111817
H           -3.77899097271092        1.48570869694390       -0.45947137818780
C           13.00063374222068       -3.62253680666622        0.80601382507310
C           -5.69193016448672        0.67678018683232       -1.00489737631339
H           12.50017135017664       -0.78685403710853       -1.03629229827654
N            6.47622600916179       -1.21298158055856       -1.57437793102350
N            9.24039589990458       -1.36117804930326       -0.89561796276239
C            5.12778168956663       -1.25113831374752       -1.72373957543051
C           -4.31366643307016        0.70034124882349       -0.96863686152704
C           10.49439952212365       -1.54954659892917       -0.41241323857344
H          -12.43160169157344       -0.04041629660748       -1.17392771522127
O           -7.70272207060881       -0.21978854298417       -1.82111934247933
C           -9.78857375486034       -0.49074819604620       -2.99729585746850
C           14.98488165544008       -2.60051585785373        1.68833996554007
C           -6.34654454059232       -0.33924553938738       -1.74146340751495
Zn           7.50935387034793       -2.01741059009631       -0.00988776012122
C            2.22890629437189       -0.56250689507870       -0.98082537095610
C            0.87103441496270       -0.35312109869533       -1.11157719112888
H            0.44890713816598        0.60572855656017       -0.86656025380114
H           16.03063011110048       -2.66105674776163        1.95075064026900
H            2.87628532405248        0.23285058584404       -0.64744713021261
C           12.28671440909287       -2.44643750771512        1.01433154181666
H           -1.87403368752105       -2.12219678265400       -1.60028309400439
C           10.85000764470665       -2.36798220398364        0.65893838369678
C            4.23353751458437       -2.00941673028176       -0.96682378581749
C            2.79109477811972       -1.81342349072112       -1.21543295667663
C           -8.40425819447063       -1.06922830003420       -2.71438370402124
C            0.03647177668441       -1.39776692010019       -1.50010313660488
N           -1.35597737588308       -1.25392402738262       -1.61126335010323
H           -9.69799682906399        0.56885961383865       -3.27359525300245
C           -3.55939254245209       -0.28863232765992       -1.60479971598798
C            1.95527856928956       -2.85185826639929       -1.61715286294921
C            0.59618223017785       -2.64792143070011       -1.76158432825584
H           -8.49847022543249       -2.06881104875317       -2.27631825524975
H          -10.21522946312467       -1.03504099817831       -3.84826934420878
C           -2.08368920524508       -0.11077835592880       -1.59409597539212
C            9.95893317026473       -3.12523259500483        1.41770003426253
C            4.58700345036721       -2.86346716128228        0.07797881815555
C           14.28094978988355       -1.42656469133104        1.90104022713822
H            2.37786441710463       -3.82850728451828       -1.79946986922519
N            8.61409464827662       -3.18867083261672        1.24668724860674
N            5.85044931829594       -3.09959958188905        0.51668069415146
H           -0.03568059771337       -3.47395959711576       -2.04987998587079
C           -5.59356421423185       -1.33875278528415       -2.33368381571575
C           12.94161150370667       -1.34792294267019        1.56224023777565
O           -1.58754622710949        1.01087429512322       -1.60469743247295
C           -4.20871824137611       -1.32127940759117       -2.26320791268322
H           -7.87120992245094       -1.13305845532959       -3.66878015130198
C           10.35120499595233       -3.95394427333722        2.52639705741745
C            3.64457457685127       -3.56511393199369        0.90702374703523
C            8.13636787402488       -4.02191338409974        2.20607951277087
C            5.74611437376099       -3.92164208509435        1.59276342206697
H           11.35628305084770       -4.07802642898471        2.87996286245230
H           -6.07741041611953       -2.14397019686578       -2.85998399695655
H           14.77675538097731       -0.56887517268535        2.33184407153699
C            9.22066150848068       -4.51571807292800        3.01170517764488
H           12.38968284936586       -0.43400908187248        1.72809011189503
C            6.79952068629207       -4.37676871180903        2.38632483670490
C            4.36310972708348       -4.22189175524155        1.84611200844882
H            2.57772074128118       -3.53840779235379        0.80256172246642
H           -3.65877574723110       -2.09764005438056       -2.76963353822165
H            9.12194428499461       -5.20290491911109        3.82944931673189
C            6.47079144821796       -5.27691004706258        3.51471276405579
H            4.00519047307023       -4.83449654073447        2.65052145446347
H            5.78894066131340       -6.87246684748426        2.26455657300554
C            5.94381912576728       -6.54415111577182        3.28222860979591
C            6.67957411155864       -4.86475720469385        4.82781760476429
H            7.08363951463279       -3.87940174892140        5.01293849954702
C            5.63568546438205       -7.38080458997062        4.34033180921124
C            6.36596548507560       -5.70065352930485        5.88483713751002
H            5.23375088359028       -8.36464574689867        4.14699999359557
C            5.84379126345403       -6.96107785094456        5.64411747048105
H            6.53072908176826       -5.36681720177544        6.89895314254325
H            5.60262556629067       -7.61399976192231        6.46979825738175
H          -10.49227944511163        5.05033650089595        3.75626844921115
H          -10.94873747542038        6.33997212611394        2.64477583500369
H          -10.10206619840036        6.72156239529615        4.14352665061737
H           -8.12611545498427        2.84062796589849       -3.17301369521122
H           -8.49697024327444        4.08155387392434       -4.36636946385470
H           -9.79757427099068        3.41071660279191       -3.39324558227397
H           -8.41532320220716       -7.28534730497334        2.54437558668775
