# Supplementary material for: Molecular folding governs switchable singlet oxygen photoproduction in porphyrin-decorated bistable rotaxanes
Source: Commun Chem. 2024 Aug 7;7:171. doi: 10.1038/s42004-024-01247-7 (PMC11306352; doi:10.1038/s42004-024-01247-7)
Supplement: Supplementary file 4 — Supplementary Data 1 [file 42004_2024_1247_MOESM4_ESM.zip › paperstructures/H-1a_2+/open_conf21.xyz]

291
open_conf21, charge 2
C           12.12708430137873       -2.36526276968629       -0.39321630572816
C           12.59674145320437       -3.64314324493607       -0.67716550936541
C           11.74838194130588       -4.71751866958512       -0.92215926287269
C           10.38062908166638       -4.47829854675533       -0.90657076532633
C            9.87998911782568       -3.21418172952537       -0.62666792255726
C           10.75130590685024       -2.16940426229574       -0.34982560437566
H           10.34904021811528       -1.20158141505048       -0.10522566174660
C           13.12562798048064       -1.23439100680646       -0.19006077995075
H           13.66177739445164       -3.80419053802810       -0.72295871131809
C           12.33823515826501       -6.08396587828276       -1.23952006216755
C            5.76362768801677       -3.10709132353491        4.44110362629932
C            4.91548214989908       -0.98040485071536        3.71584250861687
C            4.81449520139747       -2.08738840797106        4.55187241622702
C            5.90897439791798       -0.93332831340256        2.75055784209723
C            6.74845112091671       -3.04169336518224        3.48182057048158
C            6.82133384526519       -1.96417436409210        2.60335816393490
H            4.22980416461779       -0.15300732498269        3.80731485252121
H            5.98019510724357       -0.06695011225944        2.10953601891183
H            7.48702345824677       -3.82204620655782        3.42800671175126
H            9.68639210732557       -5.27201645530309       -1.12070334566462
C            8.38996177649655       -2.99407212167958       -0.67815721311835
O            3.84754772470983       -2.27665866006847        5.48821978694994
H            5.68997986406881       -3.94524343628683        5.11644326804810
N            7.74096964104751       -3.12545858588348        0.64915487314324
H            7.94824911255638       -3.74143894140628       -1.33811147462278
H            8.16776329372605       -2.00114584832669       -1.07070569355280
C            7.85541306514118       -1.92667858260385        1.51484012557515
H            7.70438841226844       -1.03569256823042        0.90420131923930
H            8.85468207089566       -1.88195570365772        1.94691407913980
H            8.14807277939437       -3.95538696437234        1.12451016455185
H            6.73481901329977       -3.32495093581459        0.51069011972380
C           13.96263816517569       -1.08528034225523       -1.47058995070425
C           14.04992226522846       -1.55834481084430        0.99228770667642
C           12.44260823290066        0.10694334347629        0.09023975322485
H           11.84630457014578        0.42378148822618       -0.76211832294056
H           13.19993793282759        0.86830465685203        0.26768614820224
H           11.80945214365379        0.05095673162126        0.97084038912993
H           14.64081019905453       -0.23954608359128       -1.37730352010776
H           13.31660682475702       -0.91467221110573       -2.32956118207475
H           14.55946342451077       -1.97241479357040       -1.66468335917118
C           13.29315607242690       -6.51466458276639       -0.11629087128089
C           13.11055062757022       -5.98563199597876       -2.56370739367451
C           11.26345582951491       -7.16603056471159       -1.38650914360746
H           13.51059577566089       -6.95917685969797       -2.83894723681480
H           13.94121749252298       -5.28899841196684       -2.48659492494741
H           12.45363374027350       -5.64552994477816       -3.36172716985536
H           13.72183986028220       -7.48780125012483       -0.34631560053104
H           12.76053711577963       -6.58999036297831        0.82927585418724
H           14.11272262144820       -5.81240727679401        0.00652387088371
C            2.80971671580321       -1.31794143905229        5.61062540029460
C            1.74744562072652       -1.90002730567218        6.53954458011290
H            2.37810300311530       -1.10960321272060        4.62453907138838
H            3.21175105814229       -0.38590117387690        6.03202995498733
H            1.24655017649007       -2.72426658748135        6.02812285870391
C            0.71686274477060       -0.86719322252236        6.99534019640168
H            2.25690023739253       -2.31295723542570        7.41210226301688
H            1.21928371131005       -0.08613139033977        7.57057826262114
H            0.01238815058988       -1.36502821179848        7.66500895229415
C           -0.05806791764575       -0.22816835185327        5.84277066220472
H            0.61088715803949        0.41312208521059        5.26608015382322
C           -1.23519963927082        0.60633165264762        6.34685405959692
H           -0.43041873642123       -1.01044920808197        5.17851193293535
H           -0.88075737392170        1.30070669521979        7.11231638273836
H           -1.96908710569509       -0.05265358210664        6.81582710755523
C           -1.90060886550593        1.39442797304092        5.21977595622051
H           -1.17703717385917        2.10318962182678        4.81044328181826
C           -3.13652907784930        2.15120590555461        5.70549834711021
H           -2.18438290033686        0.70696265529561        4.42004425848083
H           -2.88062826422900        2.71426299701442        6.60535458291985
H           -3.91301394640447        1.43312197033590        5.97555104167132
C           -3.66331822924131        3.11035027519332        4.64016192199656
H           -2.90386447606270        3.86886791602609        4.44400692982479
C           -4.96242999469545        3.79325563629827        5.10432957780368
H           -3.83664174219393        2.55683919826152        3.71669020772020
C           -5.37549090944930        4.85856712146162        4.16352462638398
C           -5.08312035092435        6.20765500551539        4.15620390142739
N           -5.67333919881087        6.70803461805225        3.05248353835370
N           -6.29158093269495        5.77828286542466        2.39200980757502
N           -6.11994964334751        4.66730650989427        3.04648430270525
C           -5.64994447772173        8.06686222995901        2.58978379099326
H           -4.53123675547597        6.80227985768641        4.85361206449439
C           -6.71934923363208        3.45307793623215        2.58068144290223
H           -7.44370118419504        3.08718028254097        3.30921684487314
H           -5.96007302687771        2.68865040580878        2.42314170173548
H           -7.22837492147264        3.66732258486616        1.64347452120666
H           -4.79126728845542        4.23959883788900        6.08404502619764
H           -5.74900936900003        3.04497003071942        5.19997478786998
H           -6.44966463232991        8.17345074953208        1.85598123673045
C           -4.29326049152393        8.42167428249378        1.93581835474415
H           -5.82727532376224        8.72876194343053        3.43846761015912
H           -3.47778330746736        8.05280509557280        2.56068453235388
H           -4.20588702686400        9.50785581536006        1.89436913070338
N           -4.15309913395765        7.86787443959425        0.61478123205512
C           -3.46323522113638        6.60130148056427        0.48777828758226
C           -4.60120294702025        8.52519235388971       -0.48679178636117
H           -4.07734272783723        5.88139878251835       -0.05454806187043
H           -3.24953302944893        6.20472786297750        1.47613749128038
H           -2.51320257902466        6.72168715045817       -0.03837205323031
C           -5.36658662001556        9.70909409907463       -0.38925647097447
C           -5.77839433369207       10.38177702824926       -1.50775985197689
C           -5.46232538192678        9.90892186278646       -2.79407702669447
C           -4.72232105272944        8.71401534627486       -2.90165168204566
C           -4.31159655593407        8.04206622246248       -1.78398090891414
H           -5.64652406778403       10.11269893229955        0.56838520875202
H           -6.35577582024928       11.28869360980388       -1.42601120952231
H           -3.74002252727398        7.13968810808001       -1.91442850015368
H           -4.48061488368283        8.34678104512660       -3.88775398648701
N           -5.85642796362502       10.67997969916386       -3.83715452977310
N           -5.73072961166475       10.27775428306098       -5.01241615087470
C           -5.73721044904541       10.95019509726373       -6.15869876117078
C           -4.84253256751893       12.06434519126571       -6.34539247779426
C           -4.72471558240601       12.61169917056267       -7.58510786224777
C           -5.45151031543996       12.12758969259927       -8.70995770118829
C           -6.33276744992457       11.02195995778247       -8.52657747616288
C           -6.43651122348924       10.45815764424932       -7.26631293566051
H           -7.11396620036790        9.63073880258806       -7.13330741987309
O           -4.17323640967939       12.45565754153009       -5.22743206661204
H           -4.08999573003528       13.46383105112620       -7.77223816899188
N           -5.29105162914011       12.65738312124901       -9.93461423110295
N           -4.62459690658108       13.73196954797804      -10.07370823331051
C           -4.04575299015629       14.18983228841366      -11.17882502908712
C           -4.00174072523718       15.58930660316298      -11.40228437054701
C           -3.25623661278278       16.10843657136707      -12.41964860416840
C           -2.50680189432183       15.25900795870098      -13.25330461014431
C           -3.28453897895383       13.34574714536675      -12.03121908861710
C           -2.53458882876001       13.87054185385692      -13.04274124771091
H           -3.30794174043600       12.28171557760818      -11.85096054848324
H           -4.58420231530633       16.23219103872300      -10.76165519066437
H           -3.22134120768004       17.17097916753216      -12.60488282644953
H           -1.96311632226546       13.23743846476414      -13.70442787972812
O           -7.10345790075844       10.44197831504633       -9.46453309655384
C           -3.23562424695587       13.50751312628771       -5.34328797822019
H           -2.81024330418923       13.62574198542657       -4.34881387728675
H           -3.72179101923859       14.43809467341883       -5.64871102153942
H           -2.44642329079599       13.25680069017758       -6.05785413355460
C           -7.14285443071713       10.91137018231328      -10.79859009754169
H           -7.45219067464395       11.95720939454232      -10.84409665398200
H           -7.87846452998553       10.28115619839242      -11.29671029975020
H           -6.17089955569966       10.80894728656976      -11.28405578627007
N           -1.73917556429634       15.79213139384554      -14.28655319774727
O           -1.73759370545291       17.01562323529626      -14.46289305002813
O           -1.07776224518268       15.02673704627166      -14.99764022275201
C           10.51063798292383        2.71853468229848        4.75920790337172
H           11.07944568365705        0.73312892454455        5.26531602117878
C           10.64459832462338        1.36032795960481        4.50503677641493
C            9.96707991626510        3.54699542579384        3.80243240935226
H            9.86950093077163        4.60573322642378        3.98519691078512
H           10.47047527876235       -1.41714043981882        4.81309848845865
H           12.03285838234416       -0.96629460258782        4.06497751930216
C           11.02485581174406       -1.35360562423632        3.86897508558925
C           10.23262913576866        0.81989694269743        3.29822461279332
H           12.01758276939862       -3.24922335045851        3.69342486220588
O           10.35596661106596       -0.50192499882498        2.95850739765447
C            9.54412327302713        3.02088714786566        2.58946297225753
C           11.13027651684993       -2.75870157448746        3.27358771814863
C            9.66075248731341        1.66646473432743        2.32339673309454
O            9.97221203138783       -3.49751445722022        3.61548404290580
H            9.31746921634953       -5.26218062824325        4.30041269934290
H           11.24563599490177       -2.68743260518445        2.18444345847946
H            9.13036005637196        3.69147511161051        1.85456926236443
H           -9.38660869495777      -11.77499856350463        6.21728692695274
H           10.47593745482242       -6.61708567442186        2.43636409855648
C           10.14566202026117       -4.89388832935687        3.68926298656338
C           -8.96770854240070      -10.99067809409424        5.60459264274179
O            9.25832297831554        1.06886960746509        1.15932631252362
H           -7.77804921991278      -12.32727499143214        4.42842684019645
C           -8.06368652152183      -11.30001495456075        4.60141060292133
C           10.14011068835456       -5.58007915980579        2.31521924074184
C           -9.33333374472091       -9.67153730831804        5.81789679991447
H          -10.03826491574442       -9.42576142657419        6.59844279274235
H            7.90391148260020        2.47371078746262        0.46754381943392
H            8.42549015857277       -7.48124037645242        2.25030789700005
C            8.77524010168413        1.90270006475307        0.12187493974817
H           11.08637458918906       -5.14174035648544        4.19914040211693
H           10.82128758244266       -5.05892151914908        1.63832305670210
H            8.42108177430481        1.60087139748245       -1.98803524832521
H            7.48691704482542       -6.20320159319119        3.06286314787727
C            7.93815296839747       -6.50873352234433        2.11144915055041
C           -7.52240012388054      -10.29507963903978        3.81904510374143
C           -8.79967754253117       -8.66587284086896        5.03133750816006
H           -6.81968353558298      -10.53553887765307        3.03438509618975
O            8.88455147781969       -5.54966635264709        1.66774274631702
H            9.55807822104301        2.60338322858854       -0.19475087206241
C            8.37040573602783        1.01767489013004       -1.06261378882512
C           -7.88621810410183       -8.96815800299978        4.02606907604532
H            6.18006056714203        2.30844297574702       -1.09616670223897
O            7.08294913330208        0.45262738299754       -0.90913188865489
H            6.24242565199338       -7.52212889485618        1.23114038846204
H           -9.08320487565073       -7.63666101521379        5.19735622285154
C            6.86262730675115       -6.64430002133907        1.02959683998602
C            6.03505153310873        1.26832549812460       -1.41268767400132
H           -5.38096492690483       -9.11221952977788        4.89041428952662
H            7.35113091154572       -6.76898029622641        0.06055117785514
C           -7.30816406541857       -7.89068834397549        3.18886626942545
H            9.07335340466895        0.18544401278245       -1.13321369991422
C           -5.08153203125618       -8.31032969262666        4.24503168280950
O            6.07954272778554       -5.47830005245100        0.88502348585669
H          -10.09025029645167       -8.27634836032270        2.71350618755073
H            6.03616310673803        1.23286903882311       -2.51067401112573
H          -12.63736918768313       -6.15564285719292       -2.79525428573080
C           -9.56136403969008       -7.51860422061943        2.16983550435620
C           -5.94919263401065       -7.61747918991586        3.33454092671516
H          -10.42978132465095       -6.54194750082779       -1.77378371997661
C           -8.16405772543875       -7.22117473335561        2.31589093146205
C            4.67354315438670        0.79331457072236       -0.89044877720533
O            4.16325814534281       -0.33460968269384       -1.56758093449207
C           -3.85408916820485       -7.75431308906615        4.11722182636700
H           -2.95242267223499       -8.02915154948210        4.62780717501336
C          -12.19172294275853       -5.39244626047619       -2.17420507521506
H            4.74822994519617        0.60868477364782        0.18679409208927
C          -10.04626385736450       -6.67206181337530        1.23156182355629
H            5.22056921903884       -6.91952854372644        3.07637565251419
C          -10.95265317388989       -5.61272458779928       -1.59883875886672
C            5.04393031957718       -5.23911408478122        1.74369414694962
H          -11.05265433628563       -6.59422246291839        0.87021711680082
N           -5.24984542095485       -6.65192287633246        2.67519380887638
N           -7.81421988136176       -6.21577141776693        1.46652048725082
C           -3.97040165382924       -6.70933685253066        3.13894532157413
C            4.67778760616886       -6.02507594839910        2.81604908976677
C           -8.94270308394452       -5.86694520050889        0.78802634161158
H            3.94301072141976        1.58455239600157       -1.07117064970581
O            4.79013421471706       -3.32022616861260        0.42248886167246
C            4.74883225565123       -1.56880560353205       -1.20147237396565
C          -12.85991383485735       -4.19904027205867       -1.95339623131889
C            4.31731861776127       -4.05957482165446        1.46999638083222
Zn          -5.96988320860709       -5.41346623410597        1.24289099505404
C           -0.49231991128615       -6.52915752827300        2.65643724916543
C            0.73016091411218       -6.71008791717284        3.27325471383343
H            1.57396072386918       -7.06799504198032        2.70502777445116
H          -13.82858843888214       -4.03088730469844       -2.39995754218226
H           -0.59797435713287       -6.74967132472293        1.60507982728433
C          -10.36374936410518       -4.63730406284938       -0.80004163344983
H            2.02813740967466       -7.00933286649693        6.23834801012804
C           -9.03738791264965       -4.87143073248161       -0.18318484625270
C           -2.91259439015384       -5.90218418896603        2.72101728461809
C           -1.60197308452217       -6.09815333234734        3.37884074375104
C            4.06602529276677       -2.16312942357503        0.03976404343086
C            0.87357385409729       -6.44403371570144        4.63272205905720
N            2.09137160384986       -6.63084448083528        5.30006971891956
H            5.81667817502515       -1.44074385949898       -1.01190191691676
C            3.59049337621488       -5.67388064039864        3.61775805136857
C           -1.45852141083059       -5.86011980177594        4.74342378500136
C           -0.23724601047541       -6.03110661939861        5.36493227128499
H            4.07608966729841       -1.43622421148099        0.86079880719418
H            4.60634593847662       -2.23614896415187       -2.05410385201187
C            3.36008501315654       -6.47332245991039        4.84859140725738
C           -7.97269063937849       -4.08359408303216       -0.61944874730372
C           -3.00423030980103       -4.92119870102961        1.73273505863114
C          -12.28112747422574       -3.22411494190853       -1.15736055560437
H           -2.31201038856383       -5.52996955851886        5.31593666778754
N           -6.68821449549338       -4.14891003267262       -0.16965021064004
N           -4.13009577270955       -4.57726575247632        1.04650694047387
H           -0.13831815333996       -5.84193042165220        6.42335895245454
C            3.23438726355965       -3.72450014558025        2.26293830110356
C          -11.03901334114531       -3.43923213091955       -0.58702985924177
O            4.30322685063314       -6.92074863985295        5.49144999851699
C            2.87282765651992       -4.52296039090114        3.33598535110343
H            3.02817752116578       -2.41686840367680       -0.20164713891291
C           -8.07879450572324       -3.08343805404644       -1.64411164165344
C           -1.90497449776061       -4.10544025953879        1.30086963344606
C           -5.97867677595550       -3.22371934428397       -0.87539958023428
C           -3.77627745347320       -3.58039192194795        0.18599288576986
H           -8.97790152362452       -2.83966611600278       -2.17448370805983
H            2.66937677544190       -2.82943564138966        2.06556490806130
H          -12.80060031528893       -2.29390401354503       -0.98047648090276
C           -6.84617179134678       -2.54455458388582       -1.79593807404475
H          -10.58780485748467       -2.68251673993677        0.03775683330277
C           -4.62161883453972       -2.94197844896757       -0.72119742689707
C           -2.37946063493324       -3.28500878581733        0.33397837130866
H           -0.90738069491849       -4.16521690708836        1.68758308144572
H            2.05091356443707       -4.22604701839544        3.96609701613060
H           -6.54767101694214       -1.76337389730481       -2.46653297198268
C           -4.03606895385627       -1.89306748437102       -1.58857359871476
H           -1.84153917561527       -2.55263497224836       -0.23445748015820
H           -4.33070561341640       -3.00023163256914       -3.39550921157857
C           -3.96280615828116       -2.07976335055487       -2.96587836144362
C           -3.55072967763050       -0.70913954172922       -1.04174324857477
H           -3.60898136122154       -0.56417763876696        0.02646644756657
C           -3.41416452065414       -1.10220523459168       -3.77765385133497
C           -3.00830760327889        0.26964901656155       -1.85572095483017
H           -3.36003171496947       -1.26216959464801       -4.84447577396229
C           -2.93790443617479        0.07584380406997       -3.22564394734277
H           -2.63616541684997        1.18569044027141       -1.42187459212581
H           -2.51331040957256        0.83714792062859       -3.86288292300538
H           10.66370167985398       -7.24458169534710       -0.48302894469777
H           11.74182807273985       -8.12814912828568       -1.55789954004841
H           10.61668439355181       -6.96338738512008       -2.23648388090524
H           13.47779865056335       -1.61401582148124        1.91528570214622
H           14.80119609284442       -0.77885081254310        1.10092925402079
H           14.56684070330840       -2.50351143717445        0.85021929754285
H           10.84204471208405        3.11634487925708        5.70575645530426
