# Supplementary material for: Molecular folding governs switchable singlet oxygen photoproduction in porphyrin-decorated bistable rotaxanes
Source: Commun Chem. 2024 Aug 7;7:171. doi: 10.1038/s42004-024-01247-7 (PMC11306352; doi:10.1038/s42004-024-01247-7)
Supplement: Supplementary file 4 — Supplementary Data 1 [file 42004_2024_1247_MOESM4_ESM.zip › paperstructures/H-1b_2+/closed_conf3.xyz]

273
closed_conf3, charge 2
C           11.34153198467106       -3.18668314657495       -2.31375730468652
C           12.46218100903537       -3.79897012028827       -1.76256271971762
C           13.32250312512968       -3.12587809772903       -0.90257059431926
C           13.03650974250544       -1.80052046588451       -0.58974447029043
C           11.93049677858204       -1.16465643114905       -1.12694241056866
C           11.08780015964980       -1.86098645417078       -1.98239049132665
H           10.23008636762557       -1.36313299713976       -2.40399597494117
C           10.39526321325193       -3.90230300377307       -3.26897331299473
H           12.67490152960061       -4.82124784181466       -2.01546212968022
C           14.55887679604176       -3.77664481654827       -0.29914512570582
C            6.22002050861403        2.12308534895049        0.87497284637988
C            7.31635987815627        1.31733486232254        2.85772050949099
C            6.14393358792133        1.69168951942768        2.19356216709813
C            8.52951413306604        1.36466403832470        2.20793948636371
C            7.45075640562553        2.17999736344847        0.24164380914879
C            8.61429668706676        1.79516051106462        0.88706729614997
H            7.25129336551578        1.00477390746765        3.88805168333659
H            9.42341964279968        1.06636593880281        2.73117838400347
H            7.49851015634860        2.54203302203449       -0.77303727096518
H           13.67357483852769       -1.24753157287552        0.08013950111958
C           11.63988665144048        0.27326738848379       -0.78588203474530
O            4.99853798416376        1.57770713810977        2.92095269023220
H            5.33566103018410        2.41736406636441        0.33399258832951
N           10.30553205691365        0.39719945013792       -0.16773135953452
H           11.65438520260784        0.89233752424390       -1.68598311081534
H           12.38538614977174        0.66146697306388       -0.08939875004398
C            9.93936667474988        1.78883934028650        0.17890991271875
H            9.89603056927120        2.38269637050477       -0.73703148267430
H           10.72430311173439        2.19638996821500        0.81726621881193
H           10.27193658647214       -0.20501094200327        0.68285312760212
C            8.98989249715175       -3.94622056153006       -2.65010146944112
C           10.82831092826086       -5.33895433706565       -3.57462622397873
C           10.35005645037746       -3.12709692970777       -4.59508944477954
H            9.73623526971622       -3.65936133289229       -5.31884745497795
H           11.35171311104290       -3.02604324548405       -5.00833550790119
H            9.93063654821255       -2.13456569811868       -4.46016521292472
H            9.00194056261907       -4.54128487748964       -1.73930148102884
H            8.29364928231273       -4.40629474646746       -3.34802713538165
H            8.63156672046672       -2.94874447401491       -2.41398359139646
C           15.79681351938043       -2.96910250957242       -0.71862539440703
C           14.75954984758801       -5.22431159173454       -0.75787049883666
C           14.43361440778105       -3.77282912453246        1.23204180617268
H           13.92311209338918       -5.85444775577500       -0.46359369934401
H           15.65721563168309       -5.62884978480188       -0.29425783225184
H           14.89011950664795       -5.28216616923731       -1.83638731601153
H           15.75822068087790       -1.95258446168639       -0.33818497768047
H           15.87184126243359       -2.92724830221622       -1.80363548717136
H           16.69871798101522       -3.44062628739612       -0.33362102528164
C            3.74830114635173        1.84986778729129        2.30466005676399
C            2.65858348181827        1.82495850168113        3.37504383340937
H            2.81370330763510        2.65966801707321        4.05848838367355
C            2.65431826768853        0.53195235270281        4.20681467882282
H            1.69869120927116        1.96147153812011        2.87817578463685
C            2.46155381601798       -0.68388450519381        3.38037400800048
C            1.34269390838170       -1.18530619554981        2.74484292885843
N            1.73740218953977       -2.32394802285692        2.14850554539125
N            2.99287659230075       -2.55682800260275        2.36953104013140
N            3.43525232439004       -1.58207251247061        3.10430771613125
C            0.93964909067870       -3.26233332432698        1.41480643756517
H            0.34265013142959       -0.81066147014899        2.68807562688569
C            4.79528879717185       -1.58129901207406        3.55170713873934
H            5.25634742198309       -0.61854275172542        3.33753520617376
H            5.31708180903305       -2.38076544732778        3.03165776960043
H            4.83604026223399       -1.76504988048811        4.62636481330183
H            1.84114067523210        0.60214013273123        4.93034332075589
H            3.59677473499527        0.46761690515709        4.74710090110577
H            0.16541751252068       -2.71857268266900        0.87205326016731
C            0.29948440388468       -4.29027268839523        2.37567130113181
H            1.59747937177662       -3.78195725426787        0.71824597624780
H            1.07440465361166       -4.70501579352095        3.02083175109850
H           -0.10584312291968       -5.11321014212651        1.78500474101388
N           -0.72825349343453       -3.69688795908292        3.19436905153987
C           -0.42698058576908       -3.42896237366741        4.58524283288939
C           -1.95683429771696       -3.41560203254867        2.68710500297530
H           -0.46879904228790       -2.36062964986485        4.80601719696632
H            0.56890317290498       -3.79375518258741        4.81981023851115
H           -1.13338397938343       -3.94563049141194        5.23834087379261
C           -2.32583078418053       -3.78821630704354        1.37503216204180
C           -3.56758069700460       -3.50202268425672        0.87758697638331
C           -4.49667907815818       -2.76641225619242        1.63209493213379
C           -4.14230898897270       -2.39486029989859        2.94436188550855
C           -2.91888662564037       -2.72388847539079        3.45965515883271
H           -1.64879280973566       -4.33264854802009        0.74079752674713
H           -3.84805648606817       -3.80885091636162       -0.11590454023850
H           -2.69984260978717       -2.43713790971075        4.47379261713804
H           -4.86186514585298       -1.84993813604955        3.53697930942561
N           -5.68602584797669       -2.48050622172035        1.03859110229128
N           -6.43993205404485       -1.63247203066932        1.56428673094041
C           -7.71802294452932       -1.33162261122256        1.36558047171138
C           -8.06210183057176        0.05441857199000        1.37437602536378
C           -9.36372304161679        0.43133425334053        1.49833412525216
C          -10.40382695145700       -0.52521816231877        1.50870598090835
C          -10.07211878514068       -1.91661880125996        1.44342388460034
C           -8.74646974934014       -2.29308967667734        1.41043173746158
H           -8.45897171457462       -3.33179144850594        1.39356005385607
O           -6.99950444976370        0.91508776837418        1.19658933218382
H           -9.65531860358547        1.46767057975377        1.52452261779537
N          -11.64648463911095       -0.02036611603325        1.57419766617360
N          -12.65882433066864       -0.69935905625539        1.27390458993823
C          -13.94168253056152       -0.50178624781255        1.53286611058446
C          -14.41323185389281       -0.32940183179296        2.86235872916753
C          -15.75034104501651       -0.33107857182017        3.13209940892017
C          -16.68134430041756       -0.50220863702684        2.09393816630017
C          -14.89504737115946       -0.68528672837189        0.49890317023148
C          -16.23018971967091       -0.67540296346735        0.77288404892227
H          -14.54010244327116       -0.80386157101183       -0.51225209897047
H          -13.68700065296755       -0.20140051775147        3.64994311425219
H          -16.11994348720715       -0.18424050731106        4.13571484841056
H          -16.96464697634874       -0.80064028124234       -0.00770358865605
O          -11.11219199285568       -2.76729905538287        1.42333461277761
C           -7.09332779520440        2.17045687168144        1.85778117515333
H           -6.10411479364109        2.61567959707695        1.77867712197413
H           -7.36249242990866        2.02392846441080        2.90653174842104
H           -7.81852462239299        2.83179206341072        1.38138461902295
C          -10.86260615956857       -4.15943870012016        1.37614668472463
H          -10.28985060684954       -4.42405176833865        0.48310096526067
H          -11.84461155262855       -4.62590447947410        1.33499715637265
H          -10.33223007135508       -4.49587382718375        2.27085035196487
N          -18.04587394364022       -0.49366457156480        2.37097823466445
O          -18.41913119063603       -0.35852318762542        3.54224320119866
O          -18.84797426416142       -0.62417386010991        1.43898647026597
C           12.24321426338585        5.85886093794767        2.48783143342015
H           12.07969888111819        4.13267992048189        3.73629125734780
C           12.34066308002846        4.50028055569098        2.75651596364097
C           12.56434712626870        6.33800857808825        1.23496901245904
H           12.47840225081167        7.39170123847095        1.01843476462364
H           11.98827844196467        1.68857154878495        3.70054097523264
H           13.65204505664653        2.31681770436904        3.84196157810684
C           12.97411898571435        1.72290881771276        3.21878490451440
C           12.77668625934934        3.63057088140970        1.77400857521779
H           13.83902580140250       -0.08469002130284        4.03417925696535
O           12.87144942354895        2.26990902505259        1.91903749870699
C           13.00758312334173        5.47415397157326        0.24241636838806
C           13.55032058124901        0.31168830479569        3.05250278050093
C           13.13501550135338        4.12114018656983        0.50132514925822
O           12.67508562165250       -0.57011084247953        2.39190250112834
H           11.03675231728173       -0.51543262838427        3.67585749082564
H           14.43879175790852        0.38305196061552        2.41991086400528
H           13.23739387909377        5.86770850071260       -0.73361498865892
H           -8.40004672770086       -7.60840439440713       -2.38870061074782
H           10.62190154963475       -3.05266892017424        3.04967930591785
C           11.74411826381927       -1.22514083235187        3.22883636171782
C           -8.21449778755658       -6.54833773886808       -2.30111814137460
O           13.60404954024461        3.16718957472463       -0.36036899890997
H           -9.27979654290901       -6.05608108246547       -4.09249841473452
C           -8.71104531163774       -5.67608317639828       -3.25634625660100
C           10.97758914870795       -2.24601819294544        2.39674101013545
C           -7.47910115644486       -6.05462038962129       -1.23524118096420
H           -7.09157583461287       -6.73161207274220       -0.48814789587028
H           14.69847105901660        4.54140787329678       -1.46429060735252
H            9.61008659495267       -2.87279262324262        0.14384697932770
C           14.24749664658932        3.54990842061157       -1.55599868988745
H           12.27530353793362       -1.74267334623734        4.03960422987737
H           11.64859172466928       -2.66677754287541        1.63854208628340
H           13.86281878892185        3.78015009255994       -3.66440572226070
H            8.87835345529590       -3.42412552979213        1.67302014561965
C            9.07626981909345       -2.54688829341605        1.04538898385807
C           -8.48213269768771       -4.31546288553611       -3.14423589356873
C           -7.24239736094692       -4.69620822354206       -1.12517707156621
H           -8.86254680418238       -3.63713510023500       -3.89434339837065
O            9.86820516741249       -1.62314535066665        1.77363042639843
H           15.04125914948995        2.81326952326006       -1.71673758075472
C           13.30166792337737        3.50295249905476       -2.76014272831369
C           -7.74732022891511       -3.81105346164228       -2.07523512792652
H           10.76151059129347        5.46633132350476       -3.34438452482845
O           12.23121628149014        4.39877762725715       -2.54389364069409
H            7.40121582740137       -1.26657952950713        1.48382869395721
H           -6.67144027599610       -4.29931722038560       -0.29802320581939
C            7.74500248748840       -1.90726058608828        0.66444860302055
C           11.44375298199446        4.67899516646094       -3.67191376799712
H           -5.13454340062170       -3.81821941766940       -2.50894713742432
H            7.01880630332013       -2.70222203241465        0.46934694592274
C           -7.49747978417506       -2.36182491993247       -1.92365636647340
H           12.93047941943836        2.47647610409454       -2.87481739733785
C           -5.05455595751571       -2.79028881187502       -2.21390572268797
O            7.92813968398799       -1.12941808648201       -0.50636000597979
H          -10.29230840460636       -2.97649117524565       -1.84458135942152
H           12.07008309409382        5.05562875956444       -4.49512664549775
H          -14.50183670497643        1.51926328480669       -3.24223918076573
C           -9.96498181620898       -1.95810212365024       -1.77149504764865
C           -6.16823773523770       -1.93665410306587       -1.91173308995704
H          -12.07370111855468        1.12955740116015       -3.35088742675976
C           -8.59762281997954       -1.51802007555540       -1.78187844357178
C           10.62199258069819        3.49876274959178       -4.20507506948971
O            9.67573078860699        3.10554826822140       -3.23164883246657
C           -3.93712836113626       -2.03771424668830       -2.07903468422411
H           -2.91822356077920       -2.33727099186117       -2.22429515611544
C          -13.87962778210825        1.76362609241475       -2.39360284635828
H           10.11100898785026        3.83762723887479       -5.11644395418980
C          -10.73088989478060       -0.85122078446725       -1.64118992347079
H            5.28522179879579       -1.30747643798661        0.19066330168483
C          -12.51553304487780        1.54042203268216       -2.45440382644047
C            6.82796358919616       -0.65567481674212       -1.15331125583965
H          -11.79907108487165       -0.79215705745075       -1.57370515798211
N           -5.72556469474578       -0.68305952565019       -1.62834884294305
N           -8.54611078987066       -0.16659022098883       -1.63657717450579
C           -4.36709812459063       -0.72092463596483       -1.70400488722440
C            5.52298281324630       -0.80708908601422       -0.73267223025392
C           -9.83244949894369        0.26807125843820       -1.56789538714290
H           11.27961605587151        2.66117171961975       -4.47500591014233
O            8.41953254158237        0.18203882285553       -2.65574131873238
C            8.56094769975299        2.40225993139700       -3.72884672447417
C          -14.44846450484754        2.29462190142755       -1.24753376691341
C            7.09641887573791        0.04409230654096       -2.35256817456022
Zn          -6.86865968733952        0.94651964293892       -1.25392921138854
C           -1.45058839672666       -0.19329299873142       -2.73920523871736
C           -0.08707700336417       -0.38014026992146       -2.83593176665312
H            0.35714768281724       -0.57083414563680       -3.80182905002703
H          -15.51439637838689        2.45812482073364       -1.19574092372774
H           -2.06452082038859       -0.23558375466080       -3.62599695672867
C          -11.69882812457553        1.85319994439767       -1.37113760169705
H            2.38832700223845       -0.46887662265883       -2.83961087444817
C          -10.24351732179365        1.59297362180855       -1.42113002838637
C           -3.50316466606065        0.33813254293217       -1.42923107957410
C           -2.04689542852006        0.08157384063242       -1.51041205125627
C            8.78717604597832        0.87979821930600       -3.83225071834941
C            0.71811769257323       -0.30151018940257       -1.69992231437930
N            2.10057344662076       -0.42674405938107       -1.87153357341697
H            8.27108868188507        2.79814114427730       -4.71039803151778
C            4.46170545504428       -0.31097665513208       -1.49496367263964
C           -1.24129292096668        0.14026009814685       -0.37840512415116
C            0.12553389724778       -0.05107252874474       -0.46608216664225
H            8.25732801147527        0.47092909774439       -4.69853825326752
H            7.75288314762172        2.60250891101233       -3.02026759970457
C            3.08834205306122       -0.44825871098570       -0.94691818458814
C           -9.37701975991830        2.68042893221850       -1.29833731376931
C           -3.91095410077867        1.64310130841398       -1.14973970348457
C          -13.64340709849913        2.61097383375427       -0.16608938511123
H           -1.70055763842590        0.35059052055315        0.57528512314807
N           -8.01954587504656        2.62125926801177       -1.23889989014072
N           -5.19793955740543        2.08162078966849       -1.11944037643068
H            0.74719578374805        0.02708403975348        0.40939625924823
C            6.04001527266742        0.52895186677646       -3.10499605599161
C          -12.27847451711736        2.39803139528849       -0.22870540529376
O            2.89473986287672       -0.57317207047839        0.26068890525168
C            4.73210406212916        0.35346424265131       -2.68307747458874
H            9.85408411350558        0.67909844424580       -3.95227563373973
C           -9.80877373464415        4.04870485909754       -1.21663007696350
C           -3.01576700149769        2.75223379299093       -0.97109774975847
C           -7.57555551643541        3.90165314699123       -1.10634598603322
C           -5.15132036120308        3.43075276694933       -0.95095349219335
H          -10.82884033355286        4.37572126950465       -1.26006367688547
H            6.21737845951167        1.05899667226462       -4.02569444495497
H          -14.08167716963685        3.02147415790215        0.73132729794534
C           -8.69295105959101        4.80506655227946       -1.09216900010319
H          -11.65859443748169        2.63765339627504        0.62131421527973
C           -6.24642829477345        4.29571109959769       -0.95027615661032
C           -3.78397272647818        3.86065602623536       -0.85115658949376
H           -1.94555451463427        2.69018469412887       -0.96585535833921
H            3.94578819587026        0.78912306486076       -3.27893165170078
H           -8.62701896551445        5.87089140163719       -0.99541939305638
C           -5.97510655823870        5.74401884729577       -0.79550315708575
H           -3.46780750609738        4.87753901457366       -0.72744836810110
H           -6.59347020367837        6.23210903019260       -2.78455557370976
C           -6.21104948113050        6.61962221283039       -1.85117611872708
C           -5.47726477114740        6.24860202420959        0.40191319021725
H           -5.29986628193446        5.57461165024023        1.22708070094514
C           -5.95210959933566        7.97174693738182       -1.71160445252398
C           -5.22551256423482        7.60207312536184        0.54189703106013
H           -6.13674806810510        8.64088025970215       -2.53921032351734
C           -5.46052827443767        8.46682621157182       -0.51455314712622
H           -4.84677018754414        7.98426579585391        1.47832661724865
H           -5.26420635216797        9.52308459513504       -0.40593647048003
H           10.11786403733971       -5.79468933688126       -4.26191917815901
H           10.85418992657044       -5.94726005971418       -2.67331234895374
H           11.80739350180217       -5.36249070650093       -4.04800422915244
H           13.59977088171475       -4.39974461564986        1.54223372148384
H           14.27619328044141       -2.76828475123497        1.61374629438620
H           15.34173186839219       -4.17102423735167        1.67946687003064
H           11.90946782086323        6.53250641432746        3.26162296018395
H            3.75830673894043        2.84108929497531        1.83758313239048
H            3.55111051109657        1.09548011867405        1.53248442334880
H            9.58825449544556        0.01812146932180       -0.80729193811346
