# Supplementary material for: Molecular folding governs switchable singlet oxygen photoproduction in porphyrin-decorated bistable rotaxanes
Source: Commun Chem. 2024 Aug 7;7:171. doi: 10.1038/s42004-024-01247-7 (PMC11306352; doi:10.1038/s42004-024-01247-7)
Supplement: Supplementary file 4 — Supplementary Data 1 [file 42004_2024_1247_MOESM4_ESM.zip › paperstructures/H-1b_2+/closed_conf1.xyz]

273
closed_conf1, charge 2
C           10.66669034660000       -2.63267003120000        3.51884130280000
C           11.65185356850000       -3.58117028990000        3.24923300530000
C           12.51237498770000       -3.46548720750000        2.16794189130000
C           12.36245265150000       -2.36247057960000        1.33057642020000
C           11.39474431280000       -1.40263132490000        1.57207364800000
C           10.55136751160000       -1.54228114270000        2.66933782900000
H            9.79977515860000       -0.79731908920000        2.86121560160000
C            9.75901419690000       -2.82197348700000        4.72658231330000
H           11.74593301290000       -4.42657008280000        3.90837127210000
C           13.59645967880000       -4.48737552390000        1.85922994070000
C            6.16142960410000        2.52028936840000       -1.05964463740000
C            6.35950133720000        0.44133051080000       -2.24533420060000
C            5.59041481780000        1.54447560450000       -1.86798472140000
C            7.66842591910000        0.33067065720000       -1.83466767780000
C            7.48169877860000        2.39732726990000       -0.65681476470000
C            8.25167943740000        1.31305845050000       -1.03978796500000
H            5.90135239320000       -0.30761520270000       -2.87231994950000
H            8.24593482330000       -0.53008781070000       -2.13008747110000
H            7.92294499630000        3.17158179580000       -0.04799294030000
H           13.01133480560000       -2.24133553130000        0.47757811920000
C           11.26848331980000       -0.22264306150000        0.64354794550000
O            4.31630032050000        1.56353010840000       -2.34372309080000
H            5.59438980670000        3.38215930000000       -0.74622232270000
N            9.86365015950000        0.03300102860000        0.28009811870000
H           11.82048201620000       -0.42333028580000       -0.27537168340000
H           11.66918592230000        0.68025337140000        1.11121534420000
C            9.68873973070000        1.18788756760000       -0.62382299550000
H           10.31136262340000        1.03993068310000       -1.50812534610000
H           10.01126798400000        2.09240251500000       -0.10854359620000
H            9.30548731470000        0.21035472910000        1.12801850380000
C            8.74085461540000       -1.68716396960000        4.88252247960000
C           10.62064624530000       -2.86858986840000        5.99731341580000
C            8.98542454820000       -4.14087247710000        4.57932296040000
H            8.35460653020000       -4.11596352720000        3.69305344310000
H            8.35052116280000       -4.30020552300000        5.44838039510000
H            9.65808457810000       -4.98992285470000        4.49671676710000
H            8.11039702840000       -1.88810693160000        5.74643622420000
H            8.09848185270000       -1.60974605660000        4.00919179510000
H            9.24094206720000       -0.73634528640000        5.04994216870000
C           13.34408697010000       -5.08101710220000        0.46466081810000
C           13.63380227860000       -5.63991857070000        2.86722838390000
C           14.96281958870000       -3.78570202120000        1.88622485130000
H           12.69738641080000       -6.19366114160000        2.87055765070000
H           13.84104999740000       -5.27791103410000        3.87190606650000
H           14.42753567490000       -6.33314562990000        2.59566006860000
H           13.36737951950000       -4.31424605770000       -0.30427866240000
H           12.37479273440000       -5.57486334830000        0.43496048580000
H           14.10957250500000       -5.81761083210000        0.23063738420000
C            3.44145194930000        2.58646692360000       -1.90929739750000
C            2.06002191500000        2.33056144080000       -2.50763623090000
H            1.39182506230000        3.10388639590000       -2.12783233130000
C            1.55072458220000        0.93994587140000       -2.11192398300000
H            2.11615161770000        2.42012572410000       -3.59196914850000
C            0.07796924630000        0.83268569980000       -2.12990150070000
C           -0.89570622980000        1.57254744810000       -2.76953987760000
N           -2.07099934870000        1.03479379120000       -2.39510507910000
N           -1.89266613580000        0.04039644900000       -1.57803503700000
N           -0.61145159450000       -0.08522265720000       -1.41455000660000
C           -3.39271312630000        1.47637885470000       -2.73111746770000
H           -0.81408086200000        2.38879461630000       -3.45478332180000
C           -0.07716376450000       -1.11107199930000       -0.57651229610000
H            0.67970592310000       -0.69081898710000        0.08779455030000
H            0.38352212190000       -1.88572210780000       -1.18993050670000
H           -0.89411522290000       -1.53844090260000       -0.00057477400000
H            1.91183225410000        0.69649411340000       -1.11050711160000
H            1.97374110270000        0.19262154480000       -2.78614358620000
H           -3.34649262250000        2.07845230390000       -3.63850591440000
C           -3.99037717980000        2.29700897840000       -1.55927397230000
H           -4.01708496820000        0.59937893800000       -2.90830125680000
H           -3.39963493730000        3.20200307560000       -1.40605374870000
H           -3.94243580440000        1.70147108610000       -0.64536910080000
N           -5.34817672700000        2.68709890780000       -1.82110563890000
C           -5.56051543570000        4.00243190160000       -2.38572063560000
C           -6.38968356380000        1.86033605730000       -1.57501188760000
H           -4.60436993810000        4.43757803820000       -2.66056814710000
H           -6.04179125570000        4.66344259980000       -1.66148745420000
H           -6.17872665680000        3.94437908450000       -3.28210321610000
C           -6.19849749550000        0.53542173920000       -1.10794827080000
C           -7.25165643500000       -0.33596159450000       -0.99209007560000
C           -8.56376435660000        0.06634722480000       -1.31395761970000
C           -8.77376261870000        1.41691603560000       -1.65322747390000
C           -7.72216671180000        2.27730954590000       -1.80098634310000
H           -5.21149165680000        0.15544941330000       -0.90086929410000
H           -7.06815153070000       -1.35279314610000       -0.67351578490000
H           -7.92793461070000        3.29091468410000       -2.09670552510000
H           -9.78440326130000        1.73903107570000       -1.84745947270000
N           -9.66204589540000       -0.73127292160000       -1.32841727710000
N           -9.66664062900000       -1.96786884420000       -1.27257684870000
C           -8.77374891760000       -2.91466087650000       -1.58412420830000
C           -7.95071253170000       -2.81734661240000       -2.76090868290000
C           -7.08482137630000       -3.83277245740000       -3.04394711240000
C           -7.02588551800000       -5.00770807750000       -2.25345436060000
C           -8.00370857970000       -5.19602270200000       -1.22467720100000
C           -8.82419667950000       -4.13839903240000       -0.89487342380000
H           -9.51191874430000       -4.19622595510000       -0.06895398990000
O           -8.08721471660000       -1.67421619160000       -3.48584246940000
H           -6.40917908150000       -3.75615865700000       -3.88141133940000
N           -6.10936847680000       -5.98112618790000       -2.40752075480000
N           -5.10657066920000       -5.92237122950000       -3.14142737900000
C           -4.29462238440000       -4.95097839460000       -3.55078782510000
C           -3.90421664460000       -3.89656503580000       -2.67709091290000
C           -2.95167179700000       -2.99816017400000       -3.04999452100000
C           -2.32625154150000       -3.10975595970000       -4.30626626020000
C           -3.62293172420000       -5.07500759680000       -4.79474424790000
C           -2.67134779260000       -4.17133558130000       -5.16544597740000
H           -3.90379599880000       -5.88412480160000       -5.44961337980000
H           -4.38418966820000       -3.82631048500000       -1.71296536110000
H           -2.67605198740000       -2.18196644440000       -2.39944675560000
H           -2.17273907710000       -4.24543521070000       -6.11969420660000
O           -8.00357219040000       -6.39120401470000       -0.61986195020000
C           -7.44810909780000       -1.59893117740000       -4.74430475580000
H           -7.73750162540000       -2.43503747860000       -5.38612217410000
H           -6.36045324910000       -1.58175459550000       -4.63113498200000
H           -7.78822938740000       -0.66470264990000       -5.18525134640000
C           -8.95812732480000       -6.64897682290000        0.39091873160000
H           -8.80706033700000       -7.68891815580000        0.67157909490000
H           -9.97654792770000       -6.51196991910000        0.01873713680000
H           -8.79051445880000       -6.00912892900000        1.26104230780000
N           -1.37900404720000       -2.17572326220000       -4.69233287010000
O           -1.11285218160000       -1.24107444720000       -3.91557955420000
O           -0.81829136530000       -2.28010505240000       -5.78806941170000
C            7.55219766510000        2.40024818270000       -5.59663875550000
H            8.40303124700000        0.44687770920000       -5.59782472710000
C            8.46047151060000        1.43736647920000       -5.17691195270000
C            7.62002806750000        3.67974201970000       -5.09102741970000
H            6.92127292440000        4.43416674470000       -5.41798423450000
H           10.76134599970000       -0.39585723550000       -5.32893481740000
H            9.46717947600000       -0.92058741760000       -4.21960209430000
C           10.44293879270000       -0.42476936280000       -4.27914547710000
C            9.43322649210000        1.75312857600000       -4.24643855370000
H           12.27735927700000       -0.49245572400000       -3.17542678940000
O           10.36703637330000        0.88569555990000       -3.75331697740000
C            8.59835746220000        4.01408447330000       -4.16339776940000
C           11.47971839340000       -1.18897744840000       -3.44370412180000
C            9.51043673400000        3.06704972310000       -3.73447691940000
O           10.96972649900000       -1.68677382850000       -2.22657695020000
H           10.94438680710000       -3.68710972590000       -2.74701759040000
H           11.90102775450000       -2.00549736940000       -4.04281038530000
H            8.64004141520000        5.02533062380000       -3.79211525120000
H           -7.87116713940000        9.60357033150000        0.18671704430000
H           10.60494533160000       -3.34840228770000       -0.25137769380000
C           10.27561368910000       -2.91270510700000       -2.34607327770000
C           -7.75684474870000        8.54471687440000        0.36406291860000
O           10.53069468230000        3.27943288230000       -2.84914811050000
H           -6.98333634780000        8.79850076640000        2.34424618740000
C           -7.25573088930000        8.09208321710000        1.57393780710000
C            9.77865250920000       -3.34759791160000       -0.97270047010000
C           -8.11955487780000        7.63176319480000       -0.61264598190000
H           -8.51790068180000        7.97814398160000       -1.55477837500000
H           11.92857523440000        4.54756985210000       -2.20449866110000
H            7.64920414740000       -3.89368225790000        0.41105855390000
C           10.86926579760000        4.59623873540000       -2.47093477240000
H            9.41632356430000       -2.81460456160000       -3.02171378720000
H            9.37284165550000       -4.36357011100000       -1.05266179930000
H           10.33461991160000        6.17908066150000       -1.12188676910000
H            8.71992098010000       -2.92255575700000        1.46006982970000
C            8.05270343670000       -2.88896219890000        0.58903692930000
C           -7.10651659550000        6.73558499730000        1.80244404270000
C           -7.97939106350000        6.27482201900000       -0.38174110420000
H           -6.72855749700000        6.38475534190000        2.75175666560000
O            8.76322681550000       -2.45247121620000       -0.55459086340000
H           10.75887769890000        5.29186977820000       -3.31014916500000
C           10.05721697090000        5.12519899500000       -1.27624076740000
C           -7.46342755720000        5.81018364700000        0.82504908900000
H           12.18454077760000        3.73133029810000       -0.02200584490000
O           10.21866937600000        4.39811422830000       -0.08198684540000
H            6.16460409290000       -2.42138832040000        1.50021315890000
H           -8.27934962140000        5.56667208130000       -1.13985438250000
C            6.89436413590000       -1.93090448470000        0.84632691460000
C           11.51539425240000        4.43311232480000        0.48892578940000
H           -4.81094932560000        5.73516745420000        1.14067514020000
H            6.42134401370000       -1.67185185510000       -0.10736218320000
C           -7.30955358170000        4.35845296490000        1.07646484690000
H            8.98915650870000        5.05834083850000       -1.49315922450000
C           -4.83866675800000        4.68018594770000        1.32761689530000
O            7.39909326140000       -0.76278977070000        1.46935552840000
H          -10.03889647560000        5.14377066690000        0.76840302070000
H           11.93260678450000        5.44630358800000        0.42279213450000
H          -14.60189271970000        1.35436843530000        3.36076203210000
C           -9.79779540020000        4.11605268270000        0.95480941880000
C           -6.02370115630000        3.86842255310000        1.31152447660000
H          -12.15143990160000        1.60748116400000        3.38651628730000
C           -8.47154327830000        3.58700181480000        1.11373840240000
C           11.40149787290000        4.03772996700000        1.95834199850000
O           11.13778484910000        2.65055412300000        2.05090526750000
C           -3.80387394880000        3.86004895030000        1.62918666780000
H           -2.77199426590000        4.12069067120000        1.75573333530000
C          -14.00788913270000        0.91831378210000        2.57080421640000
H           12.34383821330000        4.27130905790000        2.47353262490000
C          -10.65330198500000        3.07910188840000        1.10850548450000
H            4.68992378700000       -0.67875827950000        1.13154345420000
C          -12.63167828020000        1.06333481790000        2.58567915520000
C            6.51373415860000        0.20345043960000        1.84442182740000
H          -11.72378151080000        3.08963647890000        1.05335483680000
N           -5.69545769840000        2.57086839380000        1.56313865650000
N           -8.53414406420000        2.25028699340000        1.36115416950000
C           -4.34847252350000        2.53911512110000        1.76767336800000
C            5.14995690000000        0.14742870110000        1.64746561990000
C           -9.85347848160000        1.91601837870000        1.37310209430000
H           10.59547903030000        4.62128657100000        2.41713851080000
O            8.43179438700000        1.32447555750000        2.62075133730000
C           10.55994756960000        2.23998079570000        3.27173937750000
C          -14.62243427200000        0.21720836710000        1.54595121920000
C            7.07524492930000        1.32799320670000        2.49332061600000
Zn          -6.98519859990000        0.99581319370000        1.65356422130000
C           -1.30295332110000        1.93259220350000        1.19854793830000
C            0.06755530120000        1.98095174640000        1.35827841140000
H            0.70381671790000        2.26719168100000        0.53697563820000
H          -15.69674307910000        0.10721030690000        1.53473525650000
H           -1.74091719180000        2.19056309810000        0.24880792050000
C          -11.85523622740000        0.50003971940000        1.57776927820000
H            2.40581404060000        1.90485096360000        3.63427627630000
C          -10.38143726450000        0.64615975900000        1.59737901920000
C           -3.59205426330000        1.40113073750000        2.05071155910000
C           -2.13168185620000        1.55105061670000        2.24820933810000
C            9.03715576310000        2.41836961380000        3.29419633230000
C            0.63716949030000        1.65828702960000        2.58482783550000
N            2.03696071880000        1.65166999080000        2.72947837970000
H           10.99813868300000        2.79389965210000        4.10966184830000
C            4.31526529860000        1.16258309250000        2.12083410070000
C           -1.55560656860000        1.27574672320000        3.48620324320000
C           -0.18611080430000        1.33775264780000        3.65958403550000
H            8.68775164080000        2.45481627950000        4.33237041400000
H           10.80537818320000        1.18214985830000        3.38421574760000
C            2.86605120400000        1.04433483050000        1.84244972460000
C           -9.62277410110000       -0.49790455130000        1.83741577390000
C           -4.10924674400000        0.10836023210000        2.14837102380000
C          -13.85430526840000       -0.34057520990000        0.53660819270000
H           -2.19016750840000        1.00641929140000        4.31689304410000
N           -8.26544331860000       -0.55673329410000        1.88765642630000
N           -5.41953111820000       -0.23896241820000        2.01964304200000
H            0.24553108300000        1.11757665570000        4.62443906220000
C            6.23940980210000        2.33593916840000        2.94664092260000
C          -12.47721509420000       -0.20483583920000        0.55183164740000
O            2.44508242490000        0.43874224670000        0.86296068050000
C            4.86737802920000        2.25455409840000        2.77152728770000
H            8.77464253500000        3.35432839230000        2.78811883090000
C          -10.17685507550000       -1.80512887370000        2.05448488410000
C           -3.31218548900000       -1.06757791510000        2.35628856610000
C           -7.93726586640000       -1.85996895020000        2.10036357850000
C           -5.48164108580000       -1.59183160580000        2.15720719310000
H          -11.22383343560000       -2.03272665060000        2.08186827280000
H            6.64222164520000        3.20122411340000        3.44503959260000
H          -14.33003362380000       -0.88484821690000       -0.26583402730000
C           -9.13114793960000       -2.65106925180000        2.20503736970000
H          -11.87295325800000       -0.63101794970000       -0.23464002300000
C           -6.64124615470000       -2.36734720150000        2.17528213980000
C           -4.16214321310000       -2.12148408390000        2.36098379020000
H           -2.24828697680000       -1.08032020810000        2.48482350980000
H            4.24922075060000        3.06845778470000        3.11622826590000
H           -9.15706771660000       -3.70680578950000        2.39096104420000
C           -6.46782542230000       -3.83408365340000        2.28488545650000
H           -3.93153676060000       -3.15860545610000        2.50441352430000
H           -7.31135189630000       -3.99383753260000        4.24563693580000
C           -6.86486654320000       -4.53104661850000        3.42125429480000
C           -5.88213993870000       -4.53344840310000        1.23365064560000
H           -5.58297203650000       -3.99198107120000        0.34742997350000
C           -6.67377096380000       -5.89994263480000        3.50158034070000
C           -5.69668399620000       -5.90155357400000        1.31087022590000
H           -6.98171400820000       -6.43144221390000        4.38997314440000
C           -6.09076083480000       -6.58704047960000        2.44865315670000
H           -5.25834260400000       -6.43375417200000        0.48043906880000
H           -5.94664294810000       -7.65464918270000        2.51347971940000
H            9.98778547160000       -2.96327872130000        6.87739698480000
H           11.20808149940000       -1.95754735860000        6.09271511880000
H           11.30424093920000       -3.71297683770000        5.98489186170000
H           15.75592177940000       -4.50508012560000        1.69345359250000
H           15.13791493670000       -3.33812447130000        2.86261148900000
H           15.02592862010000       -3.00373493560000        1.13492728960000
H            6.80023747960000        2.13840584720000       -6.32458774490000
H            3.38224596860000        2.57287219800000       -0.81204982550000
H            3.81131484870000        3.56872326210000       -2.23200406350000
H            9.47411045440000       -0.81999613070000       -0.17089517220000
