# Supplementary material for: Molecular folding governs switchable singlet oxygen photoproduction in porphyrin-decorated bistable rotaxanes
Source: Commun Chem. 2024 Aug 7;7:171. doi: 10.1038/s42004-024-01247-7 (PMC11306352; doi:10.1038/s42004-024-01247-7)
Supplement: Supplementary file 4 — Supplementary Data 1 [file 42004_2024_1247_MOESM4_ESM.zip › paperstructures/H-1b_2+/open_conf15.xyz]

273
open_conf15, charge 2
C           11.34905252554723       -0.30938965094961        2.98811867232746
C           11.31588883081350        0.83082133030851        3.78985985918321
C           10.18156288797956        1.21571489670128        4.49044017609230
C            9.04548700079764        0.41970738967953        4.37759282140085
C            9.05184898116591       -0.72214247195291        3.59501214259726
C           10.19908181558344       -1.07942990646939        2.89897249972940
H           10.18172706087533       -1.97420124308319        2.30066232555459
C           12.63489763407035       -0.66371982786776        2.25543597393615
H           12.20894608580255        1.42611463067675        3.86885192777784
C           10.12917793001717        2.45940046257271        5.36533410741068
C            3.69157270585243       -0.97376986032962       -0.88912710969367
C            3.00641369667844        0.48303712001901        0.89471923486811
C            2.87234134812404        0.05021187166760       -0.42623117099111
C            3.91776972816042       -0.11947605895201        1.73180733931763
C            4.62425156436203       -1.55063151186653       -0.04131850025715
C            4.74516148461482       -1.14131904398108        1.27750844466739
H            2.36854757479312        1.28057893443150        1.24220195701487
H            3.96890826638574        0.19488479702548        2.75939156103824
H            5.24758786372776       -2.35013635600647       -0.41174618382867
H            8.14388850724823        0.68432978667401        4.90224931996626
C            7.80795386192103       -1.55988003666696        3.48076900382223
O            1.91208030250556        0.68881653973368       -1.15241404059742
H            3.61395828144487       -1.33740211492429       -1.90123860281717
N            6.78594882029233       -0.87479349067861        2.65217261587298
H            7.37118914795688       -1.74070488490345        4.46483113576253
H            8.04745786456741       -2.51318280194434        3.00708053417885
C            5.71591149735978       -1.80320486159233        2.21228710699435
H            5.19210942338527       -2.17232755710930        3.09779075634019
H            6.17434615514652       -2.66368287213658        1.71916692291486
H            7.25072476772876       -0.44441323967909        1.82766587632063
C           13.02922402942059        0.49821532549041        1.33125340779105
C           12.49731285343909       -1.92507419337500        1.39677593754931
C           13.74527494539801       -0.90744522937467        3.28817138735628
H           14.67118436217599       -1.18309955784363        2.78751987622766
H           13.46622805005738       -1.71582345565670        3.96138740664382
H           13.93727582003411       -0.01937812974608        3.88402498230165
H           13.93897356771745        0.25087312642196        0.78838983054037
H           13.21191175982709        1.41066235929490        1.89142672444174
H           12.23930055165805        0.69097424431666        0.60803804646446
C            9.05339960708947        3.40750122822717        4.81479526763539
C           11.45845608780680        3.21855383425261        5.40697282157997
C            9.77535210781568        2.04359608102544        6.80109564848250
H           11.74861584296843        3.56585685316173        4.41771519846755
H           12.25354119281689        2.59894995249597        5.81595896805883
H           11.35761828008175        4.09221002324914        6.04818081364103
H            8.08846474546404        2.91548500570092        4.74327281896860
H            9.33703779393747        3.75380821557460        3.82317764678955
H            8.95348771473826        4.27527633833460        5.46343560394966
C            1.42138835548669        0.11684381180316       -2.35047290507191
C            2.17956198056879        0.59411874529094       -3.59404172084990
H            2.28998278723809        1.67761218550559       -3.53014092960512
C            1.44271201442781        0.19232567005843       -4.88460571151922
H            3.17823565666444        0.15919569486336       -3.61111805636938
C            0.24405898141274        1.03297576248527       -5.11854808258827
C           -1.06327410982826        0.90760232048845       -4.69299732850597
N           -1.71200314532254        1.98745600420362       -5.17098928550970
N           -0.91136260549140        2.74997171401345       -5.84996634504580
N            0.26186921750101        2.19227153582652       -5.82158500109894
C           -3.09623036712608        2.33429122999789       -5.01422984732458
H           -1.53790428892782        0.14277206886857       -4.11644895841207
C            1.37221252980248        2.81026635325100       -6.48255797814403
H            2.17951678283570        2.99501667863792       -5.77512422241662
H            1.02978440258183        3.75438435467657       -6.90107935135520
H            1.74002343683163        2.17109210512909       -7.28562450383083
H            1.13828117485297       -0.85159108170507       -4.80916899682708
H            2.12482078527997        0.29255910959027       -5.72797675827538
H           -3.38205381618336        2.17076913190218       -3.97382076398715
C           -4.00719805647785        1.50001457991253       -5.94236373254778
H           -3.19746941911274        3.39001992471652       -5.26764148178774
H           -3.69235939768674        1.61922618232534       -6.97736144861855
H           -5.01688816202892        1.90919380023288       -5.86111775730852
N           -4.03279625395875        0.10997201445822       -5.56750075169027
C           -4.92465028817797       -0.22938371794735       -4.47559960904237
C           -3.35653049121827       -0.86427009484432       -6.23478091078820
H           -5.75762981467816       -0.84370542665472       -4.82448718537787
H           -5.33614059687164        0.68066458704446       -4.04847314047310
H           -4.39767453623285       -0.76998289122612       -3.68839865507150
C           -2.45372277302216       -0.58263177583771       -7.28420209442146
C           -1.79450950271854       -1.58181469314138       -7.95105723180853
C           -1.95646360486300       -2.92700450265882       -7.57672383245307
C           -2.80848767586109       -3.21256955682308       -6.49557123223972
C           -3.50520649615073       -2.21913070130100       -5.86274501738920
H           -2.27273607980591        0.42992712879820       -7.60595513955181
H           -1.11312648032090       -1.33217956836379       -8.75180421192493
H           -4.18110497350905       -2.49582354447128       -5.07305160229278
H           -2.93028548136297       -4.24340365097697       -6.20441678413201
N           -1.29985082637847       -3.99413131095092       -8.11412208156166
N           -0.67437794067249       -4.01455779721084       -9.17611295686971
C           -0.72456368326780       -3.29956187763993      -10.31325808854246
C           -1.97492244465802       -2.97271180287565      -10.93617713706281
C           -1.96958001062195       -2.45364925779856      -12.20220686481380
C           -0.76975517882197       -2.21861888384292      -12.90708158980124
C            0.47776926680666       -2.57196137306822      -12.30038493443345
C            0.46823448962629       -3.11542947141903      -11.03425993803131
H            1.38295104861179       -3.39794823350891      -10.54007030664805
O           -3.08685133658214       -3.22181739547789      -10.18828857993924
H           -2.88103949114387       -2.17471871567956      -12.70393416611402
N           -0.91581643341425       -1.73857232880050      -14.15711390320470
N            0.06591283218807       -1.31245203726322      -14.81450376124838
C            0.21115294677909       -1.12447493222184      -16.11840347824237
C           -0.04582295750124       -2.16894297753596      -17.04691094711309
C            0.30065797134291       -2.03190765164111      -18.35971568522667
C            0.91450567975743       -0.85190184035210      -18.80954056456302
C            0.84616821710602        0.05399953241131      -16.58635924424282
C            1.17918931414588        0.18898246153883      -17.90209892391212
H            1.03891109667472        0.84900370558588      -15.88443779455102
H           -0.51328903979686       -3.07274847000463      -16.68747836459627
H            0.09462643935813       -2.81177084522294      -19.07703502107576
H            1.65020870776999        1.08595504726515      -18.27374088751670
O            1.58028639939942       -2.34795051474576      -13.03840810470405
C           -4.34888659220677       -3.15171771487013      -10.82314259639446
H           -4.38090622466722       -3.78853418021441      -11.71039446561132
H           -4.59325727895060       -2.12277662220380      -11.10035219567272
H           -5.06391531360146       -3.51345676785306      -10.08722925571576
C            2.83649333195661       -2.78252840845601      -12.55061780652612
H            3.54796306492684       -2.54753997884744      -13.33947255046368
H            2.83695963051745       -3.85938258204354      -12.36397179741912
H            3.10906541902458       -2.24552385075119      -11.63852842527247
N            1.25400369303136       -0.71023585172461      -20.15486168360297
O            1.03213228547148       -1.64678060517399      -20.92939149717481
O            1.76827257207801        0.34728548534095      -20.53310528054018
C            5.18318449683339       -7.94924866723357       -0.33524572234767
H            4.53628290203453       -7.59748371112135        1.65902585235188
C            5.12877210769832       -7.21777714740541        0.84344881989608
C            5.93396968857089       -7.49241810450047       -1.39618418035737
H            5.98890911691930       -8.05810598324124       -2.31305588434948
H            5.60597283147606       -6.75664767883676        3.48172316042375
H            4.11562936271046       -5.84642006248590        3.08341592889691
C            5.19711152731354       -5.76554756822299        3.24807114535942
C            5.82089612240633       -6.02410077112676        0.97001549000856
H            6.45912966177761       -4.42315171256340        4.35788959399908
O            5.83386881017609       -5.24547827848466        2.09612857982750
C            6.62918299935963       -6.29553429451016       -1.28901484859026
C            5.44619146894170       -4.83429763975640        4.43438275441139
C            6.58076741573174       -5.55255148306855       -0.12154131430310
O            4.48465395894889       -3.79314507676386        4.44062357677723
H            3.76186829825814       -4.22775453382740        6.33340569241189
H            5.36417521702611       -5.42232366525188        5.35549822328733
H            7.21408447582183       -5.96016953108957       -2.12925572602669
H           -7.73191272802922        5.99972462885647       13.81857022618429
H            6.04889960908825       -3.15218115577518        6.55072207676977
C            4.06028978186689       -3.36954349759987        5.71584935140232
C           -7.74250198407903        5.46165579457954       12.88241405776260
O            7.22299102453275       -4.35476315123089        0.06452780085431
H           -7.77572144237091        3.53170092039182       13.80965330583018
C           -7.76808969487008        4.07644957182656       12.87699930490479
C            5.12699646287847       -2.57014712408357        6.48240913451631
C           -7.73191929655889        6.15396096320782       11.68248728243192
H           -7.71498856766885        7.23385320310547       11.68129260910550
H            8.81640593305980       -4.55464407384162       -1.24910644153325
H            3.78284011538838       -0.37676558747228        5.21951154291718
C            8.00232753940474       -3.86146262199804       -1.00933853191577
H            3.18038122400571       -2.74934653703386        5.53110281164115
H            4.75721319841465       -2.37628800863778        7.49830294020212
H            7.84405777519046       -2.01507944492844        0.07018228224246
H            4.10555592931242       -0.32516431319012        6.97476069849321
C            4.57029768847701       -0.30078769167806        5.98079568026384
C           -7.78836959098602        3.38614627594148       11.67782004510467
C           -7.74413428785987        5.46547018779734       10.48195163990849
H           -7.81084054163970        2.30600845074266       11.67138973928604
O            5.49366035184893       -1.36556637909521        5.84965103418760
H            7.38359798734140       -3.72576045410355       -1.90582812250098
C            8.55154241088475       -2.49107169992100       -0.61645544395546
C           -7.77496849224072        4.07486288902199       10.46894865484872
H            9.94279404337297       -0.30838838036366       -0.99030331042873
O            8.67756109231498       -1.73019044786999       -1.80237042010866
H            6.30111196918675        0.89355949672735        6.35215336641848
H           -7.74115958987592        6.00382539258118        9.54531876771828
C            5.34701796591652        1.01142415903291        5.82956615411535
C            9.02095796719292       -0.38102342998274       -1.58519846267563
H           -5.30932210002615        4.63783123868912        9.64236481055168
H            4.80118759550357        1.83961081057555        6.28643328064846
C           -7.79862218739012        3.33329127050606        9.18527194804538
H            9.52483356171161       -2.57896507222926       -0.11644843066381
C           -5.43764545390522        4.04087769094339        8.76100324707130
O            5.67352260477178        1.30288064694619        4.48306400967136
H          -10.27183168872997        3.18983886160042       10.59121053841925
H            9.20513395136630        0.02202850719125       -2.58218006973805
H          -14.62909836277628       -2.14555765660746        7.57407803767418
C          -10.17383507659221        2.70028697544392        9.64236610735365
C           -6.64225094766566        3.34405466763043        8.40727189471405
H          -12.24825155839229       -1.61767461882653        7.22128647257086
C           -8.98076365407115        2.67933315013101        8.84337703148620
C            7.90541635420493        0.41414475587068       -0.87925933076101
O            8.11464681993340        0.47362731700056        0.52625801793671
C           -4.53840509754212        3.79251953325608        7.77998163346186
H           -3.53550329558808        4.16166552147813        7.69622776153403
C          -14.32439052287174       -1.12348362349163        7.40362477506889
H            7.85174351213108        1.42056468713555       -1.29868947424550
C          -11.11244664948036        2.00037979513056        8.96314203626859
H            3.11855284696508        2.07005201211556        4.90004506912974
C          -12.98719931790230       -0.82973595813938        7.20244810173324
C            4.92520158774210        2.22802425406709        3.79506807423089
H          -12.12373124520156        1.79497093480006        9.25415430412294
N           -6.46438761266797        2.68347021477882        7.22906528483677
N           -9.20265684722589        1.97349416846119        7.69978872704139
C           -5.18449039924714        2.92920967144506        6.83208530188272
C            3.62056860049587        2.57223470160920        4.08848437125844
C          -10.49872097990246        1.55733412799650        7.74252203714332
H            6.94825131681065       -0.08817444078300       -1.04802151757497
O            6.80081875535779        2.27116894515192        2.40893028683047
C            8.62808741209703        1.69804150764166        1.01746141639182
C          -15.26988252652269       -0.11114661466916        7.38596008116548
C            5.57657230537131        2.78942827110557        2.67421907624317
Zn          -7.85996401339934        1.59410526575690        6.23801157519495
C           -2.79567468449755        3.49121246116641        4.29495596766362
C           -1.47015020027362        3.75365784751889        4.00827455934255
H           -1.20752487210917        4.30371320941375        3.12079643419059
H          -16.31347074593810       -0.34184555019613        7.53992250402936
H           -3.56574562602753        3.84981865566001        3.62881277797764
C          -12.57896050942175        0.48289631906155        6.98711241282884
H            1.49988685122723        3.12538781510044        5.32962812075096
C          -11.14893742995946        0.80176296825763        6.76798060039960
C           -4.57709429345846        2.43023399233991        5.68075429991954
C           -3.16061543217203        2.77371168505335        5.43046334032090
C            7.50527387485556        2.71005675634026        1.26214373242366
C           -0.46904979899543        3.28777400352753        4.85629276521375
N            0.89500339711808        3.42317779225705        4.57779535212446
H            9.36333170022678        2.11840164599933        0.32628217936913
C            2.94355475593814        3.50429908361603        3.29619552214930
C           -2.15817916077533        2.35645010119100        6.30246502714090
C           -0.83084788942461        2.60731240378872        6.01962973628999
H            7.92537524533182        3.70838798436096        1.42752416636904
H            9.11579215371473        1.46820541340578        1.96604391940147
C            1.48535436573750        3.78910393394012        3.40843664431085
C          -10.55045286722878        0.32613796890340        5.60175260196517
C           -5.20767321129097        1.61046187598198        4.74247672048190
C          -14.87131248397453        1.19825299207414        7.17104943423460
H           -2.42568712928366        1.80848171946073        7.19350842702505
N           -9.25634161480937        0.52685191803994        5.22722187663022
N           -6.50319935489886        1.19022567639516        4.78779166715546
H           -0.06841181448655        2.25741636686142        6.70044283010906
C            4.92560301041853        3.76697000686587        1.93921377392814
C          -13.53403151729024        1.49531028905975        6.97601659421057
O            0.87909669279232        4.27265761575614        2.46249356355967
C            3.62246659572612        4.11215634373148        2.24734781219999
H            6.83520080109106        2.73786883998378        0.39533979639084
C          -11.22849441717315       -0.45746342838325        4.60741434748239
C           -4.56310715735406        1.06829245073010        3.57993260415885
C           -9.08977511291095       -0.11442531833775        4.03650032604316
C           -6.70334909536111        0.41488160139328        3.68451977296248
H          -12.25958606844984       -0.74766156036691        4.65006775980021
H            5.41836375695547        4.26163258273352        1.11928817923760
H          -15.60454759505951        1.99126778045655        7.15610368936509
C          -10.32108590030525       -0.73904725602728        3.64328541321836
H          -13.22214687069014        2.51567767709921        6.80558351007703
C           -7.90222984357810       -0.19124735647300        3.31161125925369
C           -5.49202976346339        0.33708693672243        2.92009668526990
H           -3.53717448726445        1.22620480669850        3.31405430294310
H            3.09961818406799        4.84582748860312        1.65423129516984
H          -10.46548918366052       -1.31584439240570        2.75110269413237
C           -7.91347746626496       -0.97455064323778        2.05319315919189
H           -5.37959286588983       -0.20729057304338        2.00387387724412
H           -6.64739801709669       -2.51876080740803        2.81804143396795
C           -7.20109325030214       -2.16654407518478        1.95998957818547
C           -8.63557108407427       -0.52968653297732        0.95008492927768
H           -9.18747234066339        0.39642637258639        1.01918834449718
C           -7.21573066257724       -2.90143806048118        0.78742479947854
C           -8.64382407127962       -1.26328220080036       -0.22352618463628
H           -6.66749299929190       -3.83025470990935        0.73046899028970
C           -7.93608620359463       -2.45144803690852       -0.30713604957892
H           -9.21029676764834       -0.90860670876708       -1.07198577520943
H           -7.95206986074768       -3.02922057356802       -1.21909258315389
H           11.74117230110096       -1.79327406541614        0.62594022793879
H           12.24922458148336       -2.79147930744772        2.00512229536143
H           13.44414192749556       -2.12916638032270        0.90088340837227
H            9.75741131537143        2.91672787122055        7.45004323257990
H           10.51852091920390        1.34817036882170        7.18630013720140
H            8.80207998361937        1.56467275182281        6.84946710385477
H            4.63767223837220       -8.87701704397431       -0.40925422381871
H            1.42436470264666       -0.97690794694609       -2.28698742407546
H            0.38440141323065        0.46161080046501       -2.40080745572827
H            6.39137364594682       -0.09403760588383        3.20197913963213
