# Supplementary material for: Molecular folding governs switchable singlet oxygen photoproduction in porphyrin-decorated bistable rotaxanes
Source: Commun Chem. 2024 Aug 7;7:171. doi: 10.1038/s42004-024-01247-7 (PMC11306352; doi:10.1038/s42004-024-01247-7)
Supplement: Supplementary file 4 — Supplementary Data 1 [file 42004_2024_1247_MOESM4_ESM.zip › paperstructures/H-1b_2+/open_conf12.xyz]

273
open_conf12, charge 2
C            1.77203271261891       -2.31968413106979       -2.66139016437521
C            1.71538391330883       -3.71296772891054       -2.68691600720541
C            0.95457449270872       -4.44542772334304       -1.78658579968383
C            0.24780753678290       -3.74632939801964       -0.81246170705235
C            0.28138816255802       -2.36329473668321       -0.76479921609506
C            1.04134525298604       -1.65475185204134       -1.68751372511771
H            1.02901550824976       -0.57938040358150       -1.64156256400221
C            2.60842363923794       -1.59279962885950       -3.70605812340680
H            2.27101896622677       -4.23218985562339       -3.44866318522413
C            0.82524612050741       -5.96051620749047       -1.85562254890187
C            1.95679831286768       -0.72092791823952        5.36250562880681
C           -0.24748919489492       -0.66636362645275        6.30242319669018
C            1.13653329476493       -0.66336699340087        6.48174520592673
C           -0.78591611559702       -0.71143667510239        5.03413848136155
C            1.40637603225236       -0.76201644957076        4.09182159072815
C            0.03197819984724       -0.75467939819045        3.90805932352872
H           -0.88221548746824       -0.62512371491560        7.17339584758641
H           -1.85949427094960       -0.70064659848725        4.91974070605613
H            2.08884424775569       -0.80661104745895        3.25958286082954
H           -0.35990592293931       -4.26921109057268       -0.09219373176130
C           -0.53177163438591       -1.63128993580818        0.26485386629665
O            1.56342104177793       -0.59620547801258        7.77938730589927
H            3.03093706855400       -0.73080519031525        5.44925737877781
N            0.20657397997166       -1.48248528103828        1.53801734086335
H           -1.44831484725837       -2.18481146341294        0.47257705337045
H           -0.78393145913987       -0.63224537294118       -0.09205978198742
C           -0.59443973865317       -0.75882122716413        2.53856554364565
H           -1.58120001833560       -1.22316958151973        2.58570861441942
H           -0.73704310148050        0.26634012124016        2.18296688010349
H            1.07596746826163       -0.95584731630809        1.34671019956741
C            4.07724768848948       -2.02059174685693       -3.56542947803319
C            2.53665283410069       -0.06865810383782       -3.56417141319321
C            2.09644008085570       -1.96053425027596       -5.10656671569204
H            2.66713438468242       -1.43041811336607       -5.86628700303100
H            1.04934643882084       -1.68446171972481       -5.21189594008869
H            2.18990878290980       -3.02531219840273       -5.30110117651783
H            4.45409986279385       -1.77615300923645       -2.57417952076628
H            4.68935996506051       -1.50384610644127       -4.30140916412800
H            4.19556810454124       -3.08905158891656       -3.72223734557528
C           -0.65060837097931       -6.30819185293374       -2.10656628164858
C            1.27747696159744       -6.57871767297077       -0.52602042985488
C            1.65912487749840       -6.58377835313211       -2.97899021237340
H            2.32806560650240       -6.36304566006868       -0.34471869379345
H            1.15559151908659       -7.65928818144488       -0.55656733032542
H            0.70134175075863       -6.19640064023108        0.31134529703768
H           -0.99441885839878       -5.85297865296798       -3.03342942102326
H           -1.28138283855785       -5.95618879407944       -1.29526173096456
H           -0.77232396064096       -7.38606713095278       -2.19123356110501
C            2.94198219304031       -0.43565720942369        8.05520428397903
C            3.70316296186416       -1.76575800616595        8.08263250343036
H            3.57172339826360       -2.27695461116566        7.12969407190941
C            3.18455793127623       -2.69741552224458        9.19103742241027
H            4.76347735072128       -1.55238804794601        8.21148047913552
C            3.46553704779327       -2.17700262107250       10.54904576801387
C            2.64125571349037       -1.54590990149343       11.45917422934463
N            3.41203055494048       -1.27643349290373       12.53177530502618
N            4.63053011804174       -1.68441267022491       12.34337680181397
N            4.67409434142520       -2.22712130788190       11.16215837601098
C            3.05083280916089       -0.59610577301923       13.73907070204587
H            1.60132536858932       -1.30365278021086       11.39601599185400
C            5.89537077652624       -2.80011586183028       10.68191652835313
H            5.71428740734992       -3.80257991355870       10.29614069656323
H            6.59511952056727       -2.84471493916057       11.51386264234773
H            6.32258315870496       -2.18537625814388        9.88952740341344
H            3.64494006636584       -3.67913721837564        9.07230554078988
H            2.10573726021641       -2.80061889649803        9.07406378947669
H            2.14080858639119       -1.03773231648102       14.14882176616034
C            2.83163025658537        0.92082955031305       13.49054172200293
H            3.87097737202244       -0.72824542479513       14.44671956088181
H            1.92110916107363        1.07393744476894       12.90777299643972
H            3.66910367344020        1.32550765263037       12.92075992601743
N            2.70438750484413        1.62899402914747       14.73139396781769
C            1.38025394401066        1.70009746310628       15.31365467219638
C            3.78407483972413        2.13412368664579       15.39414104328254
H            1.03482805348091        2.73468144164205       15.37510237840169
H            1.36713022106335        1.26647831521827       16.31519764945106
H            0.68117301125852        1.14782665620509       14.69234962357675
C            5.10477007526651        1.94635767844987       14.93524896872049
C            6.17056955053764        2.51326982183738       15.58408180896401
C            5.98862089881071        3.28428046060300       16.74387374153516
C            4.67777269874639        3.43809417398040       17.23374175469184
C            3.61161592280179        2.88582540391755       16.57629485443209
H            5.31450982175020        1.35048382929198       14.06361753417262
H            7.17557704608773        2.37489377394207       15.21772472490242
H            2.62658350367752        3.05042741055405       16.97788784021048
H            4.52799198307588        4.01627524703307       18.13255425390781
N            7.11081450528610        3.82334773331291       17.29657575366166
N            6.96838286610650        4.59390134394250       18.30690203671276
C            8.06048232806797        5.03350931164026       18.98011292246609
C            7.99240342305313        6.21575874959738       19.76653396511223
C            9.10495006544145        6.57564369533441       20.50388546822536
C           10.30489948091808        5.85376944464824       20.47934899430217
C           10.35820073293448        4.64183271324692       19.72565315953282
C            9.24272057742041        4.26449286168967       19.01625798440628
H            9.23570768844439        3.36065290775620       18.42792380457730
O            6.95754394112508        7.08587148965537       19.82864971766911
H            9.06529692471897        7.47777359039019       21.09205232997173
N           11.28302994311061        6.33109312937349       21.29907440201476
N           12.49745400691045        6.13311459077742       21.22454847995268
C           13.30555286382763        5.80515040668827       20.19637556069821
C           13.18278757931167        6.44626121396945       18.94290909146670
C           14.12560188872473        6.25091055234960       17.96947689458476
C           15.21671859839709        5.40854732036429       18.21365118531244
C           14.43249733876953        4.99301445640574       20.44218874489685
C           15.36386578194912        4.78572417693857       19.46145577388245
H           14.52476563812789        4.51697301132081       21.40471592933635
H           12.34065245716519        7.10024184011722       18.77103762401046
H           14.03505329750904        6.71932048139312       17.00139444173209
H           16.21990336881199        4.14960420464756       19.62548903671490
O           11.50383702722291        3.91858824289103       19.80177842970746
C            5.67628928588555        6.72909526282595       19.35154557620193
H            5.28541367248386        5.86444827088104       19.89253825600132
H            5.69896486944725        6.50756238484954       18.28131505785947
H            5.05117017892719        7.60057379293089       19.54128787371031
C           11.54079857600880        2.63256421971111       19.21359834984846
H           10.75359128124490        1.99158524473423       19.61817372522504
H           12.51667967136810        2.22744214219500       19.47333886870777
H           11.44994079473620        2.69685360129203       18.12622040642752
N           16.16467320823569        5.18195537224840       17.19992610328972
O           16.02088953970855        5.75052358714398       16.11904564492125
O           17.10332176526794        4.42173734967985       17.42741987759516
C            1.70909505835369       -7.21449057494726        3.69713777424831
H           -0.26858023083735       -6.53385132529495        4.08736531647598
C            0.68004944581815       -6.28348067141397        3.64094623550615
C            2.93108742032168       -6.93057835209079        3.12638412953675
H            3.73496151511440       -7.64869802695930        3.17110498393883
H           -1.74650445806674       -3.23671495564525        3.58408824595800
H           -1.36465374174396       -4.78564280157503        4.36125185551826
C           -1.36127253721295       -4.24277655306324        3.41248015406076
C            0.87057302998002       -5.06654015599111        3.01200744557296
H           -3.25061432265928       -5.12207842680677        2.88260024031291
O           -0.04914864534998       -4.05140151935588        2.92897031310865
C            3.13244079435077       -5.71924969661799        2.47815380425441
C           -2.27571414306889       -4.95148272706145        2.40792600266567
C            2.11310678244229       -4.78701107476738        2.40178281067993
O           -2.41645469436638       -4.12244219459833        1.27075384541158
H           -4.46811263774872       -4.20446602644053        1.08424554591979
H           -1.85696651464114       -5.92526053257037        2.11392428466754
H            4.09367886809986       -5.52250778546078        2.03147176423915
H            0.86942605289451       -3.32452369605809      -16.75913655009738
H           -4.41182387563036       -3.76023706262937       -1.37416039106513
C           -3.56110900078300       -4.39332444813384        0.49316956214530
C           -0.08992572212979       -2.95477692788960      -16.42899009971833
O            2.17439388054202       -3.58192176888131        1.75599507063965
H            0.59372611470077       -0.94082188384903      -16.18067687930725
C           -0.24480319374068       -1.61717375848668      -16.10300528090663
C           -3.55965630059000       -3.48805530087052       -0.73498483772627
C           -1.17130258327685       -3.81529876922607      -16.33328894551479
H           -1.05684083113109       -4.85918986157735      -16.58615812403022
H            3.65605436258659       -4.16785949018188        0.42590886049105
H           -2.88532522104986       -1.37076290704070       -2.05956942908014
C            3.28298617515431       -3.27514267107539        0.93680625941353
H           -3.56910753841090       -5.44193435771769        0.16268204353524
H           -2.63112333394857       -3.63064066834616       -1.30633071830745
H            4.67294154955333       -3.24003736529430        2.58709649186328
H           -4.66666433921743       -1.35248779680454       -1.93017195881177
C           -3.72912796887517       -1.21561701165967       -1.37178670332638
C           -1.47321552648742       -1.14222854990131      -15.67847723609033
C           -2.40251569685323       -3.34110793727177      -15.91583060439336
H           -1.59701934816576       -0.09855203504395      -15.42816451499572
O           -3.66429476363836       -2.14611076478186       -0.31134764196702
H            2.88769713204842       -2.59449769979353        0.18125699451963
C            4.43417148272231       -2.61857521266009        1.71842987577446
C           -2.56467600112919       -2.00011281859326      -15.58161167856710
H            4.52054328353377        0.60260826254663        2.22426856993967
O            4.11415625622925       -1.34736175335892        2.24471815870658
H           -3.93163914996402        0.11322410979289        0.28890806295684
H           -3.24664914629909       -4.01100080441282      -15.83939419759885
C           -3.66153781772572        0.19456551290712       -0.76613584406323
C            4.50672513746193       -0.21655986015284        1.49960774661967
H           -1.91725931663753       -1.44664099998252      -13.06659171921996
H           -4.36442042521858        0.87064288806085       -1.25996890766792
C           -3.88088995834137       -1.49326866438200      -15.12737337523602
H            5.31761151238031       -2.56084191866390        1.07148156313110
C           -2.90755959938268       -1.09185647606402      -12.85922472739150
O           -2.35637885444241        0.73662849829580       -0.76685323227804
H           -3.89591613244133       -2.27149222286067      -17.87004289176189
H            5.51793093865173       -0.34671997216399        1.09247080255004
H           -8.55675190758720        0.10160790589127      -21.70658598678116
C           -4.79471920756105       -1.89764720770362      -17.42078809169189
C           -3.98721811413288       -1.06465232905966      -13.80485878245004
H           -7.63324683245494        0.46269982932293      -19.45023117212627
C           -4.92199839781098       -1.47617119378417      -16.05412119652652
C            3.55070431652796        0.14425220785946        0.35014462759502
O            2.23741526489789        0.36948241974606        0.83301897697798
C           -3.39149292888567       -0.59442261796485      -11.69682988779632
H           -2.86801773351660       -0.44842003613999      -10.77296611729096
C           -8.88122480772234       -0.52203398582882      -20.88655055711077
H            3.94345017633721        1.02678027280631       -0.16312997619158
C           -6.00602518167065       -1.72357790661899      -17.99935068161263
H           -3.50679055212523        1.03473714474074       -3.21914278229098
C           -8.36019372506752       -0.31823630743642      -19.62090553180744
C           -1.88399971025960        1.38481433102543       -1.87148623329869
H           -6.29421715721315       -1.94121670074478      -19.00885008960581
N           -5.10992047748023       -0.57303614509934      -13.20924403760264
N           -6.19281889159573       -1.04401873828845      -15.82060452919298
C           -4.77332193254691       -0.27722800121258      -11.92253244855821
C           -2.54382533455493        1.49974485871155       -3.08125329857954
C           -6.87466339597316       -1.18341516391198      -16.99164225584079
H            3.49101209342511       -0.67758852826960       -0.36812454238909
O            0.01264653918867        1.73661524405201       -0.52543249414348
C            1.84772382572650        1.71813622585438        0.99888255550082
C           -9.81481073615470       -1.52266240706236      -21.10210875107787
C           -0.61138103593991        1.98461270744892       -1.71060600277086
Zn          -6.92526192070837       -0.32034898514876      -14.07754577295803
C           -4.87488354585488        1.87048984441409       -9.19272980445498
C           -4.30103068183842        2.14877411610278       -7.96648303152860
H           -4.15993458382853        3.17031422803553       -7.65576227478592
H          -10.21826224008568       -1.68332976274096      -22.09072364249377
H           -5.18454472238742        2.68353909144224       -9.83204783998156
C           -8.77460254217605       -1.10833014835735      -18.55301808239016
H           -3.11452265876536        0.47070898312805       -5.37024941356712
C           -8.22019452788490       -0.88255282528924      -17.19725649174292
C           -5.61913560900316        0.27777731547340      -10.96241040569180
C           -5.04373752055032        0.55972668507099       -9.62727933070188
C            1.28607013128189        2.31704491349606       -0.29518318183537
C           -3.88659009658366        1.10772916714425       -7.14116309301729
N           -3.27424652281623        1.31666731424076       -5.90029769583364
H            2.68627513756526        2.33123398993627        1.34181849906556
C           -1.99829701531673        2.26459889444223       -4.11505047637496
C           -4.64586799356510       -0.47764642705564       -8.78863411458195
C           -4.08116682618347       -0.20908896054026       -7.55839750401650
H            1.19629627348405        3.40500997761157       -0.19116867795678
H            1.06777734213267        1.72206151369271        1.76154542569705
C           -2.68784499212278        2.44902123351450       -5.42346732289126
C           -9.07995546164697       -0.37962128296310      -16.22204271754755
C           -6.95885506198711        0.59879762063141      -11.17446638345207
C          -10.22888024225848       -2.31606307007075      -20.04462098495476
H           -4.78432023514766       -1.49931370714113       -9.10930485697142
N           -8.74408281326405       -0.08292486482206      -14.93554747085869
N           -7.65296353735796        0.41092996619196      -12.33173096424362
H           -3.77811048388469       -1.02664032819769       -6.92055178174242
C           -0.09250082466848        2.75959090763318       -2.73463443375668
C           -9.71563620714679       -2.10849714173425      -18.77631147053411
O           -2.68083704796634        3.52354902466880       -6.00239586208236
C           -0.79135467027639        2.91567141821073       -3.92043336553030
H            1.96162140669154        2.09298022342708       -1.12997899104864
C          -10.46363820062277       -0.06921228115387      -16.44779022954894
C           -7.82321074809538        1.15805848175007      -10.17393889466486
C           -9.86792799046184        0.40608026295843      -14.34069928851409
C           -8.92643784800381        0.83480560738275      -12.09744812503014
H          -10.98015093923103       -0.19901241395570      -17.37828275222062
H            0.85150779366999        3.26585050180826       -2.62313720012265
H          -10.95530013391503       -3.09862588314804      -20.20752699584647
C          -10.95427425551260        0.40746058282779      -15.27973068149069
H          -10.03641049850964       -2.72759957974852      -17.95106062615547
C           -9.97271751187509        0.83698195610454      -13.01905685803223
C           -9.03946898278391        1.31203361828442      -10.74795820033547
H           -7.53065281891952        1.39792876131676       -9.17090804169296
H           -0.39408423540859        3.53269970778908       -4.71079668360690
H          -11.95409433373203        0.72997812295593      -15.06578877982816
C          -11.28785473887409        1.34412124547812      -12.56235020575813
H           -9.93236980046766        1.71359987677539      -10.31114646466484
H          -11.24132893372878        3.07028064386106      -13.82479420142633
C          -11.80755959986249        2.52505673696968      -13.08362259449071
C          -12.01843078984294        0.64884178907086      -11.60359868172132
H          -11.62147540110754       -0.27217914936013      -11.20225296360831
C          -13.03180184884601        3.00283532501440      -12.65023397486209
C          -13.24604312179955        1.12442549966813      -11.17749286929104
H          -13.42238880138578        3.92338578956639      -13.05832878460548
C          -13.75459935191652        2.30355480974463      -11.69741781794533
H          -13.80681851104357        0.57362753873698      -10.43674916104582
H          -14.71121199538795        2.67588272152970      -11.36238009209351
H            3.13346663872581        0.39493965858671       -4.34721973062045
H            2.93663496255869        0.25374027563978       -2.60626157850648
H            1.51496311854953        0.29005698718455       -3.67058764151223
H            1.34237119689907       -6.22057981913461       -3.95424497589786
H            1.52850013217955       -7.66425816673668       -2.97104665399146
H            2.71918816553684       -6.37759786639186       -2.84714740637044
H            1.54181023864162       -8.15987672715096        4.18915842056501
H            3.40303985349480        0.25086283480769        7.33766331911296
H            2.96978771124039        0.03556205441617        9.04179510755830
H            0.45943920859013       -2.41863502068658        1.90056964546866
