# Supplementary material for: Molecular folding governs switchable singlet oxygen photoproduction in porphyrin-decorated bistable rotaxanes
Source: Commun Chem. 2024 Aug 7;7:171. doi: 10.1038/s42004-024-01247-7 (PMC11306352; doi:10.1038/s42004-024-01247-7)
Supplement: Supplementary file 4 — Supplementary Data 1 [file 42004_2024_1247_MOESM4_ESM.zip › paperstructures/H-1b_2+/halfopen_conf9.xyz]

273
halfopen_conf9, charge 2
C           -8.32417249580014        4.85427689313478        0.21271368374213
C           -8.87211728976748        5.72758575908894       -0.71666302674997
C           -9.89549760319007        5.35063703190867       -1.58402444071176
C          -10.37301614973277        4.05064265645524       -1.50215639098184
C           -9.83709995285243        3.14993057567813       -0.59160161199353
C           -8.81504618029572        3.55215151935187        0.25425228008288
H           -8.41018218488440        2.84564152077046        0.96064333402165
C           -7.22408108311718        5.26627094478659        1.18084014741680
H           -8.50841112287014        6.73900949438121       -0.76654974704559
C          -10.45291442222168        6.37109045444479       -2.56551222892512
C           -6.65521655104568       -2.57282088255746       -1.21175800963996
C           -8.03195355673937       -3.59253047150511        0.47152446877903
C           -6.84627587381600       -3.56995151986881       -0.26297355554041
C           -9.00607739824941       -2.64254851518098        0.25111276471803
C           -7.64709584517282       -1.63244200436151       -1.43294510689196
C           -8.83036431725299       -1.65184554749755       -0.70730751635926
H           -8.17650246525988       -4.37191521024265        1.20266280886529
H           -9.92109600955333       -2.68233979925414        0.82176290590747
H           -7.49425180979693       -0.87899945027733       -2.18933189781513
H          -11.18871644985552        3.72945447157597       -2.12808529193741
C          -10.37419975403995        1.74758831586682       -0.50205580863349
O           -5.96961523347880       -4.57691454604543        0.02718509137044
H           -5.74872263835666       -2.52370195086592       -1.79347262095062
N           -9.35147040682912        0.74701585311733       -0.87034068454882
H          -11.23955101124097        1.61185984775440       -1.15077480179857
H          -10.69023685837472        1.54278259440678        0.52204732613201
C           -9.89990695296073       -0.62564787871688       -0.94706132940516
H          -10.34771939222411       -0.75316685853234       -1.93491917007932
H          -10.69130064967975       -0.72501961108004       -0.20352172670689
H           -8.58856716930208        0.76527846751521       -0.17204955878073
C           -5.96099966596490        4.44840890028299        0.87602413089126
C           -7.68815196634784        4.98299316425957        2.61761463342363
C           -6.86780179243308        6.75261604913121        1.08279689001999
H           -6.48056667195812        7.00613469745030        0.09821891609511
H           -6.09487835828704        6.99043857063415        1.81139947094129
H           -7.73030568861744        7.37906651570047        1.29947883776014
H           -5.17562980276770        4.70304904965660        1.58448305278908
H           -5.60472990389478        4.67612720238220       -0.12686145004993
H           -6.15903498820500        3.38334847542533        0.94801102122518
C          -11.55067095943722        5.79095979190276       -3.46391250108114
C           -9.31905264540967        6.87945468796129       -3.46896622017413
C          -11.05332071526351        7.54334526017729       -1.77515643680947
H           -8.87485953269486        6.05459022038301       -4.02259760656558
H           -8.53775137196745        7.36802245655552       -2.89392535807419
H           -9.70785270538073        7.60111723700672       -4.18401367940868
H          -11.17304045434779        4.96918140014554       -4.06852153314153
H          -11.90473807843552        6.56429629974699       -4.14229674934998
H          -12.40190928121763        5.45251121652748       -2.87785610225660
C           -4.76367799626857       -4.72173000142181       -0.70158899068362
C           -3.63569890133624       -3.83536210603735       -0.16507238878755
H           -2.72342426780135       -4.06026327337207       -0.71571047406164
C           -3.41030279820355       -4.01937610559871        1.34396623829287
H           -3.87991402793340       -2.78551265465371       -0.32570125435334
C           -2.99850087690336       -5.39296748957348        1.70671396309136
C           -1.78649921828715       -6.04326976664223        1.57252814195824
N           -1.97308143397321       -7.27944163107642        2.07352007094439
N           -3.19261593058975       -7.43322096443466        2.49472394050778
N           -3.81379075644518       -6.31208419318009        2.28018938902004
C           -1.03214867067196       -8.35918955208433        2.18403228700998
H           -0.85199796013649       -5.69467951745101        1.18725918427398
C           -5.18252599921895       -6.16365547871071        2.67396813084142
H           -5.76113594614843       -5.73808512123256        1.85347906879571
H           -5.25205892189998       -5.50905820602647        3.54354212290925
H           -5.56350069087068       -7.14795728703214        2.93658562999426
H           -4.32987247268752       -3.75918886397207        1.86569804297770
H           -2.62809471050580       -3.31771117161407        1.64292878592569
H           -0.05796346870829       -7.94852603422682        2.45114132774281
C           -0.92116386475506       -9.16885175707547        0.87227144422715
H           -1.39485008073048       -9.01564339812769        2.97592741279634
H           -1.92120080406464       -9.35899731921341        0.48145141094985
H           -0.47667077457991      -10.13766704306344        1.10652107264165
N           -0.14000842024458       -8.49646912468325       -0.13693177034482
C           -0.84723513101879       -7.85907209756832       -1.22793123496153
C            1.21596916581087       -8.52154266207026       -0.11113077526297
H           -0.53009124341554       -6.82208766917661       -1.34450086487065
H           -1.91431424427643       -7.87426821501509       -1.02671789286100
H           -0.67338781323677       -8.38461522691246       -2.17003803428101
C            1.92927730248349       -9.11817381781289        0.95598273247341
C            3.29469946840531       -9.08274463530256        1.00427067511517
C            4.04026866624505       -8.45603496404703       -0.01376457784736
C            3.33963285142638       -7.89271142653484       -1.10244882458150
C            1.97412318274339       -7.92000909723017       -1.14460829319122
H            1.41382577466789       -9.61740953997452        1.75748111829525
H            3.83041933908234       -9.52933506107013        1.82632388372575
H            1.48258008395251       -7.47696448907080       -1.99337053986617
H            3.90692108536189       -7.42277229940681       -1.89190842062508
N            5.37010852348088       -8.35844162625940        0.18294712783390
N            6.15823986493089       -7.99901838754952       -0.71042450789541
C            7.33798820762706       -7.41322886815498       -0.67460041073636
C            7.49899288496595       -6.21028135119193        0.10695079737634
C            8.63444989372918       -5.47541006786919       -0.03209739284186
C            9.68301647098246       -5.87596876200463       -0.90541726138527
C            9.53949183684176       -7.09343212543302       -1.65174261345917
C            8.37053869497941       -7.81000495553371       -1.54838136165756
H            8.22154172873815       -8.72123489090593       -2.10238980166955
O            6.44328647122876       -5.91318885199981        0.91180118928168
H            8.79361096605997       -4.58585029134178        0.55736297483201
N           10.84036196559134       -5.21906606171745       -1.03358800804941
N           11.11872857585655       -4.13067438975333       -0.49158753795975
C           10.47764462148567       -3.00217891719318       -0.24543957084601
C           10.86632386135118       -2.19982834923654        0.86352671061316
C           10.27400424225975       -0.99643404139376        1.08944521308123
C            9.29939816205389       -0.50013177931245        0.19425894504213
C            9.52871589598738       -2.46587948740303       -1.16896081556291
C            8.96511698214549       -1.24783546882570       -0.95563811970229
H            9.27479228977568       -3.05211277613538       -2.03927998166594
H           11.61102722540346       -2.58893917160266        1.53909621783327
H           10.52997636072081       -0.39488977362166        1.94780813096911
H            8.23074819583148       -0.84210073595345       -1.63381366022598
O           10.57921482254968       -7.41720962229609       -2.43422803985794
C            6.48650167007197       -4.71590290212687        1.66178840414695
H            6.58757174063065       -3.84321398909014        1.01018099868154
H            7.30884884454461       -4.72940861808962        2.38217823109199
H            5.53761840163957       -4.67331409121552        2.19194748102739
C           10.52158847740570       -8.60320056092352       -3.20575361371023
H            9.70853860501481       -8.56113070473562       -3.93527472903602
H           10.40454307112418       -9.48335782181302       -2.56807580940484
H           11.47625598937569       -8.65300933348485       -3.72524131927661
N            8.67352072124237        0.69108444886397        0.44944661361870
O            8.88250473141951        1.29605699674808        1.50715372711229
O            7.87477706384843        1.15492379649473       -0.40572221170656
C          -15.71799715524103       -2.13164786771405       -1.48990626203689
H          -14.75074001700160       -1.48557594175510       -3.26921752158983
C          -14.75739811719255       -1.41913150286314       -2.19408904415335
C          -15.76199344530597       -2.05923421492420       -0.11416015238546
H          -16.50853679114011       -2.60611746463818        0.44005110068966
H          -13.81547076265475        0.52601942045795       -3.93506983339539
H          -12.67649678772997       -0.85502222294343       -3.96155458542427
C          -12.85615895600015        0.14926293037478       -3.55901292271542
C          -13.83413309980028       -0.62789566329630       -1.52956998759649
H          -11.76778442283023        2.00978874194187       -3.46748397257827
O          -12.86438995570265        0.11962858292853       -2.14360914510993
C          -14.84027301990325       -1.27660805906186        0.56670064781301
C          -11.74043209881658        1.07490601964354       -4.03959806468514
C          -13.87624204331515       -0.55977917995851       -0.12126317359484
O          -10.49635685685007        0.41963516507281       -3.88998524491376
H           -9.84307798516751        1.14654518521759       -5.71326030142750
H          -11.92048683021169        1.30572017849307       -5.09712775828088
H          -14.88629047208750       -1.23283888285332        1.64261256204380
H            6.45760424596023        3.42522140928583       -8.71652580301866
H           -9.34449396515856        2.83649333633071       -3.75627465266447
C           -9.45661138319756        0.87643407797068       -4.72352712352016
C            6.54018117241260        3.42612377004221       -7.63979838782648
O          -12.92684059435153        0.23408887121346        0.47519377910386
H            8.19083542311617        2.06189579913533       -7.60621711359489
C            7.51339534508981        2.66219694390485       -7.01654653590092
C           -8.67309418738473        2.06161585118945       -4.14767980797455
C            5.67747708040373        4.19462089443736       -6.87528644709756
H            4.92079476427238        4.79776934930450       -7.35540115896299
H          -12.54859745277603        1.55383837995053        1.93687113481895
H           -6.40604746552885        3.01491508500815       -3.43611713358804
C          -13.13873204322156        0.64242781607696        1.81080513414854
H           -8.77072810042727        0.03194942674811       -4.82799081317669
H           -8.05664564045222        2.50112486102017       -4.94136690931892
H          -13.42392162658262       -0.54297062327050        3.62147340021339
H           -7.42121818855960        3.25868545761520       -1.98881596673679
C           -6.91217818748241        2.50854745219460       -2.60558412558419
C            7.62504239054989        2.66733326460692       -5.63739145405594
C            5.78294280151239        4.19494616696012       -5.49574954534634
H            8.38410929012952        2.07266464698314       -5.15007738999935
O           -7.84290371921512        1.56708633008460       -3.11069383515409
H          -14.19233978810791        0.88821925676491        1.97119336414511
C          -12.65217394274391       -0.37639708081268        2.85687658998272
C            6.75867393439443        3.43137552602426       -4.86032252148215
H          -11.94259599080329       -0.78874923445885        5.25704441912331
O          -11.48519133473716        0.13317761475271        3.47188554783560
H           -5.06779102293980        2.47899160199992       -1.52397819336262
H            5.11694460856747        4.80016198762018       -4.89786328033457
C           -5.86266106480553        1.77073087229011       -1.78132860589690
C          -11.07623014264404       -0.60763315502691        4.60591792184311
H            4.44494472487680        2.25915012111777       -4.29118504144162
H           -5.44556746532521        0.94995474495241       -2.37662010502671
C            6.87300670885337        3.43512207416756       -3.38456027755108
H          -12.43514358500916       -1.34047425541893        2.37404595438559
C            4.60653001506735        2.38755411069544       -3.23863939818468
O           -6.47502151735896        1.26093001455177       -0.61229541945828
H            9.12366508626166        4.63694128013361       -4.66188990904393
H          -10.66095268463592       -1.57892418234709        4.30325052139803
H           14.71142189624072        4.64488162043895       -1.48371951069982
C            9.11792933444999        4.52114214926997       -3.59551702884249
C            5.79000898072029        2.95180425492351       -2.64845624549399
H           12.44591205102978        3.68826198782161       -1.30397270962161
C            8.05168404732910        3.93417283500267       -2.82999332420754
C          -10.03361323664156        0.18469268626759        5.40383229296706
O           -8.70644035712759        0.05466133471635        4.95232788810257
C            3.78645540702168        2.04801211547747       -2.21730227325568
H            2.81967997373842        1.58649377483330       -2.27034158169450
C           13.92073324511013        5.21722720052852       -1.02084267798783
H          -10.33540297268977        1.24008093196551        5.41750540167713
C           10.06582844573268        4.90793524760391       -2.71080802640672
H           -3.80379086565177        0.79833406475812       -0.66706739197851
C           12.64988550671314        4.67913231691934       -0.92358355853187
C           -5.69844657829258        0.60289545760974        0.29737533640629
H           10.99742883082722        5.40105619051118       -2.90994700786424
N            5.68547229758959        2.93264439068755       -1.29457891092197
N            8.35272369153280        3.98298147276794       -1.50629494179785
C            4.47302164991127        2.39650911677273       -1.00331711831635
C           -4.33086589953197        0.43033868241531        0.19782035321558
C            9.57761293041071        4.55979688301755       -1.40407234694659
H          -10.01460547815640       -0.19567400354840        6.42738823222714
O           -7.72982471831122        0.35061028690737        1.43935541807625
C           -8.36918304564551        0.75787290425903        3.77542558149098
C           14.17892980937836        6.48553962410881       -0.52701166558192
C           -6.38860857263760        0.09320240002210        1.42195373718401
Zn           7.22220993432039        3.23589592122390        0.03099300789655
C            1.53621553521795        2.57967334161244       -0.07880047821662
C            0.21147806549572        2.21663327281545        0.03334255173934
H           -0.55655020772369        2.89857005518956       -0.30182492264689
H           15.17016794753439        6.90634801579932       -0.60600456464924
H            1.80275274569160        3.53652209801815       -0.50156912154064
C           11.62150199808761        5.40006449817635       -0.32322102637070
H           -2.09459916241503        1.48029236612078        0.42876426155904
C           10.26313081236377        4.82264745041494       -0.21717645293235
C            3.95477157988282        2.17702475741219        0.27457260047951
C            2.54717786610375        1.73179347618040        0.36995413855693
C           -8.52437446289684       -0.11570129466545        2.51546650713959
C           -0.13974895530472        0.98352929952817        0.58305901829804
N           -1.50654707363444        0.69841091103608        0.68368946084449
H           -7.31794402308248        1.04407058275854        3.88935497675230
C           -3.62736879628322       -0.24760846863047        1.19699207687790
C            2.18983999042267        0.50097842852756        0.91081720777382
C            0.86341086312525        0.12010995278885        1.01050818368708
H           -8.27715239348589       -1.15248419390637        2.76063859195428
H           -8.97326777845901        1.66727777405827        3.68350485541149
C           -2.14231858059803       -0.39670404372256        1.16279469574793
C            9.75969830438139        4.57684324174266        1.06010929803698
C            4.64860276764957        2.40703200849572        1.46278928237892
C           13.16055809437059        7.21170015956711        0.06879749790039
H            2.96703311778260       -0.16587744485966        1.25277096002618
N            8.52384205083464        4.09752749399137        1.35225164524075
N            5.92103676801714        2.87531070271916        1.55891300296474
H            0.60382723385549       -0.83706575099934        1.43111058928006
C           -5.68975521288010       -0.61031724556733        2.38667598394456
C           11.89097925279928        6.67188764652262        0.17418478144440
O           -1.58803136208552       -1.41417355476763        1.55822852908177
C           -4.32002898339246       -0.78484761888059        2.27045928735917
H           -9.55430030035948       -0.07016589726214        2.16027747019557
C           10.50980508286790        4.77142174808424        2.27202998889806
C            4.09422236669936        2.22914103189398        2.77662423514831
C            8.45878017156317        3.98175973021539        2.70309205920026
C            6.19728111485709        2.99583258995389        2.88279042746567
H           11.52285001653508        5.12071689759400        2.32127990695901
H           -6.19391932486505       -1.00635421986277        3.25185777524971
H           13.35568551146678        8.20209488957575        0.45324427751459
C            9.70170864403099        4.40285204376768        3.29128984313839
H           11.09378793023608        7.23738184553481        0.63515653198406
C            7.37939082007178        3.49042067964567        3.43552572141383
C            5.05612190687722        2.59065813591466        3.65744877936409
H            3.09942717835008        1.88901439677321        2.98860701333081
H           -3.77411562509387       -1.30936390914204        3.03794102112202
H            9.92390598786263        4.39015965166895        4.34056402922438
C            7.49434725137295        3.49465142253428        4.91091863409571
H            5.00437139008385        2.60696834529628        4.72856595206122
H            7.43619611633134        1.36673369651620        5.07676877511217
C            7.50190168440363        2.29763673911443        5.62103736756250
C            7.59603132032959        4.69385640767656        5.61049785462869
H            7.58713829630589        5.62563572995665        5.06328761189452
C            7.61217601440119        2.30004473888156        7.00021292271278
C            7.69748190201365        4.69482920239615        6.99048470409551
H            7.62516950187103        1.36409176977355        7.53946055460116
C            7.70665183297771        3.49838453163854        7.68900870902468
H            7.77099171911038        5.63258050356742        7.52178514645840
H            7.78963443816949        3.50042400375007        8.76567482965091
H           -7.84503584514324        3.92138893451961        2.78400611428556
H           -8.61833680045975        5.50817451928969        2.82416311075610
H           -6.93832254378194        5.32822676545900        3.32612625316853
H          -11.47892846776938        8.27664024815153       -2.45700616140958
H          -10.30182846296268        8.04379185066344       -1.17075924518825
H          -11.84300914124254        7.19042880843753       -1.11469051268190
H          -16.43000711227455       -2.73699510397733       -2.02869306846874
H           -4.50346806694825       -5.77788001096325       -0.58588932736472
H           -4.92589353391681       -4.53144586782213       -1.76680860251166
H           -8.91388078604508        0.99788355544450       -1.77957024459515
