# Supplementary material for: Molecular folding governs switchable singlet oxygen photoproduction in porphyrin-decorated bistable rotaxanes
Source: Commun Chem. 2024 Aug 7;7:171. doi: 10.1038/s42004-024-01247-7 (PMC11306352; doi:10.1038/s42004-024-01247-7)
Supplement: Supplementary file 4 — Supplementary Data 1 [file 42004_2024_1247_MOESM4_ESM.zip › paperstructures/H-1b_2+/open_conf13.xyz]

273
open_conf13, charge 2
C            2.65158621041543        0.21276638654375        2.61001105950585
C            4.00498507537993        0.49785342439469        2.49912361130568
C            4.74705548192594        0.17860201771053        1.36367208076984
C            4.10111133319271       -0.47013509558969        0.32276135043105
C            2.75258225442804       -0.78781131542858        0.41446981294235
C            2.03734836318310       -0.44585064455188        1.54921767495824
H            0.98326917713556       -0.67350244950806        1.58904263395495
C            1.81978735207271        0.65626334548477        3.80613812080834
H            4.50309700918782        1.00008375818949        3.30997726371928
C            6.22169439779126        0.54802304038990        1.30572202488432
C            4.58865569759008       -6.72413633011324       -2.43913895382923
C            2.55850252475238       -7.13781002442182       -1.22682307999842
C            3.59247809063982       -7.60724721938427       -2.03751011396532
C            2.51708214274847       -5.81494383938767       -0.83099308162276
C            4.53252774901462       -5.39724921365847       -2.04603513211274
C            3.50515314689317       -4.92433179679393       -1.24146601590656
H            1.79458148157486       -7.83488284279563       -0.91884149623657
H            1.69910635045419       -5.49100612608790       -0.20690217322426
H            5.30251602987420       -4.71376883957451       -2.36893339949010
H            4.63678679629096       -0.72208784790156       -0.57542533025565
C            2.05818198367226       -1.46048124152360       -0.74024992640473
O            3.51958953089034       -8.92453054003912       -2.38663337680357
H            5.40979891441686       -7.05130727059416       -3.05684680303787
N            2.14135960213412       -2.93966798976188       -0.67848995479005
H            2.51071286785708       -1.13370481915066       -1.67825311308098
H            1.00241869162923       -1.18472537032063       -0.73979192684825
C            3.50929515928533       -3.47630759608945       -0.83806525228512
H            4.05147557472976       -3.34039287635172        0.10007633903364
H            4.04231365706598       -2.90929980041780       -1.60294666295728
H            1.55259787009732       -3.32397588910007       -1.44108334825458
C            1.02987810882122       -0.53300533553721        4.37014118828767
C            0.84578085409620        1.74454111246770        3.32657346711266
C            2.66767189598247        1.23736528256222        4.94174666007310
H            2.02479644702754        1.49632070834909        5.78100576568733
H            3.17742638060467        2.14571899872367        4.62965788965222
H            3.40283684333118        0.51663801274379        5.29320594677762
H            0.47295211948605       -0.22649503062922        5.25329423568159
H            1.71358198010602       -1.32878676976037        4.65884743776412
H            0.32444601257841       -0.91518871915057        3.63716727637551
C            6.82778008825807        0.29471843723371       -0.07752755001001
C            6.98192505467944       -0.30755604081363        2.32982482081501
C            6.40006162637468        2.03800629558256        1.63405103625967
H            6.88513870295702       -1.36115633452072        2.07663622075314
H            6.59610995451424       -0.15369709506783        3.33458296231233
H            8.03718600520931       -0.04187124450011        2.32935965040626
H            7.87750219591806        0.58121957442954       -0.07399526573637
H            6.32616443990987        0.88772096178031       -0.83877968880420
H            6.76814469304938       -0.75594410976900       -0.34368103357224
C            4.55302295915265       -9.49737841388798       -3.16644031575020
C            4.17551738066105      -10.96496464821079       -3.37017014559198
H            4.09263646668181      -11.42061048029064       -2.38330814865521
C            5.19989972343025      -11.74757342346299       -4.19039484959439
H            3.19045618915230      -11.01771267855518       -3.83343201876913
C            5.16724829045819      -11.45824590787933       -5.64342922624291
C            4.38019992758965      -10.63684400866761       -6.42696460681978
N            4.79796947821851      -10.82403605686968       -7.69500411837843
N            5.76797599829027      -11.68597809242249       -7.74526049556037
N            5.99698831953929      -12.07007737642253       -6.52510482055733
C            4.31280408792654      -10.20080672946615       -8.89472040212929
H            3.58146586601284       -9.97589863675574       -6.16562325831632
C            7.01832488697152      -13.03077293962706       -6.24150904429363
H            6.58627466789124      -13.91557582525922       -5.77308278474036
H            7.76308859755341      -12.60485309763582       -5.56892109486209
H            7.49057653954980      -13.31000042008536       -7.18085228639429
H            5.00940059361536      -12.81578364530276       -4.05476760681045
H            6.20440583999786      -11.55155290065066       -3.80567268907763
H            3.82064923415281      -10.95694782297466       -9.51235009595124
C            5.48833670190692       -9.59481830405588       -9.70082995312638
H            3.58632798455546       -9.43278366962695       -8.62967796222244
H            6.23721707398283      -10.37474444171234       -9.85528095858085
H            5.95633925668422       -8.78612659059641       -9.13869949269974
N            5.05059990111845       -9.11639422015415      -10.98336663198673
C            5.02815376415357      -10.08788218841949      -12.05759498110532
C            4.69544580534163       -7.82554298282303      -11.20472033039391
H            5.18568184851001      -11.08238015535836      -11.64993504644585
H            5.81813338335856       -9.88974507438703      -12.78609931215818
H            4.06656378556888      -10.07587478732167      -12.57168247772147
C            4.55457435856275       -6.89445821375895      -10.14936407091963
C            4.22811309798590       -5.58861041820255      -10.38960293493650
C            4.00218344033921       -5.12985585023627      -11.70309130112276
C            4.10276436176432       -6.05818510005722      -12.75619378173640
C            4.44302325888980       -7.36127555841042      -12.51557790210412
H            4.69742207720427       -7.19572913042381       -9.12560646696602
H            4.12566162410489       -4.88407602252268       -9.57813597200627
H            4.53304539315674       -8.02887132028283      -13.35440854691469
H            3.92308041292766       -5.71206600692412      -13.76140698346481
N            3.65047335016645       -3.86346541491618      -12.03140311017918
N            3.75967173422246       -2.93590767741503      -11.19827482281840
C            3.21245529086710       -1.72601564017232      -11.17909575061666
C            1.79412133956273       -1.55402240900591      -11.33356732050970
C            1.24471619484830       -0.32638877075005      -11.09947835526351
C            2.03383318991153        0.78034195337832      -10.70442885514366
C            3.45008842178734        0.60979699744950      -10.55214955714540
C            4.00146880003933       -0.62824732789379      -10.78339365434878
H            5.06248663216883       -0.79554741953501      -10.69557401342044
O            1.11588552795247       -2.67995817235288      -11.68617995959018
H            0.19215624102870       -0.13664319940673      -11.22886091649736
N            1.38844373271795        1.94781974539391      -10.59175473060135
N            1.89678440251241        2.94330349360814      -10.01189235767116
C            1.65843186092042        4.23635636019296      -10.13664048323433
C            1.62128443456049        4.86743611270804      -11.41214825926479
C            1.59625198639367        6.22638898404144      -11.51499721491454
C            1.59704555247805        7.02587094375824      -10.35839981979279
C            1.66456664957812        5.05975329035284       -8.97902736280803
C            1.62646278343729        6.41715556500315       -9.08927030052704
H            1.68272933206460        4.58460220046268       -8.01160737915534
H            1.62630090594713        4.24345183720868      -12.29291542662708
H            1.55677305189141        6.71491363421239      -12.47687187376736
H            1.62101656717943        7.05315092710001       -8.21733350638594
O            4.13933739024143        1.71459160832593      -10.20613748467784
C           -0.28885866985611       -2.59920624083793      -11.82442345551081
H           -0.60987436230757       -3.60405323838954      -12.09145622654886
H           -0.56804418983594       -1.90229193273458      -12.61899545187001
H           -0.76119134318463       -2.29306769821990      -10.88702815564160
C            5.55286647132423        1.66077143857409      -10.17010760044855
H            5.96126275311390        1.37396543693011      -11.14287030165217
H            5.89881022478890        0.96603163385971       -9.40117037909828
H            5.87425124660426        2.67048467573943       -9.92284708057709
N            1.56089989673188        8.41106531743140      -10.46839421305036
O            1.55780498680861        8.92530481564062      -11.59484327700407
O            1.53471628462930        9.09536484453617       -9.43683813559958
C            9.46708379760036       -0.97845336200576       -3.28336013890836
H            9.60071083865614       -2.17126536332158       -1.52846187825365
C            8.96266098317473       -1.86234910658621       -2.33952589604009
C            8.67449991520142       -0.55944175959492       -4.32955732146756
H            9.05532376221138        0.13530175896218       -5.06168997210969
H            8.18290554709269       -2.70671589823880        0.13214279672237
H            8.71195008277070       -4.18019209510395       -0.73485824525480
C            7.84105867245764       -3.59026741515191       -0.42007741392986
C            7.66490283575046       -2.33786638544845       -2.43664532342595
H            7.64549399044794       -4.92703153565201        1.23642098904294
O            7.08196010144316       -3.20296703417516       -1.54806968463196
C            7.37482002702730       -1.03234916399509       -4.44625011533455
C            6.98067609377361       -4.43941756224940        0.50971785149137
C            6.86056665459466       -1.92261187570731       -3.51922123234862
O            6.05558492020449       -3.61161683676573        1.18146319466363
H            6.26453475096931       -4.35976799815543        3.09369763680621
H            6.44928588176230       -5.20993025400223       -0.06449227348965
H            6.76819120560905       -0.68763246866876       -5.26675837288717
H           -5.25813525356068       10.64198468512352        1.27786779322927
H            4.67809878668955       -2.24750099766371        2.65246876618436
C            5.48840584231449       -4.21040111637140        2.32880274969678
C           -5.39017132001874       10.06940069190473        2.18381448519638
O            5.59402687202712       -2.44829712423922       -3.56768116651096
H           -3.84810074816773       11.10352350361833        3.24979192325437
C           -4.59954378852178       10.32872148619670        3.29146789486904
C            4.39613238430874       -3.27971614305793        2.87050852496053
C           -6.35232331037658        9.07438340871368        2.24365010132555
H           -6.97423603564515        8.87045080075831        1.38436025962797
H            4.51406386927715       -1.10487829334204       -4.72767611254547
H            2.46350676173704       -5.40838567246857        2.02911954945228
C            4.80520480567210       -2.16308328581575       -4.70768409751831
H            5.06142171194903       -5.19079394235871        2.07485075246471
H            4.31335970724641       -3.41027157595603        3.95621602712389
H            3.78009251726212       -4.07377554273876       -4.81846737123742
H            2.71063367625776       -4.87789780687858        3.71208216340365
C            2.37711563122721       -4.56093439368756        2.71860364208872
C           -4.77032011306685        9.59894832672190        4.45495789988962
C           -6.51994139768448        8.33854114875775        3.40333820308154
H           -4.15300198752152        9.79870025595308        5.31878743325966
O            3.14526861577486       -3.46397102000166        2.25533235808091
H            5.35201556468493       -2.38905786289487       -5.62997834607887
C            3.54251806643832       -3.01737092316798       -4.63109496388693
C           -5.73129017980834        8.59486353104457        4.52109527610316
H            0.81832595134102       -2.73989509639070       -6.39597968760537
O            2.63297376247776       -2.53456522663230       -5.60216220539024
H            0.89787531697745       -3.16192139266863        3.35981747034566
H           -7.27223357455092        7.56477409536965        3.45424056565289
C            0.92056065464381       -4.11474085748716        2.82311871830889
C            1.35661435529648       -3.13070946956097       -5.53101524936923
H           -4.86240393449549        6.26201433402184        3.61534502056768
H            0.33485019058229       -4.86266593156843        3.36904966691782
C           -5.91486546883583        7.80453530458461        5.76105790077909
H            3.11337440457960       -2.93581916537194       -3.62941260573582
C           -5.05194122261266        5.79062958214129        4.55931278842995
O            0.40132830190397       -3.95433076901528        1.51141546886037
H           -6.68591473164637       10.53069820552914        6.08586910252405
H            1.44304292233144       -4.22367431815451       -5.61775528539350
H           -7.24759079276498       12.11288184252397       13.38951599437956
C           -6.77249507992502        9.85335997116209        6.91244867995438
C           -5.58093272231060        6.45156495758095        5.71806547349579
H           -6.38539094589476       10.11028848399917       12.24071117322259
C           -6.41642680404036        8.46277249180652        6.88248992637827
C            0.59304388302724       -2.77965582224183       -4.24160653994900
O            0.90715361886189       -3.66157295230302       -3.17137156946954
C           -4.84996231419090        4.49727402408109        4.90371749750276
H           -4.48017587134163        3.70288070136806        4.28693749742697
C           -7.82178953815049       11.65969299784095       12.59486707570255
H            0.88271922959113       -1.77525654307666       -3.92471726026608
C           -7.22684901912432       10.11458341781384        8.16044027512345
H           -1.28065354664017       -2.97220493575042        3.40237885557006
C           -7.33637384596335       10.53425990319970       11.95239544181195
C           -0.92157693546084       -3.61298612747501        1.39244972899443
H           -7.57136960118373       11.04928417480918        8.55661700073426
N           -5.68159940004356        5.56574356896550        6.74898726909873
N           -6.66567818663307        7.89545233210468        8.09584175309187
C           -5.24033874157045        4.36545056715090        6.27908699488667
C           -1.69614953822093       -3.10057042791278        2.41633541702333
C           -7.16424848707921        8.88091803041200        8.89295929178634
H           -0.48134968663245       -2.78557608280191       -4.44220253457002
O           -0.63266021855166       -4.23877769342538       -0.85023664707124
C            0.06606623545328       -4.79351497095570       -3.04223985751728
C           -9.03944335083031       12.20425264750908       12.22076167953377
C           -1.49049843656082       -3.80318902612408        0.11349413688791
Zn          -6.37107125397024        5.95799022842639        8.61371496279983
C           -5.51681187063786        0.90680264650051        5.97890271852209
C           -5.06176139237534       -0.16260458741251        5.22912411027468
H           -5.72684059829063       -0.97357338042550        4.98283756642496
H           -9.41886337972371       13.08087378688376       12.72420312070505
H           -6.54279010753672        0.92271729203585        6.31495894713426
C           -8.06140939238723        9.94414216482988       10.92179778044862
H           -2.27167497990349       -1.01004706691633        3.66429977866768
C           -7.54261675784613        8.74201244424975       10.22757437487683
C           -5.19555672283812        3.16948150645420        6.99729451973168
C           -4.68438671213974        1.97994052542984        6.28019892980045
C           -1.13967210618398       -4.48207770989640       -2.15201055995171
C           -3.75076033345185       -0.17414931596754        4.76403117857326
N           -3.23586652276309       -1.16825429389102        3.92616445388971
H            0.67404685510385       -5.56715639238562       -2.56847776402590
C           -3.03951668360794       -2.78909753537379        2.19865892507367
C           -3.36020568626238        1.93887367974964        5.85051134647411
C           -2.89739790783456        0.87515827235567        5.10588919536018
H           -1.66251593710493       -3.59373180764337       -2.52646013953401
H           -0.28089023042558       -5.14342652199070       -4.01751335023297
C           -3.89203932724965       -2.14304651892229        3.23975934280282
C           -7.47392732087900        7.55379075071182       10.95340626962732
C           -5.59918403237435        3.02386313400297        8.32304634813252
C           -9.76907535860432       11.61976174245344       11.19839756051121
H           -2.70031404015783        2.75658174890211        6.09823632241922
N           -7.04724452397644        6.34959616448933       10.48011249142425
N           -6.07572021828928        4.01645687420896        9.12580010513319
H           -1.87222171482540        0.86447688798145        4.76650259877404
C           -2.83886070036169       -3.54714797318706       -0.07449582018564
C           -9.28221008656363       10.49875424475012       10.54951817295474
O           -5.06541747887144       -2.43852172898329        3.39417750363604
C           -3.61030844259471       -3.05169228282292        0.96403545045109
H           -1.83234145509779       -5.33089995913839       -2.14636739236330
C           -7.87565530462634        7.42226692785472       12.32564592865653
C           -5.54537155852764        1.78982165504969        9.05424930645543
C           -7.16544577142580        5.46136433891925       11.50640321637635
C           -6.32737462414196        3.45096578010723       10.33949975755315
H           -8.25953034598464        8.21733896290786       12.93372415574540
H           -3.30992964883407       -3.73261835270706       -1.02489236152998
H          -10.72039173202625       12.03840983705788       10.90440178826606
C           -7.67533857395567        6.12890606185303       12.67106699761451
H           -9.85131686707225       10.04019546354236        9.75384530192152
C           -6.83430662163073        4.10778764741190       11.46015221559549
C           -6.00620391880579        2.05187924938776       10.29996050890353
H           -5.20026863901063        0.85444713836384        8.66017544463533
H           -4.65883537728367       -2.84704079607053        0.81625602490620
H           -7.85159642095440        5.66465235977101       13.62128338873958
C           -7.04025023015004        3.30835913124085       12.69070934360276
H           -6.12371151788666        1.37119259787507       11.11989861353544
H           -4.95343218139221        2.97701381465240       13.02253352162928
C           -5.95310986715982        2.78667392672219       13.38527425347472
C           -8.32542318675325        3.06873140865357       13.16743448554399
H           -9.17247934315663        3.46762518431336       12.62841379273469
C           -6.14858759762820        2.04328037074275       14.53594126538919
C           -8.51875221622780        2.31929396246100       14.31442714328810
H           -5.29721326829601        1.64821512217645       15.07049001242820
C           -7.43132668671276        1.80634298556664       15.00253873670034
H           -9.52129741219080        2.13635572267314       14.67214291854097
H           -7.58339358245928        1.22535517777105       15.89996718152254
H            0.17126918289131        1.36674560107993        2.56218437990681
H            1.39620287082711        2.58358384940446        2.90585351814056
H            0.25383879952332        2.11531917948631        4.16092754365533
H            5.79374172520597        2.64948334707964        0.96852726157216
H            7.44174912048470        2.32571375586721        1.50664200574511
H            6.11836837083075        2.26517297159982        2.65845203191118
H           10.48043629214289       -0.62118299386594       -3.18680257130611
H            4.63826539006786       -8.97082698798154       -4.12579365827049
H            5.51274273178908       -9.42103981792509       -2.63742604172998
H            1.75184072623547       -3.25888746023488        0.22361084396433
