# Supplementary material for: Molecular folding governs switchable singlet oxygen photoproduction in porphyrin-decorated bistable rotaxanes
Source: Commun Chem. 2024 Aug 7;7:171. doi: 10.1038/s42004-024-01247-7 (PMC11306352; doi:10.1038/s42004-024-01247-7)
Supplement: Supplementary file 4 — Supplementary Data 1 [file 42004_2024_1247_MOESM4_ESM.zip › paperstructures/H-1b_2+/halfopen_conf8.xyz]

273
halfopen_conf8, charge 2
C            6.08394372024210       -5.07868758379349        5.12515625175651
C            6.02473416021192       -4.25846557858940        6.24361987862920
C            4.94171466559629       -3.42372975942501        6.50107304935985
C            3.89984784287703       -3.41919351954252        5.58800476664153
C            3.93223647810612       -4.22334757516258        4.45464345779058
C            5.02042804219892       -5.05097622156755        4.22607285834322
H            5.05479220594483       -5.67367506111880        3.35030392432941
C            7.31173257889019       -5.95255652911969        4.90349664337788
H            6.84577488035782       -4.26761273143438        6.94141933589947
C            4.93323292407024       -2.57393907421159        7.76207648892368
C            1.38327336824247       -7.30893077033625       -1.36399489099131
C            2.17192602194848       -5.18292984185723       -2.15633265517367
C            1.78202197803458       -6.49804079104381       -2.42005639113646
C            2.11149952244095       -4.67780818568040       -0.87477710791536
C            1.32769851755598       -6.78885861802180       -0.08008612604929
C            1.67169965264395       -5.47056987106055        0.17980406442148
H            2.51120182260604       -4.56461552070859       -2.97113146686595
H            2.39172011078424       -3.65173124503354       -0.69604021915045
H            1.00427271849657       -7.42137435212832        0.73203220142084
H            3.04196102324968       -2.78727054413431        5.74423042466494
C            2.72041334604614       -4.16923513268955        3.55720960865398
O            1.83469156807793       -6.86952281235196       -3.73602007640340
H            1.11058402126175       -8.34000008753140       -1.52350269990836
N            2.86137022805369       -4.82809502228600        2.24957222476054
H            2.46478017467493       -3.12493931810480        3.36923063890742
H            1.87775047733854       -4.62667521876704        4.08302093450857
C            1.55067136846316       -4.90961531811572        1.56489427881287
H            1.11077681964598       -3.91095955051750        1.53176721780201
H            0.89815132728886       -5.55439442739554        2.15358744783584
H            3.23572953763295       -5.79030278322071        2.34066071780387
C            7.66136501385015       -6.71319513101063        6.19194131312104
C            8.48689944558468       -5.04512149732198        4.51017276247162
C            7.09765647823015       -6.99073750647054        3.79783935582300
H            7.98823744498938       -7.61002473024360        3.70842834380943
H            6.91797375944251       -6.52065877034099        2.83557398556640
H            6.26044619896356       -7.63722262926178        4.05072955138213
H            6.79680322508103       -7.26165165643551        6.56094613637405
H            8.00163611014014       -6.04565032983712        6.97851683405080
H            8.46233352975442       -7.42458564052473        6.00026636756411
C            6.18447384666995       -1.68344629505699        7.79143508556293
C            4.92764921331399       -3.50747384003462        8.98195408119679
C            3.70326456284472       -1.66542764997990        7.85056132651206
H            5.80436483402719       -4.14975429173073        8.99509595560097
H            4.04231971264311       -4.14160475149895        8.97468569248782
H            4.92383854265166       -2.92506624707188        9.90123904050164
H            6.16992381092639       -1.04825419441928        8.67475911201543
H            6.21656531760212       -1.04578238568596        6.91024780594387
H            7.09640321120578       -2.27321181300967        7.82234896166385
C            1.36183592038465       -8.14491858849599       -4.14721031084444
C            0.91514237371797       -8.07246191762952       -5.60891346321890
H            0.61219257332806       -9.07327152391647       -5.91403223516123
C            2.01470470873655       -7.57159646952807       -6.55994660269318
H            0.04662447263139       -7.41793810508914       -5.68093609426734
C            2.35724177680661       -6.16422183627490       -6.24867901099596
C            1.56275436318900       -5.03381780621824       -6.24871857159285
N            2.33540549753411       -4.03927694532785       -5.77649455372845
N            3.52909158540883       -4.46764055719642       -5.50324487725341
N            3.55422956547444       -5.73626951401709       -5.78999758538561
C            1.90830615002555       -2.68529575800310       -5.51167402689806
H            0.54214093890642       -4.90025449140698       -6.53929816145562
C            4.75368277717918       -6.49510188025037       -5.60016522232887
H            4.57892443475781       -7.29294556036406       -4.87924975561922
H            5.52233432753460       -5.82488431126211       -5.22306035882552
H            5.08331478552247       -6.92896077360332       -6.54440997531167
H            1.63932593772804       -7.63736434583402       -7.58249246139937
H            2.89367363860726       -8.20805821100958       -6.47438343453975
H            1.38459540787753       -2.31218545981715       -6.39475147189351
C            3.07939932042424       -1.75342041056853       -5.15873006633498
H            1.20343147508785       -2.71694950743318       -4.67575794115067
H            3.79699793190799       -2.29604015724155       -4.54421257129142
H            2.69588703558748       -0.92676297370600       -4.55934776351832
N            3.76052893206866       -1.23566173224190       -6.32052074073026
C            4.98526273069835       -1.89041860880042       -6.72886311270926
C            3.30937765173092       -0.13929310171488       -6.97952987381987
H            5.12303713936129       -2.78525422912139       -6.13072946415734
H            5.84879059366405       -1.23674109670961       -6.58568478185007
H            4.93870947015544       -2.17676451549395       -7.78068445307179
C            2.07860660037589        0.47664958916246       -6.64866171140080
C            1.63531380133240        1.58402141556088       -7.31613033268186
C            2.39050936001430        2.14858491318243       -8.36342889390792
C            3.61466011143749        1.54270547822085       -8.70091039238447
C            4.05605118822379        0.43146694968756       -8.03556830886110
H            1.45829912360801        0.08709512117967       -5.85975487851981
H            0.69542724290473        2.04814608989489       -7.05681919137676
H            5.00069318281841        0.00670995777433       -8.32709538440363
H            4.19587093636858        1.97531453680777       -9.49973747380981
N            2.04563173776516        3.26823106262508       -9.04806283027765
N            0.89630118124695        3.75352422682514       -8.91313826970490
C            0.45751634317103        4.96981740795699       -9.22289038413959
C           -0.86093761558404        5.09419842378922       -9.76826275561219
C           -1.42066483506228        6.33473611318576       -9.88101008654712
C           -0.74338645190989        7.49761759844917       -9.44100869163433
C            0.57996504931414        7.37738486523779       -8.90393524908878
C            1.15401793190604        6.12945579033369       -8.82262872764523
H            2.14513423796284        5.98848670503350       -8.42212664226068
O           -1.42852668103176        3.92135401697173      -10.15625190652250
H           -2.40608009596626        6.48448135451589      -10.28835257744208
N           -1.38103630898289        8.65917664610463       -9.64692547075742
N           -1.01324368328733        9.73047928700901       -9.10080385809592
C           -1.21187271534198       10.99259673477648       -9.43556517880266
C           -0.92288719528634       11.46542899822892      -10.74650064300842
C           -0.92841545319033       12.80062651727248      -11.02105607910358
C           -1.22573499774568       13.73125283973492      -10.01012496277561
C           -1.50013273298126       11.94681210098687       -8.42393473165692
C           -1.51533868848289       13.27933468905365       -8.70872470719904
H           -1.72720488711366       11.59104035586189       -7.43170633574618
H           -0.69132992003707       10.74095066693809      -11.51215867134234
H           -0.72395605469485       13.16888237742910      -12.01509198191090
H           -1.74458814277812       14.01349577769221       -7.95165006711160
O            1.17750569944902        8.53063777326643       -8.54764428810338
C           -2.71862752755244        3.96199649497104      -10.73532005205989
H           -3.45470618008403        4.36311481088937      -10.03311233946327
H           -2.96055826056184        2.92783612377578      -10.97201752344596
H           -2.72359581785583        4.55941024807059      -11.65086095568677
C            2.52017017835665        8.50065219598227       -8.10147683531090
H            3.17983189666333        8.08048680774437       -8.86527931753176
H            2.61136872688078        7.93030675717784       -7.17327989661575
H            2.78529081997848        9.54020606103364       -7.91982475692346
N           -1.23949052162892       15.09157971849704      -10.29687044179078
O           -0.96636010311775       15.46691878061079      -11.44459623948236
O           -1.52114171629531       15.89315888016369       -9.39657158496581
C            4.71079965841153       -0.91818668083701       -2.03743154029801
H            5.93659487445819       -2.54667653444170       -1.41315200188348
C            5.09473820590283       -1.92373347230167       -1.16005778273514
C            3.64449837762528       -0.10099403310771       -1.72755340850934
H            3.35139780277459        0.69552468422592       -2.39320290742151
H            6.22503511494911       -3.98139079853178        1.93805959871783
H            6.75074234092862       -3.08223889966339        0.49856524965348
C            5.96847970139429       -3.72547588133670        0.90678583094809
C            4.41873376966512       -2.10470299514636        0.03335348154631
H            6.82544604576216       -5.34030615158551       -0.26723631717149
O            4.73460969936105       -3.03894198290922        0.98985222560395
C            2.94144560333029       -0.28783272776657       -0.54514704861124
C            5.84052052488143       -5.02121244332120        0.09965524883930
C            3.31153897835396       -1.28399862163027        0.34245630352081
O            5.29746475460049       -6.00194698657511        0.96042109931734
H            5.68002935167632       -7.58573163276455       -0.32055753463756
H            5.17030271234493       -4.86812882460932       -0.75676908124453
H            2.11353316536301        0.36364364228352       -0.32071205062806
H          -11.54607365535236       -0.28960929528949        5.82127994049652
H            5.40030853216215       -8.54376041944579        1.88740734540922
C            4.87379172378875       -7.17537863356269        0.30125213281776
C          -10.58556161471085        0.07084092169744        5.48455424204294
O            2.69573285576499       -1.56571116597063        1.53092377335941
H          -10.18725391422891       -1.64731226202823        4.27210028202053
C           -9.82145258763750       -0.69097107247470        4.61569285978608
C            4.49938852852646       -8.21354501907705        1.35415365098987
C          -10.11350324504088        1.29838318670739        5.92019054129266
H          -10.70406598245352        1.89528444302675        6.59955299179964
H            1.74597317042274       -0.83920088258339        3.13604898373189
H            2.44801614700860       -9.24207526650190        2.88753352543647
C            1.75860334654642       -0.65424805131377        2.05956307603248
H            4.00705515593554       -6.94891891719212       -0.33268705357024
H            4.04720104020286       -9.08356745366245        0.86098437797300
H           -0.27191320011953        0.01697830269529        1.81727383388185
H            4.04151615041553       -9.08735430301418        3.67251974375680
C            3.17983441401999       -8.52815443887166        3.28634262421830
C           -8.58952581151411       -0.22974319942219        4.18624608209137
C           -8.88522361775390        1.76521167235864        5.48595980215230
H           -7.99370271611353       -0.82019725684316        3.50569073290872
O            3.59305259343794       -7.63540763947007        2.27170320738749
H            2.07499666673008        0.37920243204529        1.89129538430901
C            0.33678437792104       -0.85099699354196        1.52564444190287
C           -8.11103659344139        1.00410446343429        4.61585313713948
H           -2.17117105057929       -1.42297910768217        2.21331915864367
O           -0.20265759487987       -2.03272979062359        2.08186616787757
H            3.22549736485742       -6.90854800770450        4.70068526836146
H           -8.51624521080224        2.72214430355209        5.82612707903361
C            2.56052338842312       -7.73847770847570        4.43334574176047
C           -1.56203692876187       -2.21623361073572        1.75349110604743
H           -6.57801728253257       -0.71011835896588        5.92612216835788
H            2.44146337421054       -8.39680299310879        5.30211556651791
C           -6.79317381262533        1.50104789772771        4.15333476173492
H            0.33170131925684       -0.92791305199598        0.42909310607836
C           -5.68612614799524       -0.25895344952510        5.53848634106717
O            1.29799372950490       -7.25977521942167        4.00443326084040
H           -8.96509261310944        3.02926047934933        3.11624584699002
H           -1.69335888125657       -2.17211893436168        0.66336092639546
H           -8.07825713222485        6.38382361552325       -2.28368203546565
C           -7.96058486728340        3.27908451177436        2.83705884787163
C           -5.65546139929148        0.84713126660811        4.62399123143486
H           -6.96049154320137        4.65278267985756       -0.93087679126610
C           -6.78188743972980        2.59767526292233        3.29378991608524
C           -2.03704636508888       -3.57631206010424        2.25797170207807
O           -1.42615255830639       -4.58877900291538        1.48040147519615
C           -4.39902116284230       -0.58419507330812        5.80401357944664
H           -4.03732419947571       -1.36635874831231        6.44083953117623
C           -7.43786564917192        6.67172118182705       -1.46302738634668
H           -1.76522460029349       -3.68398938817237        3.31616137773560
C           -7.54626901050004        4.26779824097216        2.01075054792165
H            2.00424215582149       -6.22317619943353        6.43086688031678
C           -6.81375102618476        5.69850153106533       -0.70284556636347
C            0.52865190182772       -6.57892315789022        4.90245464714399
H           -8.14585921775824        4.99178295265295        1.49521684397649
N           -4.36384667988876        1.17629732293762        4.34122084965320
N           -5.67527576396381        3.16618505232764        2.73931945456176
C           -3.57615505860843        0.33021452871999        5.06394323626696
C            0.98621574468037       -6.07783161469879        6.10794648178593
C           -6.11383967275946        4.18237666676352        1.94543534478238
H           -3.12893531023792       -3.61683409311453        2.15829431316071
O           -1.13328119898110       -6.85356862866593        3.28459878045518
C           -2.13910515846258       -5.79296093015496        1.34624958471485
C           -7.24541214211614        8.01263515166924       -1.17228059560644
C           -0.81411616945825       -6.35739928777631        4.50996576537623
Zn          -3.75269721740821        2.66343829411700        3.10543182399936
C           -1.72454673220106       -0.63656387072890        7.35065479477456
C           -1.10713178801553       -1.56622872380702        8.16570261583390
H           -1.29618842765454       -1.55839076832933        9.22882829557785
H           -7.73644952333427        8.77173983550859       -1.76272767859317
H           -2.38451116379308        0.09939416568510        7.78492981407456
C           -5.98238798590404        6.05629959185647        0.35431404351022
H            0.54780354727662       -3.16556967343657        9.40964329809280
C           -5.31154667669960        5.01949261046039        1.17165823683568
C           -2.18112725932487        0.34182643831280        5.09666112138222
C           -1.49978648032520       -0.63191350929335        5.97601340510885
C           -2.37138713835820       -6.55838311950016        2.66158259036442
C           -0.25307282131282       -2.52212428484227        7.62146076317078
N            0.34662176425290       -3.46894173809312        8.46387767104878
H           -1.52347110841658       -6.39617873414779        0.67693842665466
C            0.14085639305219       -5.33572796742518        6.93098117909461
C           -0.60700580644622       -1.55985091956969        5.44481834117134
C            0.01599268212749       -2.48672923913154        6.25536346269102
H           -3.03039005900234       -5.98204958549539        3.31023374092121
H           -3.12299076364281       -5.61945670360771        0.88565488038530
C            0.68105977876972       -4.75823539965222        8.19101664800909
C           -3.92021502166856        4.94814140977868        1.10904987647410
C           -1.38252412609201        1.21870614450517        4.35978018112513
C           -6.42108177576524        8.37665757807473       -0.11991809192252
H           -0.41097830929262       -1.56529317681529        4.38452336681412
N           -3.12729042776190        4.09936017842148        1.81967678912826
N           -1.82410032705547        2.12823845184653        3.44456669212438
H            0.71091887249798       -3.19076436765279        5.82979355923212
C           -1.66379767233951       -5.70101902621877        5.38785327443930
C           -5.78902299095818        7.40553344595524        0.63643200843301
O            1.37338891365697       -5.40208366363569        8.96631881285328
C           -1.19215841292037       -5.18603861804318        6.58402078566244
H           -2.85879019401210       -7.51082397487785        2.42763437609467
C           -3.11165479246104        5.75876937516461        0.24213114937279
C            0.04567605385044        1.29552804969758        4.46905494219835
C           -1.84188850491945        4.36690682631090        1.45380661142242
C           -0.71845114720958        2.75222731319720        2.94759824733084
H           -3.48838220092105        6.49690416641262       -0.43801189552139
H           -2.71137241717661       -5.57900958747272        5.16645873446698
H           -6.27040420285035        9.42050575329793        0.11315806585698
C           -1.82486787834135        5.39325331995887        0.45009549049596
H           -5.14968095919519        7.68915830955218        1.46003628150435
C           -0.70477748327207        3.75366330405162        1.97563987089318
C            0.45777054500419        2.24090285519278        3.59010299399311
H            0.64132752921246        0.72211197427719        5.14995831293521
H           -1.87428388926696       -4.67420561029123        7.24370773456549
H           -0.94627532136275        5.77487729672412       -0.03130138118640
C            0.61566860118140        4.18622513245569        1.46644798608509
H            1.45552583227462        2.59101190060575        3.41353903659957
H            1.04874317141796        2.27405360014490        0.63542702493240
C            1.41972663948957        3.27721484428612        0.78502739135761
C            1.07570642691388        5.48578491155642        1.65267989385980
H            0.46300424231840        6.19460937771933        2.19022222723466
C            2.65590526851385        3.65715543390484        0.29582464804259
C            2.31537955854941        5.86438358789836        1.16653808049852
H            3.27204539721097        2.94512882399457       -0.23262434748902
C            3.10707594751342        4.95317314886871        0.48653267480491
H            2.66330602349288        6.87534976344916        1.32000920002242
H            4.07197302122997        5.25463968447114        0.10751809294994
H            9.39272505985643       -5.63477758180392        4.38495625084940
H            8.67255875938748       -4.29612050411851        5.27617245674255
H            8.27678519869713       -4.53051328739288        3.57507862348579
H            2.78815254553064       -2.25089232528333        7.88936201197468
H            3.66049253088162       -0.98003421766002        7.00766007901775
H            3.75887624062805       -1.07193242563381        8.76080769730833
H            5.26508311569714       -0.76888789525540       -2.94957892587392
H            2.16123007028670       -8.88698552546405       -4.02226497256575
H            0.50279723959713       -8.45286633307632       -3.54420677278325
H            3.52966379205493       -4.26898303752374        1.68943390755531
