# Supplementary material for: Molecular folding governs switchable singlet oxygen photoproduction in porphyrin-decorated bistable rotaxanes
Source: Commun Chem. 2024 Aug 7;7:171. doi: 10.1038/s42004-024-01247-7 (PMC11306352; doi:10.1038/s42004-024-01247-7)
Supplement: Supplementary file 4 — Supplementary Data 1 [file 42004_2024_1247_MOESM4_ESM.zip › paperstructures/H-1b_2+/closed_conf6.xyz]

273
closed_conf6, charge 2
C           12.58475324073367       -2.86119513165905       -0.90942682874592
C           12.19018845357087       -4.16845425679110       -1.15052727766413
C           10.86618909144713       -4.58306534084440       -1.01808017067023
C            9.91649144728339       -3.64215991909500       -0.65396847406950
C           10.28003975229223       -2.32045786432552       -0.42278991898210
C           11.60483985325661       -1.94270752352208       -0.54167611346539
H           11.87535116697051       -0.91908543615007       -0.33197565201990
C           14.03393600999460       -2.40628457661445       -1.00921697548686
H           12.92900621107565       -4.89464443600734       -1.44252491483236
C           10.51776150489515       -6.04287882940219       -1.27643217195370
C            5.96687688062053        0.68772072150151        2.27750251114226
C            6.05575667121916        2.66036583797396        0.91734664073298
C            5.71534487079365        2.05011467925301        2.11908709114553
C            6.59333469071208        1.90173169156996       -0.10634234106351
C            6.50733433378039       -0.05970076991895        1.24934713785063
C            6.81401271683318        0.53852030626336        0.03294342789645
H            5.91087791341515        3.71778369378596        0.76356917453243
H            6.83451667669103        2.38654959873143       -1.04044158438275
H            6.67882408653509       -1.11049498498659        1.41930934545146
H            8.88717952031672       -3.93199373989170       -0.53716697607148
C            9.23401658970697       -1.30953175390068       -0.04165953651939
O            5.13799601037329        2.68595295056459        3.18114315399695
H            5.71594642311725        0.22509383175420        3.21920121462947
N            8.02560707237295       -1.47187242594303       -0.88284085711417
H            9.62002230543481       -0.29764636168960       -0.16736109068391
H            8.97920259817680       -1.44233295066062        1.00995111412989
C            7.30526730837378       -0.21974032344328       -1.17170256668537
H            6.44183831143118       -0.46846652619632       -1.79762384262474
H            7.97126072750639        0.42477178467911       -1.75192959952775
H            7.38191293775840       -2.16656207595056       -0.47395784779139
C           14.52103606708681       -2.03985005670039        0.40028016540222
C           14.13251064484093       -1.17379957795008       -1.92066241761555
C           14.95997541721578       -3.48740611445889       -1.57557038967300
H           15.97137273853738       -3.09366161542107       -1.65712323518627
H           14.64081653221755       -3.79787500416348       -2.56834025967076
H           14.99898470647212       -4.35716047621033       -0.92374012661886
H           15.56199506804275       -1.72562634640290        0.36703891519073
H           14.44375979114694       -2.90057931626825        1.06153443955280
H           13.93408790969587       -1.22564729841718        0.81785471095011
C            9.03734593593065       -6.34924891379152       -1.02549245310962
C           11.34624086205962       -6.93533467176213       -0.33970190737347
C           10.84685375255721       -6.38807740541775       -2.73626418467815
H           11.16682794601882       -6.66527070448310        0.69898598757525
H           12.41073428565787       -6.84179509312642       -0.53495803717048
H           11.07216463815402       -7.97960379885531       -0.47633844325732
H            8.38946652055160       -5.75515053784502       -1.66440378471535
H            8.78149982857430       -6.16855910208871        0.01614109882781
H            8.84526169787986       -7.39940979966904       -1.23720471340263
C            4.68050401490859        4.01817405478189        3.01196161072257
C            3.71053693514446        4.33792802128431        4.14691153049799
H            3.26675358600187        5.31331154769444        3.94841523580611
C            4.41118039953657        4.33775731164288        5.50618140911600
H            2.92640270656632        3.58059965306852        4.13757103263097
C            3.46588997873949        4.56665384727436        6.62057712346099
C            2.10064886187485        4.76754923323648        6.64115884755451
N            1.76630259543468        4.90862735666143        7.94033446486076
N            2.81066989186614        4.80811407579038        8.70545763205601
N            3.83224346142302        4.60527111036158        7.92567625009288
C            0.44910360365530        5.05153484239609        8.48619156117363
H            1.39303200357167        4.83464275189790        5.84268780881549
C            5.14998617727132        4.45800514650783        8.46289131258664
H            5.08517190791561        4.53692861161738        9.54584355860956
H            5.80368499639365        5.24083819643713        8.07722198576444
H            5.56151477786799        3.48689164691882        8.18710586675570
H            5.18553820475803        5.10934732720447        5.52245519082943
H            4.90992316326885        3.37443576848367        5.64075316247810
H            0.50623378755870        5.69824975498010        9.36170709697842
C           -0.13157257495641        3.66161613518667        8.88384808181252
H           -0.19654077031656        5.50708223182655        7.73464628280736
H            0.20509486694407        3.40042485211315        9.88774425064164
H            0.24349454230916        2.89801824587161        8.19911346678919
N           -1.56702919755139        3.65686413947388        8.85929312558425
C           -2.25474682651313        3.97039308681379       10.09346799618682
C           -2.25839206029727        3.36991796812003        7.72313496091254
H           -3.03595923825741        4.71147109212563        9.92199233034958
H           -1.54618368856306        4.38344288844133       10.80578081372203
H           -2.70640579459819        3.07833620607680       10.53541094885050
C           -1.61387022258753        3.26315092839653        6.47189834933994
C           -2.31269215672057        2.96101881342362        5.33504798443419
C           -3.69872434899776        2.72929858101537        5.37606215218735
C           -4.35276900197928        2.83906380371761        6.61910324599929
C           -3.65551711191585        3.16260833724433        7.75202994613185
H           -0.55303270591766        3.41548330105033        6.38361222752292
H           -1.81640725960012        2.88245595343425        4.38075673963250
H           -4.19265008166237        3.22983676379217        8.68274268288150
H           -5.41703612088960        2.66370418261782        6.65859571936598
N           -4.26302651636149        2.36898658185319        4.19750087198379
N           -5.51601481197655        2.14759329441438        4.12464905892341
C           -6.00031491222095        1.53086385024642        3.01740331192706
C           -7.34774702319908        1.67597520277498        2.59554863969354
C           -7.76904381704855        0.93719302921495        1.50477893252660
C           -6.94838593113306        0.03215258548763        0.82795999740275
C           -5.60199321599030       -0.14841604250425        1.27599473973759
C           -5.17084748879623        0.61888751165717        2.33099644402099
H           -4.16122589570573        0.54825008038803        2.70371701814151
O           -8.26392118806347        2.52133325884852        3.11637117061742
H           -8.79212604521270        1.04180057943363        1.18512788703646
N           -7.48864074284980       -0.62535894404626       -0.24204489745973
N           -6.95672588992737       -1.73819473121620       -0.55038209251218
C           -7.53997178787558       -2.62184773452037       -1.38261060994722
C           -8.93872797086250       -2.81499807611579       -1.39358843509093
C           -9.48524803522545       -3.87313560005032       -2.07065369877572
C           -8.65622623641470       -4.75692664283835       -2.76990807549892
C           -6.71949164991378       -3.53495381429958       -2.07423670938886
C           -7.26844647094828       -4.57585049542774       -2.77289171892279
H           -5.65358343573977       -3.38511668077110       -2.05517648540674
H           -9.55987103300566       -2.13244284133487       -0.83455523100231
H          -10.55190478424669       -4.04010487395167       -2.07370757815773
H           -6.65389853192981       -5.27563445596323       -3.31720690381960
O           -4.81991932531273       -1.00457781426486        0.59347953486542
C           -8.01471443126147        3.17427040241841        4.34467029347799
H           -7.90677514173573        2.45176613772852        5.15674463881800
H           -8.88843490365123        3.80020084677112        4.51769655967580
H           -7.11636019449610        3.79445248298898        4.28632328773699
C           -3.43641564850543       -1.02605662092791        0.89706568132782
H           -2.99613860694763       -0.03283506495875        0.77895911900066
H           -2.98916737672384       -1.70928026071121        0.17931822494976
H           -3.26613837633719       -1.39710787462147        1.91119022479706
N           -9.21985990386239       -5.84739399851986       -3.46651563269904
O          -10.43309473391527       -6.01689970778190       -3.40797747184965
O           -8.47586738675950       -6.58572629866838       -4.10219972110941
C           14.17993564845322        1.46717543108493        1.70664769444018
H           13.05678912367077        0.55132145175035        3.26558689634184
C           13.00626233092351        1.00690056590235        2.29014914955500
C           14.15187446169789        2.04654929635100        0.45676361974925
H           15.06107602950730        2.39926843200544       -0.00412106659425
H            9.43411823585722        0.20694004719660        3.63939714145216
H           11.07455231555247        0.69401515339981        4.12074773719507
C           10.49225698377730        0.13655486592983        3.37876784251867
C           11.79530900609313        1.13369439869512        1.63006241169305
H           11.21937027506545       -1.63846806882176        4.38791788043608
O           10.57670355688975        0.74561096508376        2.10869647492542
C           12.94715966202089        2.17469714406047       -0.22314943096613
C           10.93079805052337       -1.34048665268978        3.37013162693012
C           11.76781944632289        1.73237181902590        0.35032928129928
O            9.95600248307268       -2.21927081600153        2.86347938756399
H            8.23600723129502       -1.71110570214464        3.91777651225034
H           11.78907406422199       -1.46233025766063        2.70487323881311
H           12.94811691731492        2.62380941129603       -1.20342721276168
H          -10.56462384414693       -4.35514604707156       -8.70552343435486
H            7.61460262567872       -4.25936630476779        3.97930537582446
C            8.91730824633997       -2.55659781228450        3.75879544345950
C          -10.25191387005727       -3.75999950726769       -7.86070070339970
O           10.52423014857466        1.81909285772507       -0.22037295492155
H           -9.08232016108220       -2.40733700794649       -9.03772833390830
C           -9.41805224616690       -2.66905554500376       -8.04496480738393
C            8.13083721159615       -3.72298847447489        3.17043129035761
C          -10.68455050692116       -4.08214459908389       -6.58525952870043
H          -11.33188599879099       -4.93234254503386       -6.42677875847862
H            9.30525523103265        2.80895164923184       -1.45085766467662
H            6.91657800748007       -4.99488159085246        1.17228503231887
C           10.36773213420947        2.55843084094779       -1.41063202892116
H            9.34167562360436       -2.85971575736562        4.72611247075829
H            8.83044993877636       -4.41219241293737        2.67938933825085
H           11.11120489816665        2.42449605809911       -3.44830254506218
H            5.86930137086857       -4.79345830959345        2.60011360370333
C            6.33913396562062       -4.26620653083656        1.75770288731154
C           -9.01328869935094       -1.91122309144205       -6.96116724363884
C          -10.28570901983281       -3.32030911053378       -5.50174656556069
H           -8.36977921532768       -1.05556635215602       -7.10739084453109
O            7.18334354005495       -3.24263333284715        2.24036254289721
H           10.94863751126209        3.48485919039068       -1.37209726746199
C           10.71873752147818        1.75450257164102       -2.66978222887634
C           -9.44029482863418       -2.22824313425612       -5.67285492208035
H            8.75129409409925        0.32077463044190       -4.79755950932648
O            9.53961050558052        1.12855328164914       -3.13746378606814
H            4.83472659776619       -2.77195502411233        1.37325905672256
H          -10.62741858105682       -3.58030970308941       -4.51175965665588
C            5.24449268278122       -3.66320953270026        0.88547069532997
C            9.71838377885744        0.32888271205363       -4.28881833850246
H           -6.83928949487368       -2.80206364982654       -5.74566562024540
H            4.44986244072097       -4.40354925915262        0.75129473700473
C           -9.00151586370566       -1.39325685053337       -4.53424175565955
H           11.48680801026461        1.00664460070554       -2.43503378804172
C           -6.63422941143721       -2.06914420556478       -4.99018585296094
O            5.80997132319859       -3.32112949229612       -0.36995718351687
H          -11.85801458852613       -1.50594756887614       -4.71011325507818
H           10.45780512321409        0.78495312058781       -4.95779213881974
H          -15.44350661538381        3.15586082122381       -2.19648515263007
C          -11.39317731773647       -0.88741690529748       -3.96848378463335
C           -7.62696530206924       -1.28473649966903       -4.30932706268710
H          -13.11960362525763        2.68725216500073       -2.86769810660092
C           -9.97606634485897       -0.73848408076841       -3.77825600036855
C           10.15009098473640       -1.11015378280159       -3.96150421859116
O            9.10037882182566       -1.92098875099234       -3.48051649138502
C           -5.43432279334346       -1.71984081099521       -4.46939112938666
H           -4.46505809203566       -2.09211988693877       -4.73778602446563
C          -14.76212020177117        2.70085908626311       -1.49263977314196
H           10.59653938834450       -1.56250223393639       -4.85525538562501
C          -11.99743379630750       -0.10253549697706       -3.04644683307964
H            3.11514317435329       -2.86688783831148       -0.34407666797124
C          -13.45840802482932        2.43542439250180       -1.87301166245174
C            4.95736932512335       -3.12160050120687       -1.42185101666856
H          -13.04830374982516        0.03035044598086       -2.88014620384621
N           -7.02738027105267       -0.47734005045320       -3.39496083570790
N           -9.73834752429977        0.14576504441422       -2.77296637110957
C           -5.69067041667578       -0.71228179331625       -3.47893844378528
C            3.60520741081984       -2.88461192641480       -1.30356495979998
C          -10.95090887449841        0.56891470325877       -2.32652862572913
H           10.88944813079844       -1.11118450805361       -3.15682573531662
O            6.87584966022843       -3.48481992704349       -2.69413586350276
C            8.16749534751131       -2.38356609539324       -4.44242939584694
C          -15.19358310235257        2.38244366322205       -0.21523953178500
C            5.54917546220232       -3.17595899681187       -2.70444721323754
Zn          -7.93497711826755        0.71283524335585       -2.00903262113063
C           -2.32712869453809        0.30678228048658       -3.55517840015200
C           -1.01299883011503       -0.11291741554554       -3.62342161370462
H           -0.27361716037843        0.51958745162658       -4.09246197621011
H          -16.21268571426592        2.58606619534865        0.07811806487736
H           -2.61132713674360        1.26162248401360       -3.97181495563216
C          -12.56805738864995        1.85185507608939       -0.97716576322856
H            1.29465041867250       -1.17173038265244       -3.74235489128444
C          -11.16868543543411        1.56520606693872       -1.37513240253497
C           -4.69244442338184       -0.03090623809886       -2.78326981166575
C           -3.29671125507319       -0.49070049618993       -2.95292701223029
C            7.57944197938116       -3.68964214551604       -3.90091671013819
C           -0.63458068666931       -1.33730765024935       -3.07511572232349
N            0.71911721580422       -1.69917751505314       -3.10052170651425
H            8.66492270353760       -2.58367191768793       -5.39762289493154
C            2.81653958106097       -2.66879557684299       -2.43555131855066
C           -2.92178170618721       -1.74050470227491       -2.47047069883457
C           -1.60792861992473       -2.16319134658326       -2.52128099741760
H            6.96196557838810       -4.18101894888841       -4.65656796988743
H            7.37525110875190       -1.64118935533241       -4.60021291816636
C            1.35509753174140       -2.50029235882302       -2.20543073179220
C          -10.17068909922771        2.36720742673737       -0.82203165580758
C           -4.91021314198429        1.07049284270513       -1.95350607728587
C          -14.31245843457287        1.80362287579187        0.68327761776651
H           -3.67445914200648       -2.37667232837134       -2.03057116703676
N           -8.83684805107259        2.26835803404179       -1.06655977056143
N           -6.12159431294566        1.59796477205474       -1.63578919394941
H           -1.33374344697734       -3.12391037187354       -2.11863026343246
C            4.76212995000002       -2.94855953303879       -3.82173154010073
C          -13.00631053696972        1.54413461266806        0.30700882269369
O            0.80445143459639       -3.04043215014928       -1.25735770538785
C            3.40357386686232       -2.69502699630917       -3.69106053717668
H            8.40751903430136       -4.35018200170544       -3.63049584914828
C          -10.42820760500772        3.49041690009399        0.03627224723036
C           -3.86796171316000        1.85011996910348       -1.34684220176058
C           -8.23912151145625        3.29303118442849       -0.40265706889969
C           -5.88690078948119        2.69656609193758       -0.86891725373720
H          -11.39788600043814        3.79261196511241        0.38043746598547
H            5.18778170709367       -2.98664445932711       -4.81118100413169
H          -14.64341198459722        1.55349418773912        1.68059606536899
C           -9.23142075047731        4.06796779451394        0.29069322230778
H          -12.31754373238153        1.09532927153768        1.00783360649691
C           -6.86501796412768        3.52920850044703       -0.32130478629153
C           -4.47185224135559        2.87507220499605       -0.70004664633013
H           -2.81853854403542        1.64493617695453       -1.42448069252961
H            2.81066589850203       -2.56647093433717       -4.58293010134041
H           -9.03232550956242        4.92429722265136        0.90377134266127
C           -6.43253337754200        4.74195643266269        0.40613225985522
H           -4.00916126901187        3.67827624020272       -0.16199236238405
H           -7.44623018068125        6.07027847125152       -0.92932873432107
C           -6.83413395089982        5.99874407412258       -0.04185809139528
C           -5.63396622642208        4.66256173604668        1.54269619267425
H           -5.32143568195466        3.69226441939538        1.89628619421864
C           -6.45022339122580        7.14370359343625        0.63291946954766
C           -5.25829464820514        5.80767605752882        2.22201778569376
H           -6.76911296517006        8.10995619375472        0.27052309909410
C           -5.66509236747057        7.05216326865572        1.77063665724575
H           -4.64925793862105        5.72588779658182        3.11053808222174
H           -5.37436492609660        7.94674900252533        2.30064670397841
H           13.61014490730944       -0.32179769636830       -1.49388404281083
H           13.71690231824564       -1.39420222670913       -2.90201259710899
H           15.17506022868749       -0.89100242756700       -2.04822284902003
H           10.59338577976068       -7.42557983868967       -2.94453690161571
H           11.90442908684530       -6.25203787362073       -2.94537267869466
H           10.28283843614206       -5.75294506668533       -3.41613470577067
H           15.11250952571268        1.35961148713005        2.23805391136500
H            5.53257409146507        4.71113493406871        3.01887406618151
H            4.15297328513861        4.11726731290336        2.05598680801057
H            8.34906967395616       -1.84954845617212       -1.79470534690477
