# Supplementary material for: Molecular folding governs switchable singlet oxygen photoproduction in porphyrin-decorated bistable rotaxanes
Source: Commun Chem. 2024 Aug 7;7:171. doi: 10.1038/s42004-024-01247-7 (PMC11306352; doi:10.1038/s42004-024-01247-7)
Supplement: Supplementary file 4 — Supplementary Data 1 [file 42004_2024_1247_MOESM4_ESM.zip › paperstructures/H-1b_2+/closed_conf4.xyz]

273
closed_conf4, charge 2
C            9.20656237260397       -1.99853987011375       -5.48218916384418
C            9.47787637019721       -3.33066498879691       -5.76099301646892
C           10.26103257360927       -4.12443684677010       -4.92498862839631
C           10.77631436881254       -3.54936873832615       -3.77216354774045
C           10.51102546739764       -2.22220760922736       -3.46049718079325
C            9.72984781572404       -1.45675293784362       -4.31116783803187
H            9.52987984167219       -0.42789138437283       -4.06195925325849
C            8.36700059492764       -1.11721561277594       -6.39648874379719
H            9.07955685208987       -3.77242580882607       -6.65763910154246
C           10.50580111017343       -5.57968566368941       -5.29550825514114
C            8.82377751404324        2.22237226785303        1.81038353117493
C            7.21957613508595        0.46571611591226        1.49527778832856
C            7.52120340758724        1.75543617446574        1.93209680118570
C            8.18573200421473       -0.31137730191713        0.89058634312713
C            9.78231775741397        1.43748792570337        1.19722440265711
C            9.47250970239994        0.18100044466235        0.70203973709379
H            6.21578074749481        0.09595741916620        1.63138724593700
H            7.93133910402082       -1.30555354788847        0.55686058791670
H           10.79367494560938        1.80477637465088        1.12241763663078
H           11.40313393543738       -4.12029160282555       -3.10768056968075
C           11.07038382583987       -1.62110153310799       -2.19827956012346
O            6.49198142247661        2.47693635815973        2.45825321740075
H            9.10672139808820        3.18911110496200        2.19352112264032
N            9.99741254392033       -1.10835024417369       -1.32310317801901
H           11.73618271554881       -0.78815467873634       -2.43885340795533
H           11.62858980832921       -2.37695868029732       -1.64380797266064
C           10.51890292730366       -0.60273498152496       -0.03594629593805
H           11.36385137986697        0.05626231604076       -0.24123614070740
H           10.87209416472435       -1.44984652604917        0.55511692481562
H            9.30156213118499       -1.86359651183714       -1.15597323117771
C            9.18871755285794        0.11901165137342       -6.79261633174713
C            7.10263846599649       -0.67812259651307       -5.64322739572829
C            7.93750374430855       -1.83027181775380       -7.68197056668355
H            7.35776199357485       -1.14753118048807       -8.30041319501377
H            7.31184714576947       -2.69424038582331       -7.46878014740925
H            8.80123924266772       -2.14921075131118       -8.26130695393924
H            8.63332808286733        0.72229947488703       -7.50764175732448
H           10.12513736654693       -0.18231190098409       -7.25757684636130
H            9.41491008992826        0.74010509245747       -5.93129856180078
C           11.42568991421955       -6.29646963765820       -4.30147337179341
C           11.16261158288665       -5.64759391351447       -6.68200834638387
C            9.15909492492927       -6.31878777118089       -5.32121511371204
H           10.51827212618070       -5.23532463245867       -7.45353591409749
H           11.37710660200796       -6.68156559252837       -6.94394563298513
H           12.09883607492445       -5.09290883702534       -6.68510761333140
H           12.40124159601034       -5.81810102623227       -4.25492883532458
H           11.57603026230900       -7.32362768046363       -4.62735952282928
H           10.98876644451444       -6.32653113128484       -3.30603562877583
C            6.69157209911036        3.86375955390055        2.69159059478899
C            5.32119246966950        4.51456321287391        2.83126047334155
H            5.44033299846337        5.59647765627013        2.82258142044531
C            4.59837355107893        4.06569404329564        4.12023911090936
H            4.73298047856401        4.22815582033263        1.95743145087804
C            3.15841419204228        3.88441522776513        3.83605365584224
C            2.08850936176492        4.75406016932029        3.88597664544429
N            1.03140399932806        4.06136536028700        3.41897087884439
N            1.37276217558367        2.84774888418421        3.10035522682012
N            2.64218721126488        2.73531609251428        3.34241445845212
C           -0.33133012469833        4.48856065902067        3.30279851450097
H            2.03501676472648        5.77357636445668        4.20422690893916
C            3.33328950111761        1.50977649838238        3.09086551256912
H            3.60359274513305        1.03101511377779        4.03317394775568
H            4.24008220520675        1.71424277531181        2.52006575700145
H            2.66629496384885        0.85989908355503        2.52996664407345
H            4.73380675083434        4.80364062377882        4.90901313027701
H            5.02384408188292        3.11892404603395        4.44957686679537
H           -0.36638404085214        5.57747895796091        3.32987582520345
C           -1.18446525443343        3.89347422269394        4.45259117951850
H           -0.72885589556864        4.13588688386855        2.34954418615808
H           -0.82138061754511        4.27312680376682        5.41055439272461
H           -1.07607959968153        2.80860245206302        4.45652728121399
N           -2.56693524151686        4.25530069909134        4.31440948415649
C           -2.96482063556140        5.52157721910128        4.89442775827199
C           -3.46335541662998        3.49465258900369        3.63292552133205
H           -3.68463336331223        5.37329057119421        5.70215966458417
H           -3.41129731635290        6.17400444234112        4.14260536465573
H           -2.09355141904144        6.02156440161229        5.30727345452043
C           -3.09846105303632        2.31155728319234        2.95360024855338
C           -4.02563176212074        1.54988239312086        2.28989305150856
C           -5.38310302940280        1.90158425184171        2.29628577998040
C           -5.75613697442938        3.08188449844135        2.96672171697529
C           -4.82672770150560        3.86500213404116        3.59025685448610
H           -2.07850136187963        1.96731029954992        2.95018519121568
H           -3.73193393694038        0.64210297364609        1.78804531417177
H           -5.16232739131197        4.76978687120936        4.06539729626422
H           -6.79552849191996        3.36939712253736        2.94785214250536
N           -6.29776069701586        1.06830901677424        1.70506753434305
N           -7.50228248351960        1.28775880882012        2.05657609176534
C           -8.50865208613055        0.42590924670897        1.84997178790657
C           -9.82742806319817        0.97111547071883        1.78218626499895
C          -10.89592880569115        0.11239830824793        1.76423666914566
C          -10.71625281665658       -1.28630284859242        1.80337655976809
C           -9.40167745574998       -1.83039868574771        1.91985837422338
C           -8.32797371202647       -0.96197406286662        1.94195262409269
H           -7.31740265186697       -1.32437735600539        2.04482886745136
O           -9.89361526496642        2.32190972976745        1.73653665738417
H          -11.91490510320097        0.46128168897301        1.73894198182025
N          -11.84789960774407       -2.02068634736453        1.85442903249554
N          -11.83416842898989       -3.25595606110905        1.66036729326824
C          -12.71278605377144       -4.19695070754354        1.97649325994539
C          -13.11520057641691       -4.39547654084778        3.32427695211825
C          -13.85109079572395       -5.49030075801120        3.67559276119262
C          -14.22454021730096       -6.43138055875059        2.70364091832327
C          -13.08297585625946       -5.16657006939897        1.01106946160064
C          -13.83269106420893       -6.24997111625889        1.36631202357952
H          -12.78331876884907       -5.01660436377913       -0.01322852772510
H          -12.81887925486769       -3.66515157076885        4.06079210592072
H          -14.17695918799433       -5.64223928515404        4.69327942248328
H          -14.13404001739309       -6.98645889968011        0.63749219542654
O           -9.31926744279150       -3.16575933888406        2.05033078846091
C          -11.17089065453556        2.92823907264635        1.68442090704826
H          -11.76645057277232        2.67087152404166        2.56421538692406
H          -11.70734634024422        2.64301500596063        0.77598328728764
H          -10.98431211838671        3.99982809662077        1.66708563114287
C           -8.08723378031625       -3.74316840278283        2.44305902106613
H           -8.30005293957107       -4.80027484687822        2.58722610294050
H           -7.73234377860882       -3.30429185201004        3.37911030491242
H           -7.33014233402847       -3.62627718514542        1.66409234152181
N          -14.98911423204633       -7.54315676613818        3.06459952501919
O          -15.29278061918926       -7.69804466436225        4.25078202708918
O          -15.33564251810080       -8.33903413904159        2.18761965959322
C            9.46399037651198        0.49255479229751        4.80185475350075
H            8.95564238323884       -1.50563528839668        4.24777198164206
C            9.69106019487324       -0.72200534732491        4.16726148026337
C           10.39515040249331        1.50344503312222        4.71209954083738
H           10.22207455300711        2.45162102244616        5.19761477231127
H            9.28018752011163       -2.79483996929526        2.42497682783104
H           10.21992538390572       -3.62290874118777        3.70178840520641
C           10.27879805392526       -3.14102447386106        2.71806053666562
C           10.85699848446277       -0.92257202968756        3.45402986027903
H           10.69885596963271       -5.15525261970011        2.00521174813780
O           11.18189579905753       -2.05273384344705        2.75919984967863
C           11.57617221226355        1.31126255708681        4.00625386520066
C           10.82758302378835       -4.12142181219425        1.66631921020530
C           11.82899522343299        0.10157848010583        3.38775386983723
O           10.24477692969228       -3.94950668972127        0.39183106670320
H            8.29887348982308       -4.37703514238993        0.97098072537488
H           11.89487717833341       -3.91887629599681        1.54848631989924
H           12.28176844181346        2.12322235764372        3.93861838509868
H           -4.30374004101794       -7.96817133104094        0.15288359040452
H            7.68809190382084       -5.13804574772481       -1.37505018331256
C            9.04222607594184       -4.67340019868649        0.21960928519199
C           -4.53364147633642       -6.92188562478872        0.01722719247827
O           12.95442228148669       -0.25186196800577        2.69932333045077
H           -5.23836040547263       -7.17669264879836       -1.98890376053733
C           -5.06046098272129       -6.47765242940312       -1.18483872708428
C            8.47833224975848       -4.40568424454267       -1.16997455493560
C           -4.30201508162968       -6.01847289556641        1.04174853236900
H           -3.89195382986253       -6.35977932022819        1.98068278825057
H           14.07452867893988        1.35416783684018        3.41119765692775
H            7.72339562406862       -2.73397149112134       -3.22772493435152
C           14.06522778285954        0.61280834503828        2.60964354246246
H            9.23496330039612       -5.74987485152684        0.32737340364313
H            9.26306765013453       -4.50706591450639       -1.92875779011758
H           15.10835076393272        1.80715643799638        1.15586303322559
H            6.40492601231984       -3.66024756278256       -2.46083993680086
C            7.11518034336414       -2.83659205292436       -2.32192230432584
C           -5.36015933530708       -5.13829849481233       -1.36159083991352
C           -4.59668966872485       -4.67845254519536        0.86526409853426
H           -5.76019040584667       -4.79038879024533       -2.30317315922063
O            7.93808490168888       -3.09689894134214       -1.19656989275828
H           14.94965238427194       -0.02516704589132        2.71053694135507
C           14.13640672639883        1.30190846241364        1.24413580704831
C           -5.13475948396996       -4.22448505966224       -0.33625059056798
H           12.47627825653476        3.92851816662067        0.24805418284391
O           13.08718562044846        2.24258932466330        1.12140635771470
H            5.90291117076807       -1.61131352066905       -1.04916084576503
H           -4.41700589250715       -3.97255783929904        1.66310812280225
C            6.33335016184543       -1.55666864273932       -2.05491129134145
C           13.25101468139829        3.17685996085945        0.07833063333710
H           -2.64849359561278       -3.32471044299464       -0.48433758974175
H            5.53273315007734       -1.46359495246322       -2.79704720199224
C           -5.44195072155402       -2.78667367301008       -0.50953449871020
H           14.06051262440792        0.53349440541171        0.46468713857403
C           -2.98746323940054       -2.30935358064936       -0.54523727275004
O            7.22214787333795       -0.45875081153259       -2.14692671400707
H           -7.80642566381904       -4.39527285737195       -0.81991843741595
H           14.23546851392783        3.66170759513083        0.15090508385315
H          -11.96545595499787       -1.95389364112487       -4.90702620054098
C           -7.85724468927029       -3.32997916211777       -0.93297527130538
C           -4.36399315742545       -1.89841338281875       -0.51406362496164
H           -9.80278167183369       -1.41453154674179       -3.86280680329999
C           -6.76515582790143       -2.41304980267072       -0.74896729863530
C           13.11684749920710        2.58918927798155       -1.33791079669760
O           11.85705100017653        2.02769335069531       -1.62293471745328
C           -2.24847995680094       -1.18522705256314       -0.69872931041836
H           -1.18195724808433       -1.10388082977481       -0.76811369446421
C          -11.94065466575251       -1.43420006556351       -3.96043326052430
H           13.35431568214264        3.38737967365412       -2.05548104510777
C           -8.93367021075788       -2.58573601080652       -1.27909295140045
H            4.74101721000699        0.26701584515191       -1.32904351702491
C          -10.72484296751677       -1.13539597345508       -3.37316113933723
C            6.76676293181632        0.77079861201306       -1.78113650154731
H           -9.92991517810799       -2.92104893022754       -1.49072084177018
N           -4.44306738415233       -0.54575400935935       -0.61356367115712
N           -7.20098959210500       -1.13582605278088       -0.92254753465119
C           -3.17056490891198       -0.08345762703964       -0.74048434735083
C            5.47769475700075        1.05149032212231       -1.37414661169300
C           -8.50925599025305       -1.21328797070801       -1.27605727501043
H           13.83239029036504        1.77581843491924       -1.47509932308978
O            8.93208378135344        1.44122090920437       -2.36108091304870
C           10.79663164884765        2.95717187754098       -1.77692694681081
C          -13.12348588366179       -1.07015287036238       -3.33745874411512
C            7.71528483746889        1.81531537594511       -1.85930712362541
Zn          -6.14076536030960        0.56139473453813       -0.48692580875092
C           -0.67434346912382        1.15218442523986       -2.12405093604660
C            0.68490861359020        1.35435463680119       -2.25163083584974
H            1.18620231704283        1.04878039381686       -3.15854851011700
H          -14.07276209825878       -1.30616252944684       -3.79462697989628
H           -1.23002247352555        0.69267004792577       -2.92784648745975
C          -10.67112724518991       -0.45961040647107       -2.15531056027540
H            3.15120424199689        1.64825581195113       -2.22592443219245
C           -9.35221005771373       -0.13862746218927       -1.56915321929147
C           -2.78798241337791        1.25797897956791       -0.80847825521915
C           -1.34241194630330        1.52927188671680       -0.96095982942091
C            9.82548188720507        2.42950883502186       -2.83932830852131
C            1.41235624061773        1.93773223124984       -1.21417670664909
N            2.79970258680087        2.04316681774779       -1.36373502406941
H           11.19115507690520        3.92242539102001       -2.11581327545120
C            5.12014182043922        2.34571951263800       -0.98991814392466
C           -0.61378255164066        2.12995296816027        0.05799463860590
C            0.74661646258357        2.33492410992589       -0.06023833844915
H            9.27057280992821        3.25945029269384       -3.28534556150108
H           10.27506851661035        3.09250515484817       -0.82225011876429
C            3.72006339567208        2.61119363902952       -0.54738741201685
C           -9.00762973045203        1.19990907967898       -1.37820899723895
C           -3.66429122412643        2.33974796271723       -0.69570964098364
C          -13.08124467572415       -0.40442964735804       -2.12378156493886
H           -1.13142007447165        2.40787031885197        0.96048352734834
N           -7.79924817562308        1.64516311762120       -0.94295146141566
N           -5.01882382066052        2.25120636108135       -0.67046772071616
H            1.30220656517292        2.78575614940740        0.74188571950739
C            7.35913615838258        3.08851557362755       -1.45272283911383
C          -11.86475396526218       -0.09935258312669       -1.53958337711160
O            3.45590973513854        3.25164974071700        0.46190067872900
C            6.07304373076941        3.34927355994922       -0.99991444609937
H           10.41331635675853        1.93567362129297       -3.61846689982978
C           -9.88916396932946        2.31564767695950       -1.58617200245006
C           -3.26690296942117        3.71276192529753       -0.55421235099196
C           -7.89206973024885        2.99384319134511       -0.83276023210003
C           -5.49840753622421        3.51278513761183       -0.50976588484500
H          -10.88872027928725        2.25085440776681       -1.96942346023589
H            8.07573514291108        3.89285584969644       -1.48527188877113
H          -13.99954131501365       -0.12428676558475       -1.62896582135579
C           -9.20851440205598        3.42496835151711       -1.21439777113056
H          -11.83199334876210        0.40367833690844       -0.58622850453599
C           -6.84689153746427        3.87210275796516       -0.53311171655901
C           -4.40205498469291        4.43498050290824       -0.40012176448315
H           -2.25750779722526        4.07223807832173       -0.57265928457484
H            5.80407556413255        4.34560523859057       -0.68672103957610
H           -9.54426674507435        4.44337684561547       -1.23579944864749
C           -7.21665210276732        5.28380095211250       -0.29843747487831
H           -4.49929593761796        5.49082353254330       -0.24437681710042
H           -6.15906578873766        6.07562960505728       -1.98295876659924
C           -6.77553102510987        6.31077946194278       -1.12754412353535
C           -8.04824780734116        5.59304984426900        0.77549281876440
H           -8.40305375161047        4.79156878207445        1.40730139304131
C           -7.14878456197717        7.62040900575734       -0.87955434215901
C           -8.41264360063191        6.90342753619842        1.02644089749516
H           -6.80853727442901        8.40801169506057       -1.53602556249577
C           -7.96242439227335        7.92130428304763        0.20052870083263
H           -9.05385695033565        7.13336651315418        1.86471680639994
H           -8.25217848679829        8.94377774616614        0.39250345124581
H            7.35454566413613       -0.17234033292400       -4.71615940082650
H            6.48741106116847       -1.54581659434258       -5.41365702664998
H            6.51976869194725        0.00058546656722       -6.26234535452329
H            9.31082399330933       -7.36022095922318       -5.59599766600727
H            8.47655759009877       -5.87665580162851       -6.04174985677632
H            8.69184223848728       -6.28790202899488       -4.33894974696264
H            8.55532768606109        0.63337047076156        5.36538953475844
H            7.29410153331154        4.01117937658552        3.59701369998864
H            7.21539262830129        4.31058474086591        1.83917631736306
H            9.49693761448880       -0.33848494575588       -1.79795183153551
