# Supplementary material for: Molecular folding governs switchable singlet oxygen photoproduction in porphyrin-decorated bistable rotaxanes
Source: Commun Chem. 2024 Aug 7;7:171. doi: 10.1038/s42004-024-01247-7 (PMC11306352; doi:10.1038/s42004-024-01247-7)
Supplement: Supplementary file 4 — Supplementary Data 1 [file 42004_2024_1247_MOESM4_ESM.zip › paperstructures/H-1b_2+/open_conf16.xyz]

273
open_conf16, charge 2
C            4.17166620295956      -10.24091754876635        1.96288704926361
C            5.49123749034242       -9.92690946064815        1.63841413558889
C            5.82004068334392       -8.89675666580614        0.77064266725537
C            4.77884295171971       -8.15661947093402        0.21560447136877
C            3.46132167581882       -8.43517190881734        0.52743676553835
C            3.16115998085231       -9.47107428587230        1.40699100533218
H            2.12866793097779       -9.67980076099419        1.63645575850013
C            3.89645815778819      -11.42650390189828        2.87824423162454
H            6.27839739297572      -10.51988552424533        2.07075235539897
C            7.25524346574005       -8.56330978551895        0.38983421963608
C           -1.67870970711115       -3.73807496654844        2.30135545891272
C           -1.64927847974659       -5.82066975700778        3.50147368444185
C           -2.06628322264447       -4.49072310434581        3.40314558588863
C           -0.86953706839141       -6.38347517686126        2.51637613874929
C           -0.87868901462166       -4.31164402183589        1.32351273871527
C           -0.46554060455848       -5.63122719354851        1.41490184694053
H           -1.96713049957926       -6.39749846952334        4.35596474784682
H           -0.59263564997821       -7.42257797597491        2.59756383079089
H           -0.58976151294124       -3.71420642831734        0.47140012300600
H            4.98983388680432       -7.36486013356576       -0.48551504700158
C            2.34370323813495       -7.65127587102929       -0.10461489164002
O           -2.84515672184307       -4.03896146011590        4.42737839507984
H           -1.98633125806296       -2.71040280610429        2.19078787173315
N            1.61228940164569       -6.85009169465138        0.89936998112843
H            1.62361218164698       -8.33079199873200       -0.56530311150271
H            2.72231615520361       -6.97692586111126       -0.87434655878738
C            0.37250427155189       -6.26956086683930        0.34404905838821
H           -0.19147875506308       -7.08393447593443       -0.11936865579300
H            0.64337875671160       -5.55141174483221       -0.43043250562709
H            2.22553436493242       -6.09777599746556        1.27660022707612
C            4.54152032125554      -11.18218224298849        4.25017200033825
C            4.50177220381805      -12.68993154991978        2.24563764942396
C            2.39941949577752      -11.67738979483116        3.08561243391711
H            1.91604298913800      -11.93269669432451        2.14545580689341
H            1.90208139191357      -10.81484416163032        3.52007946363977
H            2.26582874293297      -12.51784041932660        3.76423074713697
H            4.09569300830760      -10.31538332094217        4.73274972738196
H            5.61117257066230      -11.01311186675258        4.16187444310778
H            4.39053992253523      -12.04795464579181        4.89175277026688
C            7.42271948591514       -8.75714015704827       -1.12517584170735
C            8.28215328224768       -9.45079071625609        1.09953735045915
C            7.54965224695503       -7.10222750709005        0.76181732441621
H            8.14567974488856      -10.49819999776623        0.83945965905541
H            8.22168875902891       -9.33807254045255        2.17981810180677
H            9.28555226858964       -9.16344505014992        0.79084099229376
H            8.45029947395514       -8.55020650382887       -1.41674072462786
H            6.77089715882414       -8.09445739711358       -1.68748221815160
H            7.18977567279211       -9.78359911948546       -1.40209618645907
C           -3.48390352685913       -2.77946602703339        4.31330451373481
C           -4.42999152477475       -2.66593640958269        5.50759305657980
H           -5.02580353622110       -3.57828171497589        5.53814724421141
C           -5.32887962932291       -1.42474274449517        5.39840112972360
H           -3.83642973996227       -2.62336910071421        6.42063906513794
C           -6.30341844592198       -1.37464217313143        6.51407864616308
C           -6.27642489002528       -0.69819812557250        7.71704850976894
N           -7.40792788278501       -1.04573823849666        8.36078213198545
N           -8.11326187796232       -1.87206537784929        7.65107203181232
N           -7.46395076123933       -2.07600933397010        6.54402916900353
C           -7.85003132058732       -0.64184447902796        9.66514806169259
H           -5.55878576408825       -0.01473196107452        8.11920449780675
C           -8.01701989231494       -2.92464993758930        5.53182523990311
H           -8.97531098726385       -3.29297677197550        5.89203281245977
H           -7.35485549640142       -3.76599185758133        5.33138224797805
H           -8.16789674937503       -2.36257099777598        4.60977240550856
H           -5.86157675928990       -1.44853408592587        4.44673160297951
H           -4.71129346391269       -0.52760948974361        5.42524257168579
H           -7.63334824081628        0.41875776794132        9.79742276377100
C           -7.15589623102668       -1.46199038413018       10.77820946760061
H           -8.92537826708447       -0.81737289213386        9.71027151553211
H           -7.22148312811885       -2.52308869698793       10.53455019346777
H           -7.70987450122112       -1.30864116341179       11.70582733975871
N           -5.77148080660167       -1.10065799657416       10.95345108134947
C           -4.76782289882691       -2.00207700906194       10.42543211251375
C           -5.40682444831951       -0.04320079355666       11.73124414991712
H           -5.24427225350930       -2.74714062291991        9.79486803180832
H           -4.24460893993068       -2.52471000604742       11.23027798966673
H           -4.03310396590563       -1.45953433597287        9.82984621577837
C           -6.36395899646975        0.83919604425316       12.28191866477256
C           -5.98834137253056        1.90119801299993       13.05871735872713
C           -4.62880100389418        2.16705120587782       13.31256411192200
C           -3.66881530379129        1.30744398065967       12.75047548518366
C           -4.04629519315598        0.23048102527957       11.99320860686537
H           -7.41746843462848        0.69243568890632       12.11561402880441
H           -6.72941404845334        2.56446437597913       13.47909324746374
H           -3.27559842752119       -0.41483154696184       11.60973722460065
H           -2.62739532387041        1.50699477158561       12.94632556743171
N           -4.16965561240426        3.22967520375245       14.02278501848024
N           -4.94885057018206        3.88141664767897       14.75059767860622
C           -4.84140883107369        5.09422130848010       15.27931125555513
C           -4.56370308976259        6.23464161821776       14.45063146597547
C           -4.68394311744917        7.48642086793694       14.98270700717358
C           -5.07330109971591        7.69099739373606       16.32711085176690
C           -5.34413634012374        6.55335611802871       17.15693564930798
C           -5.23457886393586        5.29321314758401       16.61693517874290
H           -5.42685567439680        4.41251938770093       17.20753316062032
O           -4.22646391589208        5.94217443042356       13.16461941366696
H           -4.46999719116581        8.37381202187508       14.41061784415369
N           -5.08962132457445        8.96613103393024       16.74075268800832
N           -5.63962982185550        9.31032114312764       17.81948044700241
C           -5.45493194323538       10.37309222663893       18.58328867336305
C           -4.15411515523933       10.77832790585355       18.99357641694751
C           -3.99388304340590       11.74638982042961       19.94005762190989
C           -5.11594088260427       12.36152536767949       20.52186843212660
C           -6.57730655478979       10.99532065717521       19.19115326407077
C           -6.40960202980725       11.97030810068509       20.12846280255382
H           -7.56392235756455       10.69177682320797       18.87974534047666
H           -3.30203953963121       10.29527937683840       18.54053156597880
H           -3.01192188454417       12.07311087172678       20.24738590103693
H           -7.25466114436727       12.45788988603394       20.58976234872577
O           -5.67984508552057        6.82401601019187       18.43233422587708
C           -4.01949597526685        7.01619925433793       12.26759635370564
H           -4.91555237886018        7.63685948288728       12.18117499455580
H           -3.79678273873096        6.55097460291844       11.30961304683199
H           -3.17474294245590        7.63516403108516       12.58097173200769
C           -5.89425833370419        5.75315839026053       19.33236892342630
H           -6.10545107132624        6.22157465103360       20.29146554297828
H           -5.00325120912826        5.12547558589100       19.41799202472047
H           -6.74994559087514        5.14694578728920       19.02392849502415
N           -4.94709183778701       13.35854774212853       21.47704704636547
O           -3.80079143526061       13.66300451299659       21.83127458365771
O           -5.94682349783149       13.91516247075544       21.94824670946214
C           -2.88594076438802      -10.77686591582028        5.36305489731880
H           -3.00245696432131      -11.30831050371760        3.30138233781180
C           -2.43759036526775      -10.77439813135514        4.04793652954876
C           -2.17955010633136      -10.10735498138162        6.33882703051508
H           -2.52395885206068      -10.11026451644004        7.36130111223538
H           -2.39091701551752      -10.41846398205104        1.26147155684136
H           -1.35785714545867      -11.82751128652851        1.65555886572612
C           -1.35836078282170      -10.75697718195283        1.41319521430621
C           -1.27853130840672      -10.10047184804081        3.70705405101933
H           -0.80623158521107      -11.30894504966857       -0.58886238651307
O           -0.74429525607720      -10.02088028879020        2.45107632422374
C           -1.01127790525424       -9.42951580619951        6.01309930206724
C           -0.55661315020234      -10.52322807032899        0.12955669437599
C           -0.55203572095233       -9.42206815830567        4.70905960698067
O           -0.83694568985639       -9.24042746332529       -0.40290440211230
H           -1.87136947014022       -8.24976985883719       -1.80917462286872
H            0.51085572978545      -10.58545342464771        0.36485755345095
H           -0.46514714005509       -8.91882557599993        6.78959935246938
H            0.40915131368162       11.84026773449250       -7.78843401549239
H           -0.72163779451500       -9.53696843095746       -3.75427753536615
C           -1.36044714428551       -9.21029184417194       -1.71095519291783
C            0.73186105810192       11.02195468138578       -8.41473368423083
O            0.58650568601466       -8.80234181182684        4.27339082800837
H           -1.01786821240643       11.06666024159919       -9.64882339693456
C           -0.06801319370523       10.58850569607636       -9.45957883601036
C           -0.26861107336188       -9.28363303465019       -2.78455783075326
C            1.94833066809597       10.40273580444481       -8.17797626137176
H            2.57796606571988       10.73981133833750       -7.36775508511381
H            0.87333502146639       -7.31356380746573        5.68003537169940
H            2.31897557158437       -8.35779325367309       -3.40130698467611
C            1.41250083258546       -8.14813660056818        5.21468271101325
H           -2.08132901449513      -10.02088506223904       -1.86606655859889
H            0.46594920518150      -10.06300936006980       -2.53357266828415
H            3.43229903196500       -7.38349201008049        5.14342497629777
H            1.11587031097698       -8.47832147931541       -4.71625421052790
C            1.39032283332705       -7.93186802364720       -3.80402956839152
C            0.34792161313027        9.54476942814617      -10.26720208569705
C            2.36250480779999        9.35316269016641       -8.97892689221932
H           -0.27489958513746        9.20473341446657      -11.08189981188026
O            0.35296056504138       -8.01810609589304       -2.85101548749857
H            1.73969631629279       -8.84689777262079        5.99472596412286
C            2.62862993737107       -7.63044424589193        4.44174859003015
C            1.56731045191022        8.91523858128049      -10.03387433846188
H            1.90159957235422       -5.06840680807299        5.05887155511609
O            2.31166611910631       -6.52542602520779        3.62594644157867
H            0.62687067449729       -6.01175406691124       -4.37862910338626
H            3.31384491233201        8.87357918123456       -8.80010240400543
C            1.60253192765655       -6.46775514900933       -4.17454956287595
C            2.56114423394534       -5.26231491786684        4.20313534742800
H            1.47188808375724        6.95708091849467       -8.23275517229410
H            2.22739365553899       -6.41006550499799       -5.07441046387430
C            2.01091320330424        7.79845586845300      -10.89928150027174
H            2.97390417033565       -8.41778096731626        3.76533165795087
C            1.83608865830699        6.24487504768690       -8.94644585326394
O            2.23579263344439       -5.80554657362781       -3.09634125457822
H            1.94519938905165       10.29282862866857      -12.27783810963707
H            3.60509593323964       -5.21492702331463        4.54254958184782
H            1.35779264792666       10.14729758534930      -18.77158047763961
C            2.19770652603610        9.39892094627131      -12.81312948752285
C            2.14368912236568        6.53783191550326      -10.31782084369887
H            1.19941538640704        8.60421167050220      -16.85535568275425
C            2.26643965831841        8.08404273284459      -12.24013702874537
C            2.32641324859220       -4.20222920174850        3.12842391406424
O            3.04497324449128       -4.60065838744191        1.97540015636527
C            2.07738289374062        4.92535851309057       -8.76327739892555
H            1.94968857196377        4.34693489404866       -7.86986277114483
C            2.25539996581550        9.72123101862940      -18.34812244541627
H            1.25790550178772       -4.12359171350191        2.89391035745845
C            2.52951583295816        9.27538039978101      -14.11972241213000
H            1.62762911506694       -4.12229560057587       -5.17135178812498
C            2.16398530374036        8.85658504000244      -17.27157596710023
C            2.44275912241269       -4.46467224245897       -3.20944040330262
H            2.59861742535860       10.04666018341943      -14.86129379869650
N            2.55224639879954        5.40256281749188      -10.95150698734696
N            2.64597043505349        7.18536848813051      -13.19114576135541
C            2.52683436957217        4.40550810265313      -10.02331433791418
C            2.09683722622809       -3.69270173470179       -4.30156494573785
C            2.80437042149994        7.88497601416027      -14.34935400301121
H            2.68706360371526       -3.23526085767530        3.49601837365073
O            3.42141140714208       -4.68951241500329       -1.08931302076635
C            3.40356120019978       -3.55879414662252        1.09007751330568
C            3.49351411595186       10.04067132954462      -18.88118953344130
C            3.07190665951842       -3.84775272855204       -2.10275732765760
Zn           3.00861474383389        5.21147907477865      -12.91809876786112
C            1.82114362211863        1.12870739811750       -9.03728461109612
C            1.77702982538845        0.24770057934513       -7.97306574294116
H            1.02965924840602       -0.52736087655173       -7.94296127482274
H            3.56354099960377       10.71757632258296      -19.71953628960768
H            1.10018791950324        1.03629173566890       -9.83579418356528
C            3.31155101297213        8.29373043755955      -16.72181652231872
H            3.52584659538728       -0.34931168575885       -5.22428912789318
C            3.21239416645019        7.36080228499147      -15.57463974112923
C            2.83659714561317        3.06516581418353      -10.24978252711721
C            2.77530492323193        2.13932616611138       -9.09592500772840
C            4.22469871591193       -4.20003946944065       -0.03458553550950
C            2.70756050677343        0.35409992566805       -6.94306551685510
N            2.75106205660049       -0.51833117931602       -5.85177778699235
H            4.00789452049423       -2.80972085353734        1.61779505146089
C            2.35952424238366       -2.32132005450184       -4.33072086912875
C            3.68816254247215        2.25622889647379       -8.05102390221270
C            3.66039116228471        1.37234072190911       -6.99210637250576
H            4.98536290310273       -3.51064266404942       -0.40957604817593
H            2.50628475961312       -3.07097204188448        0.68698025514630
C            1.96408978275707       -1.58919003393418       -5.56759703324931
C            3.53730862388769        6.02413092002876      -15.79893995243728
C            3.20200400240396        2.53163825677852      -11.48507926478763
C            4.64098969468058        9.48874906078955      -18.33515391672875
H            4.43236154257914        3.03778485149383       -8.08362553405814
N            3.50258428611063        5.02551436453691      -14.87306145176229
N            3.33687833074031        3.22872180739673      -12.64802225581235
H            4.38780602330196        1.46801408033674       -6.19902231607633
C            3.28441581586621       -2.47890597620488       -2.11919192385469
C            4.55148389983261        8.61676544245093      -17.26434639294482
O            1.02405231519147       -1.96320774340221       -6.25380555705023
C            2.93605179728921       -1.71679097497928       -3.22458770552172
H            4.71756175463227       -5.08168051716565        0.38384308969578
C            3.94280238108097        5.49511510210414      -17.07069120581820
C            3.51450280612567        1.14833512831831      -11.70846510564975
C            3.87291398527541        3.88297157782204      -15.51610851712172
C            3.72665514976431        2.33335428553053      -13.59836368616631
H            4.04212519080714        6.06715493713831      -17.97198957807818
H            3.72649020545575       -1.98264395373891       -1.27098300440031
H            5.60896027846639        9.73662608378215      -18.74554317061201
C            4.15895698275676        4.17063589526940      -16.89357269592183
H            5.44487874867330        8.18641294130674      -16.83546499768079
C            3.98329699638886        2.61878616298254      -14.93884447803459
C            3.82861663328942        1.02365639137234      -13.01934244053631
H            3.49389664111298        0.38166616196551      -10.95960889423663
H            3.09268229981129       -0.65009149415500       -3.18714345941657
H            4.48472554816103        3.45190186972833      -17.61926349234167
C            4.40991595276562        1.49936274960433      -15.81055759261312
H            4.10156296019609        0.13490955304204      -13.55297780897629
H            6.27553471918810        1.21513396499283      -14.80370372004808
C            5.63484520226692        0.87199483588003      -15.60314152881606
C            3.59283086933405        1.06031868264454      -16.84793942828138
H            2.63905742025629        1.54125421373147      -17.00977528406611
C            6.03496042886235       -0.17122530045658      -16.41948464675065
C            3.99166431276895        0.01175098072219      -17.65804767345987
H            6.99061792884158       -0.64615206405358      -16.25288157808761
C            5.21384213864731       -0.60560859032696      -17.44726471682679
H            3.34641592947490       -0.32390340194283      -18.45648425602140
H            5.52533237849993       -1.42123109955639      -18.08269702515846
H            4.09882834378300      -12.84553372537768        1.24669937904189
H            4.26425868620790      -13.56245177984139        2.85091743206107
H            5.58341336777412      -12.62181998532306        2.16874053127055
H            6.92154392956133       -6.41728211367220        0.20012815310698
H            8.58809090695593       -6.86462783800313        0.54106873054166
H            7.37982275412005       -6.94206095017137        1.82443854958000
H           -3.78972453416247      -11.31088324824854        5.61246669644602
H           -2.74403403185797       -1.96859549828101        4.32606398681358
H           -4.04698079794537       -2.72990967449329        3.37183176777340
H            1.37486915031134       -7.44167933223343        1.70510157043877
