# Supplementary material for: Molecular folding governs switchable singlet oxygen photoproduction in porphyrin-decorated bistable rotaxanes
Source: Commun Chem. 2024 Aug 7;7:171. doi: 10.1038/s42004-024-01247-7 (PMC11306352; doi:10.1038/s42004-024-01247-7)
Supplement: Supplementary file 4 — Supplementary Data 1 [file 42004_2024_1247_MOESM4_ESM.zip › paperstructures/H-1b_2+/halfopen_conf10.xyz]

273
halfopen_conf10, charge 2
C          -10.88338264258967        0.11137864646904       -4.51687590573432
C          -11.18904133728128       -1.08460717462557       -5.16571851688995
C          -10.69222423805647       -1.39775915650744       -6.42245455173322
C           -9.84572762164171       -0.47780665234808       -7.03473711927168
C           -9.54009389792799        0.72634960107818       -6.42482932880092
C          -10.06156317699221        1.01730683845888       -5.17051430546327
H           -9.82498976540780        1.96734514668566       -4.72368826142955
C          -11.46608397763664        0.37813001737082       -3.13594368863787
H          -11.84496335065460       -1.78030435114215       -4.67167724324168
C          -11.07028960761896       -2.67185530402174       -7.16522155585501
C           -3.32166038423978        3.24106853386904       -5.36860242026643
C           -3.40088913986861        1.10451678923969       -4.26660248479944
C           -2.68014119255512        2.23218822123876       -4.64516222956713
C           -4.75101791646706        1.02374041236698       -4.56090550034874
C           -4.66859494131466        3.14815984308454       -5.64854589324343
C           -5.40623185318546        2.04790506223560       -5.22291838662553
H           -2.93108377680223        0.29660617515278       -3.72853440594160
H           -5.31404620020080        0.16044874246169       -4.25162937256759
H           -5.15969382674095        3.94429454555972       -6.18468958739190
H           -9.43576423351620       -0.68741294398422       -8.01025198042940
C           -8.66578403125049        1.72482884270496       -7.13457241322146
O           -1.36570438464992        2.44088487053363       -4.35084281187905
H           -2.74255859683021        4.09798289420013       -5.67510605172411
N           -7.23315834215282        1.55366696739767       -6.80007801799596
H           -8.94679745023941        2.74345709304299       -6.86070213907030
H           -8.77710825819935        1.60001988505281       -8.21260536216579
C           -6.89068857594819        1.99126602380407       -5.42947045248986
H           -7.33121104045969        1.29759198321743       -4.71452442789616
H           -7.30063158609088        2.99142458849543       -5.28536665568045
H           -6.67388082419231        2.11781529600620       -7.46515673731472
C          -12.99922789315314        0.33906948191409       -3.21950953857168
C          -11.05164208065662        1.74359858566750       -2.57899581593298
C          -10.97024268396516       -0.69954975393453       -2.15973067681655
H          -11.22529914408269       -1.69744875062954       -2.50539080147352
H          -11.42676253605149       -0.55456971686359       -1.18278246484875
H           -9.88980677576819       -0.63756640800714       -2.04598615477647
H          -13.35790339926313        1.05922584914045       -3.95228959320217
H          -13.43492655338835        0.58689064028484       -2.25366949631919
H          -13.35926136433421       -0.64531089442426       -3.50548515051842
C          -11.79372362040708       -2.27957644747436       -8.46323326957632
C          -12.00296006117366       -3.58008239999044       -6.35811742634163
C           -9.80486559101392       -3.47262590850579       -7.50348795573592
H          -12.94652196389213       -3.08367581252448       -6.14320159247415
H          -11.54151968985212       -3.89363386286130       -5.42401765583617
H          -12.22533403341106       -4.47560637860141       -6.93533885052303
H          -11.14563594574674       -1.71217747652023       -9.12510879780605
H          -12.66959866082090       -1.67409375769754       -8.23873317410491
H          -12.12208688147890       -3.17141496740361       -8.99307911654386
C           -0.74414608463765        1.55435242815793       -3.43763154594055
C            0.58937232772232        2.15965377134359       -3.01224731053793
H            1.24908162240124        2.23886930675096       -3.87645902068307
C            1.21358894686983        1.27775434764705       -1.92172804602483
H            0.39556631322220        3.16293218260815       -2.63501098560044
C            2.40548903579016        1.89728675905938       -1.30558430850837
C            3.74912492013003        1.63581223075568       -1.48302622732021
N            4.40229394744151        2.48770908252393       -0.66924835288216
N            3.56759220394990        3.23606491400827       -0.01124502426824
N            2.37026979397623        2.89188174126242       -0.38549299911037
C            5.81699399780894        2.57415674839483       -0.45733096410470
H            4.24139347929024        0.93174548156812       -2.12048587585850
C            1.22234406264790        3.55388318570093        0.15575181181112
H            1.47060051014514        3.92042803182379        1.14934066088257
H            0.37671646390336        2.86799597270843        0.20547016796376
H            0.95078022163745        4.40396978469017       -0.47142135834757
H            1.49474198814489        0.31608606921356       -2.34970585928750
H            0.45330219254838        1.11069813842250       -1.15599968831811
H            6.32123116893120        2.06980078540968       -1.28247736509107
C            6.22654028443219        1.89521906403765        0.87939168826175
H            6.10423341403605        3.62626110673296       -0.43985892135880
H            5.61014613189482        1.01188594957789        1.05105551654626
H            6.05407354411222        2.58275992450560        1.70825292408478
N            7.61341180851254        1.52098044675531        0.86204563263629
C            8.56936065552175        2.52178169402142        1.28832577258932
C            8.03104779053661        0.32117512160841        0.38141820732469
H            9.12458326145072        2.18382095322469        2.16561853171542
H            8.04277675696238        3.43367350846496        1.55370386336460
H            9.27834667440996        2.75200935069809        0.49103124966502
C            7.13231423881110       -0.61808031920483       -0.17677222225290
C            7.55800101478257       -1.84283456239863       -0.60958302139956
C            8.91704173623686       -2.20716707035752       -0.53001999990534
C            9.82600596461451       -1.26262065075177       -0.01824723205752
C            9.39657338563603       -0.04105249026542        0.42554282852989
H            6.08347478903110       -0.39460771148170       -0.26991083863327
H            6.86202374142660       -2.55584211108873       -1.02575760274410
H           10.12477627590759        0.64162192070555        0.82685272640444
H           10.86921309568591       -1.53148970287897        0.03023493334540
N            9.41911953864895       -3.39536792743290       -0.94694496712732
N            8.63619876786698       -4.34270767754656       -1.20823490828788
C            8.86573319516517       -5.44459939173357       -1.91739339525813
C            9.56428208868773       -5.40588527298382       -3.16993471328377
C            9.56462202469776       -6.52171328278249       -3.96027378076124
C            8.87179015453326       -7.70184610190478       -3.60012301838382
C            8.22134975053865       -7.75607621543769       -2.32368255615135
C            8.22387906878929       -6.63630326683625       -1.52762877686567
H            7.73999012409383       -6.63581490530008       -0.56483968337799
O           10.14974259603962       -4.21710147626206       -3.46829897167842
H           10.08309172608898       -6.55053214145145       -4.90441770255145
N            8.99211043727987       -8.70676435871703       -4.48806395014383
N            8.31798775416860       -9.75016602176646       -4.57021773806832
C            7.04107902213315      -10.02880776354726       -4.28612585957544
C            6.68263671153039      -11.35517246391488       -3.94904292932185
C            5.37028105169652      -11.70685687137815       -3.81002726208516
C            4.35832891521643      -10.75670505026174       -4.02995016494951
C            6.00779405019538       -9.08901098739951       -4.53209681657756
C            4.69662883168542       -9.44800315890620       -4.40681122338515
H            6.27874431526296       -8.08661924658084       -4.82983099484856
H            7.47015562008513      -12.06991565620836       -3.77227987587722
H            5.08421017509745      -12.70891719208647       -3.52914844950081
H            3.90200452622417       -8.73706604434155       -4.57448247767526
O            7.68101509647461       -8.94689104408237       -1.96737812278730
C           10.81506416603109       -4.08618720835499       -4.70933314740884
H           11.17655125077216       -3.06014977464930       -4.73407786080509
H           10.13235077559236       -4.26066841204787       -5.54549343803177
H           11.66113321058029       -4.77511320629600       -4.77679722350245
C            7.18694027347949       -9.11031744512058       -0.65262500768799
H            6.89031476538357      -10.15507242212890       -0.58600397744270
H            6.31604576948153       -8.47352613920379       -0.47790432166357
H            7.96181307328831       -8.89792473248053        0.08848265248633
N            3.01627502883258      -11.10736145873370       -3.86848718195697
O            2.73331621365388      -12.26000098484417       -3.53045593387872
O            2.14836776521567      -10.25120552661904       -4.06959815063288
C           -7.01095644257930        3.43958892249580      -12.37044188499032
H           -8.21571778757167        4.65530621584023      -11.10522338591351
C           -7.41875099208455        3.93079387202723      -11.13760510727231
C           -6.00548631931007        2.49899179602032      -12.44421025999014
H           -5.67902070641360        2.12213987095587      -13.40058567692074
H           -8.99665766629457        4.75658439724128       -8.56066106503245
H           -7.76435423002939        5.76552447213299       -9.37225930294886
C           -7.94210844228067        5.05597469856769       -8.55843722323166
C           -6.81640631426740        3.48573237872886       -9.97323812483338
H           -8.08611098006683        6.76764914493614       -7.29217452677410
O           -7.11442577449024        3.91705711161733       -8.70660035932401
C           -5.41378814626034        2.01981293044188      -11.28335816326366
C           -7.60942114929071        5.77776411811624       -7.25615546702039
C           -5.81316912997424        2.49699279868984      -10.04793578068687
O           -8.07923388526185        5.06615854357663       -6.12984648945829
H           -8.78578107037239        6.67827313292809       -5.05938222242321
H           -6.52192126727055        5.92099711453386       -7.18367970627354
H           -4.63763341507450        1.27654280285361      -11.36358876769626
H            9.09727495120587       -4.80182757436729        6.24971791696049
H           -9.16361765610502        4.32699606913130       -3.93904123791696
C           -8.04725995822411        5.86902040252469       -4.96605217889856
C            8.47078946999225       -3.95507949188310        6.48777302050491
O           -5.30869600599724        2.09699250694461       -8.83251065652259
H            7.96113365600167       -4.68228699008884        8.43668195149140
C            7.83404906324589       -3.88754280006749        7.71636207829757
C           -8.35780006601870        5.04145648684248       -3.72477286767042
C            8.30139627704005       -2.93229551460975        5.56892628534001
H            8.79914298337616       -2.98126524506777        4.61188611432647
H           -3.62963446673443        1.05574653174583       -9.46576557033628
H           -7.44142175713511        4.67243381298192       -1.29564074093212
C           -4.46846440172163        0.96031534013214       -8.77025893392429
H           -7.05090042606787        6.31385980419845       -4.84329961109456
H           -8.69669719758949        5.71925644606274       -2.92923695920331
H           -5.94781587160918       -0.18832614022857       -9.85127311814673
H           -8.10892711597391        3.14238833006597       -1.92328264022118
C           -7.27295045742827        3.85007623280393       -2.00642527025511
C            7.03521059662339       -2.80139203264490        8.02734916622140
C            7.49874856152725       -1.84800169162438        5.87607401276595
H            6.53483659817735       -2.75176034008215        8.98365772926001
O           -7.18652803092463        4.36573374553217       -3.31477749686112
H           -4.07730357630380        0.97083890770727       -7.75049868768606
C           -5.23106392880708       -0.34866121460918       -9.04181706272935
C            6.85955649939581       -1.76966058973892        7.10969687126408
H           -4.67177920147012       -2.30693163343361       -7.46694673426532
O           -5.99935605898879       -0.79539132754798       -7.94364614231782
H           -5.76909699148948        3.24056312926494       -0.58884024682059
H            7.37096207726235       -1.04549969560164        5.16574520521702
C           -5.97656750269548        3.12119525118378       -1.65816132711171
C           -5.28097287012014       -1.53807795298580       -6.97510364635207
H            4.91916458738455       -2.18646439256900        5.34156758188180
H           -5.15749995721211        3.54876288209781       -2.24781255139751
C            6.00498712144470       -0.60765933035019        7.44570061413450
H           -4.52211287469004       -1.12643512043038       -9.34862991105105
C            4.40207125148538       -1.30150267218058        5.65544342115567
O           -6.14493457717060        1.75129088007231       -1.96846491072115
H            8.34295243920197       -0.75563238439157        9.07732158826040
H           -4.62695832139307       -0.87977840261318       -6.39049357002444
H            7.27431788127020        3.38537224932180       15.24745712604815
C            7.62449580869127        0.02177541736056        9.24723861996127
C            4.84131355348558       -0.41933165850752        6.69970805405638
H            5.72800957446815        2.76352256379420       13.43296059357225
C            6.41310407186802        0.21000628618468        8.49915158243808
C           -6.27853704008200       -2.22413454824004       -6.04854976579075
O           -6.97032338195996       -1.24165226396690       -5.30420739708178
C            3.22939555975330       -0.80809162816100        5.19140198933436
H            2.59973155207267       -1.21457723191348        4.42494709589541
C            7.58190075712347        3.49454484017036       14.21780959139790
H           -6.99266810321141       -2.80753782995709       -6.64385368725976
C            7.66712320904180        1.00354470499580       10.17805557383267
H           -3.78435515066253        2.17035870292981       -0.65502614311483
C            6.71087836429341        3.14744879824748       13.20034284800531
C           -5.27946825484541        0.84880321699456       -1.44307933531203
H            8.41665041024880        1.17384218679242       10.92542196833070
N            3.93677757759364        0.58721576355541        6.86355974898154
N            5.74705482718682        1.30260308352148        8.96677303243493
C            2.94460956617141        0.37418084134336        5.95371109851923
C           -4.11374117761848        1.14984280770447       -0.76455651400999
C            6.48887756760552        1.80362356624142        9.99342056933883
H           -5.72795954186456       -2.90948238776579       -5.39196769568693
O           -6.74616283975865       -0.70675951357101       -2.39438420084129
C           -7.77546558298689       -1.75125528815466       -4.26517928891184
C            8.84359679855877        3.98182595607785       13.91771855786292
C           -5.63732562362848       -0.50932147309556       -1.63535745946549
Zn           3.97553588236654        2.02212842786196        8.30203617098138
C            1.19789286445758        0.87079615374833        3.38807668157408
C            0.29007653607021        0.57242144800729        2.38972114728974
H            0.57477932684165        0.64574460583797        1.35503420466366
H            9.52128918709574        4.25515669994075       14.71275238993506
H            2.19426305590484        1.19690960944878        3.13551417720750
C            7.09488739769492        3.27755915265754       11.86905656905656
H           -2.77321295679304       -0.61815196038128        2.06763144978344
C            6.15971139212113        2.90491376398802       10.78233843566756
C            1.79764554408432        1.15099822586624        5.79630672607359
C            0.84308521468880        0.77548382408316        4.72908893857811
C           -6.99244629582889       -1.98072146554529       -2.96495018622524
C           -1.00066654738740        0.17285279753676        2.71845139583223
N           -1.97547654975869       -0.08770880865486        1.74344241045343
H           -8.25963556334145       -2.68484948586166       -4.57061339778933
C           -3.34114173540007        0.13475466507975       -0.19520922495641
C           -0.43798755206109        0.33424430329298        5.05160097353750
C           -1.34873379321892        0.03013426952990        4.06021665999389
H           -7.58539312690273       -2.59616440681320       -2.27770992815528
H           -8.54335824988652       -0.99747925439996       -4.08327459495448
C           -2.09973776811822        0.50985279652524        0.53422787160806
C            5.00752805991757        3.67522369889719       10.63130329016824
C            1.47448556665980        2.26055734294534        6.57726738632878
C            9.23221877335650        4.11630217667596       12.59481068063903
H           -0.71729929975527        0.23175346717017        6.08917275073662
N            4.03960400264874        3.49171722171451        9.69104486420420
N            2.20657594801528        2.74461456003377        7.61925860049176
H           -2.33942502616813       -0.30683119826277        4.32752186182520
C           -4.86325086053094       -1.50679961915677       -1.06637896335083
C            8.36542500434441        3.76316547072990       11.57557768354077
O           -1.28106168325134        1.29667823585885        0.07301329942268
C           -3.73162121674328       -1.18781707156598       -0.32888571217328
H           -6.04903040071558       -2.49443262987662       -3.18025167677743
C            4.68360646512194        4.81114919878786       11.44829696533985
C            0.32137495426835        3.08955088837348        6.36642439844185
C            3.11277332485584        4.47031727911982        9.88773016696761
C            1.54464743438258        3.83998827798461        8.08719648607527
H            5.28340757584685        5.18079710933280       12.25624266344439
H           -5.14263353119225       -2.54278033372267       -1.17287011432514
H           10.21442926595303        4.49723086473293       12.35670893027319
C            3.50542306400291        5.29799534302779       10.99350745465896
H            8.66601915667203        3.87173410774080       10.54368068907116
C            1.94596882101644        4.65247455110222        9.14682966526095
C            0.36591870217120        4.06868873632756        7.30022824843201
H           -0.41363040177021        2.94583424003564        5.59956897131244
H           -3.14274646888396       -1.98223116185948        0.10292200010439
H            2.94745321441057        6.13263313302432       11.36943333362382
C            1.07453465583530        5.79421555673353        9.50839758658757
H           -0.32119433880589        4.87853002826274        7.44537025603142
H           -0.55056915191624        4.56263107447521       10.15786496364833
C           -0.20172245402444        5.57572606879238       10.01869706966019
C            1.52220729765014        7.10179591938075        9.34378647054461
H            2.51046663488246        7.27631094961910        8.94385746673004
C           -1.01087928066123        6.64439231378050       10.36263896634525
C            0.70818184553004        8.16873473256486        9.68055762575182
H           -1.99615761248316        6.46302500204769       10.76641659146037
C           -0.55920890915934        7.94306995007682       10.19275394008409
H            1.06478524871715        9.17926502232943        9.54566893167086
H           -1.19182450489913        8.77631851374820       10.46030289284317
H           -9.96997120478041        1.80913899153097       -2.48479059332537
H          -11.48289643361042        1.87510028893383       -1.58865706753411
H          -11.41590677342562        2.55072263280523       -3.21031791182848
H           -9.31355825560612       -3.80014593024466       -6.58915270399052
H           -9.10466002922121       -2.88260141248175       -8.08777273054853
H          -10.06789692150539       -4.35634693261912       -8.08116621221338
H           -7.48740576455391        3.80020748151104      -13.26832866090523
H           -1.37950911829093        1.42418174931288       -2.55187950782969
H           -0.58627836904816        0.57489592933527       -3.90972581044552
H           -6.96288624334819        0.56113807941515       -6.92977934542015
