# Supplementary material for: Molecular folding governs switchable singlet oxygen photoproduction in porphyrin-decorated bistable rotaxanes
Source: Commun Chem. 2024 Aug 7;7:171. doi: 10.1038/s42004-024-01247-7 (PMC11306352; doi:10.1038/s42004-024-01247-7)
Supplement: Supplementary file 4 — Supplementary Data 1 [file 42004_2024_1247_MOESM4_ESM.zip › paperstructures/H-1b_2+/closed_conf5.xyz]

273
closed_conf5, charge 2
C           10.75477958162784        4.03763518154666       -0.36513206322216
C            9.63472933898039        4.84809363980497       -0.51077754313315
C            8.47907203846392        4.66492981089109        0.23912617212048
C            8.46405594856430        3.63003880740971        1.16308865085534
C            9.56424254465264        2.80131369870527        1.32938768653386
C           10.70722033877039        3.00962682285630        0.56980388699876
H           11.56963765092958        2.38367133747948        0.72168261983552
C           11.98590779796190        4.32479319212715       -1.21458677287431
H            9.66660860504216        5.65340376514368       -1.22736395790582
C            7.28708388255499        5.58613174284701        0.02183834417059
C            7.45561988823454       -3.26558154179444        1.61823520408534
C            6.32392264428489       -1.71604009125722        3.06650750829432
C            6.27822765350049       -2.81424613464525        2.20496338142988
C            7.50548110361086       -1.03952933238106        3.27469376436391
C            8.63811747037528       -2.57844616136025        1.84321491819486
C            8.67474054644086       -1.44505954742298        2.64167304476953
H            5.40871018459799       -1.41468664596301        3.54912128299873
H            7.53354965473207       -0.19279757143320        3.93981416228838
H            9.54970786283300       -2.93905709952439        1.39076784641218
H            7.59574904795550        3.44299024480020        1.76806244185344
C            9.47870906672001        1.70601650433914        2.36292514239158
O            5.04132604628427       -3.34599655709734        2.00788952589379
H            7.46717298106135       -4.14483371574269        0.99344314751415
N           10.09724435927301        0.44997497133694        1.90046036989714
H            8.42732288013094        1.52589521763820        2.58461723146479
H            9.97579856764336        2.02091189269474        3.28437962257001
C            9.95865283621330       -0.69575077016922        2.83591086694675
H           10.02379625208245       -0.32549202154978        3.85964697323738
H           10.79358114459536       -1.36982522068511        2.65204285765771
H           11.11040822304318        0.60335070549254        1.76116659849203
C           12.54037176636308        5.70343880913368       -0.82575403477804
C           11.60443171640382        4.32227968568443       -2.70287760756756
C           13.09375065635248        3.28767616895753       -1.01301945231476
H           13.94542632504979        3.53727614056024       -1.64306060064654
H           12.74720662634231        2.29579707704060       -1.29366882480334
H           13.43298443395883        3.27542196937706        0.01916558879154
H           13.42881228757023        5.93220058007522       -1.41117730579750
H           12.80760105626470        5.72203376417027        0.22891434403703
H           11.80921960469692        6.48786009612180       -1.00302120235980
C            6.09304787940080        5.21543227142329        0.90708363203965
C            6.83901854792079        5.49954444405132       -1.44489452607185
C            7.70022342810647        7.02789338329861        0.35162422492582
H            6.56859027952656        4.47677939119162       -1.69873961346967
H            7.62474248854587        5.82326363030011       -2.12186855916604
H            5.97285867267407        6.13715721133081       -1.61002672932394
H            6.34387201085334        5.31787025874932        1.95956746706509
H            5.76436461968734        4.19741676425655        0.71465696231475
H            5.26306666226531        5.88631028703235        0.69406752640736
C            4.89497539673075       -4.52915617775563        1.24209577744465
C            3.40301445321305       -4.75276479998089        1.00283266140004
H            3.02639553123897       -3.95480559812174        0.36197761567377
C            2.62567810970466       -4.73009938716738        2.31954397119488
H            3.28247447036054       -5.70638708765889        0.49022202518853
C            1.16874111279637       -4.86298778260667        2.10924133392965
C            0.43151976338514       -5.41925179066503        1.08349271896399
N           -0.86089936841507       -5.27451261554678        1.43685118157394
N           -0.96588059152407       -4.67574633706343        2.58347069694745
N            0.24103780876546       -4.42718293787721        2.99328964522380
C           -2.00970421782235       -5.69941457599438        0.67881955642235
H            0.74024469627521       -5.88220388095562        0.17105530226564
C            0.47212334934302       -3.73976956299496        4.22475234472306
H            0.96631579142929       -2.79181443945786        4.00503071172394
H            1.10534423521477       -4.33500239261310        4.88106982393544
H           -0.48854113081606       -3.55374864626275        4.69768145859844
H            2.82600537253918       -3.77992211281740        2.81666144433082
H            2.97612874352368       -5.53515767562026        2.97123287583760
H           -2.33128835211326       -4.87339587539406        0.03766987624996
C           -3.18010444923520       -6.13886508544766        1.57878569163691
H           -1.69861218895809       -6.53232223360574        0.04716368589463
H           -2.79138685042835       -6.70522485484494        2.42457743329835
H           -3.82012087327083       -6.81032599284802        1.00116545452763
N           -3.95969876794978       -5.03377252770824        2.08568655200729
C           -3.86856632702965       -4.71475344251261        3.49348281780907
C           -4.77467603324829       -4.32770403963023        1.27293920271693
H           -3.14923785062109       -5.37261384630053        3.96874196151138
H           -4.83448235278098       -4.84868066877738        3.98489363017219
H           -3.53870293268811       -3.68573219390058        3.63386681078908
C           -4.92044590524397       -4.63979283840709       -0.10139806724536
C           -5.65807803290817       -3.84713589133013       -0.93148825861999
C           -6.27504170683063       -2.66726767927749       -0.46950201438394
C           -6.26785239705267       -2.44043515707854        0.92526829791504
C           -5.53770414291357       -3.23833433005909        1.76133544262833
H           -4.46801651686112       -5.52090035564473       -0.52183515525022
H           -5.77672156756259       -4.09958185688607       -1.97052195568618
H           -5.55869965443706       -3.02168169035485        2.81515923732028
H           -6.85238184530523       -1.63483182445911        1.34249247543830
N           -6.83740408067718       -1.87481392378326       -1.42044914332253
N           -7.44854396014612       -0.80636215394381       -1.20847683953181
C           -7.45813356653325        0.13353634915050       -0.26207263555151
C           -6.25230857088812        0.64530545295218        0.32746061733814
C           -6.31568654986891        1.77883031709285        1.08935642320454
C           -7.53052918783326        2.45641995015082        1.32690760765363
C           -8.73708214942088        1.94836779854711        0.74556045945352
C           -8.66769091596450        0.82149359129577       -0.04266469031200
H           -9.54595707915032        0.41492000249509       -0.51624692868315
O           -5.12363022783026       -0.07214954840117        0.07980875313504
H           -5.44364048291387        2.19727087609870        1.56212114184020
N           -7.42449935542544        3.59061757406766        2.04022149423333
N           -8.43438530711973        4.21420549377714        2.45397859399672
C           -8.55247667053808        5.47833332316686        2.83234785736504
C           -9.33031213146651        5.80381412125888        3.97246301370211
C           -9.61450980561328        7.10396948047931        4.27102291263034
C           -9.15513993589410        8.13976316007486        3.43755425620469
C           -8.09858104787016        6.53627110741719        1.99796320518530
C           -8.39663218495767        7.83353458235329        2.29567693769187
H           -7.51902683063822        6.28224384352547        1.12349437864975
H           -9.67301565536039        5.00388428965368        4.60883330330323
H          -10.19433092370190        7.36668220442726        5.14228661978652
H           -8.04227992974159        8.64624789839005        1.67989076211952
O           -9.85729385459213        2.64456058628205        1.00939630636300
C           -3.92377756202532        0.35683636061957        0.69365989991104
H           -3.16422431403023       -0.34378995856572        0.35433269463171
H           -4.01572996716419        0.32174460317383        1.78257764862281
H           -3.65628121956032        1.36686164108688        0.37715096084696
C          -11.07742031066316        2.23819194183497        0.41957561179696
H          -11.01488225638524        2.25800582190138       -0.67186017721619
H          -11.81588405977168        2.96221819897065        0.75741855292471
H          -11.36241839805779        1.23799036028887        0.75588758942120
N           -9.44275241700326        9.46759260864573        3.74746497109226
O          -10.08092617986424        9.71864290915156        4.77556212551388
O           -9.05030730374841       10.35823906222158        2.98505293285678
C           15.25735399698133        2.68163754442443        3.91614975880004
H           14.68538159862152        2.57234618255359        1.85118889316368
C           14.55531777633155        2.16366041366085        2.84104942770452
C           15.08821425766955        2.12131080121059        5.16802358010623
H           15.63805127427814        2.50623708124525        6.01313535697050
H           13.09377071212846       -1.44077910902220        2.02777868884838
H           14.54981431185503       -0.62082623751972        1.40657524218993
C           13.45479488704145       -0.61542254223415        1.40573266742193
C           13.67760082119478        1.10883713157828        3.01575021247553
H           13.48631068053655       -1.61582560231358       -0.49908645803869
O           12.97556995611469        0.62837925936275        1.91515050598356
C           14.21600690462509        1.06095439127046        5.35580434683382
C           12.96556185306138       -0.77007280604716       -0.02913167964477
C           13.49379204964846        0.54097729905426        4.28831969423903
O           11.56874271070181       -0.98489208654337       -0.04054184077231
H           11.50798826478719       -1.49369209897010       -2.04389749522294
H           13.21043114032546        0.14232589809624       -0.58821556133654
H           14.11178801770555        0.64447246552218        6.34468156049411
H           -4.93887551991530       -9.87850957209474       -6.06505308083450
H            9.38146966077384       -2.15203274673504       -0.79045485758430
C           11.00372928391241       -0.83228138997336       -1.32633628533750
C           -5.10667699901543       -8.85000212196319       -5.78190775117051
O           12.61225016995245       -0.49988828073209        4.35451261865916
H           -5.52317071591472       -8.20690169609793       -7.78157529467955
C           -5.43617759071438       -7.91126750849423       -6.74618197879785
C            9.52217933012193       -1.18651409016084       -1.28967372395211
C           -4.99907362566696       -8.46427960767597       -4.45579789991694
H           -4.75113394811499       -9.19632115173617       -3.70139616584392
H           11.81153924883570       -2.03301550218045        5.34320206210563
H            7.11941135611343       -0.59546015645488       -1.70379625364993
C           12.33094047438325       -1.10677364343684        5.59848151839411
H           11.11899584333437        0.20657218175477       -1.66560983313047
H            9.15891766315477       -1.26536960982495       -2.32271919749507
H           11.50020282188824       -0.62988506256011        7.53190324069857
H            7.06417052710430       -1.08959544117647        0.01345353188116
C            7.40141721784256       -0.31020571274124       -0.68230908841251
C           -5.66024372133217       -6.59360479007137       -6.38751949049467
C           -5.21480932480964       -7.14554209236701       -4.09724620559875
H           -5.91783253704182       -5.86147847752623       -7.13929698283722
O            8.80998747087302       -0.17094302336092       -0.60787651629505
H           13.25556401477694       -1.34852107176465        6.13191154359478
C           11.41205046985650       -0.27048140727931        6.49675734077994
C           -5.54880671525523       -6.19665945807780       -5.05867661644998
H            8.16878857802031       -0.41956886368282        6.62198854277072
O           10.08072111528245       -0.42720125094243        6.04739314835939
H            5.81434714754550        1.15505821754901       -0.88677887789756
H           -5.14418710646548       -6.84174215796819       -3.06371186106965
C            6.75401560242138        1.03718439204020       -0.33975010480862
C            9.09009970731260        0.09333137197188        6.90732798231249
H           -3.06931191562958       -5.56522154993876       -4.30258185355262
H            7.44450414800609        1.83022768641210       -0.64236145513243
C           -5.78810595147957       -4.78666539945435       -4.67292496412284
H           11.71357869218225        0.78458119623496        6.46696822822372
C           -3.38286723802229       -4.58512018625117       -4.00159012664234
O            6.56179309951177        1.23614894032816        1.04152779146199
H           -8.17238634855722       -6.11795854511522       -5.50922313136519
H            9.32613554064022       -0.15545158026073        7.95058120534440
H          -12.98655753649913       -2.54935543614376       -7.81486851115701
C           -8.20822335800900       -5.07958940619386       -5.24319237703211
C           -4.70680935704943       -4.05535717969275       -4.17756662758454
H          -10.61914728659082       -2.34877602884245       -7.16052785577529
C           -7.08674066574915       -4.29381790549430       -4.80455648784724
C            8.90048071376752        1.61642361955124        6.78616001595323
O            8.19619341019965        2.00972590766713        5.62985810986424
C           -2.64888346216270       -3.61030354805076       -3.41355292175921
H           -1.61034053853139       -3.63250458623093       -3.14795632743011
C          -12.72797950493282       -2.34721159584282       -6.78570468976329
H            8.39475401586939        1.98677229094539        7.68750012019157
C           -9.28440526794226       -4.25939249481631       -5.23567219576909
H            4.51033654528872       -0.30816061226168        0.11462228203829
C          -11.39815277032428       -2.23754936774988       -6.41990674014979
C            5.39683716567346        0.88321130964540        1.64782859143171
H          -10.29833682428562       -4.49558034757623       -5.49363815559563
N           -4.74949692418394       -2.76690062301365       -3.74086649120045
N           -7.49157706756039       -3.02772065400007       -4.52095162074101
C           -3.51474406848477       -2.47453882029491       -3.26010982468491
C            4.39394700396059        0.10498004796730        1.10432074723586
C           -8.81955708081996       -2.96977133586848       -4.80053908470372
H            9.87580418469280        2.10489538828527        6.71352946822238
O            6.26936900490924        2.21589469997022        3.35067481817244
C            6.78743592825462        2.02451355857612        5.74648859079340
C          -13.72601936154553       -2.19695202123485       -5.83656449007981
C            5.25284842025125        1.40481410929568        2.96009602964731
Zn          -6.39686664956489       -1.55472742847225       -3.63145833500145
C           -0.74991779686040       -0.36412309834470       -2.59008221681093
C            0.43384547035119       -0.23500832000899       -1.89273400398745
H            1.20581477765377        0.41797915991937       -2.27318771649606
H          -14.76349008129402       -2.28410197144017       -6.12303085237208
H           -0.89226183676732        0.17417742975524       -3.51482932677800
C          -11.04994113125764       -1.96861027015279       -5.09950663753390
H            2.38241488074605        0.05924951514643       -0.40101444432447
C           -9.62666607080920       -1.83573289004470       -4.71159712416323
C           -3.10076305505179       -1.24290220585675       -2.75131461634648
C           -1.77273813652210       -1.17582830130530       -2.10631038876710
C            6.23027949220995        2.87347157947580        4.59809617590630
C            0.62603133986726       -0.91270437587756       -0.68827754317713
N            1.79862401190686       -0.64709655360316        0.02681613396291
H            6.49299200570448        2.48422939920174        6.70033662976653
C            3.25518584218087       -0.20009804163886        1.85697559073529
C           -1.54779821232958       -1.90152476723207       -0.93921460158309
C           -0.36572845876475       -1.77724870625399       -0.23382418353537
H            5.21858170619708        3.21530985176357        4.83466692036703
H            6.37521389471411        1.00672987124072        5.70754812201698
C            2.10789741163078       -0.97057415233301        1.30991331375036
C           -9.17944906565784       -0.56950081672132       -4.33431421060434
C           -3.86735462978077       -0.07677826142467       -2.77802378236786
C          -13.38774038994468       -1.93330912318374       -4.51934756910783
H           -2.33851660190360       -2.54000171364277       -0.57336023792421
N           -7.91743278632980       -0.25036486678530       -3.95074315888515
N           -5.15603069724770        0.00900574404076       -3.19998248896537
H           -0.21969019340469       -2.30505088667517        0.69218833563252
C            4.13784738140772        1.06802376938569        3.70684882668486
C          -12.05857405432251       -1.81571795373756       -4.15341164302418
O            1.48561492916328       -1.78148864988031        1.98343467067972
C            3.15184523906536        0.26120116190156        3.15999148865540
H            6.88344985400734        3.74144225649289        4.47720755607508
C           -9.99515267451486        0.61481237337721       -4.36703287197101
C           -3.41001925936003        1.21529897280765       -2.34594002707694
C           -7.90035721010109        1.08883601573553       -3.72957969674535
C           -5.53142584413130        1.30636278649136       -3.05832042746677
H          -11.02819501461794        0.64740440311360       -4.65440553316285
H            4.01786773557743        1.43044705774719        4.71461462164131
H          -14.16269092199961       -1.81742032152012       -3.77577819009079
C           -9.19894886582225        1.64513992801547       -3.99936805425157
H          -11.79287093737861       -1.61232136052034       -3.12640727838249
C           -6.79588386760934        1.83519251160335       -3.31951412879699
C           -4.43900560780607        2.07499118647227       -2.52825618566855
H           -2.43551415799334        1.43472049859481       -1.95646061158156
H            2.27839149655123        0.01318256320090        3.74196538454644
H           -9.45424088179145        2.68475953607532       -3.93025549452824
C           -6.97369566146514        3.29464757238283       -3.14617425460112
H           -4.47495330110224        3.12473807901785       -2.30966875571145
H           -5.62510303588818        3.80783655872118       -4.72639104453891
C           -6.28700001730209        4.18940437662661       -3.96230899061692
C           -7.83113199140283        3.79709371189325       -2.17263273354699
H           -8.35795855211043        3.10608635599935       -1.53205045057064
C           -6.46100312290282        5.55370594540686       -3.81046163250339
C           -7.99866538480777        5.16105252530094       -2.01578406412249
H           -5.92930578024023        6.23765362905788       -4.45556375108007
C           -7.31569774662237        6.04396867917016       -2.83643380847881
H           -8.66628844167839        5.53545080544757       -1.25291731297312
H           -7.45124471597410        7.10879804372180       -2.71919674900788
H           11.15465299846307        3.37116610100733       -2.98069430973841
H           12.49041499894149        4.47640455825686       -3.31577067784390
H           10.89880096611233        5.11396848221496       -2.93760594143499
H            8.04428522840251        7.09809201770212        1.38164824982051
H            6.85462792405222        7.70119118879610        0.22465001807498
H            8.50194756116519        7.37026370322366       -0.29738394050773
H           15.93741270243249        3.50590245938049        3.77176549640684
H            5.40322767692383       -4.43291254237342        0.27512974076763
H            5.33266319250957       -5.37718031937885        1.78616993205752
H            9.68718506380217        0.19785994723102        0.98024268060850
