# Supplementary material for: Molecular folding governs switchable singlet oxygen photoproduction in porphyrin-decorated bistable rotaxanes
Source: Commun Chem. 2024 Aug 7;7:171. doi: 10.1038/s42004-024-01247-7 (PMC11306352; doi:10.1038/s42004-024-01247-7)
Supplement: Supplementary file 4 — Supplementary Data 1 [file 42004_2024_1247_MOESM4_ESM.zip › paperstructures/H-1b_2+/closed_conf2.xyz]

273
closed_conf2, charge 2
C           12.46446892660000       -4.16736366540000       -2.51162245180000
C           11.43465318430000       -4.40875504410000       -3.40836993990000
C           10.42901446760000       -3.47510510340000       -3.65657488370000
C           10.47388253750000       -2.26506266610000       -2.98043663310000
C           11.48961175930000       -1.99855725360000       -2.06879640940000
C           12.46963994320000       -2.94759825650000       -1.83806441010000
H           13.25171211680000       -2.72673006230000       -1.12901569910000
C           13.57504857100000       -5.17043112580000       -2.23611676460000
H           11.40969023100000       -5.34399044420000       -3.94022626040000
C            9.33368491700000       -3.80884889980000       -4.66015268860000
C            7.13802875760000        2.85479385700000        0.64808874240000
C            6.76225316270000        0.67346387050000        1.57977069490000
C            6.28705086080000        1.94707736710000        1.26336431530000
C            8.05357084950000        0.30975779470000        1.26070656130000
C            8.42858372480000        2.47339191560000        0.32151237550000
C            8.89754252330000        1.20143181320000        0.60671291740000
H            6.09476556520000       -0.01737765270000        2.06948563910000
H            8.40993632310000       -0.67382754970000        1.52318343510000
H            9.08671281790000        3.19002575750000       -0.14467153660000
H            9.72029300780000       -1.51939005960000       -3.15813041250000
C           11.52385727940000       -0.68489235240000       -1.33309131950000
O            4.99041823100000        2.20625847890000        1.61493028810000
H            6.81055315340000        3.85425317940000        0.41053879840000
N           10.24849142370000       -0.42494625200000       -0.63770683650000
H           11.69748815320000        0.13822177600000       -2.03128230190000
H           12.31933680190000       -0.70542506790000       -0.58885039300000
C           10.28296110020000        0.79878437290000        0.19253195890000
H           10.72101741200000        1.60247923680000       -0.39892681720000
H           10.91106791770000        0.62242943090000        1.06819644850000
H           10.00384125540000       -1.24863978880000       -0.05435444060000
C           14.92352543910000       -4.52605328300000       -2.59226384960000
C           13.43281456970000       -6.45752250760000       -3.05395400560000
C           13.55677771930000       -5.54736985940000       -0.74669576470000
H           14.35497261830000       -6.25503816020000       -0.53367950540000
H           12.60884873670000       -6.01502359490000       -0.48799105090000
H           13.70039877280000       -4.67582071850000       -0.11467220450000
H           15.73121300450000       -5.23761239940000       -2.43388576170000
H           15.12187353690000       -3.64886016460000       -1.98301133130000
H           14.93413393030000       -4.22639161390000       -3.63846968640000
C            9.97542171570000       -4.03488749620000       -6.03728729770000
C            8.29712884930000       -2.68805481810000       -4.79267800010000
C            8.60116018060000       -5.08471906180000       -4.21831841400000
H            7.82856497260000       -2.46997781040000       -3.83674292520000
H            7.51967356320000       -2.99857237390000       -5.48788469800000
H            8.75213366250000       -1.78341777150000       -5.18801107860000
H           10.65752547120000       -4.88075463110000       -6.02509438190000
H           10.53378610690000       -3.15357565910000       -6.34717677390000
H            9.20782195840000       -4.23425306920000       -6.78241732500000
C            4.49583151520000        3.52549750080000        1.46740843110000
C            3.05061553760000        3.57151961860000        1.95723001180000
H            2.71122546930000        4.60490699390000        1.89980643620000
C            2.90255310000000        3.06418160170000        3.40230689870000
H            2.42912474530000        2.96622822190000        1.29736202730000
C            3.01331070820000        1.58606894550000        3.43296127730000
C            2.17722623720000        0.64031653690000        2.87309080820000
N            2.76128005630000       -0.54610620580000        3.09904700230000
N            3.86835753300000       -0.40547344450000        3.76120694370000
N            4.02489842400000        0.86980062120000        3.97193000810000
C            2.26377818880000       -1.83729751750000        2.72750791050000
H            1.25194655930000        0.75451810620000        2.35046967160000
C            5.16028002810000        1.34169752190000        4.70642518930000
H            5.73656351550000        0.47606076430000        5.02429459640000
H            4.83760434800000        1.90762701720000        5.58009429970000
H            5.78010829270000        1.97497227880000        4.07327866370000
H            1.91695219220000        3.35475666500000        3.76828786880000
H            3.65941084770000        3.52473970980000        4.03514721210000
H            1.73561673880000       -1.72668958920000        1.78087821030000
C            1.33771115560000       -2.40826950510000        3.82447210190000
H            3.11373047350000       -2.50718321410000        2.60165212630000
H            1.93115655710000       -2.60846988540000        4.71786090860000
H            0.93653902050000       -3.36045700390000        3.47475953150000
N            0.26967515620000       -1.50491888490000        4.17756531150000
C            0.45460068680000       -0.71120125180000        5.37595440650000
C           -0.92840100050000       -1.51162440140000        3.53672441210000
H            1.48698948660000       -0.78534758870000        5.70557806230000
H           -0.18349723210000       -1.06756878510000        6.18914488070000
H            0.22374619720000        0.33745506990000        5.18612418990000
C           -1.14555482970000       -2.26387650170000        2.36018232580000
C           -2.37203639350000       -2.29473624620000        1.75084888550000
C           -3.44936118890000       -1.54782447710000        2.25899236700000
C           -3.23008189350000       -0.76267942800000        3.40859302010000
C           -2.01174816630000       -0.74761153430000        4.02796805420000
H           -0.35147851680000       -2.84161551920000        1.91987758120000
H           -2.53351887160000       -2.87785986450000        0.85842206100000
H           -1.90468746520000       -0.15517830990000        4.91975057440000
H           -4.05569543240000       -0.19094167960000        3.80525827880000
N           -4.65456635140000       -1.67500335550000        1.64276725860000
N           -5.56596287980000       -0.85741633700000        1.93798242270000
C           -6.87616622030000       -0.95319603900000        1.72131044460000
C           -7.63186579940000        0.20285769020000        1.36357883930000
C           -8.99803430140000        0.14073109480000        1.36849560500000
C           -9.69658216660000       -1.03068659920000        1.71529986010000
C           -8.94628793280000       -2.20845303100000        2.03561013250000
C           -7.57334433990000       -2.13784858120000        2.04635423830000
H           -6.97437815020000       -2.99325240850000        2.31374749790000
O           -7.04483606210000        1.35866989650000        0.89476273980000
H           -9.56793868930000        1.01200219570000        1.08777078590000
N          -11.04142595760000       -0.96286430890000        1.65620612000000
N          -11.76433264850000       -1.86513372670000        2.13571812680000
C          -13.04116348550000       -2.16855967710000        1.97448030950000
C          -13.86110130510000       -2.37379186610000        3.11453171440000
C          -15.12510777450000       -2.86804853100000        2.98266969180000
C          -15.62588546200000       -3.20516337020000        1.71245624800000
C          -13.55962732470000       -2.52013119890000        0.69937456850000
C          -14.82000861340000       -3.02692260000000        0.57621061110000
H          -12.93063371920000       -2.38091317790000       -0.16524718710000
H          -13.47197555330000       -2.10604352070000        4.08363530020000
H          -15.76326980730000       -3.01247386600000        3.84078645960000
H          -15.22783538650000       -3.28029371330000       -0.39051797270000
O           -9.66150927800000       -3.31968042930000        2.27828800750000
C           -5.99000070860000        1.89239114470000        1.68740693740000
H           -5.09140919410000        1.27459488020000        1.61098472080000
H           -6.30516792680000        1.96634838910000        2.73066417400000
H           -5.78823705530000        2.88280709480000        1.28636681290000
C           -8.97917819420000       -4.54545187750000        2.47118140570000
H           -8.38898109940000       -4.52432271870000        3.39091396150000
H           -8.33470349030000       -4.77365150030000        1.61749166400000
H           -9.75974476110000       -5.29847735970000        2.55632149930000
N          -16.91823458110000       -3.70911708570000        1.58029061950000
O          -17.61556126369999       -3.84210062910000        2.59168788730000
O          -17.33070632830000       -4.01110646970000        0.45499277760000
C           10.54832184430000        2.37543969320000        6.17905477090000
H           11.17428656190000        0.38040560810000        5.77390773250000
C           11.02040362120000        1.36160303230000        5.35549992910000
C           10.36339889350000        3.64422977270000        5.67394180940000
H           10.00496772560000        4.43909304910000        6.30936925850000
H           11.37077739310000       -1.11198840770000        4.09128436220000
H           12.98864394640000       -0.42448710770000        4.39171727930000
C           12.20639560690000       -0.56765596530000        3.63603304350000
C           11.30687886120000        1.61344760620000        4.02499132900000
H           13.41342016160000       -2.17411704290000        2.86576325070000
O           11.77124158310000        0.68271122760000        3.13587058310000
C           10.65172340860000        3.91289828090000        4.34203363940000
C           12.78552317730000       -1.36785533790000        2.46323309010000
C           11.12269083840000        2.91337552940000        3.50714272490000
O           11.81863295610000       -1.89216810680000        1.58508070580000
H           10.41100855510000       -2.73144894070000        2.86098578730000
H           13.40402065320000       -0.69812170830000        1.86187391250000
H           10.51306817550000        4.91468881230000        3.96994344790000
H           -6.57417589270000       -7.55970941020000       -1.02627408760000
H            9.98793883630000       -4.65386542370000        1.27382718330000
C           11.12331006030000       -3.02075829660000        2.07839857970000
C           -6.61026591490000       -6.48299712910000       -1.09857965720000
O           11.44679866070000        3.08033941710000        2.18934913400000
H           -7.73064340150000       -6.48610285860000       -2.92381664920000
C           -7.26347125540000       -5.88009552540000       -2.16129871500000
C           10.35952750480000       -3.67827387480000        0.93589014220000
C           -5.99847772800000       -5.69689491090000       -0.13518634820000
H           -5.48230181880000       -6.16292465740000        0.69143178550000
H           10.55819145670000        4.88345469320000        1.67811262160000
H            8.93219982240000       -3.57196271720000       -1.33057145380000
C           11.54350663580000        4.40235208790000        1.69766246740000
H           11.83156765540000       -3.74763706980000        2.49751681540000
H           11.02175866450000       -3.82753276640000        0.07437757420000
H           12.74494268160000        5.21802569270000        0.09463338810000
H            8.08266936680000       -4.42843253050000       -0.01405869790000
C            8.40762904610000       -3.44469424710000       -0.37535254580000
C           -7.32075058340000       -4.50034414570000       -2.25278064770000
C           -6.04756901910000       -4.31752484730000       -0.22866968730000
H           -7.81727894750000       -4.03371236130000       -3.09136249980000
O            9.27035060900000       -2.84729158830000        0.57654463940000
H           12.21943866120000        4.98784807210000        2.33282994370000
C           12.08410315750000        4.35809026760000        0.26846504030000
C           -6.72224550360000       -3.70159297090000       -1.28134351540000
H           10.43302512180000        5.06036017520000       -2.43794457230000
O           10.99152987860000        4.41701740640000       -0.62839093850000
H            6.82273723280000       -2.23250157740000        0.42132795830000
H           -5.56435474330000       -3.69855662910000        0.51283127270000
C            7.18482339010000       -2.55396704330000       -0.55980508330000
C           11.33208115480000        4.64080201130000       -1.97865673870000
H           -4.13819163160000       -3.23647802710000       -1.60527815520000
H            6.40007891720000       -3.11734533920000       -1.07747909290000
C           -6.78135814330000       -2.22767993860000       -1.35996189270000
H           12.66065055230000        3.43504769970000        0.13592911780000
C           -4.28784409490000       -2.18041525110000       -1.49895628020000
O            7.57262789430000       -1.43043563670000       -1.32887138490000
H           -9.40969438790000       -3.37890097760000       -1.29831729680000
H           12.13959954840000        5.38013806690000       -2.06044138810000
H          -14.17468647360000        1.62946080640000       -4.28153906790000
C           -9.28764101140000       -2.32118608010000       -1.42611623250000
C           -5.56677956330000       -1.53872033180000       -1.38141881070000
H          -11.72456237940000        1.71480342960000       -4.03262739860000
C           -8.03483918190000       -1.61815761490000       -1.43565838990000
C           11.75962898990000        3.36734255030000       -2.72807108440000
O           10.80668915170000        2.32971084620000       -2.68708754510000
C           -3.35580918590000       -1.19968664340000       -1.49634303790000
H           -2.29455303520000       -1.30338189220000       -1.60263297950000
C          -13.71952420960000        1.35486699710000       -3.34114154110000
H           11.98424285900000        3.64576973970000       -3.76779688190000
C          -10.25615210260000       -1.39336812750000       -1.60384867770000
H            4.97940441090000       -1.22248122310000       -0.46936614400000
C          -12.34367221900000        1.40598276020000       -3.20238653260000
C            6.67039109500000       -0.43263133710000       -1.53171773050000
H          -11.31418629570000       -1.54647414100000       -1.68186037130000
N           -5.40266896280000       -0.18950315150000       -1.32842201420000
N           -8.25680359450000       -0.28339656800000       -1.57206749380000
C           -4.06231317960000        0.04409920530000       -1.36988851450000
C            5.37793628300000       -0.40930328850000       -1.05206425080000
C           -9.60180406460000       -0.11807744470000       -1.68038076880000
H           12.65816073440000        2.94469241990000       -2.27428772770000
O            8.42772489390000        0.50237023100000       -2.75182375020000
C            9.56089230100000        2.62824834670000       -3.29355443050000
C          -14.51180580430000        0.95134416810000       -2.27854826820000
C            7.14375102730000        0.64635533420000       -2.31243638550000
Zn          -6.88717500300000        1.21309120640000       -1.39733333730000
C           -1.27726379610000        1.99769611470000       -2.31405380190000
C            0.10040041230000        1.96726508680000       -2.36350221630000
H            0.61524980750000        2.48249503990000       -3.16134027450000
H          -15.58552925160000        0.91071040970000       -2.38692239830000
H           -1.83106571490000        2.52538770860000       -3.07557971390000
C          -11.74370448010000        1.04771579170000       -1.99891785420000
H            2.55289995390000        1.66512417100000       -2.38912861800000
C          -10.27050822060000        1.09366364850000       -1.85179158560000
C           -3.44685332380000        1.29709296330000       -1.31522211240000
C           -1.97196444420000        1.32277135630000       -1.31078233450000
C            8.92612202000000        1.32565999630000       -3.78877574950000
C            0.82730265070000        1.25553306770000       -1.40880712970000
N            2.21911389820000        1.22531490190000       -1.54219596800000
H            9.70997411900000        3.28706475240000       -4.15806071730000
C            4.53127221390000        0.66535226440000       -1.33095823370000
C           -1.23975863470000        0.63366632110000       -0.34761107060000
C            0.14015218830000        0.59612571790000       -0.39439025390000
H            8.13994189620000        1.54865146020000       -4.51542700420000
H            8.90256381870000        3.12357959290000       -2.57027734290000
C            3.14859797200000        0.58671365180000       -0.78869097280000
C           -9.65651846650000        2.34556551460000       -1.87659588890000
C           -4.12954049930000        2.51585544420000       -1.32026385440000
C          -13.92106272570000        0.59685224880000       -1.07671141830000
H           -1.76461359690000        0.11402639450000        0.43985733010000
N           -8.32927950640000        2.58780221420000       -1.71332166560000
N           -5.47241444110000        2.67246700690000       -1.46537594780000
H            0.69149503250000        0.02592240640000        0.33156649320000
C            6.30888670560000        1.71977740350000       -2.56440580940000
C          -12.54528431310000        0.64191776400000       -0.93592677620000
O            2.89759095320000       -0.02748405500000        0.24145942130000
C            5.01045596230000        1.73222819290000       -2.07677300070000
H            9.70355792400000        0.73052171510000       -4.27560144780000
C          -10.36432904490000        3.58789607060000       -2.02594528520000
C           -3.50335808700000        3.79955035610000       -1.17060403830000
C           -8.16932591170000        3.93736667970000       -1.74664532360000
C           -5.71574033360000        4.01135909560000       -1.45571400240000
H          -11.42365031730000        3.68139142160000       -2.16279555230000
H            6.65718439810000        2.55999390260000       -3.14238245920000
H          -14.53351463440000        0.27701540850000       -0.24625655140000
C           -9.44104077420000        4.57445052580000       -1.95372599580000
H          -12.08471923330000        0.36241234860000        0.00102676240000
C           -6.96166342530000        4.62139346900000       -1.60715490280000
C           -4.48672064470000        4.72692096710000       -1.25433111420000
H           -2.45725222410000        3.96511844690000       -1.00544253000000
H            4.40167896900000        2.60272180510000       -2.26810351180000
H           -9.59833496340000        5.63182094640000       -2.03786595820000
C           -7.00332674950000        6.10109348900000       -1.63163664760000
H           -4.40202232640000        5.79302051820000       -1.17802783260000
H           -5.86650012380000        6.26199056960000       -3.43662753000000
C           -6.37656974700000        6.80648269380000       -2.65512150750000
C           -7.67101456190000        6.80828919000000       -0.63577135980000
H           -8.15738193350000        6.26677475690000        0.16250721020000
C           -6.42158753600000        8.18903591910000       -2.68424311180000
C           -7.70817947280000        8.19117717490000       -0.66253291080000
H           -5.93953123660000        8.72496615590000       -3.48872264010000
C           -7.08556814540000        8.88523689400000       -1.68729953380000
H           -8.22787982740000        8.72883002030000        0.11697316180000
H           -7.12050839760000        9.96426391150000       -1.71042372170000
H           13.47410920520000       -6.25261949560000       -4.12156648450000
H           12.50349703520000       -6.97386691990000       -2.82305595790000
H           14.25376264910000       -7.13106909730000       -2.81564858830000
H            8.11892615690000       -4.93351606550000       -3.25491625230000
H            9.28156383680000       -5.92722063030000       -4.13316489770000
H            7.83713193530000       -5.34615283700000       -4.94749053130000
H           10.33826385270000        2.16289187390000        7.21559439730000
H            5.11517937880000        4.21973114080000        2.05208072920000
H            4.53018233190000        3.83063495800000        0.41425583810000
H            9.50240136580000       -0.31909752450000       -1.34381676170000
