# Supplementary material for: Molecular folding governs switchable singlet oxygen photoproduction in porphyrin-decorated bistable rotaxanes
Source: Commun Chem. 2024 Aug 7;7:171. doi: 10.1038/s42004-024-01247-7 (PMC11306352; doi:10.1038/s42004-024-01247-7)
Supplement: Supplementary file 4 — Supplementary Data 1 [file 42004_2024_1247_MOESM4_ESM.zip › paperstructures/H-1b_2+/halfopen_conf7.xyz]

273
halfopen_conf7, charge 2
C            5.74932136915676       -0.09126843024850        7.51065529719766
C            5.01399364241172        0.82521220911879        8.25491009479662
C            3.75704782774098        1.27836371953982        7.86591445321097
C            3.24021708102217        0.81333653530454        6.66427687068499
C            3.96390846497126       -0.08381769739831        5.88992464118057
C            5.20412841516341       -0.53884517544697        6.31315812329254
H            5.73120125619804       -1.25427375372503        5.70203736144322
C            7.10751496738303       -0.54958865032122        8.02083981838649
H            5.43325086181230        1.18954447064758        9.17900110247811
C            3.01129447664202        2.25997086404005        8.75879636693918
C            1.53363637587458        1.90533704477265       -0.67455912371900
C            3.28238919706103        3.27394504752759        0.23776904252700
C            2.25283647121363        3.09638604477385       -0.68919262204008
C            3.56109926311718        2.30222339967156        1.17995499368155
C            1.81236690066684        0.94573431846830        0.28217373681251
C            2.80953808503440        1.13132569841030        1.22933726110122
H            3.85803017873592        4.18521475140668        0.19746768610635
H            4.36134015951178        2.47041719829909        1.88318078374624
H            1.23872091007620        0.03173439493036        0.28637617494060
H            2.27051634189478        1.12662710818781        6.31680052047856
C            3.40469277080762       -0.54276748000391        4.57264164578292
O            2.01709707111053        4.13173830942156       -1.54062586737159
H            0.75873019739283        1.71589969098004       -1.39827662973400
N            3.41963232153732        0.55823195852054        3.58219637853116
H            2.37254803789352       -0.88216070212987        4.68430119024246
H            3.99731121716609       -1.36493268087246        4.17024702233963
C            3.06197989068061        0.05146959697279        2.24293423173869
H            2.16479399297299       -0.56388330422386        2.34314463480604
H            3.87642124482339       -0.60010926331716        1.91039786408239
H            4.36359169592847        0.99349305448112        3.56747544251223
C            7.74685920066536       -1.61339540666146        7.12324329780791
C            6.94578513589199       -1.15417501384803        9.42350391920088
C            8.05222112408644        0.66052115051694        8.08323772903710
H            8.17791519671393        1.09586020436541        7.09381628491383
H            9.02928056837909        0.35224395375154        8.44843689552426
H            7.66963290818497        1.42803163450831        8.75052237047755
H            7.94532164007009       -1.23302409027066        6.12412636172638
H            7.11593053970107       -2.49598155547206        7.04535484468861
H            8.69720840663221       -1.92435792392036        7.55179865788615
C            3.80417123273981        3.57336384968423        8.82485126691792
C            2.87538656297646        1.66791077730472       10.16981147880900
C            1.60362952532524        2.56658583427511        8.24017509563509
H            3.84253627670353        1.53397155045100       10.64630570866085
H            2.38062718696318        0.69935380089501       10.13086081095858
H            2.28477477694905        2.33036078845433       10.79944530621825
H            4.80421345349176        3.41180828198467        9.21833327870531
H            3.29858360646521        4.28641891361440        9.47244472757371
H            3.89421664676410        4.00824267848065        7.83201697341840
C            0.85331148649537        4.06652637037040       -2.35517509067117
C            0.74395492515807        5.36008692528810       -3.16008857025396
H            1.61516526435198        5.42672210913171       -3.81229215804905
C            0.71474441648383        6.61497239345280       -2.28670041167018
H           -0.14405608792102        5.30443280397096       -3.78854787098554
C           -0.51566834277973        6.78012641485156       -1.48041363583990
C           -1.69705616322440        6.07048816362352       -1.38700040737732
N           -2.43448126642100        6.70378105934128       -0.45475370105404
N           -1.80878504057049        7.73818015024266        0.01644087799128
N           -0.66087360091062        7.79444692740866       -0.59097603418029
C           -3.73414481431531        6.32694545677347        0.04452692940085
H           -2.03308649942581        5.19595244028175       -1.90098074656562
C            0.27240173550567        8.83809290657236       -0.29698460169660
H            0.47661415037087        9.42645893165530       -1.19198249483030
H            1.20931672902065        8.41448489114221        0.06501211349363
H           -0.16407584458084        9.47793601524689        0.46688214520151
H            0.83396534087687        7.49347256705837       -2.92666701722450
H            1.57715484358950        6.58081228254052       -1.61588738624063
H           -4.06550989033363        7.10291894601134        0.73578679810519
C           -3.71066999194461        4.94584045731775        0.71414745379968
H           -4.42278915415682        6.28909452020574       -0.80198569048666
H           -2.98070707246489        4.31267351404325        0.19182111004344
H           -4.69032912940418        4.49558279907653        0.58676594493625
N           -3.37133266737458        4.95433684971141        2.12838796506527
C           -2.17209447110487        5.68760070052352        2.46821415971532
C           -3.82342732353502        3.96851124080525        2.94500064185800
H           -1.27816288357906        5.16527514783074        2.11347552269949
H           -2.11266088481789        5.82850294011537        3.54329542551453
H           -2.21638035520560        6.67874864877326        2.02591660997465
C           -5.07933565180288        3.34473978855270        2.74514909465102
C           -5.50949713164224        2.32424793395175        3.54467364610845
C           -4.70516975362523        1.84430175709374        4.59852014736226
C           -3.47931344425858        2.49959129552820        4.84627346909122
C           -3.06205166354080        3.52941832588921        4.05642747610966
H           -5.74412088386547        3.68753787380832        1.96996523791973
H           -6.47040668430049        1.86285467039922        3.38169120571906
H           -2.10399343308351        3.96702537217022        4.27335632928177
H           -2.87158158903477        2.15640681314950        5.66961482485809
N           -5.11723071692634        0.73990883356635        5.25175555903024
N           -4.51489924506750        0.32057665691969        6.26140971473057
C           -4.35743924777211       -0.86987514242189        6.79479299948977
C           -4.21832233526928       -0.98466178876198        8.22324090642585
C           -3.69964777624167       -2.12665368829782        8.75613012807363
C           -3.30775592348144       -3.22782008944260        7.94248846444783
C           -3.61473274956586       -3.17593693753135        6.54149323704104
C           -4.08356728361575       -2.00977049814356        5.99933627997063
H           -4.25370460797402       -1.95157124002569        4.93494891942778
O           -4.62282302914414        0.11135334655962        8.91154560224626
H           -3.52584187765242       -2.23384895590802        9.81384733041778
N           -2.50076499251237       -4.11603002717433        8.51996521705441
N           -2.18338506919693       -5.22201734814658        7.97445593672608
C           -1.02832584817367       -5.86487608871509        8.07679162540359
C            0.20909888036748       -5.16512087194356        8.13704912161285
C            1.39124148826041       -5.82494541227351        7.98446988279990
C            1.40164505448149       -7.21424084716038        7.77247342644753
C           -0.99754814430670       -7.27216605889723        7.89909389222698
C            0.18893358629961       -7.92866701480088        7.75658867267147
H           -1.93076296948397       -7.81219409846022        7.88682644014340
H            0.18135446997032       -4.09912210194550        8.30577059247609
H            2.33736888005349       -5.30785063986699        8.03971333827804
H            0.22530662057052       -8.99816079856444        7.61734969267695
O           -3.36348522890604       -4.22192581732077        5.69130243150194
C           -4.59018120624396        0.06931629867227       10.32523021724774
H           -3.56628824874897       -0.03335846317921       10.69434815796749
H           -5.20280871387241       -0.75016477165521       10.71020632610858
H           -5.00501025265715        1.02037256006127       10.65273664672548
C           -4.17164268716535       -5.37747099169382        5.87653532291186
H           -5.22692516442387       -5.13012006497161        5.72800849151180
H           -4.03081825400831       -5.81420840109236        6.86845085330901
H           -3.84634322548252       -6.08501145070884        5.11741335129692
N            2.61047316493424       -7.87462770333247        7.57614031846088
O            3.65054184476930       -7.20543010144657        7.51023757042036
O            2.61390700003367       -9.10520287966214        7.45644618126791
C            8.57282455231705       -3.28169288726163        3.88589300701097
H            8.73438244623678       -1.22144060046625        3.37581668192996
C            8.07821031038066       -2.07641190110601        3.40489354266006
C            7.76146228823573       -4.39501387935911        3.93245294529054
H            8.13866861039657       -5.33236088681082        4.31024250422481
H            6.39380235707259        0.89108155061744        1.51939797286845
H            7.92671400765343        0.03911861564300        1.81021427680122
C            6.95579411829504        0.29589864547505        2.24320695925909
C            6.77029124554639       -1.98479126442514        2.96255806284356
H            8.03350011801061        1.75638600381301        3.42778279412056
O            6.17319003652194       -0.85910453172073        2.45619943321256
C            6.44584926393137       -4.31790054159163        3.49496531206684
C            7.14161999182638        1.12229695950274        3.51931027862929
C            5.94142309552255       -3.12577967546778        3.00665149540954
O            5.99460254432198        1.93219783643882        3.69389094276710
H            7.02613523923534        3.13028502745857        5.03124952532459
H            7.26616754316840        0.46364727988195        4.38830670676902
H            5.82664964583225       -5.19919904106517        3.54307729799369
H           -9.00884438024404        4.22610239477507      -10.75692629780476
H            5.33243561395447        4.52844974439141        3.96434740930881
C            6.02786391481302        2.70138605688027        4.88453691711443
C           -8.13840421417864        3.60672016382522      -10.59907146519146
O            4.66851211263535       -2.92668834819264        2.53474255478667
H           -9.10149930251316        1.81220265099856      -11.26121047786276
C           -8.18981661819204        2.25174195392901      -10.88397172191564
C            5.02346746149228        3.84044058894944        4.76422772682951
C           -6.96609199979733        4.16296541678488      -10.11369099319414
H           -6.91961113773197        5.21953865287184       -9.89516635298892
H            3.09877205999777       -3.69990432966891        1.57476260233065
H            2.34477701356428        4.34611287049226        5.54683811841964
C            3.83953271092056       -4.04276266316558        2.30087265092824
H            5.78335004371546        2.06741529997264        5.74473499791604
H            5.00701225120739        4.39023804391339        5.71390186261858
H            2.83198207938097       -5.58463099763776        3.43902186703949
H            3.03709783983348        5.21840884585016        4.15425560321730
C            2.70380401581432        4.23821724792663        4.51513361611833
C           -7.07372580658795        1.45701750052264      -10.69038508657307
C           -5.85160193708452        3.36865643929074       -9.91088215699515
H           -7.11379154691067        0.40014548891896      -10.91121481543802
O            3.75803421410103        3.29981804218594        4.46552518479543
H            4.41353696240978       -4.86743152521805        1.86793226672225
C            3.08748161183109       -4.51995509682051        3.54837620889033
C           -5.89313600932871        2.00787806769456      -10.20064023897489
H            0.91327128873859       -5.28739601061549        4.64465200376686
O            1.90783189788554       -3.75545987818223        3.67411504873208
H            1.98057344728006        3.62828748646306        2.59147441721437
H           -4.93392019862251        3.80101956725359       -9.54027373164601
C            1.58484525902874        3.73922953706703        3.60694644018243
C            1.06110343914702       -4.19934345793732        4.70989355166491
H           -5.79909057149315        2.10122926256488       -7.54962264480219
H            0.76043796359141        4.46013903355190        3.61425237292506
C           -4.69619871775228        1.16087413694941       -9.99488457619287
H            3.70962373779305       -4.41176421462435        4.44836304715245
C           -4.88794828813542        1.53664750105138       -7.53123697609772
O            1.14325343606703        2.48575830202235        4.10250822742575
H           -5.37603140907268        1.43735639126127      -12.75271540067455
H            1.50753694153232       -3.98584529835140        5.69155200373413
H           -3.48630894965734       -3.24161100613507      -16.78866896304191
C           -4.56081814511109        0.80189071354549      -12.46792902345037
C           -4.23312077202918        0.99831886938248       -8.68952173682533
H           -3.58175350923908       -2.77633539558947      -14.37069698751465
C           -4.11247620419292        0.58291351568332      -11.12143517706942
C           -0.30553831724431       -3.52764847683833        4.56480374114110
O           -0.30958247012158       -2.13867355320541        4.78355556267026
C           -4.15021445202599        1.16879865314689       -6.45716687130794
H           -4.34687195597671        1.37168557533080       -5.42359680083139
C           -2.69495661899775       -2.67724368826283      -16.31785931016913
H           -0.64633939249600       -3.65029379208595        3.53521558228726
C           -3.75122192757531        0.07526088798027      -13.27348563274150
H            0.11344054261500        3.00641562116757        1.63981010163954
C           -2.75125466489634       -2.41595971048213      -14.96030525267130
C            0.08255391905786        1.89237713894167        3.47378883491053
H           -3.77642134003817        0.00006770640142      -14.34278224203423
N           -3.12260161679924        0.30452875765042       -8.31098549342177
N           -3.03619931194547       -0.25203075050385      -11.12283163290679
C           -3.04049168554405        0.40627210427233       -6.95460068312013
C           -0.36223064951499        2.22786738197822        2.21196295194266
C           -2.80431061809677       -0.58853768977189      -12.42191086200196
H           -1.01188095437384       -4.02578413492837        5.24157407438509
O           -0.03881447053865        0.62048650741122        5.42599806150468
C           -0.11878043903648       -1.73185530571311        6.12273521740410
C           -1.62741781548557       -2.21741438360138      -17.07169972539253
C           -0.55172496057371        0.85105337527629        4.18920621277800
Zn          -1.92642336936929       -0.80160385237491       -9.52165410837147
C           -2.23665736258249       -0.95592046198348       -3.79396876602362
C           -2.22482452775083       -0.72663232579875       -2.43432066505070
H           -2.31623463081081       -1.55940842877651       -1.75261739202093
H           -1.58591502995842       -2.41945438415730      -18.13166119076789
H           -2.34709081541260       -1.96183129956879       -4.16947567940072
C           -1.73370201751822       -1.69869321400602      -14.33851981477968
H           -2.02940002671532       -0.15071813960345       -0.04124906251372
C           -1.79140149629671       -1.42774655127829      -12.88372289930320
C           -2.05097380883269       -0.15967670514415       -6.15025731394665
C           -2.10487808929574        0.09869350861893       -4.69604736153051
C           -0.65361884422478       -0.30552678127133        6.29300627842918
C           -2.08029626579908        0.56891675749046       -1.93681615744417
N           -1.98681436032534        0.72231499846872       -0.55048550658365
H            0.94614046562013       -1.76025387619780        6.39033071033518
C           -1.39683287423275        1.51223688937227        1.60787321395646
C           -2.00192326384316        1.39221670335164       -4.19416981980251
C           -1.99291398937968        1.62961000671890       -2.83277849291650
H           -1.74046148982521       -0.29874063533045        6.17607075205879
H           -0.67149779646793       -2.38909566448042        6.80760232272348
C           -1.68189968808335        1.81725170401752        0.18322927136548
C           -0.83045025216707       -2.03243868070650      -12.07497156931871
C           -1.00966689013120       -0.96321749172369       -6.61874588756592
C           -0.61323136750608       -1.49812951438439      -16.46061211180962
H           -1.90730485741363        2.21534904603429       -4.88540854470056
N           -0.71708580513442       -1.89133200792289      -10.72537404573308
N           -0.81212144908102       -1.33898336913731       -7.91353455043784
H           -1.89769285764135        2.63404229206780       -2.46068327742504
C           -1.62727630110213        0.19742853965807        3.60782936534963
C           -0.66242446390102       -1.24386857338103      -15.10139416428948
O           -1.58382082039747        2.95395202912226       -0.27331436899759
C           -2.03823486511599        0.51199638877041        2.32381681406255
H           -0.40783362288637        0.03110037420969        7.30352672240010
C            0.19124467756956       -2.91778431649634      -12.55984349279744
C            0.02271291991740       -1.51958209806626       -5.79036787163737
C            0.34577474404395       -2.65145400023323      -10.34102138722818
C            0.29473355204850       -2.13464770791785       -7.92684536460132
H            0.31966533756939       -3.20836366359287      -13.58373064470283
H           -2.12720605593776       -0.59636675327439        4.13535513986631
H            0.21999835156931       -1.13533663175483      -17.04425486963436
C            0.92449167944484       -3.29530228958074      -11.48660331366337
H            0.12643319967741       -0.68079154035029      -14.62406892398600
C            0.83699903044820       -2.77100932862181       -9.04239985270585
C            0.82162730835587       -2.25595368857256       -6.59785889047192
H            0.12478462755671       -1.36517725133538       -4.73500741646446
H           -2.88424585633520       -0.01441695265287        1.90990526924666
H            1.77783449228300       -3.94396992390124      -11.46516152599585
C            2.01464489144645       -3.64570770325076       -8.83189332039659
H            1.68592460160582       -2.83095913131725       -6.33067739394142
H            0.95402413229878       -5.44344550173502       -9.30264306269866
C            1.90482998503125       -5.02146919505658       -9.01047096263346
C            3.24079530044450       -3.10891244772265       -8.45167209041617
H            3.33309638896441       -2.04052784402406       -8.32153426339036
C            2.99922475796737       -5.84380643574380       -8.80820220762014
C            4.33561700429936       -3.93257852409686       -8.25639395304641
H            2.90041964524557       -6.91051324529865       -8.94643534855119
C            4.21764998286709       -5.30159874273077       -8.43271889464133
H            5.28452647317857       -3.50497050865166       -7.96799048368047
H            5.07195330483372       -5.94428293501791       -8.27994203019213
H            6.56607384047380       -0.42648983107309       10.13528784219013
H            7.90604401405666       -1.51108955271559        9.78996996751964
H            6.25783244378541       -1.99712250468050        9.39571518062258
H            0.99909876127116        1.66375838748109        8.22064411978166
H            1.63313366738604        2.99278119194363        7.24200961567037
H            1.12145224702865        3.28198193288914        8.90340491979879
H            9.59477146132682       -3.33757794676185        4.22607674511732
H            0.92381970659910        3.22304412344282       -3.05284548868153
H           -0.01855500634607        3.91893186364292       -1.70808330898298
H            2.76794036659037        1.30104340625697        3.88959174797976
