# Supplementary material for: Molecular folding governs switchable singlet oxygen photoproduction in porphyrin-decorated bistable rotaxanes
Source: Commun Chem. 2024 Aug 7;7:171. doi: 10.1038/s42004-024-01247-7 (PMC11306352; doi:10.1038/s42004-024-01247-7)
Supplement: Supplementary file 4 — Supplementary Data 1 [file 42004_2024_1247_MOESM4_ESM.zip › paperstructures/H-1b_2+/open_conf11.xyz]

273
open_conf11, charge 2
C           -8.56604608192845        9.16897314493606        2.61148092329490
C           -9.43997151078643        8.08777184445075        2.64181682975751
C           -9.29186645636722        6.99203051040822        1.79734042291884
C           -8.22316139902836        6.99084077205197        0.90815971405860
C           -7.34206512585991        8.06125623160586        0.84701259212355
C           -7.51567316485531        9.13873776996371        1.69934514994774
H           -6.82913053653154        9.96770133368370        1.63836478817715
C           -8.73538999611209       10.38890717443977        3.50687455503078
H          -10.26333722110918        8.10561550563784        3.33168971202999
C          -10.26912105647807        5.82389908774683        1.78363172023643
C           -2.08226364119489        4.21519546165163        0.98831523660264
C           -2.00734653287874        3.92336412743160       -1.39034168709547
C           -1.65096081245550        3.48597124958107       -0.11371119631289
C           -2.77594533485046        5.05514759934078       -1.54984462652068
C           -2.84778099760717        5.35783768255424        0.81362975597754
C           -3.21154504154644        5.79148098422950       -0.45264042910777
H           -1.66870476134309        3.35584092977194       -2.24241959636413
H           -3.03040239452348        5.38526939052570       -2.54519884743772
H           -3.16343852984819        5.90278692213641        1.68932245109546
H           -8.06970089253943        6.15754825104317        0.24151555775310
C           -6.21674841473056        8.02736446450424       -0.15043942705441
O           -0.87705483923867        2.36724867892598       -0.06207765930349
H           -1.82177388163337        3.90893816349609        1.98934745538197
N           -5.10270416477644        7.19067351884012        0.34335161257042
H           -5.83285886524522        9.02481612173639       -0.36457782841570
H           -6.56341826305784        7.58795503307496       -1.08559535422406
C           -4.04012325646091        7.02484521597998       -0.67046542909417
H           -3.41422305730488        7.91973386192306       -0.67406426317689
H           -4.51300839848821        6.97288673648303       -1.65106026249193
H           -5.47441122485198        6.25789001857289        0.59631839043418
C           -8.97377341796147       11.61768709194489        2.61507704395836
C           -7.46341800857712       10.59604772556706        4.34327570457200
C           -9.91906528453582       10.26506174438349        4.47107718578839
H          -10.85983634480464       10.17724366891172        3.93239129213206
H           -9.97611519577124       11.15827867566436        5.09029296595215
H           -9.80405358738155        9.40940465139864        5.13305570268532
H           -8.12512906943574       11.81088434881215        1.96512752020430
H           -9.13819817077914       12.50000172729340        3.23014628965439
H           -9.85413474897814       11.46724256836656        1.99326122906309
C           -9.52272012390124        4.51991522880465        2.10172748204646
C          -10.88968805557270        5.72821453998654        0.38089249484602
C          -11.40561378954407        5.98233633765123        2.79778344030066
H          -10.13650212720081        5.50161200361803       -0.36784467900877
H          -11.37110165469728        6.66727512247723        0.11522413993632
H          -11.64082153753523        4.94146100575345        0.35688229176136
H           -8.69978002231457        4.35707234367283        1.41232603105136
H          -10.20516527807679        3.67588979770716        2.02552658637595
H           -9.13055828948094        4.54767091023006        3.11640121088840
C           -0.55028437846858        1.82423788796566        1.20587392914145
C            0.20274396708893        0.51832935763591        0.98297351284267
H            0.36331578771179        0.05259888940992        1.95504930407449
C            1.54021808456935        0.75134157439097        0.25800026260317
H           -0.43375958589999       -0.13556728880069        0.38752798550507
C            2.22616489952953       -0.53906122849824        0.02557989488084
C            2.08339680243524       -1.46650388643118       -0.98779254328875
N            2.88030210930150       -2.49991940903948       -0.66007527149028
N            3.49709275176804       -2.27529644468942        0.46050941467593
N            3.11167327765995       -1.10584339855585        0.87929580186584
C            3.03129639483761       -3.74617195741544       -1.36266782457885
H            1.48171021796462       -1.43609816760870       -1.87150687341889
C            3.63142254683617       -0.57051683293260        2.10183557517480
H            4.26909309708973       -1.32589858822907        2.55590743947013
H            2.81836977699212       -0.32255178373094        2.78287503579030
H            4.21675020791523        0.32775789934266        1.90306726260550
H            2.16661728047235        1.41517990502440        0.85322366390380
H            1.32949536608829        1.23273459977479       -0.69631553490329
H            2.62160525309235       -4.54500561701647       -0.73983088114732
C            4.50139904328825       -4.08508290005474       -1.66536587296901
H            2.45732542602996       -3.67634530815730       -2.28596942547575
H            4.52707468521857       -5.11506633254890       -2.03220044544210
H            5.08361106264012       -4.04756754563279       -0.74693657788522
N            5.07731643677191       -3.22378078003216       -2.67190186503490
C            4.75118374778975       -3.57450202433296       -4.04015766544520
C            6.08197845749421       -2.34909132381777       -2.40681060498079
H            4.54330015821195       -2.67898293244623       -4.62500365613488
H            3.86608019209117       -4.20479381137428       -4.04943318262712
H            5.56426047541781       -4.12764321579506       -4.51782595509155
C            6.36987077493425       -1.91604645367058       -1.09070599517210
C            7.41060252470459       -1.06842404245410       -0.83204497971620
C            8.22744292163849       -0.58657600426724       -1.87532043689186
C            7.91016464114675       -0.96329465790620       -3.19336125007239
C            6.86926666780997       -1.81309674626357       -3.45121330293962
H            5.77026352356981       -2.25068560133579       -0.25990141240276
H            7.63439175072884       -0.75546366259893        0.17647286002928
H            6.68132051261695       -2.09292245799588       -4.47286511039091
H            8.52280918962053       -0.58223601703615       -3.99481022116524
N            9.29515272835063        0.23285668549102       -1.71650318511951
N            9.74880986243591        0.47026226260814       -0.57425487063109
C           10.59188215740652        1.41905354275104       -0.17306281493045
C           10.34607819338115        2.80047784742170       -0.48044786191910
C           11.13503750289364        3.75656042616223        0.09098210282442
C           12.18343845875380        3.42155522078229        0.98353181768281
C           12.41374481680902        2.04868342751811        1.30761914842288
C           11.61057066202473        1.08553495354344        0.73832991208705
H           11.76372969184384        0.03860395363849        0.93981199445755
O            9.30518357319719        3.02482820732197       -1.32846976773224
H           11.01731676624508        4.80463550226413       -0.13493951520350
N           12.96268347136810        4.32964740864615        1.59303368612405
N           12.92923318779567        5.54386379799609        1.23243794906849
C           13.32396947598314        6.61342720033669        1.91724101317883
C           12.94843845496202        6.80874725456781        3.27312525719982
C           13.18827096509245        7.99801337692198        3.89722262057436
C           13.81153725985112        9.04738389305361        3.20155749521868
C           13.94515785877042        7.68486304711027        1.22765714110560
C           14.19170247420254        8.86860049461924        1.85930134742450
H           14.24012229838770        7.53524114680990        0.20120529422524
H           12.47134549590452        5.99179892237155        3.79253537146358
H           12.92325608848109        8.15244776101369        4.93222652891228
H           14.67529149315170        9.68742116970355        1.34914842380424
O           13.42380000122770        1.80758109691477        2.16115651167620
C            8.98510069256823        4.36283142015215       -1.65458316847910
H            8.72319338365324        4.93617906386747       -0.76072324227213
H            8.12651938332061        4.29898992355324       -2.31985733346956
H            9.81461283584423        4.85278225873640       -2.17157045134004
C           13.71170155064496        0.47092561197821        2.52840709225942
H           14.55482544233663        0.53749326194301        3.21303639039279
H           13.99443795248686       -0.12650466611083        1.65742777260783
H           12.86113245469211        0.00927725888859        3.03676549421232
N           14.05614647916083       10.26003321886694        3.84241204005726
O           13.69091237221776       10.40197413835272        5.01551884183203
O           14.62505313179778       11.16418373719735        3.21980211219438
C           -0.09146929908702       11.97446526841177       -1.08927577110956
H           -1.28396996713105       11.91396373519308        0.67376726467046
C           -1.16019066923733       11.52840900135187       -0.32619902035323
C            0.10247796569970       11.49536267991318       -2.37010816286601
H            0.93143545607945       11.84793865810316       -2.96366837341001
H           -4.75618960765049       10.72824041211988        0.84315376979191
H           -3.36947313739082       11.83008520776876        0.94969295253467
C           -3.66705179924043       10.77912294073328        0.92889714217378
C           -2.05335590788447       10.60457911185208       -0.84777194156025
H           -3.32509857403928       10.79704165977830        3.06344227819109
O           -3.16644499713056       10.12486031593069       -0.21624717055334
C           -0.76433852852052       10.54698201334796       -2.89015105773679
C           -3.25746402638796       10.08391221549570        2.23069471960686
C           -1.83673333021843       10.09206968400744       -2.14147015967815
O           -4.14367573958545        9.00441075681988        2.45641072645047
H           -4.05724392604731        9.20836385873092        4.51058986938286
H           -2.22221522162934        9.72295505531201        2.16336200988694
H           -0.60090799357876       10.15622746440089       -3.88286960247092
H           -5.61875365650265      -10.19143212818782        7.53061255490837
H           -6.12906819382135        7.96665354281411        3.69341263703515
C           -4.02324841812226        8.42698296178347        3.74070737187684
C           -5.13484157971216      -10.12072127985313        6.56791622878975
O           -2.68201532177911        9.09034727630047       -2.56485780203338
H           -3.67998045270012       -8.69564912004708        7.22620933538508
C           -4.04723003572070       -9.28006329382920        6.39555361883551
C           -5.18674718155723        7.46756467578726        3.95415416349736
C           -5.59860813462370      -10.87270624203811        5.50066559672301
H           -6.44700596774513      -11.52901830328565        5.62862505899518
H           -2.66569036206565        9.53413472555876       -4.60241114154949
H           -6.15507892162516        5.07434844926072        4.28445978134562
C           -3.35588793429197        9.25913044073480       -3.79638431306519
H           -3.07086768667489        7.88759950499489        3.82998353980217
H           -5.22099627046466        7.16903859652385        5.01067451041034
H           -4.03291632842478       11.23313293805709       -3.26887599015214
H           -6.98554128872688        5.82837926421587        2.89496219555960
C           -6.04025508201656        5.38964780463207        3.23864637240680
C           -3.42892266775217       -9.18678367217394        5.16126141252070
C           -4.97583062170785      -10.78825562269163        4.26792157317413
H           -2.57765681650637       -8.53575397976815        5.02676068645255
O           -4.99636109398145        6.33631312541620        3.13138572793906
H           -3.79040100402405        8.27979777366562       -3.99832261528719
C           -4.46258640155125       10.32297883916516       -3.70420274661542
C           -3.88559053770209       -9.94274273571677        4.08559863099585
H           -7.40306209963441        9.35093172625348       -2.65038106233541
O           -5.52268218952061        9.93692115059346       -2.85392086948749
H           -6.28718425570969        3.31751131859844        2.70616768217430
H           -5.33841465997782      -11.37277424943453        3.43465420488911
C           -5.67972443456387        4.17399762356637        2.39475819068745
C           -6.69136252932537        9.45720325858833       -3.47152487948650
H           -4.59859311588647       -7.46289271482058        3.46346057265073
H           -4.61928189531247        3.94870411788046        2.54393640819051
C           -3.21969252527664       -9.85047791224527        2.76625333910654
H           -4.82924323190217       10.55897770745615       -4.70997007844968
C           -4.02400704335358       -7.49300494542039        2.55893114777759
O           -5.92919785209694        4.46877479727195        1.02938020587928
H           -2.85432364286808      -12.39444842999686        3.99997779626654
H           -7.08292944676142       10.19375054257960       -4.18938355955881
H            2.45400319286683      -16.27879525280381        0.25541115536476
C           -2.46075187766063      -12.22039425626861        3.01793100972522
C           -3.28868718641039       -8.63336490345662        2.08961755971000
H            1.78481478216935      -13.91321119707587        0.08583826702451
C           -2.57146448221842      -10.98846994313054        2.28861014565388
C           -6.55759456135580        8.11676393267432       -4.21237523900588
O           -5.92119024134472        7.16562343471772       -3.38070716278966
C           -3.86220629266794       -6.51502493541510        1.63683285137720
H           -4.28220728714646       -5.52873408622487        1.64333772116633
C            1.40694216744535      -16.01689374948651        0.21556074211338
H           -7.56720748513153        7.78903616050029       -4.48746783036719
C           -1.76260213818299      -13.07690989784201        2.23620202229645
H           -4.65989923338518        2.08514521512596        1.39778909859152
C            1.03320872377552      -14.68845750481182        0.11712936629138
C           -5.61112313984113        3.51213856084594        0.10410015225765
H           -1.47653349952821      -14.08633998408517        2.45597473633379
N           -2.70357268154466       -8.34528600847543        0.89340574433408
N           -1.93496453245136      -11.10244316269399        1.08982631397103
C           -3.02978958851110       -7.05536712552492        0.59956771662415
C           -4.95823917212210        2.33257783234039        0.39285773998801
C           -1.44453387294400      -12.37130116504312        1.02628944438764
H           -5.97397661437893        8.24466380774426       -5.13594344507061
O           -6.69234719906505        4.94035096794434       -1.41430333466917
C           -6.19504946112237        5.80702424570708       -3.66428286765720
C            0.44254419776070      -17.01053701966079        0.26073337944605
C           -6.00514655869429        3.78074003182974       -1.22696662054602
Zn          -1.68831645145589       -9.64471919549578       -0.28913642232470
C           -3.94005370466978       -4.51418853519220       -1.63956859617064
C           -4.32370200464938       -3.19133724973129       -1.72102279301268
H           -5.02011116667908       -2.88524499795631       -2.48821789779806
H            0.73508905066952      -18.04731471349075        0.33362624773283
H           -4.33832901759902       -5.23423320033738       -2.33833858861769
C           -0.31298361372344      -14.33656515720134        0.07214281848562
H           -4.93485788595005       -0.79198731770821       -1.69159621772031
C           -0.71801696437188      -12.91671836130039       -0.03189606541279
C           -2.65316945817871       -6.35773429255927       -0.54762223409566
C           -3.05963021904776       -4.93846285348087       -0.64733528025800
C           -7.23682946740673        5.22849433360284       -2.68932754064341
C           -3.82834287383269       -2.25145231579042       -0.81594140540328
N           -4.25640761091159       -0.92891780081010       -0.95465655440440
H           -5.24968369140315        5.26952808110240       -3.54511295833208
C           -4.67489891148449        1.39951297471558       -0.60547862697775
C           -2.57184863486299       -3.99777720068997        0.25487270108148
C           -2.94216953027129       -2.66879552533114        0.17359145988309
H           -8.00769366425468        5.98120108981902       -2.50182900071760
H           -6.54638592918658        5.68496846107239       -4.69325827208736
C           -3.97905724419256        0.15439957835483       -0.18257633561272
C           -0.35034209500050      -12.22093204332488       -1.18344475967527
C           -1.92046017665613       -6.90246794834264       -1.60251821220714
C           -0.89940231075274      -16.66891543732449        0.21501146139451
H           -1.89232355641935       -4.31689199403052        1.03049655586774
N           -0.59772617253712      -10.90629689427386       -1.43961045505109
N           -1.45375540399740       -8.18087174264657       -1.67821133609864
H           -2.56208833970262       -1.95336874551831        0.88312451249862
C           -5.68921039920202        2.86352938788007       -2.21744442739878
C           -1.27579662049398      -15.34062060264008        0.12458619663860
O           -3.23926384202413        0.13634394641990        0.79118227536945
C           -5.02957468344090        1.68349413135780       -1.91486874658672
H           -7.71197953503517        4.34107828450253       -3.11906127280547
C            0.33763785187390      -12.81243215211578       -2.29677912349412
C           -1.50931839694494       -6.16679652372451       -2.76382706236380
C           -0.07075820321618      -10.64154338926309       -2.66792080105699
C           -0.77079009310724       -8.28032986552970       -2.85389672520438
H            0.62524052763413      -13.84287453730631       -2.36536595971794
H           -5.95912333440826        3.05067718835728       -3.24332441067493
H           -1.65557059719323      -17.43945843255194        0.24930918007417
C            0.51439770264246      -11.83322334175987       -3.21460522657185
H           -2.32209642097793      -15.07398519042503        0.08231750851623
C           -0.11525522210867       -9.41565308058054       -3.33024441389496
C           -0.79540669586666       -7.01888319517157       -3.53743060353974
H           -1.73644724821562       -5.13640160047716       -2.95159478398174
H           -4.77674466168396        1.01638806691526       -2.72384558710857
H            0.97627366614086      -11.91021587981970       -4.17922663774584
C            0.58772884654982       -9.31298833881486       -4.62998006194021
H           -0.32269416722097       -6.82281282412975       -4.47929208375540
H            2.52402763257388       -9.62255103264081       -3.77551599391307
C            1.97286831720483       -9.44156299663556       -4.68673728172082
C           -0.11817953497412       -9.08391202204899       -5.80747103485775
H           -1.19444122119505       -8.99772263226395       -5.77207752318338
C            2.63784109121422       -9.33646799271829       -5.89561105690453
C            0.54841795868553       -8.98705130689654       -7.01650822702863
H            3.71264316770693       -9.43789288350284       -5.92831212186714
C            1.92776274796159       -9.10935526584843       -7.06360939000199
H           -0.01080864275203       -8.81940551388692       -7.92529563678359
H            2.44619148511938       -9.03417428317163       -8.00787071595748
H           -6.58294941270858       10.68745225372126        3.71418296746548
H           -7.31999762785494        9.76011564193286        5.02527190617935
H           -7.55387386759258       11.50440463516982        4.93516975399975
H          -11.02478604295209        6.04320512770413        3.81499369319975
H          -12.06477176489367        5.11795128171229        2.74238310661168
H          -12.00224760898085        6.86695605785220        2.58630922735195
H            0.58912095723182       12.70109820524868       -0.67292990477862
H            0.06550634252541        2.53607637647250        1.77244032580194
H           -1.46834113989110        1.60755762707084        1.76396935456432
H           -4.72117810072952        7.62890827984138        1.19871501349082
