# Supplementary material for: Molecular folding governs switchable singlet oxygen photoproduction in porphyrin-decorated bistable rotaxanes
Source: Commun Chem. 2024 Aug 7;7:171. doi: 10.1038/s42004-024-01247-7 (PMC11306352; doi:10.1038/s42004-024-01247-7)
Supplement: Supplementary file 4 — Supplementary Data 1 [file 42004_2024_1247_MOESM4_ESM.zip › paperstructures/H-1b_2+/open_conf14.xyz]

273
open_conf14, charge 2
C           -5.75792535050203        3.20465967768038       -2.55657013751972
C           -6.71031151929855        2.21332978664673       -2.35530780068651
C           -6.39094712605645        0.85917608572912       -2.31626013431981
C           -5.06047986260970        0.50012864491396       -2.48187374978781
C           -4.08555950001237        1.46923367117007       -2.67673534526895
C           -4.43610212258303        2.80847842573652       -2.72053631524755
H           -3.65199040734084        3.53426642103371       -2.84835913847980
C           -6.15793001600602        4.67176901310661       -2.50412556382853
H           -7.73605743200603        2.50552172503820       -2.20189959415747
C           -7.49256935490438       -0.15794681918534       -2.04429537978471
C           -1.24968822184620       -1.18555945089978       -7.93505648213941
C            0.49854362928352       -2.36818104937750       -6.79781096311008
C           -0.23646869274771       -2.13577976203345       -7.96221324376238
C            0.23186114835989       -1.65657727860038       -5.64845681796778
C           -1.50033818316414       -0.46552076241159       -6.77516568648752
C           -0.76759090000134       -0.68768249511480       -5.61747572294176
H            1.28049914089438       -3.10997872445387       -6.82437719525189
H            0.81348796388343       -1.84677175157010       -4.76045633218707
H           -2.28219044621193        0.27712681819324       -6.80060068317155
H           -4.75980213495552       -0.53281342451864       -2.44913427641559
C           -2.64259329303479        1.06695188795745       -2.82555400089189
O            0.13417206996832       -2.88331253563147       -9.04480462528726
H           -1.84775151153678       -0.97612984581250       -8.80812759335114
N           -2.39537491415484        0.49287393411615       -4.16543598674215
H           -2.37658364865001        0.31153061768093       -2.08447214453178
H           -1.99502005189686        1.93486819643617       -2.69166520770922
C           -0.98849676281308        0.09795752669940       -4.35496302627546
H           -0.68586894765083       -0.50066932080821       -3.49477343076114
H           -0.37902879677874        1.00653770708275       -4.36545343274633
H           -2.66711787706306        1.19017669751865       -4.87448943663256
C           -7.48290517650193        4.91073069794659       -3.24047739245501
C           -5.09756010665446        5.57596357126586       -3.14213836865768
C           -6.31985129683131        5.05800189448953       -1.02561067929276
H           -5.38530492078443        4.91331100281625       -0.48758258200347
H           -7.08429689270196        4.44852981929210       -0.54870286872659
H           -6.61105248540167        6.10267045170206       -0.93741174582298
H           -7.43016114903944        4.50977069891536       -4.24988692299759
H           -7.68514176007618        5.97793458906786       -3.30247827518589
H           -8.32205496348634        4.45334948633580       -2.72372622641392
C           -8.59071360363826       -0.04672120470319       -3.11232920888943
C           -8.09675006784796        0.13642735248348       -0.66223629903231
C           -6.97366487220252       -1.59999154203578       -2.03754240435749
H           -8.57580220543586        1.11148501348218       -0.63742057188473
H           -7.32307772222382        0.11950762615844        0.10291922247010
H           -8.84606943508869       -0.61169441286085       -0.41094820020893
H           -9.41878028437542       -0.70829954134631       -2.86575245373377
H           -8.20839329945422       -0.33290699907101       -4.08986482088317
H           -8.97926075202689        0.96547542877583       -3.18051198463609
C           -0.56135320380120       -2.75068951213545      -10.27095079917739
C           -1.85409066288736       -3.57581269675821      -10.27625491979387
H           -2.43573051103356       -3.30732507501598       -9.39417907120977
C           -1.55448693208641       -5.07543386121379      -10.21922094800481
H           -2.44564207715948       -3.33003725807957      -11.15665453773847
C           -1.13058197130045       -5.64624902406854      -11.51822199523865
C           -1.03782640492363       -5.11807715600405      -12.79027529995371
N           -0.65510543330356       -6.13697365622839      -13.58527660238608
N           -0.50032762994574       -7.23144863038339      -12.90440785148571
N           -0.77849819122817       -6.94764874422312      -11.66658452813608
C           -0.40014352610645       -6.11762003629513      -14.99698163467016
H           -1.21851887840753       -4.12982661856797      -13.15562422570724
C           -0.70611003659341       -7.95025626349002      -10.64910548704448
H           -1.69248232446055       -8.12228290046504      -10.21663318613808
H           -0.02300789347188       -7.63680097255369       -9.85992788523677
H           -0.34087161979048       -8.86790370404609      -11.10393077198155
H           -2.44410012441238       -5.61508386230274       -9.88360383886380
H           -0.77044087459213       -5.24348279149247       -9.47532055828740
H           -0.94959559477690       -6.94149538254436      -15.45499780517713
C            1.11247789157630       -6.28705611096908      -15.27752415725717
H           -0.74432688033460       -5.17022080451312      -15.40997358644746
H            1.64912806941443       -5.45511949900877      -14.82815661655882
H            1.25457092692512       -6.24175147209555      -16.36124120248591
N            1.60032481670751       -7.53792719891142      -14.76571046268948
C            1.04822980807189       -8.72017499966177      -15.39333024535048
C            2.47462633320859       -7.64976728722866      -13.73045630707479
H            0.70193441847745       -8.46300709549409      -16.39220855184897
H            0.21392595644641       -9.13182014620787      -14.82092930513379
H            1.81761864076013       -9.48369363489315      -15.49856063886950
C            3.29305828214737       -6.57981303725723      -13.30190674131491
C            4.21774966674583       -6.74514803652900      -12.30742146506016
C            4.37054050690312       -7.98696811421086      -11.65795083694702
C            3.53329356162180       -9.04718939947847      -12.05146018513472
C            2.61645759407152       -8.88294690957945      -13.05405521426303
H            3.25060863348596       -5.61847776941808      -13.78780857171399
H            4.86225045306122       -5.93098637687036      -12.01176854779751
H            1.99045190051502       -9.71657982614550      -13.32004591639055
H            3.63294826378564       -9.99309890848857      -11.54313988481918
N            5.31346909363955       -8.26428376103459      -10.72197952287511
N            6.01059563377970       -7.32947340589437      -10.24092382073864
C            7.17162760198151       -7.46732174552909       -9.59773162780214
C            7.49276366847155       -6.52715334676182       -8.56800888637095
C            8.75710851569919       -6.51969382210728       -8.04673103821303
C            9.76106401579788       -7.39597430173713       -8.52024339148983
C            9.44064752428639       -8.34367901718749       -9.54593808629637
C            8.15951530728860       -8.36750882849717      -10.04801326352790
H            7.86999087258594       -9.05356331167056      -10.82819219954022
O            6.46758455470485       -5.72833034993887       -8.17746402119845
H            9.05379624510264       -5.83654255734753       -7.26908448805652
N           10.94315505201660       -7.32530513068840       -7.88638232034941
N           11.98037517800912       -7.86617338083884       -8.34514283041291
C           13.10011948194314       -8.23611274862729       -7.74467955715594
C           13.08282269312155       -9.05794124863333       -6.58417422169320
C           14.23718619691401       -9.59856542275352       -6.09861455206820
C           15.46154735932513       -9.34621335556953       -6.73955505156330
C           14.34366719618414       -8.00301299541885       -8.38778174106440
C           15.49519127509896       -8.53667607174291       -7.88969558514915
H           14.35951594029297       -7.37706716688393       -9.26547798252995
H           12.13522017215210       -9.24873693662233       -6.10453261031853
H           14.23881016567718      -10.21075520028386       -5.20954063713001
H           16.44842029189552       -8.35670719391654       -8.36238968840714
O           10.43684014724718       -9.17018850364321       -9.91684333987707
C            6.70871639907231       -4.78663956242701       -7.14842231891742
H            6.99382358661043       -5.28341819026727       -6.21720325778368
H            5.76563101639685       -4.26225856071026       -7.01271750995446
H            7.48803865502024       -4.07625246817662       -7.43688531215877
C           10.17063368824113      -10.18762610465849      -10.86359596322005
H           11.10368590746534      -10.73818180214966      -10.96403040317411
H            9.89213972272551       -9.75960280578898      -11.83038288153065
H            9.38294477586077      -10.85865969569381      -10.51125975709419
N           16.63905734299004       -9.89260900835464       -6.23400122683632
O           16.58124283317657      -10.62031165554512       -5.23582837182278
O           17.70909465233164       -9.63683487285385       -6.79786948282653
C           -6.09769556821680        4.51649702506794       -6.84189757723997
H           -4.05424365532884        5.09118659186587       -6.94536535893155
C           -4.73347052223723        4.27988731578442       -6.74105620866679
C           -6.99533109314126        3.50266533877508       -6.58345033435484
H           -8.05720922390210        3.68181729857280       -6.65392545192224
H           -2.09086879600605        4.59016255718270       -6.24241313377995
H           -2.10940348758698        3.76372922551421       -7.81900508844980
C           -1.97537423179261        3.62104185807290       -6.73917576838670
C           -4.26175251754689        3.02541074907159       -6.39600582547899
H            0.13366870075544        3.64939102701376       -7.10684822795074
O           -2.93383233263102        2.69437596492720       -6.25716390998760
C           -6.53692242074228        2.23715924149250       -6.24553875099017
C           -0.56549577825385        3.08089250416230       -6.47904800247501
C           -5.17966294718623        1.98015847766543       -6.17080465239292
O           -0.15837660872540        3.12583984465254       -5.13119354798591
H            0.18715149273083        5.15932144213039       -5.39306110989067
H           -0.51805543470630        2.02653597692869       -6.75778118766658
H           -7.25574740477369        1.46097437429446       -6.04527489116941
H           -0.06330231553182       -2.89243181914197       16.25237644140741
H           -1.92502555542626        4.92419334290218       -4.07933185703043
C            0.11760957622689        4.40841032657006       -4.59848880360591
C           -0.26842671301218       -1.91069529643077       15.85223872414677
O           -4.62768421791962        0.75204752653685       -5.92358132761134
H           -2.37959324586257       -2.04232186874607       16.18594736471027
C           -1.56827834328715       -1.43281486347897       15.81592745654621
C           -0.94970451434427        4.86664979775412       -3.58889211452133
C            0.76751067581890       -1.12366726563756       15.37626766203799
H            1.78319029011112       -1.48986341493280       15.40638010814120
H           -6.08936198765382       -0.29991375994369       -4.92139259295602
H            0.21680709379480        5.04141262549708       -1.37060872697841
C           -5.50080519527045       -0.35838214449448       -5.84334912347233
H            1.09266883503532        4.35233946976940       -4.10353740320989
H           -0.67700207351982        5.86883134808055       -3.22980217772630
H           -5.34631267309136       -2.48554244419254       -6.04246755419728
H           -0.83868343406296        3.87838256482465       -0.53280898766925
C           -0.24183989726058        4.04741204214690       -1.43411425018870
C           -1.83186283395759       -0.17308747754282       15.30715124341563
C            0.50552347291757        0.13360100046224       14.86051050065243
H           -2.84444548447843        0.20248202549357       15.27735050187169
O           -1.15835066467646        3.98919061694088       -2.50658995053805
H           -6.17127456561780       -0.37665336900665       -6.71040571232999
C           -4.67572572934689       -1.63989368462822       -5.84135080651588
C           -0.79700580294854        0.62008087368863       14.82218586201678
H           -4.08705904131420       -3.85935796216974       -4.77074095169881
O           -4.06485307643157       -1.80829938736784       -4.57667504318263
H            1.64871481802221        3.23821476581904       -0.77199536328742
H            1.31178203390652        0.75092892546331       14.49172436403125
C            0.87456312368094        2.98997020992251       -1.50660114346118
C           -3.41633947838492       -3.05894997604403       -4.43513748852649
H           -0.34197290687448        0.09677289408652       12.25885373486962
H            1.31921066812605        2.97721841625845       -2.50312085285782
C           -1.08115135808282        1.96774105907356       14.27138470928389
H           -3.91019573507640       -1.59584449466866       -6.62582314812935
C           -0.61283562176772        1.09501601020791       11.97628968045894
O            0.40999239998448        1.66829764391404       -1.32708513811231
H           -1.36707528397687        1.85345612512207       17.10170439171475
H           -2.49746780248729       -3.07803732655999       -5.03431950397920
H           -4.68126985771914        8.22389248310987       19.56167394515667
C           -1.52085912786356        2.78444042447042       16.59253920557755
C           -0.98369127813077        2.13630834201453       12.89168788281479
H           -4.40008341512148        7.35423641082604       17.27349123652587
C           -1.42780133515410        2.97197235423097       15.17240126472494
C           -3.06861854893493       -3.29281481749222       -2.97015939670409
O           -1.89870413403338       -2.57406916814675       -2.65229843790944
C           -0.67770117253382        1.62540927339184       10.73237650208652
H           -0.45178237617038        1.14802416838920        9.79977454518104
C           -3.72797328627758        7.82060738772093       19.25302513373174
H           -3.90649312369807       -2.97409709421607       -2.33491372839680
C           -1.82893154833549        3.98927148208386       17.12746515132831
H            0.48003734356630        2.96767723838641        1.10301070705561
C           -3.57182995531802        7.33504861056056       17.96685938415983
C            0.20441079162697        1.18576653172497       -0.07267018487387
H           -1.98927483600988        4.23251740400782       18.15914809798975
N           -1.26470085331408        3.27826900072056       12.20317541483842
N           -1.68025141019145        4.27391350638088       14.86020519749165
C           -1.10262986994322        2.98876500258330       10.88189800494313
C            0.24678959348255        1.91513300110483        1.09817446577609
C           -1.91263653551156        4.91978043989345       16.03669268234329
H           -2.90300666663139       -4.36757707318667       -2.80853059815400
O           -0.00379213309583       -0.84420924850408       -1.21068652905515
C           -1.39890769738156       -2.85165295587201       -1.36254069372514
C           -2.66610279033502        7.79098662281353       20.14240761068445
C           -0.04867197201579       -0.20578580689766       -0.00963950919319
Zn          -1.75075897455447        5.07667460041859       13.00292188150667
C           -0.17531788261580        3.87097772608253        7.59986379871334
C           -0.00192669622780        3.38231614418583        6.31893721559759
H            0.75763213935598        3.79981324184445        5.67944309477728
H           -2.78769075382880        8.17278387348492       21.14516789104162
H            0.46104397631300        4.66723849134832        7.95611270926918
C           -2.35217425458822        6.80435353418851       17.55684357316447
H           -1.31937887006692        1.02733688123255        4.39487851830388
C           -2.18475032605161        6.27970798005085       16.18279304092799
C           -1.31830640373783        3.86770430456175        9.81981917371064
C           -1.14449816982958        3.34341019092586        8.44826479906057
C            0.00721789620045       -2.25591800476692       -1.26143258514056
C           -0.80980114546254        2.34885622792291        5.85222605762019
N           -0.68819538422913        1.79672586515092        4.57438784375520
H           -1.33824485630994       -3.93792973496415       -1.20405326758768
C            0.00240331480446        1.31152042917670        2.33409254510644
C           -1.94698665970502        2.30693058044171        7.97674449605780
C           -1.78566790384460        1.81813365407190        6.69692801844422
H            0.54093772776292       -2.68239621768800       -0.40807288797510
H           -2.05888926689568       -2.42317771385652       -0.59500880372279
C            0.10630221292982        2.18000235061307        3.53981525532234
C           -2.29947643951063        7.18279539070478       15.12616112597511
C           -1.69044100400630        5.20491370856435        9.96251871225759
C           -1.44736443215467        7.26890215134474       19.74039682060205
H           -2.70933984415266        1.89359150809938        8.61991504881989
N           -2.21992546600880        6.87857745109261       13.80057775882354
N           -1.84700457294148        5.87074228846155       11.14122817956319
H           -2.42238290740840        1.01807960155150        6.34838659936158
C           -0.28469461285617       -0.79873810151537        1.21933719294713
C           -1.29120047835482        6.77467879682883       18.45753383156272
O            0.84157083018488        3.15705018940709        3.55446097284986
C           -0.26492199463767       -0.04781334480846        2.38610634931088
H            0.54856068701002       -2.50304485191293       -2.17831547544546
C           -2.50459578793735        8.59447763602297       15.28938986332994
C           -1.97707321830476        6.08579337229562        8.86597354916067
C           -2.39881871605255        8.04504488218230       13.11963683400789
C           -2.18640908201320        7.15226950412846       10.82571201550268
H           -2.57533627884063        9.10263057807063       16.23089131690285
H           -0.47651596418000       -1.85705566649687        1.29218144509795
H           -0.61505360495701        7.24608822955532       20.42836360525270
C           -2.56469903119708        9.12868176931895       14.04683054651558
H           -0.33991095024921        6.37158182088926       18.14106067684964
C           -2.41575719076974        8.18746734987220       11.73230625496033
C           -2.28217076351145        7.29190894331251        9.40035434445828
H           -1.95767968638019        5.80938500819792        7.83049277968493
H           -0.41401271383081       -0.55285730153762        3.32769144072706
H           -2.69359589361699       10.15835888770550       13.77716319000981
C           -2.69259982947754        9.53348197797276       11.18267619879903
H           -2.56181689432146        8.19058350634750        8.88721646047525
H           -4.66477153303276        9.64764129473193       12.00441577969957
C           -3.91354759251543       10.15870180577928       11.42002086137211
C           -1.73289369411551       10.19438447291873       10.42079337808899
H           -0.78068512208214        9.71657871789571       10.24144844315078
C           -4.16934463562336       11.41634017357120       10.90300799194136
C           -1.98795972457463       11.45525816160244        9.91157306370578
H           -5.12209239576374       11.88920289696366       11.09084892769519
C           -3.20721455387088       12.06880817564920       10.14928372620020
H           -1.23224820289709       11.96075458423558        9.32847688859628
H           -3.40634802147075       13.05231779008692        9.75036145574243
H           -5.46113929135550        6.60110926440692       -3.17018546545573
H           -4.89567880545986        5.25692695736535       -4.16255361218511
H           -4.17535592806557        5.57140331813820       -2.56727734457040
H           -6.26282343872135       -1.74882448208781       -1.22823482486396
H           -6.50435587918930       -1.85650002152223       -2.98401422225590
H           -7.80663483086441       -2.28180748028922       -1.87733187595738
H           -6.44622048055552        5.50031573186571       -7.11470826046790
H           -0.76712662965119       -1.69910512662475      -10.49359273170127
H            0.13951800907241       -3.12901248824666      -11.01921924504433
H           -3.00998313472327       -0.33812607192330       -4.28746842138789
