# Supplementary material for: Molecular folding governs switchable singlet oxygen photoproduction in porphyrin-decorated bistable rotaxanes
Source: Commun Chem. 2024 Aug 7;7:171. doi: 10.1038/s42004-024-01247-7 (PMC11306352; doi:10.1038/s42004-024-01247-7)
Supplement: Supplementary file 4 — Supplementary Data 1 [file 42004_2024_1247_MOESM4_ESM.zip › paperstructures/1a_+/closed_conf3.xyz]

290
closed_conf3, charge 1
C            5.37115312528550        1.79557635911744       -2.79419441510781
C            6.33368451771500        2.73236289538454       -3.14748019087992
C            6.02254049542253        4.05953745635605       -3.42641106504874
C            4.69202061624308        4.44357900174448       -3.34660752876557
C            3.70358443732171        3.52568486152079       -3.02097032833951
C            4.04612133297970        2.21204338977655       -2.74200072688883
H            3.25949028127946        1.51969050290028       -2.48998121546789
C            5.76888892636509        0.34155189240488       -2.57521295379649
H            7.36086040452707        2.41394661264920       -3.22520880429446
C            7.12588065846538        5.00409067549452       -3.88368302973383
C           -1.97517801872691        2.52394332501067       -1.21491739447565
C           -2.03801447195011        3.14411457013670       -3.52968336052525
C           -2.49366463423397        2.33484760638008       -2.49618180360249
C           -1.06525392275419        4.09642066687644       -3.28473994575781
C           -1.00051963958616        3.47399772731793       -0.98483337234461
C           -0.52497219977288        4.27330597136634       -2.01806247313140
H           -2.43693833289060        3.04804532066825       -4.52769067363791
H           -0.72388114266301        4.71689953285005       -4.10058433853238
H           -0.59723439485375        3.58942414626288        0.01135151768805
H            4.39382804309911        5.45723666306858       -3.55529482004731
C            2.25865300631200        3.95399024724708       -3.01395753901080
O           -3.45469541131465        1.36383626263678       -2.62883376404299
H           -2.33849506836733        1.90654556920940       -0.40684350530819
N            1.92458153765319        4.65570155513055       -1.78133119571301
H            1.61864209969402        3.06988105308783       -3.17492009485325
H            2.08662850924443        4.65440171888180       -3.83801321822973
C            0.59742281895680        5.25634535662981       -1.78506592671419
H            0.58849304954776        6.01930514242602       -2.56982416568946
H            0.46823226265166        5.75163002336373       -0.81896973228417
H            2.00771158175756        4.01043901072310       -1.00091240636036
C            4.69263778119713       -0.44014807076294       -1.81758160984338
C            7.08192912611624        0.24433759593082       -1.78340689462735
C            5.96487745233099       -0.30553520382803       -3.95550340509947
H            6.26342423824086       -1.34537751121137       -3.84158311241397
H            6.73559690290921        0.21567974838941       -4.51870459090905
H            5.04041484790721       -0.26671213619244       -4.52767335190883
H            3.79280604585881       -0.55862900350830       -2.41491198435614
H            4.42487833368297        0.05872165025660       -0.89015222840789
H            5.07094038940158       -1.43054406405436       -1.57283200716444
C            8.25188416008247        5.05428910496849       -2.84331436391430
C            6.62585998199347        6.43502785870583       -4.10278209731773
C            7.68170186789221        4.47965638253994       -5.21758850700668
H            6.19405836023397        6.83860461217775       -3.19026154098484
H            5.88665511117499        6.47476273705523       -4.89920868101832
H            7.46256676834516        7.06954104502733       -4.38838222305187
H            8.63271149909577        4.06358318050724       -2.60902039731945
H            7.89772900604861        5.50914966912251       -1.92143573617563
H            9.08096736476129        5.65265825442035       -3.21606973607007
C           -3.54087588175136        0.61372635283198       -3.83750682755086
C           -4.95116249298508        0.59394219022951       -4.42693670256529
H           -3.25859608979362       -0.41882178562532       -3.58095817971769
H           -2.82389680658605        0.98040263092501       -4.57566024205219
H           -4.94243581702154       -0.17775183225916       -5.19854116648438
C           -5.41218510927726        1.92230132545528       -5.04159511872629
H           -5.64347869034926        0.27946659784858       -3.64617552694329
H           -6.06087774462488        1.71255920438440       -5.89494297414244
H           -4.54383001705212        2.45868731053816       -5.42897760335319
C           -6.17384705667676        2.82397333344517       -4.06612128574834
H           -5.62197402660675        2.88254724121107       -3.12532028611613
C           -7.59095216977596        2.31098620975205       -3.80954525232409
H           -6.22562288194789        3.83369448331067       -4.48081164740420
H           -7.52642643901419        1.28917256356192       -3.43705743005463
H           -8.13899030973073        2.28618603028142       -4.75444359206738
C           -8.35763178450372        3.16953319546201       -2.80313719352911
H           -7.72719557597819        3.33775982749690       -1.92602416655911
C           -9.67370487131960        2.52804728323164       -2.34906794710942
H           -8.56310999893607        4.14725582353077       -3.24544510995562
H          -10.35278432260213        2.44754909153039       -3.20013065018387
H          -10.14597389360733        3.18986200569543       -1.62014592052640
C           -9.43473994013484        1.15216741845125       -1.72128759427331
H           -9.43167134462359        0.39124622649715       -2.50243678710020
C          -10.44551761114864        0.76594954111323       -0.64235676963833
H           -8.45471270864019        1.14849942823989       -1.25141586453172
C           -9.98606994237866       -0.44483770750169        0.06858591691694
C           -9.07560445973724       -1.40810582705496       -0.31480503981029
N           -9.05165406993462       -2.30795404547860        0.68014432601578
N           -9.85661962565311       -1.96749298184981        1.64508737052782
N          -10.40996759236570       -0.84499798762127        1.28666179050850
C           -8.30986025005184       -3.54149682175308        0.67689759231587
H           -8.44617443963427       -1.49281427509492       -1.17386213137654
C          -11.28706692113603       -0.15534130896000        2.17624576925495
H          -12.16119116550391        0.17936912328136        1.62407772662323
H          -10.77513098276858        0.71966776237257        2.58398411238981
H          -11.56977056229328       -0.83255780919821        2.97722338629771
H          -11.43000424083947        0.58243608012474       -1.07207977233506
H          -10.58765377662768        1.57289643960439        0.07294879208054
H           -8.81906505246269       -4.23991805208928        0.00576059030103
C           -8.20960480610803       -4.16276926570704        2.07562149256616
H           -7.32077041175852       -3.32649363893406        0.26769722903819
H           -7.76767671780552       -5.15868793418135        1.97966581955476
H           -9.21380028376776       -4.27459298471928        2.48078136514705
N           -7.44333951350327       -3.34848312551119        2.99366572233167
C           -8.12995623124210       -2.77189015660224        4.12724658582521
C           -6.14645902493097       -3.05142284027665        2.74214058574105
H           -9.03684738522802       -3.33659263084419        4.32253122154594
H           -8.40578611844000       -1.72948091328510        3.95183191121537
H           -7.50057383619536       -2.82856235505290        5.01521173351688
C           -5.50140419834222       -1.97665662672991        3.39658978583719
C           -4.24280650099277       -1.58366023336026        3.03595542059797
C           -3.51717039455082       -2.26845659951893        2.03795765689951
C           -4.10354624979608       -3.42348079839795        1.48365101137363
C           -5.38129758883150       -3.78717078878488        1.80797278294716
H           -6.01319514899632       -1.42581383273746        4.16702280371986
H           -3.78150399350907       -0.72643336916256        3.50181270732244
H           -5.78297510419335       -4.67856765451466        1.35703838646592
H           -3.54036305712134       -4.02050488016991        0.78431287747790
N           -2.31354050205915       -1.86483768151996        1.54346538430443
N           -1.77316509665726       -0.83782071632693        2.09807732990978
C           -0.69689894544884       -0.21455670636772        1.57998303099257
C            0.12161839092728        0.57706531686965        2.44060545800570
C            1.17297957725580        1.28015049816131        1.88738942734068
C            1.49791112677807        1.20871147390550        0.52506446728539
C            0.65621690486275        0.45499638156680       -0.34646340224392
C           -0.41960149722834       -0.20762786815824        0.19160961320069
H           -1.09156756597306       -0.76161511401145       -0.44220278061862
O            0.03077362816102        0.66873348789155        3.78774691986717
H            1.80868678072144        1.85781305792716        2.53945236278239
N            2.64328594742479        1.70764515923877        0.02255686892182
N            3.19422181848979        2.72592362846399        0.49832050741920
C            4.46809773868754        3.11451957749232        0.39103199414785
C            4.77049845979965        4.47296481438578        0.14008106239677
C            6.05353584737805        4.92588031632168        0.26375158259738
C            7.07899060178656        4.05093301880522        0.65630524968082
C            5.51330454310784        2.24187724908216        0.77482714792403
C            6.79265427351997        2.70476339776005        0.90843990617142
H            5.27842726917317        1.20998984414384        0.98267298677272
H            3.98048741539672        5.12742080570319       -0.18967865919117
H            6.30002474183601        5.95870270724420        0.07267821531691
H            7.59405561305063        2.04540077418125        1.20591167097832
O            0.97908259861247        0.50505524493341       -1.65431746920844
C           -1.12799651016726        0.25780450625411        4.48219425251073
H           -0.91804769739352        0.46577254748241        5.53063211411411
H           -1.31789172981470       -0.80956308149104        4.34403154033059
H           -1.99952626020461        0.83058575561442        4.15719656209159
C            0.14537505779243       -0.14720848764015       -2.58896892593341
H            0.59156278733134        0.04446208872405       -3.56280588781057
H           -0.86538169267529        0.26667460506933       -2.56362567699564
H            0.11365707635928       -1.22379566713933       -2.40993945085738
N            8.39457842645925        4.51615003387595        0.79097265529906
O            8.61897618675727        5.71408854894878        0.62290633281353
O            9.28238227455656        3.71062371347016        1.07229269955201
C          -14.85245020000523        4.47549699906187        2.54381178775570
H          -12.80560713878852        5.00646640455412        2.70191406995303
C          -13.49870232483998        4.28016105014514        2.31241540854568
C          -15.76714969273072        3.56281003594447        2.06795278608801
H          -16.82186117377464        3.69259722171344        2.25232535681743
H          -10.93799614770545        3.87862311236356        3.04106268452688
H          -10.86160030228969        4.79901857524508        1.50729353429140
C          -10.76700860720792        3.80391157526534        1.96027703645807
C          -13.04116055491282        3.18157806737752        1.60037523438462
H           -8.66810837381897        4.17054942297792        1.90051427323610
O          -11.71170561433552        2.92086990094119        1.37779659721666
C          -15.33065509463206        2.46565917184327        1.33972829523793
C           -9.33547190143298        3.31092170160442        1.74560417545171
C          -13.98419785589109        2.26638310749642        1.07807037293579
O           -9.03559867601580        2.30384731567066        2.69544827657772
H           -7.49425056803146        1.82488522919556        3.90532921814427
H           -9.19172671632383        2.94038417786478        0.72572589906882
H          -16.06805080952639        1.76774550618980        0.98072264653025
H            4.99085962207272        3.68542792732538        7.53526862122001
H           -7.95021803122657       -0.07773028625786        2.35398553370013
C           -7.66154390513092        1.99373544460332        2.83650175571371
C            5.28821677087581        3.01366164773955        6.74393237672286
O          -13.49934902489161        1.21583358688230        0.33308261533940
H            6.24588788308732        1.62568056849858        8.06465942861275
C            5.99319631043252        1.85859368331564        7.04063860578590
C           -7.24947738132734        0.71565883442353        2.08497578616011
C            4.97214415951047        3.30641414386798        5.42746692422353
H            4.43106208599163        4.20986946485326        5.18761087854716
H          -14.81206405260795       -0.31609895869223        0.77735664203364
H           -6.38531828422490        1.58329608012505       -0.94233527252538
C          -14.42287072336552        0.22741296389535       -0.09264327797940
H           -7.04310269404579        2.83908712607301        2.51463354892036
H           -6.24626039859341        0.42727415549290        2.41028219246399
H          -14.54486847377301       -1.43764878276412       -1.41816381811092
H           -5.51523051783765        1.88251421670084        0.57798204873238
C           -6.10341132460529        1.14626679215349        0.01801272811601
C            6.38096064265076        1.00096430624838        6.02616405655409
C            5.35167640668534        2.44601248628105        4.41226392234979
H            6.93426876824407        0.10143008585913        6.25438180920566
O           -7.31012258358863        0.83882958393420        0.67684947278047
H          -15.25560142062027        0.69036476945713       -0.63515820754679
C          -13.76105513669090       -0.75808290872742       -1.05610439044474
C            6.06061203811047        1.28480428834844        4.70224593347818
H          -11.72884273068519       -3.21997934683811       -0.36062019036207
O          -12.74539475059006       -1.49757386256950       -0.40672827026285
H           -4.90457457753276       -0.54898825616602        0.68324246149438
H            5.11599506226218        2.67878141918831        3.38367307042628
C           -5.21131816019844       -0.06911075411805       -0.25462160292449
C          -12.36252416047267       -2.68299726285023       -1.06809718877463
H            3.64824556603083        0.51138061911806        3.85880048208724
H           -4.32825638658391        0.29914501839370       -0.78728194834615
C            6.47987151803910        0.35719963504053        3.62460440293456
H          -13.35961797857190       -0.20831740546933       -1.91781492126048
C            4.08350755758208       -0.18371169197356        3.16887842033896
O           -5.92379604351254       -1.00092789930266       -1.05218948835469
H            8.66227157269675        1.83362355052329        4.71605019862919
H          -13.24872308775795       -3.29507962603206       -1.27801045399852
H           13.59549856748176        2.86629947022179        0.88472085782895
C            8.83768045131669        1.13770951117676        3.91934839057434
C            5.48986523620386       -0.37140479548805        2.96564217562610
H           11.34725030863772        1.87338821424811        0.87039668758629
C            7.83666715188398        0.30439927479881        3.31545372722784
C          -11.55910617958485       -2.45694723901159       -2.36288134246919
O          -10.29238653637387       -3.08001326605717       -2.25183582741916
C            3.44927654855452       -1.02707103868134        2.31999930765070
H            2.39438692280218       -1.12325320775067        2.16675921006856
C           13.47063483435856        1.82415326447799        1.13975548870698
H          -12.09410706920283       -2.86579048948262       -3.23142373952389
C           10.00027936923490        0.88130605673335        3.27586365552864
H           -3.28979510464319       -1.58048573033811       -0.84311393665620
C           12.20412427517826        1.26722596676269        1.12804506523477
C           -5.23670935857399       -2.05770040501525       -1.57808443815386
H           10.96304428854358        1.31644388014429        3.45475199355701
N            5.69353365042652       -1.33719023978974        2.02523541032332
N            8.39904152871279       -0.45710098646481        2.33580723548117
C            4.46322964890198       -1.77912400024588        1.63816752749069
C           -3.88098659904914       -2.28056985913638       -1.40875675174545
C            9.71535685186588       -0.11651948243012        2.28238132990172
H          -11.41769229554049       -1.38041607620811       -2.52719154216906
O           -7.32727126120198       -2.68465950111641       -2.47450333151775
C           -9.51831230829297       -2.90814011509485       -3.42289085105834
C           14.57019575113416        1.05275300641546        1.47975936424203
C           -5.99872610569729       -2.97261590051726       -2.34355605246362
Zn           7.47638867616735       -1.87685814746762        1.23587092814842
C            2.47152803967980       -3.19461492456150       -0.94813992505212
C            1.15627048041233       -3.32658748262938       -1.34344101120991
H            0.91420491429561       -3.37826511071038       -2.39268744447372
H           15.55753179920785        1.49002442326404        1.48935002278289
H            3.23997446769836       -3.09933748239965       -1.69885775493168
C           12.02408684741277       -0.07674693155795        1.44865034398764
H           -1.79611818359713       -2.98104345602998        0.06226754018908
C           10.66877772968761       -0.66648476912264        1.42424077204183
C            4.21979641364320       -2.84508711124677        0.76645074946979
C            2.82337780290774       -3.13853534833301        0.39941102900511
C           -8.13864849892052       -3.53999386094357       -3.26362892670827
C            0.14411498602678       -3.37479409148810       -0.38894111806124
N           -1.21681122142875       -3.32495601991260       -0.71258611570015
H           -9.40003917932833       -1.83815735430787       -3.64450009288241
C           -3.25947568798677       -3.38682124510634       -1.99009236288679
C            1.81439657830448       -3.31024356815187        1.34700949212572
C            0.49446073227192       -3.40986206907286        0.96058709608853
H           -8.23738978320317       -4.52077143835645       -2.78553032806516
H          -10.02506799254741       -3.38353774652725       -4.27479960796829
C           -1.78972592090956       -3.62824440195645       -1.90302875120261
C           10.43063522249986       -1.74584143158065        0.57115398988160
C            5.22599062422398       -3.62576052414198        0.18728916941950
C           14.39738189735733       -0.28090220646355        1.81261653865428
H            2.07292077809258       -3.36977064437618        2.39361159890732
N            9.25368290148183       -2.42218886077826        0.45527047648733
N            6.55925445215592       -3.35564603947622        0.20707762953286
H           -0.27976070607816       -3.50515030099142        1.70686101287442
C           -5.37530282565965       -4.07587198607326       -2.90313577127330
C           13.13347401588774       -0.84334775815404        1.79561859490795
O           -1.18117756996959       -4.08963203169647       -2.86065322389414
C           -4.01450428883254       -4.27288962466722       -2.74189362196926
H           -7.70050962942403       -3.66064771669642       -4.26028559713709
C           11.41558463754533       -2.34139909065757       -0.28755415958288
C            4.99314446842261       -4.86397113803483       -0.49993368094037
C            9.47497923863199       -3.45549658337402       -0.40259449273360
C            7.17540740176248       -4.35459688327230       -0.48695435869608
H           12.41638521531386       -1.98184548698406       -0.42162486491650
H           -5.93694250766969       -4.79063917242746       -3.48020884748159
H           15.24956661050785       -0.88495096209381        2.08777642440006
C           10.82852525090399       -3.40976326177150       -0.87777040025707
H           12.99684605783525       -1.88025498251091        2.06711795813316
C            8.53421620669249       -4.40841459183681       -0.79845472648874
C            6.20206940327173       -5.32281163166452       -0.90475086447287
H            4.03597327394162       -5.33059432275286       -0.62561826469524
H           -3.52801516580802       -5.12020147434687       -3.19866435801361
H           11.25701629508448       -4.09122466659789       -1.58620019370390
C            9.01616963098762       -5.53657555263360       -1.62497479300930
H            6.42142393171846       -6.23228845521213       -1.42810049171382
H           10.34008014363187       -6.26907106627616       -0.11233703312853
C            9.96788436902757       -6.41657039799221       -1.11587612949888
C            8.53650105590861       -5.73660074661593       -2.91631660493383
H            7.80745826816107       -5.05059451957791       -3.32145560957457
C           10.42391363919928       -7.47583677406577       -1.87977441770138
C            9.00044761204579       -6.79154212041086       -3.68185560047447
H           11.15841455375733       -8.15416798076162       -1.47122045131579
C            9.94311689218474       -7.66535912695840       -3.16534585280769
H            8.62589445027352       -6.93079566000987       -4.68528891579801
H           10.30348768239712       -8.48959983670804       -3.76250125649002
H            7.23123978615345       -0.77564961160732       -1.41936813723721
H            7.06120164471392        0.91141217765290       -0.92556774579355
H            7.94287960914843        0.50009191367925       -2.39579791503121
H            8.14126854338906        3.50272927721702       -5.09401246070162
H            8.43376116641852        5.16316550399673       -5.60629718198213
H            6.88147783085905        4.39069409941189       -5.94966470719454
H          -15.17694522788631        5.33931685430208        3.10244446706767
