# Supplementary material for: Molecular folding governs switchable singlet oxygen photoproduction in porphyrin-decorated bistable rotaxanes
Source: Commun Chem. 2024 Aug 7;7:171. doi: 10.1038/s42004-024-01247-7 (PMC11306352; doi:10.1038/s42004-024-01247-7)
Supplement: Supplementary file 4 — Supplementary Data 1 [file 42004_2024_1247_MOESM4_ESM.zip › paperstructures/1a_+/closed_conf1.xyz]

290
closed_conf1, charge 1
C            2.67469392030152        4.93282708030056        3.21708620946779
C            2.98520688918404        3.70016527912094        3.77852856721532
C            4.02825554825772        2.90441869898444        3.31721498385038
C            4.76834372131216        3.36889919440139        2.24016947967700
C            4.47578923214379        4.59016301143777        1.64940925110748
C            3.43732294153749        5.36389199771537        2.14107623646773
H            3.23911274766474        6.31073100114951        1.66591178769280
C            1.55330556680602        5.77032821326484        3.81418970117509
H            2.39998340877553        3.35057777095188        4.61418327523916
C            4.30700799690107        1.56602145879336        3.98717404346242
C            1.43482651134745        2.10041419077454        0.60670062642819
C            0.20320187937163        4.09619860030050        0.12061520288007
C            0.25198224655190        2.82324748274289        0.68887863280827
C            1.31170097255834        4.62253094517890       -0.50808355272847
C            2.53582924284893        2.63849973103478       -0.03452136154300
C            2.49926350715704        3.90354668141359       -0.59928128081053
H           -0.71572015137059        4.65822002109381        0.18638187400331
H            1.25542037721362        5.61160176392955       -0.94025797092622
H            3.43818399643605        2.04107156434010       -0.08621843439519
H            5.58819346445009        2.79178981911081        1.83775165435903
C            5.27000951118524        5.03834292637284        0.44689443957954
O           -0.89389378898697        2.38202393504654        1.28526481857278
H            1.51401153533813        1.10914485845330        1.02254662045700
N            5.00189537659995        4.28365705991072       -0.76906687411974
H            6.34077497170511        4.93067408330670        0.65285299740217
H            5.06718887705831        6.09142993723053        0.23065316500198
C            3.68571898255948        4.47591472894351       -1.34549050655347
H            3.72125195493816        4.01711537411279       -2.34292778951206
H            3.54335326335658        5.55261180855265       -1.48085884939295
H            5.17212356165634        3.29606688969743       -0.60404692253625
C            1.98343580719025        6.23248651413689        5.21453658438735
C            0.27538557700420        4.92840266523470        3.91335023647269
C            1.23423908736512        7.00730843887455        2.96934541647686
H            2.08116710938121        7.68828260619288        2.93231236154349
H            0.39621296113800        7.54295251403302        3.41094640112080
H            0.96145944525538        6.71776834747466        1.95706570089347
H            1.20078907856705        6.83642176650472        5.66895533780731
H            2.89056305554162        6.83045157508032        5.15206862393959
H            2.18315009223721        5.38277135068948        5.86240029067993
C            3.16579325616842        0.59998123753823        3.64272103743780
C            4.39723102718740        1.74290957700075        5.51059673886753
C            5.61786428430594        0.93702416959808        3.51238211982798
H            5.14455460271548        2.49369160503484        5.75817939372822
H            4.68520949104620        0.80258492041353        5.97617843195908
H            3.44686504641717        2.04937830265027        5.93747741419522
H            3.15881726248202        0.40821525625787        2.57020956693460
H            2.20402917379166        1.01810571062305        3.93144167079927
H            3.30438945152802       -0.34909474928802        4.15744775482816
C           -0.83819730353029        1.18602041177490        2.04002588188417
C           -2.17206273986918        0.93169757911005        2.73948710242373
H           -0.03440753061853        1.26134981487771        2.78619617129264
H           -0.60915192153310        0.33993431568431        1.37336682192432
H           -2.97834929995580        0.97375146592764        2.01044807042225
C           -2.47136725738974        1.88868848499395        3.89450290974831
H           -2.12358937229224       -0.08872099557914        3.12830851592074
H           -1.57199674346255        1.98897194088313        4.50798187428003
H           -3.24627331242310        1.44041361216500        4.52109694160907
C           -2.94134758498745        3.28314622725874        3.47432159861698
H           -2.93559997264177        3.90994052565761        4.36888806462890
C           -4.34520321520633        3.29867539569271        2.85249486609305
H           -2.22399725478666        3.70751742481297        2.77363364869379
H           -4.90996644642723        4.14140333289619        3.25958198884954
H           -4.86925298350779        2.38827458353157        3.14217771363105
C           -4.31713892598222        3.43626576366430        1.32968687510027
H           -3.91263316464805        4.42096928594112        1.07919487750067
C           -5.69638772929487        3.28915876166183        0.68500072796407
H           -3.63621835719539        2.69716174526386        0.90569656233075
H           -5.61707550243625        3.56732585235639       -0.37009621875877
H           -6.38883549519977        3.99494233506624        1.15033618643418
C           -6.24764216251975        1.86917957269421        0.79502471747891
H           -5.52305214535216        1.17403062858923        0.37477210312828
C           -7.59213137003381        1.73598577278577        0.08405565829099
H           -6.36928258781627        1.60675005481318        1.84333263702581
C           -8.08164486309920        0.34903837927456        0.03132334901416
C           -7.55968824227201       -0.82675383595641        0.53359183272809
N           -8.44895947372363       -1.78739391797779        0.22092410801924
N           -9.46059616909232       -1.29762309159789       -0.43622043371619
N           -9.24173840154808       -0.02052679546700       -0.55858452579947
C           -8.36991833971711       -3.18320896205316        0.56951175654065
H           -6.64362378916017       -0.99462757214935        1.06040141120885
C          -10.12927873152087        0.81229051920619       -1.30504734104242
H           -9.66900568201953        1.04601134520783       -2.26735932043527
H          -10.28631894890072        1.75077725171161       -0.77524921448184
H          -11.06546593653561        0.28179385800676       -1.45593847531043
H           -7.54821731181228        2.13321636219174       -0.92844600042248
H           -8.33511569966096        2.34382116743262        0.60167251423754
H           -7.32323331515166       -3.40764938345347        0.78014949251720
C           -8.91213708748985       -4.07282728396168       -0.56199062977140
H           -8.96409041655675       -3.36357888936815        1.46965618844055
H           -9.95849474204556       -3.82333832346793       -0.73077831962092
H           -8.86130529362019       -5.11508298345742       -0.23947806676100
N           -8.19342343485838       -3.87990113071383       -1.80060292536339
C           -8.86375873581908       -3.15918531056604       -2.86121558754138
C           -6.90441428940673       -4.27461456967089       -1.94146759398556
H           -9.92462437468430       -3.09542555721577       -2.63945362048167
H           -8.74699029476639       -3.68638350611753       -3.80873554939665
H           -8.47464732677008       -2.14393105740336       -2.97103483370953
C           -6.13645873658512       -3.85296532632238       -3.05312541430163
C           -4.81176905244541       -4.16971517471172       -3.16239279114520
C           -4.18395505678583       -4.99709239098521       -2.20788910487778
C           -4.96095411761581       -5.49215658186841       -1.14494079780301
C           -6.26688552713928       -5.11215195950184       -0.99506463716131
H           -6.57871265577413       -3.24936298294189       -3.82641226234844
H           -4.22823788524612       -3.81527706469573       -3.99828343366127
H           -6.80942698589874       -5.49970634383847       -0.15010347476415
H           -4.48976332446081       -6.13963496160061       -0.42311581040994
N           -2.87795497066907       -5.35872252424812       -2.24901964019628
N           -2.11352206880895       -4.77990498379628       -3.06692013683065
C           -0.78456638825624       -4.72926922467743       -3.04508469472125
C           -0.05027781766047       -4.67964126301606       -1.80850431831611
C            1.26837726585663       -4.35275704085797       -1.82853938145343
C            1.97139803321376       -4.08562675570345       -3.03271225815799
C            1.25959180059147       -4.18425853357040       -4.26777985484920
C           -0.08917951834660       -4.48990158983136       -4.23759698790866
H           -0.61642912297728       -4.56158944039101       -5.17497472304441
O           -0.69633018166699       -4.97662339143107       -0.62739525717815
H            1.84078476659568       -4.33057628980459       -0.91319623683235
N            3.27928376929177       -3.78087025419661       -3.05423720932901
N            3.95457000676614       -3.81301001816677       -1.96389383488550
C            5.20969134848824       -3.32725656948017       -1.93659335748256
C            6.14391639031962       -3.90829530664350       -1.05181501559619
C            7.42991653982706       -3.44685419757183       -1.00115277078359
C            7.82382558371677       -2.37785624514209       -1.82014714256724
C            5.60482338267002       -2.20634921059870       -2.70863950424735
C            6.89593731434257       -1.75332418765646       -2.66444491180661
H            4.88316874883690       -1.76706093156826       -3.38162380971997
H            5.83424225586396       -4.74672457803590       -0.44860406442216
H            8.16043563421347       -3.89808112661247       -0.34755776495134
H            7.23050219079355       -0.94482248345502       -3.29746621055487
O            1.75886901140438       -3.99660620192248       -5.50184676448901
C           -0.72882785888606       -6.37251051958424       -0.34882576512460
H            0.28645962436065       -6.76528773048665       -0.24189230367890
H           -1.25181955272297       -6.91852678557657       -1.13801767263448
H           -1.26827592822790       -6.48260573313422        0.58903977606755
C            3.12266253845486       -3.70186586425110       -5.73417172069948
H            3.40801436147933       -2.75322021334174       -5.27567925873361
H            3.21334590131679       -3.63355278769415       -6.81754623176419
H            3.77304965502618       -4.48914554949976       -5.34985931028434
N            9.15104646086021       -1.93434805686248       -1.80717788748740
O            9.46337573172356       -0.97028322068452       -2.50688437360957
O            9.96856828711315       -2.52575087065702       -1.10151560520122
C          -11.37593161513717        6.84140360817624       -1.19111783664252
H          -11.50721957185370        5.97201876990493        0.73636529340057
C          -11.10176905154319        5.85554627665765       -0.25456613150570
C          -10.88241911564959        6.72311670815323       -2.47104993678153
H          -11.10644470162598        7.46761527881114       -3.21865187139434
H          -11.70896023327169        4.02612171696830        1.53842022393884
H          -10.14226796590872        4.62562468804595        2.14846126454267
C          -10.63505952067050        3.81272392512330        1.60022587406263
C          -10.32659321063806        4.75241174740469       -0.57669421787287
H          -10.90078362813231        1.67518401133800        1.76537411065069
O          -10.08410935343020        3.71397332246178        0.29554559727920
C          -10.07929447412927        5.64223247935637       -2.80246310205861
C          -10.49864003792150        2.48990531553964        2.37053058547487
C           -9.76361743140225        4.66402848268960       -1.87067601341905
O           -9.19211147723120        2.08303056625727        2.69930759525628
H           -9.12865225681147        3.67447766501269        4.03378046103490
H          -11.10780730871875        2.59226279905119        3.27980173090309
H           -9.70657790367213        5.57783745024881       -3.81063980932678
H           -0.94390059641402        1.62170897813642       -6.35044541157748
H           -8.63751259156008        1.58135789003399        5.29300309055661
C           -8.47008182646997        2.91919835177272        3.59383969941705
C           -0.20532282261654        1.38535900481210       -5.59934473743376
O           -8.92439473454495        3.60932102967779       -2.12984823859625
H           -0.12911204369678       -0.69666686851265       -6.10048388393940
C            0.25078396299217        0.08477898536426       -5.45974099125027
C           -7.84913542476124        2.12520994205093        4.75505461029034
C            0.28955831672185        2.38053482445516       -4.77183875095716
H           -0.06591567897302        3.39537036526017       -4.87100119439259
H           -9.03857278818300        3.29005079372984       -4.16942974011485
H           -7.97251316155857       -0.42355935295156        4.74223766742020
C           -8.30299492726587        3.56854948446037       -3.40464965700290
H           -7.66839867787817        3.42073755062391        3.04142557791788
H           -7.38632029698959        2.84593634825203        5.43500916471111
H           -6.60147347094076        2.73546926666281       -4.37650856865205
H           -7.73649265466138       -0.01459401696312        3.01998256267472
C           -7.25065663581101       -0.04955991980870        4.00158058262306
C            1.19852740383147       -0.21846717089961       -4.49876924791885
C            1.24655244795799        2.08151147872572       -3.81840767781569
H            1.55205931181013       -1.23337466803009       -4.38428108429036
O           -6.81749884701284        1.24077098711777        4.38324517119530
H           -7.87868658130849        4.54950019180867       -3.64783960487783
C           -7.14668276774449        2.56997048710478       -3.43703069971791
C            1.71438190818542        0.77850484730241       -3.67607971777623
H           -7.22393759322651       -0.56914671667297       -4.17273805224218
O           -7.62821716710064        1.23875340429738       -3.40004528343778
H           -6.41260477998730       -2.02572966521853        4.14532800928006
H            1.62700348692295        2.85152029033517       -3.16318864811233
C           -6.05486499871126       -1.00263885126493        3.97914509311104
C           -6.66577388986146        0.25625953273553       -3.72594429469171
H            0.21196760221955       -0.67948021691134       -2.04096575798181
H           -5.37044077362370       -0.72329224975339        4.78789362186342
C            2.74603649685784        0.45458670705603       -2.66642428607672
H           -6.45633482543318        2.76634768291588       -2.60719347840947
C            1.05474939314777       -0.89640278772442       -1.41374504928357
O           -5.39356902745662       -0.92595355853987        2.72729740282274
H            3.76391384588048        2.13878364210453       -4.73602787267572
H           -5.95881013400447        0.63389395049030       -4.47334258684486
H           11.23455047684097        2.99010052016129       -4.05373069770078
C            4.38947033819218        1.88417312168817       -3.90290623201890
C            2.38265385913997       -0.39701137681555       -1.62422648358196
H            9.72633273189305        1.33416429266281       -3.02202140739365
C            4.00755540569421        1.03017256408954       -2.81459615679011
C           -5.84836698853107       -0.22504236850907       -2.51443936059349
O           -4.53366439312088       -0.51618720676974       -2.95216782408201
C            1.09410708989344       -1.65700924680116       -0.29351728627853
H            0.29335709859016       -2.20501153399676        0.16476887374578
C           10.29874889249606        3.31296032736616       -3.62105685292759
H           -5.83001855544974        0.56403515494175       -1.75493810322749
C            5.66562011787409        2.27273674968638       -3.66769170750237
H           -4.35466752187517       -2.85248108059977        4.35692929130795
C            9.45756242066412        2.38073371265024       -3.03905525356432
C           -4.39551310885839       -1.82296499298385        2.46739758075579
H            6.28693500154854        2.90576554126936       -4.26899308400304
N            3.20787612315993       -0.85334230131008       -0.64259650947227
N            5.05400596935993        0.88576609041770       -1.95404662994480
C            2.45219464345567       -1.63423308703834        0.17460247783616
C           -3.95378011841047       -2.78506721673385        3.35887354782453
C            6.07096928512628        1.64788096968699       -2.44087870213131
H           -6.28894174271725       -1.12606290916474       -2.06588817119766
O           -4.22950975384615       -0.73884461290657        0.36581480682309
C           -3.74821557791088       -1.20614294497928       -2.00988909134731
C            9.94452217159058        4.65229915930889       -3.64768480382233
C           -3.80586065211324       -1.75097015727053        1.18295267938286
Zn           5.18209671392567       -0.44371612839238       -0.43282610740764
C            1.85737552468254       -4.50263524047421        2.08641069039149
C            0.83875948924210       -5.15168281220326        2.75997553609489
H            0.80263847436533       -6.23048596250416        2.77371621775305
H           10.60631893284919        5.37707369168919       -4.09886285865267
H            2.61326681036687       -5.07647916753913        1.57115322523798
C            8.24611019898645        2.78359315925226       -2.48412966128684
H           -1.01516956917048       -5.89611190498823        4.57227329912827
C            7.33458010478597        1.79866308372907       -1.86511918855282
C            2.92234219852600       -2.37868179022355        1.25783669778588
C            1.90197931918109       -3.11387122641184        2.03726031288371
C           -3.41553557626377       -0.39240918150692       -0.74300142208176
C           -0.15930082421223       -4.41862666717131        3.39430153157388
N           -1.23354858845422       -5.08012671726429        4.01295354164432
H           -2.83107878072021       -1.46097920950802       -2.54373830179052
C           -2.95262729483870       -3.68861828962710        3.00294108385747
C            0.93176193881316       -2.38850650016662        2.72547714430246
C           -0.08104517105305       -3.02852181056440        3.40706073558730
H           -2.35851918484883       -0.50118559501769       -0.48524226004417
H           -4.25602965156152       -2.13402332761078       -1.70941180520146
C           -2.54225104341166       -4.72341784860578        3.99157372369143
C            7.79502013422925        1.07554361374175       -0.76526029338003
C            4.25640609068199       -2.44938556496355        1.65476487972253
C            8.73971497550557        5.05716953947370       -3.09552544236528
H            0.98419201704743       -1.31074941108074        2.72856251035713
N            7.10540880429180        0.10169947055052       -0.10692785580139
N            5.27946757926976       -1.71387027615198        1.13803599305640
H           -0.82151937493645       -2.45521875311224        3.94246594634978
C           -2.85511474126357       -2.69155456925419        0.82305292986966
C            7.88885564710949        4.12974623346275       -2.52118659857983
O           -3.35467595855588       -5.27599562953851        4.72226426104749
C           -2.43441051223492       -3.65757804237714        1.71857991633061
H           -3.60552940572679        0.66681469697478       -0.93641329592639
C            9.09738507083281        1.22727109540491       -0.17982849702521
C            4.74433626488090       -3.28039209176110        2.71792101076061
C            7.94442923508560       -0.40090694022418        0.84072034430991
C            6.39345053037409       -2.03236214687374        1.85436695830454
H            9.83372972682494        1.94177988130525       -0.48968478059218
H           -2.42279780362068       -2.69109191601629       -0.16396485304858
H            8.46026544446536        6.10045243039887       -3.11343943530941
C            9.19308558381411        0.30701286362922        0.80815832038827
H            6.94896480776611        4.43607120271507       -2.08349329036624
C            7.64547377235640       -1.42758384242417        1.73708011670581
C            6.07229851887708       -3.04015763963479        2.82551349662519
H            4.14776092852035       -3.95328467410527        3.30170520998658
H           -1.70182944938870       -4.37266470518861        1.39058240518196
H           10.02255456887569        0.12305758104715        1.46218716258519
C            8.71938020583269       -1.86393548381100        2.65883462280837
H            6.77410122309863       -3.49108392230400        3.49890493020499
H           10.00590125425001       -2.58291549215525        1.10099660098966
C            9.88283154045752       -2.44816156357576        2.16559017982841
C            8.58728621609512       -1.68858204042580        4.03383254328797
H            7.69604160686405       -1.21933426330599        4.42310412853181
C           10.88315341662902       -2.85709577898318        3.03016274765421
C            9.59275082955662       -2.08855567444906        4.89518557026589
H           11.77697892491677       -3.31289720689268        2.63017162327441
C           10.74258464925354       -2.67851853245892        4.39646181242686
H            9.47890968556087       -1.93801402250733        5.95876020107528
H           11.52689544197784       -2.99370029094045        5.06841655192027
H           -0.55411688564572        5.54615186524297        4.24951994028299
H            0.38841734863632        4.10901956862354        4.61738520123721
H            0.03133599037954        4.51371781602378        2.93864436228486
H            5.58937467642285        0.71665015488406        2.44548393195025
H            5.77419469651719       -0.00557730105657        4.03348322855267
H            6.46617009293565        1.58701229318031        3.71634146296549
H          -11.98206713863199        7.68804722465997       -0.91007684236419
