# Supplementary material for: Molecular folding governs switchable singlet oxygen photoproduction in porphyrin-decorated bistable rotaxanes
Source: Commun Chem. 2024 Aug 7;7:171. doi: 10.1038/s42004-024-01247-7 (PMC11306352; doi:10.1038/s42004-024-01247-7)
Supplement: Supplementary file 4 — Supplementary Data 1 [file 42004_2024_1247_MOESM4_ESM.zip › paperstructures/1a_+/halfopen_conf16.xyz]

290
halfopen_conf16, charge 1
C            2.87441063740656       -8.44241417761641       -2.35493031517309
C            4.25419501676461       -8.52343601050523       -2.23722785657285
C            5.02923294694001       -7.45941099635101       -1.78130460796164
C            4.38087602373006       -6.28597499843101       -1.42747941735440
C            3.00081291761848       -6.17265000986174       -1.52834543043248
C            2.26095427946202       -7.24775848291185       -1.99200881649970
H            1.18851573778549       -7.14407489557553       -2.07906794489884
C            2.02020679005331       -9.59285760128563       -2.86894468720793
H            4.75131415597610       -9.43774568155209       -2.51208139335294
C            6.54057353258669       -7.62477574001568       -1.69532384984725
C            2.56059434381563       -2.31301901043555        3.34232836126526
C            4.69084264702973       -2.96750972633156        2.45965963235399
C            3.93311365188600       -2.10466721263406        3.25225590612026
C            4.09122945235909       -4.02278591866832        1.80259025830189
C            1.97307432187121       -3.37189887699931        2.67422527171666
C            2.72382420951908       -4.24976815783936        1.90676801805299
H            5.75716926706238       -2.81196988338806        2.40314603801860
H            4.69999576846779       -4.70032146624842        1.22221061960400
H            0.90930139527091       -3.52579321967988        2.77674548301628
H            4.93881371469581       -5.43366072802473       -1.07557616195393
C            2.30009233182703       -4.89522708157926       -1.12242605486371
O            4.61299995163552       -1.11339422329800        3.89427150270556
H            1.93500008620447       -1.67022210103997        3.93998066987060
N            1.38131591750396       -5.04516148351867        0.00623465566665
H            1.71154055976977       -4.52919630101863       -1.97028870865502
H            3.03789413852655       -4.13937968854966       -0.84649958357034
C            2.06520152395224       -5.43235938003864        1.24531467451399
H            2.81365335725466       -6.21770669452543        1.06259329219267
H            1.31346889551121       -5.83804547735764        1.92813217939749
H            0.71630768477224       -5.77633239848652       -0.23375277033609
C            1.28506814035619       -9.13853929935585       -4.13920649431166
C            0.99935140448910       -9.98375366529888       -1.78969225977860
C            2.84243584143725      -10.83779845887864       -3.21578858610866
H            3.36737463233859      -11.21871843780038       -2.34229708214766
H            3.56185885100775      -10.62748576029673       -4.00413189775221
H            2.17753406359795      -11.62193482459566       -3.57290196557463
H            2.00123654357850       -8.84264171496150       -4.90349508235578
H            0.62944396586438       -8.29522155767106       -3.94031343847417
H            0.67958263611299       -9.95272720309589       -4.53181646030689
C            7.09097428652259       -7.93160046952025       -3.09609650762654
C            6.87020210033084       -8.78486960509885       -0.74409872010050
C            7.24444280382917       -6.36817189640695       -1.17306742704604
H            7.94831081729043       -8.90535159127396       -0.65991679735770
H            6.45348431441998       -9.72240136372130       -1.10140277000364
H            6.46701169211599       -8.58925201980286        0.24778156449574
H            8.17329283822728       -8.03688956876303       -3.05862775635137
H            6.84496524166856       -7.12549136407428       -3.78450862645904
H            6.67598748423379       -8.85432958465199       -3.49171163812631
C            3.91256453393886       -0.36906663709117        4.87819546502669
C            4.87950668254620        0.53654345507802        5.63392022927732
H            3.42379216567612       -1.05529239162582        5.58277448988628
H            3.14171486718155        0.24171171927674        4.39204266551766
H            5.36774019855344        1.20158338860881        4.92205511350342
C            5.93085580654876       -0.24473412183008        6.42518447971292
H            4.28138750266457        1.13570553928280        6.32366794003168
H            6.70791518858137       -0.59914497958543        5.74809100690781
H            5.46328115378813       -1.13077716435432        6.86189679424879
C            6.54589099026785        0.56834704360598        7.56983852500216
H            5.77534942193828        0.73370184764078        8.32762094541752
C            7.11442870164047        1.92979331398365        7.16469104328833
H            7.33462168984154       -0.02763755027699        8.03478570006615
H            7.40786244591863        2.46372542881499        8.07214821888992
H            6.32508426666022        2.51253974550323        6.69168684267076
C            8.32556038970140        1.83306057635269        6.23781902145633
H            9.17211847390764        1.44477637431325        6.80840549335553
C            8.71944905645949        3.18471131802975        5.63555856311277
H            8.12461799433379        1.11882389559557        5.44104676540590
H            9.70510252930841        3.09149424068164        5.17467054190520
H            8.80476416300140        3.91421665411197        6.44382114983133
C            7.73481600246240        3.72176868960905        4.59372370552170
H            6.73366727555779        3.76744564611409        5.02124067964423
C            7.70666879284109        2.85472707511450        3.32652710058625
H            8.02391071946241        4.74102515248533        4.33506440722564
C            6.75339462094156        3.36018507007280        2.31092017478067
C            5.43903858344484        3.03109198343368        2.05696978292220
N            5.07796325317092        3.77528265172418        0.99901867863905
N            6.05168120186964        4.52406616773331        0.59451323865657
N            7.05622542746892        4.28772879504412        1.37369109168667
C            3.81544835538060        3.79485400367304        0.32748406735654
H            4.77548953305335        2.32222494542274        2.50536741533446
C            8.30200342257359        4.95297965802446        1.15777202246685
H            8.62268758010939        5.47271382354771        2.05932159954950
H            8.15059974147684        5.66467265328413        0.35095645748902
H            9.06272757245471        4.23099258762541        0.86215162992909
H            7.40866457611781        1.84252560240377        3.59538838809941
H            8.70804872737692        2.81225774656817        2.89760944247737
H            3.13777883185978        3.13125082360685        0.85982215592170
C            3.99590131431755        3.36358103466746       -1.14027325665589
H            3.42189569714102        4.81160286566017        0.34910450464679
H            4.22990356708283        2.29887734471407       -1.17102551407075
H            4.83551095732925        3.92272960216069       -1.55425770833639
N            2.80531418431109        3.59349982695217       -1.91610375408735
C            1.84117843798898        2.51509086459102       -1.96430135028775
C            2.52799554078781        4.80114854761383       -2.45758067982080
H            2.13925208892332        1.73077119038184       -1.27313532628868
H            1.77881921257832        2.08616963728152       -2.96751027921926
H            0.85022011148146        2.86207729263038       -1.67050272882834
C            3.37327355553927        5.92156830173054       -2.25734190127593
C            3.05317553308018        7.14343928375609       -2.77469066744813
C            1.87581155459351        7.33172010101681       -3.53056884779764
C            1.05915992745731        6.21046209447583       -3.77801387585798
C            1.37332818054184        4.98689900961857       -3.25633250636489
H            4.27878258229951        5.84937387169546       -1.67856204124030
H            3.69280278108841        7.99558655522594       -2.60016453739308
H            0.72405511644441        4.15574676488500       -3.47080262316694
H            0.17328948720817        6.34532077235984       -4.37844031203628
N            1.46875207691622        8.51146568398268       -4.05100780624165
N            2.03251204269067        9.58116238418430       -3.73879544703764
C            1.99414488169385       10.79565103179113       -4.26408969327303
C            1.82946899279825       11.90838255366024       -3.37261701832419
C            1.97345135578299       13.17477859135278       -3.85345060914376
C            2.30993024013619       13.42167830436089       -5.21133220436031
C            2.48541488262233       12.31430707897666       -6.09891878837202
C            2.32435308022940       11.03581650774688       -5.61474559170441
H            2.44598427253273       10.17305793829886       -6.24893152172367
O            1.50500304750322       11.56619607463100       -2.09459445206629
H            1.84796957916064       14.04520094702455       -3.22950150038948
N            2.42808484891062       14.64691133776580       -5.73748169260114
N            2.44110612032593       15.67004793967739       -4.98293803199100
C            2.15103429948863       16.92301962452003       -5.31424697335860
C            2.82965221742872       17.98361697340531       -4.66062998242817
C            2.43772865864763       19.27685250156324       -4.84077711854814
C            1.33992131699674       19.57651487430129       -5.66911513707379
C            1.04158963898646       17.24190518600515       -6.14419702643617
C            0.64992628671614       18.53640968696347       -6.31639528054793
H            0.52197638362997       16.43089415909040       -6.63160854196942
H            3.67410487276353       17.74526456191964       -4.03375997721587
H            2.95208793818237       20.09316409922709       -4.35717796527327
H           -0.17973433366947       18.79130583861030       -6.95843210488520
O            2.78048834781427       12.62538332318052       -7.37371793913339
C            1.29807297149782       12.60631108225458       -1.15948418441986
H            1.04830129955658       12.10857847066997       -0.22469798403123
H            0.47075440599804       13.25428484229204       -1.46202077476008
H            2.20235428576134       13.20783510572384       -1.03032577485354
C            2.96668279538932       11.58223688752387       -8.31224541883252
H            3.19442832421992       12.08092201891572       -9.25217604226627
H            2.05789200537138       10.98474127396440       -8.42505853776117
H            3.80234253878565       10.93799476579313       -8.02561977424362
N            0.94301780878617       20.89618437265863       -5.85246536863559
O            1.57753544242293       21.79952654576081       -5.29127559900290
O           -0.03640503300617       21.13627039909293       -6.57153029290637
C            7.45934854858138       10.10844121969859       -0.31708524570965
H            5.81203073171654        9.69228167906961        0.95922939412758
C            6.43670968713768        9.30591601494851        0.17053827174047
C            8.27828377212531        9.64607145395287       -1.32406303795677
H            9.07210839759820       10.26491825169128       -1.71221911644109
H            3.55244350471209        6.85126549344807        1.06260038283476
H            4.04390563444439        8.55440141092994        1.05269124102142
C            4.40807153798560        7.52485057712041        1.13839120082283
C            6.22238071252603        8.03810982656971       -0.34514429686297
H            4.66097129331742        7.98708125538394        3.24222079336541
O            5.22725538745434        7.18376212061314        0.04245147543856
C            8.08441262036942        8.37430302631442       -1.84671867425302
C            5.11106510393203        7.32593788637502        2.49491875190835
C            7.06982265910496        7.55998921701627       -1.37034178442296
O            5.08383560103989        5.98191587296574        2.94558985233201
H            4.34395516616525        6.46425745674985        4.81252107572421
H            6.16681187851958        7.59478377572948        2.38009379648189
H            8.73534905489061        8.03469555538225       -2.63521149185646
H          -11.60247853723276       -2.07027132022248        6.86960833640306
H            2.44911053381517        6.41895760182749        3.01084256250391
C            4.22566311669921        5.70263164141649        4.03088065879062
C          -11.20617313747644       -2.81787239505545        6.19883673697425
O            6.81347428173128        6.29261845817377       -1.82092197147842
H          -11.02960126399355       -4.31499236518643        7.71919863530897
C          -10.88564431927121       -4.07874096267714        6.67510859318409
C            2.73176337155097        5.59899602479658        3.67441237011622
C          -11.01659668143898       -2.51995497872424        4.85923484673707
H          -11.26736251373889       -1.53946859174670        4.48162729223750
H            7.70259068998520        6.24864979188947       -3.68984529901894
H            3.12740931288806        2.93555426127487        4.25052408642145
C            7.73379156782598        5.72014138030845       -2.72812507468887
H            4.57397745731259        4.74433110789005        4.42186978153685
H            2.14722653881350        5.68531730480469        4.60032435253670
H            6.29404308653043        4.18141628258685       -3.19072513237575
H            1.50598683673969        3.55993409247668        4.64993507795799
C            2.18073457662400        3.29227632579503        3.82473190012783
C          -10.38212971957168       -5.03997476366413        5.81630741100136
C          -10.50551168612336       -3.47673531734293        4.00027084631278
H          -10.12842132176268       -6.02275180650753        6.18677916343037
O            2.38444510364323        4.41384376963609        2.99009958949050
H            8.75175406452181        5.76542757615941       -2.32252039806125
C            7.36600724311921        4.25977940385422       -2.96517969576442
C          -10.18598827796453       -4.74740692463326        4.46994245548825
H            6.44776884069998        1.87955430559353       -2.13256538283544
O            7.69977220805391        3.49579696599709       -1.82725947243115
H            0.75360221827273        2.58509844737176        2.37494230136988
H          -10.35924886943118       -3.24840033679122        2.95455247009129
C            1.53340450399093        2.16700320941500        3.02125542432307
C            7.51529478001631        2.10951929535611       -2.01601735635349
H           -7.81613921559822       -3.64499511857561        4.03365807774378
H            1.07664234355073        1.45477262310729        3.71876605483043
C           -9.64367136797297       -5.76929374784342        3.54484063030128
H            7.92984452127077        3.89770110704717       -3.83831866939801
C           -7.55553744376329       -4.41314613780035        3.33264826907820
O            2.52884689288305        1.52580617761808        2.24145301449935
H          -12.23123002915976       -6.45727762760433        4.52625379808538
H            8.04153301075151        1.78357301408237       -2.92626552984069
H          -13.36358140357575      -13.80396582957767        3.45299806431664
C          -11.72117610879764       -7.12670556447303        3.86202974396344
C           -8.38411467789610       -5.53513452133580        2.99416706266264
H          -11.35185310992338      -12.42070335521057        3.11403855574812
C          -10.42357221793197       -6.89659940701491        3.29234168158713
C            8.10201969557484        1.35681267654562       -0.81889860362695
O            7.29010234413369        1.43712093199010        0.34053320709728
C           -6.41028448078449       -4.54217049093415        2.62254325582992
H           -5.55278209617369       -3.89912035075612        2.63382016752610
C          -13.43892162208012      -12.86526624138315        2.92391467145639
H            8.26841864418591        0.31390642594260       -1.10333471271009
C          -12.14742221627616       -8.32395224971307        3.39596658995537
H            0.09837214272966        0.29300892662412        2.06969853629399
C          -12.30774056566009      -12.09141098050496        2.73307618673681
C            2.15208981713464        0.47114490277536        1.45119620204759
H          -13.06646071693872       -8.82982287760605        3.61686134342915
N           -7.73778976521182       -6.33220111414016        2.09774445001007
N          -10.08466504996492       -7.93699020413260        2.48038185694980
C           -6.53775450192615       -5.73980334441446        1.84092888988276
C            0.88805701610769       -0.08405148591648        1.44049116759362
C          -11.11940592732336       -8.82198047886845        2.52588224471601
H            9.06844606451661        1.81345628858447       -0.57828686973378
O            4.39249413409073        0.49022325527473        0.68363636742269
C            6.77456281229812        0.22090578024055        0.83230368873759
C          -14.66422736246624      -12.43915856887845        2.43785227101015
C            3.15105278803469       -0.07176233884030        0.61204469014627
Zn          -8.38123257443650       -8.12363709959708        1.39973638077080
C           -4.40400760514301       -4.10009514683237        0.32043708664802
C           -3.26652569793190       -3.32626937691535        0.19691812760987
H           -3.34135169030812       -2.31750114796422       -0.17399610837972
H          -15.54593592632437      -13.04488036154616        2.58477171009499
H           -5.36119886356405       -3.69375058888268        0.02928289589592
C          -12.39077312799320      -10.87658062619145        2.05946543545949
H            0.01802198473593       -3.62100971455601        0.40002477950669
C          -11.18122616592593      -10.04451022851653        1.85861999247721
C           -5.55981365053912       -6.21724524693404        0.96730325152794
C           -4.33678542373389       -5.40489124813588        0.80148853852519
C            5.48134038811081       -0.25416322939410        0.15925376764036
C           -2.02596795817118       -3.83997265348191        0.56667154201069
N           -0.85175721151778       -3.08169765575511        0.48306128335835
H            6.55752077896467        0.38924298207321        1.88881426110522
C            0.59050189258998       -1.17618533202306        0.62652872137463
C           -3.08975920445131       -5.92406840588419        1.14243888115815
C           -1.95149198822939       -5.15248693744002        1.03008334395873
H            5.54697752670649       -0.12272996925191       -0.92828179725914
H            7.52486100267807       -0.57377015205507        0.74602754666795
C           -0.78086911910760       -1.74632526156671        0.71219787300580
C          -10.18889845702412      -10.53926602022289        1.01337969398893
C           -5.65501368046191       -7.40956852806355        0.24869720757250
C          -14.75429420156404      -11.23270501396970        1.76298773603964
H           -3.02425609171077       -6.93326642885592        1.52144391044776
N           -9.02236649936415       -9.91184816521583        0.69465062352313
N           -6.66918596580680       -8.31562666647240        0.32984236543872
H           -0.99600750778945       -5.55915372640737        1.32173929346590
C            2.81978868668503       -1.10993179670353       -0.24552786291987
C          -13.62579528658004      -10.45370479283220        1.57747034154709
O           -1.74158379931350       -1.04499927825710        1.00457211371641
C            1.55157076256390       -1.66340783631424       -0.24073635410245
H            5.34426558038286       -1.31616412877296        0.38823930703162
C          -10.27280283268469      -11.79258432501875        0.31781939497904
C           -4.68850706308424       -7.84816272970158       -0.71726751760418
C           -8.36717854376522      -10.72470054026836       -0.18099297204459
C           -6.36148266428218       -9.32599871070192       -0.53126995871215
H          -11.09254129606631      -12.48039351066659        0.38379993497343
H            3.55262670075308       -1.49832299128425       -0.93294835351699
H          -15.70661348773361      -10.89625626802050        1.38020358083199
C           -9.14074671268702      -11.91144737984688       -0.41472036600859
H          -13.69346856571139       -9.51413545855090        1.04835403197907
C           -7.12938427032525      -10.46586025044543       -0.76779517466282
C           -5.12535939603563       -9.03528535806458       -1.20000677025494
H           -3.81128211640255       -7.30153907842252       -1.00029071317158
H            1.31379605321293       -2.45598282637095       -0.92678480459231
H           -8.84876801131681      -12.72316187088032       -1.05129068176065
C           -6.59303946524378      -11.46947915995826       -1.71564966878916
H           -4.67175636376676       -9.65419692776480       -1.94874649923523
H           -4.92330329526153      -11.97973341079520       -0.47998474589372
C           -5.42901810692705      -12.17103158319483       -1.41531891457378
C           -7.24467974326596      -11.72476510508876       -2.91870060177440
H           -8.14396925502740      -11.17653393099276       -3.15927520527718
C           -4.93187285330730      -13.11402557168451       -2.29758512626433
C           -6.74125269710520      -12.66258367000706       -3.80285060231568
H           -4.03209700698536      -13.65821262224485       -2.05038053636375
C           -5.58568866161048      -13.36153180487636       -3.49365038706891
H           -7.25417509355810      -12.84958823642416       -4.73483150086370
H           -5.19730944992706      -14.09716358371575       -4.18220575646081
H            0.32882941392693       -9.16088929674703       -1.55948526374770
H            1.51075050356895      -10.27752550922423       -0.87484015885826
H            0.39704976336003      -10.82281147980364       -2.13142440116042
H            7.06663719170691       -5.51957973383920       -1.82951741406402
H            8.31726305653382       -6.54618046480907       -1.13673527197605
H            6.91190975935499       -6.12555358652512       -0.16642385003599
H            7.60449188149212       11.09379841603550        0.09756584313556
