# Supplementary material for: Molecular folding governs switchable singlet oxygen photoproduction in porphyrin-decorated bistable rotaxanes
Source: Commun Chem. 2024 Aug 7;7:171. doi: 10.1038/s42004-024-01247-7 (PMC11306352; doi:10.1038/s42004-024-01247-7)
Supplement: Supplementary file 4 — Supplementary Data 1 [file 42004_2024_1247_MOESM4_ESM.zip › paperstructures/1a_+/open_conf25.xyz]

290
open_conf25, charge 1
C           -6.28847659232218        2.37701078791318       -0.18785447842737
C           -6.43565531939715        1.00250404106924       -0.33167344612953
C           -5.39555225946453        0.11686762539923       -0.07355540343473
C           -4.17601836881631        0.63913490410262        0.33934941628516
C           -3.99847103298951        2.00449017488121        0.49238298486904
C           -5.05372434396807        2.86198423296877        0.22667875585268
H           -4.89977747950206        3.92413084845445        0.35240730356202
C           -7.41931194216281        3.36017308310074       -0.46192174991015
H           -7.38454158942693        0.61272834619878       -0.65170566761396
C           -5.54532066088041       -1.39175980045023       -0.22059958299093
C            3.17268407126573        1.28074418313000       -0.26033956325975
C            1.84889408506074       -0.69599753606971        0.05776625353063
C            3.06910595615245       -0.10505386637074       -0.27674504946804
C            0.77360608348766        0.08264261468235        0.42771989162357
C            2.08094776655195        2.05147249738061        0.10664526271121
C            0.87608456805178        1.46984056678190        0.46629441871000
H            1.77478644483908       -1.77193720619624        0.02942960251799
H           -0.16430195461569       -0.37606357892044        0.69727552338709
H            2.18186025077476        3.12785507783530        0.11787156850342
H           -3.33631098448361       -0.00319990599378        0.55100445889011
C           -2.68111373230981        2.55139803499672        0.97505920541717
O            4.08441857156008       -0.96091574650253       -0.59422227720469
H            4.09169815540296        1.77526089717383       -0.53275251545405
N           -1.55544022423880        1.77330118432880        0.49157488427812
H           -2.65940734033284        2.50368539782886        2.07265915430895
H           -2.60353415450294        3.62026977997130        0.69705290033542
C           -0.28136572550368        2.31190146609779        0.93002674792263
H           -0.29538138759897        2.31643982055240        2.02876127616438
H           -0.12990965544386        3.35925843656218        0.60535585970880
H           -1.57926669667951        1.73579240992456       -0.52402368099277
C           -8.70681178390904        2.67584815255771       -0.93154145716321
C           -6.97754165635161        4.34200146334830       -1.55767004906884
C           -7.73361740183732        4.13040835478775        0.82950552405515
H           -8.03387519429283        3.44010813794296        1.61548891210881
H           -8.54574177894531        4.83418174102803        0.65852470843822
H           -6.86840964902877        4.68712357389229        1.17883945331397
H           -8.54578544577775        2.13129297932799       -1.85902678496779
H           -9.47037206649250        3.42968291226566       -1.11406332660987
H           -9.08609721823202        1.99249165961911       -0.17546069146553
C           -6.95241677351901       -1.81530871632938       -0.65342599427148
C           -5.24339246904196       -2.05758868381339        1.13011848903967
C           -4.55051427378195       -1.88957762708212       -1.27914885890933
H           -5.93172496584830       -1.69366087769539        1.89041371985974
H           -4.23031197494057       -1.84425789365377        1.45813189755973
H           -5.35704120746555       -3.13681127957693        1.04941454432269
H           -7.69700737119030       -1.50486795261552        0.07605523804287
H           -6.99469995097366       -2.89994260033075       -0.73435830404992
H           -7.20712233058303       -1.39799556041546       -1.62496423276180
C            5.37998887581367       -0.42588476518871       -0.80013973656528
C            6.37186390457792       -1.58124876997455       -0.89717149128954
H            5.65213143608437        0.22364722301283        0.04349910153496
H            5.39989360377244        0.17166004301410       -1.72255445723260
H            6.28296513453605       -2.18608859333734        0.00703138886050
C            7.80004816905148       -1.06225825723602       -1.04445410505435
H            6.10546571582034       -2.20903309017732       -1.74807485257747
H            8.00714261277398       -0.36266388387273       -0.23054905309450
H            7.88767917965012       -0.50988586638696       -1.98261277307666
C            8.84187672934211       -2.17915369254598       -1.01318849000454
H            8.72237780811703       -2.75311407035749       -0.09153853356224
C           10.25728589585731       -1.60999670745066       -1.07481502897434
H            8.68223999619710       -2.85879847481896       -1.85264740663426
H           10.38434399332538       -0.89693827757767       -0.25608174702157
H           10.38129657560273       -1.06080103194665       -2.01066570991419
C           11.33643138410317       -2.68565464182278       -0.97180978213224
H           11.16739893780936       -3.27861250104682       -0.06985974026334
C           12.72743385959333       -2.05822166960813       -0.91483478953831
H           11.26263038780304       -3.36129068160367       -1.82644628412555
H           12.75735255684206       -1.35849851512861       -0.07587466102715
H           12.89739555440950       -1.48429031600072       -1.82802280241810
C           13.83585004564399       -3.09449343026139       -0.74690945174234
H           13.61521466300963       -3.71784673370780        0.12110871353430
C           15.19035532308854       -2.41059087938800       -0.55681966300288
H           13.86166304991326       -3.74379822384378       -1.62185470117714
C           16.28703252229184       -3.37127972187461       -0.29253861126533
C           16.37189544524113       -4.73746066737403       -0.43472444171240
N           17.61635946038286       -5.06271399243194       -0.04280935966534
N           18.28603132419120       -4.02129986574092        0.33628022442393
N           17.50250337324613       -2.99912244130773        0.18097856327322
C           18.19854183695519       -6.36883968441509       -0.05240269703793
H           15.66837259515795       -5.45971311895453       -0.79035897410703
C           17.93315543638866       -1.67404094132394        0.49769741252826
H           17.44409558999046       -1.33610641507606        1.41262814289217
H           17.69091262082502       -0.99508572658631       -0.31808076953589
H           19.00815676614846       -1.70328286191978        0.67008471299958
H           15.12415601400815       -1.70352626388240        0.27468343776114
H           15.42629816539482       -1.82876767386756       -1.45282422910672
H           18.09873299004868       -6.77079696267564       -1.06182540324060
C           17.46843340279611       -7.30061118296406        0.93805831338783
H           19.25571287850905       -6.26065556848926        0.18830012810066
H           16.39757101049344       -7.13212061537335        0.83153506583311
H           17.74242189559281       -7.05628004800477        1.96491952881436
N           17.73344903229253       -8.68788790795129        0.65452166969711
C           16.80294973364157       -9.35047182465929       -0.23538955260090
C           18.82734988087876       -9.33129251718596        1.11874538121391
H           17.31633502934932       -9.75117137409030       -1.11134796960332
H           16.04924315428952       -8.63890427366641       -0.56266515218573
H           16.29599127163601      -10.17223029435587        0.27495562850585
C           19.80091163730150       -8.67581023451150        1.91234341411760
C           20.89401791443736       -9.33912733367324        2.39066798665702
C           21.09920880844080      -10.70437719375236        2.09699559313700
C           20.13961562813894      -11.36408854014877        1.30447547374599
C           19.04102023007307      -10.70138600388315        0.83295518637996
H           19.69772998018513       -7.63217789384777        2.15407842029975
H           21.63129816588755       -8.83054764779519        2.99354159395587
H           18.32942736886407      -11.24933201299537        0.24044322185508
H           20.29289072602127      -12.40795719337694        1.08083565514921
N           22.13528649479905      -11.44852211460150        2.54773296184866
N           23.09059917661792      -10.91187041910513        3.15818869536610
C           24.01962393960750      -11.47097526593326        3.92565309758682
C           25.36088568875620      -10.97232888411821        3.83562769684966
C           26.28808679672773      -11.38988791465961        4.74534802723411
C           25.95102475104050      -12.28878022405459        5.79036639715759
C           24.61448490285531      -12.78666819183649        5.88266978543048
C           23.68288892242987      -12.37183073908542        4.95731834879514
H           22.66206538448727      -12.71665768110660        4.98940719102776
O           25.58492897035901      -10.12505964530344        2.79540319283008
H           27.31247764131295      -11.05452333204980        4.71755115856473
N           26.83199423047122      -12.75665306635017        6.68661505623584
N           27.98707449598154      -12.24104894365137        6.78210545952598
C           29.07906622824194      -12.78427437300172        7.31058723175959
C           29.99344832070854      -11.95717089561437        8.01087544600156
C           31.20349294462638      -12.44184658869776        8.41196428006682
C           31.56835250301796      -13.76854333786214        8.11804120672906
C           29.46417009258425      -14.12041000237543        7.01753580384984
C           30.67881715012618      -14.59776385059752        7.41358463659261
H           28.77070106594445      -14.74242284211274        6.47249456250352
H           29.70176663599292      -10.94430812607365        8.23856883510366
H           31.90314072192396      -11.82658008516529        8.95655616053377
H           30.97397649738411      -15.61641875404453        7.21212515701596
O           24.37861709886435      -13.65434932785456        6.88238869351056
C           26.89380330904315       -9.62120047193851        2.61519067501291
H           26.83812802618644       -8.97951756163418        1.73825518041996
H           27.60808990361028      -10.42947437590775        2.43412499331753
H           27.21654984613966       -9.03713343391218        3.48171032688533
C           23.07880726823003      -14.19315288455972        7.03594895644333
H           23.14476007650912      -14.85633560331010        7.89613938946433
H           22.78131666126376      -14.76550791567646        6.15313893561559
H           22.34569686053850      -13.40632343544170        7.23347100908969
N           32.80345519598242      -14.26118286555307        8.52910894155075
O           33.55879315963333      -13.52534806293962        9.17635109040739
O           33.11379731542331      -15.42334695450890        8.23878165416189
C           23.73058875153091       -4.12728889310438        2.36350134341551
H           23.26894931187844       -4.44657190939292        0.31198409766787
C           22.97492026030119       -3.93679410250342        1.21436606828700
C           23.38005920697515       -3.49062995581637        3.53446522075963
H           23.96150617863159       -3.63343189279592        4.43195149145106
H           21.41680266284756       -4.56757303998721       -0.98351546470167
H           22.38325255157996       -3.12116896038865       -1.39788948748122
C           21.39571042670626       -3.47586420327009       -1.07868781509777
C           21.86334996204757       -3.10953870185097        1.22851091971312
H           20.85246310674432       -2.91276931056436       -3.09093538939380
O           21.04945054409706       -2.87425152814600        0.15354954488280
C           22.27268050095449       -2.65395468385177        3.56459365855087
C           20.35070742472402       -3.11150798100266       -2.13441003700283
C           21.51226093184568       -2.44727964366411        2.42582068202676
O           19.44954322623070       -4.19164569670273       -2.29347323060255
H           19.23486601424976       -3.71943148222498       -4.28842771526998
H           19.82248304757004       -2.20153240665065       -1.82464541329208
H           22.01979991947846       -2.16157831111469        4.48974724665998
H            3.47371307384157      -17.23778179148197       -6.85613153443523
H           18.84561734151092       -6.23016145959332       -3.58333281572365
C           18.63777141318459       -4.09356058060236       -3.44632867602458
C            3.20437240213581      -16.19330825537812       -6.90696554731857
O           20.42672681236274       -1.61394485721800        2.34023619774441
H            3.50879841321709      -16.05421873910588       -9.02212861095424
C            3.22247397730069      -15.52913465957561       -8.12269380510310
C           18.08703665550621       -5.47010022710602       -3.81329078091597
C            2.83748097449674      -15.51257654288510       -5.75738732880775
H            2.81849907566362      -16.02629817304034       -4.80740478015815
H           20.53685156810154       -0.68801505768780        4.19920750432104
H           16.38214012281839       -7.11554541686447       -4.53154769138967
C           19.81037517708465       -1.15025152222164        3.52362973909571
H           17.80163431973255       -3.40204232817496       -3.27715564980032
H           17.88085176421430       -5.49677244023507       -4.89228737195344
H           19.65228144712883       -3.17162936040477        4.25034659503909
H           16.68485827987814       -7.77210358587549       -2.90359066432135
C           16.25482890995130       -6.92855640316350       -3.45805826576837
C            2.87100666032728      -14.19267308180419       -8.19059805311846
C            2.49314698782323      -14.17404521582197       -5.82162645036556
H            2.88790021250307      -13.67275217738930       -9.13738985263081
O           16.89436284438006       -5.71743494868507       -3.09687724614169
H           19.10578759952707       -0.38575948688564        3.19201778441065
C           19.04482990703973       -2.25968216136300        4.25352686937315
C            2.50390001853549      -13.50055857292027       -7.03998239758995
H           17.94458814752302       -4.43962681799808        2.93125785592928
O           17.80799677367123       -2.49168038289357        3.59872392800755
H           14.24605094126499       -7.65012972889213       -3.69619729366086
H            2.20117671295148      -13.64282370807338       -4.92747917784609
C           14.75727301235019       -6.82868096740018       -3.18116566337582
C           17.37343122415626       -3.83520054736967        3.65045796478414
H            4.56408205962336      -12.49354082804544       -5.69836473565435
H           14.39141266778583       -5.87184804587123       -3.57063802978027
C            2.12930091291668      -12.07014646426236       -7.10858986063958
H           18.86012708753781       -1.95954649505504        5.29392668675119
C            4.15087326645814      -11.50567065766320       -5.75059635493164
O           14.51926600597449       -6.91057703248487       -1.78550443116838
H            0.27395143803200      -13.74510098140817       -8.48281854203185
H           17.52297516422515       -4.25550122870722        4.65222230817316
H           -3.15304951115755      -11.15230703671757      -13.26697533944619
C            0.14905276009827      -12.68062007062862       -8.51119735651796
C            2.93413791913109      -11.15701170381244       -6.42736918935352
H           -1.26328411423445      -10.57147826888444      -11.79558388566621
C            1.00165454991904      -11.73002561358267       -7.85487303558308
C           15.88942403390909       -3.89195641321205        3.28125636069186
O           15.60976667967018       -5.17434663256032        2.75878108189754
C            4.65673461576293      -10.35944922159251       -5.23769798888533
H            5.56582536810949      -10.22950826583789       -4.68518567237208
C           -3.34163705331668      -10.74140354652370      -12.28602989682310
H           15.27437026925279       -3.69203886307239        4.16723323594321
C           -0.82344236422130      -11.97208208116724       -9.13150482645938
H           12.25053025230148       -6.53193481769845       -3.25559784122924
C           -2.27902498601917      -10.41835341240177      -11.46080110909738
C           13.23653548829975       -6.70884902221118       -1.35133062522730
H           -1.64648818548436      -12.34387539668187       -9.70913399167283
N            2.71792604221169       -9.81556903748937       -6.32613035604450
N            0.53426630707615      -10.46759480612732       -8.06599022210857
C            3.74620724325490       -9.30715012973335       -5.59046645137111
C           12.15065882243266       -6.52208551970403       -2.18292950902705
C           -0.56981932095854      -10.58623029480732       -8.85491372035975
H           15.66847376884271       -3.11658768329134        2.53523152874323
O           14.16609986888665       -6.93968750624372        0.79405984125631
C           14.23733929031095       -5.51638691195930        2.78634713644757
C           -4.64334862858118      -10.54042433985803      -11.85642237763563
C           13.04830628108647       -6.69032650698749        0.05020555438643
Zn           1.24863933712847       -8.75964819481447       -7.24329617721973
C            5.31273824798756       -8.11960031500899       -3.16776090469485
C            6.45845440118211       -7.81864542965688       -2.45996040184084
H            6.59292798715864       -8.22315772171485       -1.46727622437271
H           -5.47218516822851      -10.79592638702142      -12.49970711385302
H            4.55560776936084       -8.74971246513993       -2.72596953935444
C           -2.50617277623755       -9.88243211554772      -10.19644967353597
H            8.62411447033173       -7.26444730580733       -1.38304168803220
C           -1.36958966574520       -9.53892099312728       -9.31135039312793
C            3.91874593593725       -7.96714531687617       -5.24196420042790
C            5.11757309297890       -7.61453216907718       -4.45080642258604
C           14.08577360613476       -6.92541172292297        2.20746822324162
C            7.44673023163925       -7.00928666149495       -3.02118410694445
N            8.61096713677147       -6.79173865535892       -2.27741203869751
H           13.65272090036962       -4.79614349389575        2.19693102311941
C           10.87055445934015       -6.33020383697963       -1.66337557093570
C            6.09369309962504       -6.78338058199211       -4.99294936077023
C            7.24686338198162       -6.48258714441580       -4.29424808469716
H           14.92704493946921       -7.52848166048771        2.55461759902226
H           13.86683250826815       -5.50332497551651        3.82079909965200
C            9.76447030934690       -6.18045345481795       -2.65245599785123
C           -1.18551245111094       -8.19737924845605       -8.97927272044211
C            3.06214941497030       -6.93334352856752       -5.61975143901995
C           -4.87784476243793      -10.01023852579705      -10.59817533531766
H            5.95362697409748       -6.38348178636759       -5.98606712191485
N           -0.21563075312932       -7.70237387448845       -8.16064490610582
N            1.96490428936239       -7.05385515601315       -6.41801696427964
H            7.99821188302844       -5.85180316830181       -4.73856012028816
C           11.78178385342631       -6.43886074939157        0.55445287935233
C           -3.81668563367133       -9.67993404852021       -9.77385072225802
O            9.93556357227843       -5.59178246858680       -3.70918252489084
C           10.69545932521464       -6.27171794440816       -0.29123247582723
H           13.15799312789084       -7.38459174301118        2.55542181765986
C           -2.01393472554968       -7.12544868400045       -9.45538972576231
C            3.21902362634817       -5.56610828441626       -5.21207679905149
C           -0.41260172195528       -6.35599846585357       -8.09011558461265
C            1.43511359478344       -5.80482619545565       -6.54614046022538
H           -2.84123112141285       -7.23820751335290      -10.12776720461152
H           11.61701816507227       -6.36953599823454        1.61690906549671
H           -5.89052930683494       -9.85392972731118      -10.25668721887067
C           -1.54175795916349       -5.98662910291795       -8.89647914833066
H           -3.99785353437269       -9.27219503019843       -8.78989534018362
C            0.33565808180497       -5.45835760170901       -7.33028959315919
C            2.21500518364563       -4.86591139136371       -5.79043809103483
H            3.99046105479270       -5.19959427453873       -4.56473275481484
H            9.72704530584553       -6.06221946101038        0.13498192035219
H           -1.91816413303253       -4.98922313314550       -9.01046432677598
C           -0.05607528012924       -4.02976554403892       -7.36896736346378
H            2.01736118294524       -3.81446485715925       -5.72126442002936
H            0.49734673462109       -3.77004222990987       -9.41880239914804
C            0.09195279625602       -3.29138771249445       -8.53915633825435
C           -0.57185888867421       -3.40711289418917       -6.23659443788996
H           -0.69515938840227       -3.97842015215351       -5.32809693016191
C           -0.26582303845338       -1.95516330716032       -8.57412927120602
C           -0.93453678469745       -2.07223588866382       -6.27562658824250
H           -0.14314265581022       -1.39110694860141       -9.48718012865557
C           -0.78098975146272       -1.34290017823663       -7.44333546371635
H           -1.33634982957327       -1.59971623360412       -5.39166165264658
H           -1.06159498252527       -0.30053870589102       -7.47217561119220
H           -6.72235756169177        3.80068820662282       -2.46661801435253
H           -6.10937920610081        4.91738183347516       -1.24843308744934
H           -7.78280642065266        5.03793186685546       -1.78389462006061
H           -4.75735180651125       -1.41767032208958       -2.23771247683628
H           -4.63792186967238       -2.96755648527718       -1.39931696179378
H           -3.52758391587581       -1.65786104034568       -0.99718576419769
H           24.59177775794431       -4.77606154180244        2.33142288256111
