# Supplementary material for: Molecular folding governs switchable singlet oxygen photoproduction in porphyrin-decorated bistable rotaxanes
Source: Commun Chem. 2024 Aug 7;7:171. doi: 10.1038/s42004-024-01247-7 (PMC11306352; doi:10.1038/s42004-024-01247-7)
Supplement: Supplementary file 4 — Supplementary Data 1 [file 42004_2024_1247_MOESM4_ESM.zip › paperstructures/1a_+/closed_conf7.xyz]

290
closed_conf7, charge 1
C           -3.30209963890978       -3.46068663150310       -4.98385944214519
C           -4.43607083913182       -3.47318757781580       -5.78724637626280
C           -5.71901316709865       -3.51628265202198       -5.25183847064019
C           -5.85057804586535       -3.57043253605722       -3.86842447290011
C           -4.73751262104744       -3.58573517904582       -3.04277592746982
C           -3.47407609381656       -3.51683882778176       -3.60660038057898
H           -2.63022560190730       -3.51724861612677       -2.93639330940562
C           -1.89015280416371       -3.41606727864579       -5.55202070776200
H           -4.32107884014020       -3.44367231177415       -6.85524279767848
C           -6.97107072016518       -3.49888727733409       -6.11912422394816
C            0.05686180767066       -3.93970805471176        0.82272467641070
C           -0.69259710245732       -5.50497310229740        2.47884920474105
C            0.34785487795461       -4.81636305529272        1.86935899978083
C           -1.99624510105684       -5.31877166921890        2.04085017222513
C           -1.24039038467686       -3.76322247903612        0.40012484526663
C           -2.28920604837297       -4.44886756897334        1.00485997104136
H           -0.50994875822287       -6.18494498410791        3.29631724331667
H           -2.79482548251971       -5.86163710478084        2.52788667317593
H           -1.47029112031648       -3.09224325750265       -0.41155159001111
H           -6.82927394439886       -3.59929880091703       -3.41036259609023
C           -4.89895444066873       -3.67934505325384       -1.54752830463290
O            1.66684812664609       -4.92095414405098        2.20484875539770
H            0.87220651200805       -3.41066180952625        0.35524521679019
N           -3.70335079014638       -4.21915850717727       -0.93495363949400
H           -5.80830564333807       -4.26562789362547       -1.31143356573246
H           -5.06165873518251       -2.67376006552442       -1.13659703295633
C           -3.69336439523757       -4.21736453561039        0.51512972041289
H           -4.38350100902437       -4.95847023452521        0.95881637855880
H           -4.02998481344735       -3.22696911781170        0.84693499365870
H           -3.54498592997747       -5.16341200607577       -1.27588442308354
C           -1.86375250476149       -3.25463038969283       -7.07481063466360
C           -1.17988199368821       -4.73013127851996       -5.19344149406626
C           -1.13162258076188       -2.23227959570715       -4.93550247730368
H           -0.12964417200221       -2.17301389196006       -5.35551266697733
H           -1.04924502026568       -2.33734326797147       -3.85786905869877
H           -1.65651191494683       -1.30307198919274       -5.14686971757110
H           -2.33493635184766       -4.10088784196274       -7.56887576406742
H           -0.83195373627623       -3.20133449361585       -7.41666944170140
H           -2.36646226034177       -2.33883395532605       -7.37554164082564
C           -7.76077466598121       -2.21688368508334       -5.81732981645051
C           -7.83230695187540       -4.72831006225793       -5.79383749890021
C           -6.66154470265038       -3.52573500816727       -7.61944881890204
H           -8.16574491100597       -4.71748892573568       -4.75986802090393
H           -7.26369886767533       -5.64125983636787       -5.96065047950776
H           -8.71345914467386       -4.74809756222806       -6.43204750190363
H           -7.99849095337548       -2.13542568945679       -4.75957341716179
H           -8.69213982707281       -2.20652200929832       -6.37982520950747
H           -7.17872621920514       -1.34116372105842       -6.09779166738879
C            2.05394452585546       -5.88334564488026        3.16928922100506
C            3.57596011521566       -5.99287737656441        3.15927728242981
H            1.61431728806655       -6.85915436801382        2.92299431182227
H            1.69911815203958       -5.58165965478799        4.16501389838025
H            3.86098645307209       -6.80815004213565        3.82689931274036
C            4.26206839722335       -4.70047032091161        3.59621902433188
H            3.89526853289230       -6.25135682800295        2.14816623459876
H            3.93076293327877       -4.43668251449975        4.60354564162966
H            3.95507605958328       -3.89699652303385        2.92627291427995
C            5.78266338611113       -4.84596198420198        3.59313594070683
H            6.05026740043824       -5.67917694471590        4.24815327052015
C            6.50336224405914       -3.59016387286422        4.08623038797877
H            6.12271480511922       -5.10076646471966        2.58810467592393
H            7.54261685086019       -3.84282921002884        4.31242497236351
H            6.03451126864814       -3.26331946023191        5.01736308229830
C            6.48073099196288       -2.41949451687090        3.10311296984653
H            5.46218860659588       -2.26159167870254        2.74753463328545
C            7.41632987904100       -2.59203558993582        1.90835368176989
H            6.76542880288917       -1.51757125018008        3.65089479500237
H            7.09469528812896       -3.44447983020003        1.30825280407148
H            8.42465805794226       -2.81019083176395        2.26831786969894
C            7.43373498548663       -1.33378953959146        1.04389211005241
H            6.42962794312906       -1.16590488436367        0.65024867997443
C            8.44552985136894       -1.42376168100707       -0.09790008703661
H            7.68809778337478       -0.47391365115190        1.66402575779200
C            8.52588124706265       -0.15432899852369       -0.85021161838837
C            7.58864506191773        0.84112887242845       -1.03499540764578
N            8.17313865077631        1.74881621072096       -1.83070103886304
N            9.39068469473059        1.40184418572839       -2.13133097980226
N            9.60717693959624        0.26271076442464       -1.54485185806342
C            7.62751030469302        2.99339527158707       -2.27705263955995
H            6.59211559947581        0.96451635035482       -0.67004745838261
C           10.89315757768982       -0.35141720284790       -1.63390962238517
H           10.78149251421144       -1.42866878861129       -1.72086406609577
H           11.44639992500824       -0.14154333212634       -0.71779031006317
H           11.41481724121760        0.06981298072363       -2.48918118969709
H            8.16425287486249       -2.22247311460780       -0.78717791894817
H            9.43244217934975       -1.67547668966215        0.28603448289413
H            8.17460866555815        3.29564535181256       -3.17103036736776
C            7.79218476087069        4.06166367495799       -1.17174046184159
H            6.57262337872879        2.85184667100914       -2.51306559651611
H            8.83110377976056        4.06295618068712       -0.83484462168056
H            7.16612860270572        3.79846752555768       -0.32023538360872
N            7.47490306258471        5.37751674346432       -1.66175635228615
C            8.55040925124280        6.08341207811242       -2.32813378843647
C            6.23661747628052        5.90876150285999       -1.59783563890467
H            8.25490417460022        6.38554026884678       -3.33361445653657
H            9.41547409297272        5.43165957140985       -2.40704179793825
H            8.84203741393120        6.97185623947088       -1.76385532281570
C            5.99945785529133        7.23186561743664       -2.04901278083355
C            4.75160678949372        7.78418217385182       -2.01374957359313
C            3.65278511345151        7.05632026141512       -1.51207928182368
C            3.88525690175111        5.74639224060638       -1.03140443782821
C            5.12828642755822        5.18644981694214       -1.08475330163275
H            6.81142735543969        7.82892629038402       -2.42475750996532
H            4.57979918561600        8.78934866528203       -2.36385432477028
H            5.23989097399932        4.17302486691938       -0.73583089023066
H            3.04583160903782        5.18855438140160       -0.64446483384304
N            2.45707400603855        7.67449303764985       -1.52105967815476
N            1.40471264266833        7.07355320958298       -1.22139389125239
C            0.21651115253554        7.48122546837549       -0.82644110471652
C            0.05641531377459        8.50447274111466        0.17523891740285
C           -1.18384304956605        8.73735316808132        0.69223472249233
C           -2.31263120557106        7.95784200522187        0.32629407026587
C           -2.15963454438534        6.97140542116395       -0.71286096598935
C           -0.91981636042434        6.75939215231174       -1.25466016699223
H           -0.76700510381651        6.02981697094529       -2.03227510760965
O            1.20306938902792        9.14449399091305        0.52055807904083
H           -1.36036813151504        9.50418777676999        1.42807585064454
N           -3.44731858283533        8.26906451557691        0.95383864564750
N           -4.51636329130687        7.61417698987821        0.96708204061361
C           -4.75662904217411        6.31994896563274        1.09385915039940
C           -3.86428010593998        5.47256760551604        1.81523467280078
C           -4.15682228283434        4.16077876852035        2.00745536022019
C           -5.35021016628819        3.61275576932509        1.48823739365773
C           -5.99550659542879        5.77734292341012        0.65882488729927
C           -6.27355342307848        4.45588811237798        0.83086918522254
H           -6.68460330102861        6.42755080917009        0.14484333032940
H           -2.95226749306768        5.89942960144417        2.20581206038470
H           -3.48065860091886        3.50334313376449        2.53192375659954
H           -7.18985945406506        4.02041925617429        0.46453116817548
O           -3.28991119133742        6.35051912563401       -1.12175344554541
C            1.14077283764946       10.14445068950732        1.51901061307924
H            0.77210095912073        9.73657445632476        2.46411644974324
H            0.50331725978905       10.97467875273486        1.20406219808928
H            2.16427100776202       10.49279493077376        1.64080525383431
C           -3.23297997611999        5.49612904320267       -2.24570461427063
H           -2.59776068286816        4.62939101525279       -2.04799824878862
H           -2.87289054508015        6.03118772690541       -3.12805727789377
H           -4.25600410285921        5.16309913629492       -2.40795345734006
N           -5.57395359301496        2.26848358626757        1.61019351698798
O           -6.60321439443266        1.75335219738504        1.10577570205762
O           -4.75221007088318        1.55660408060180        2.20756722624419
C           12.91300903813981       -5.99815008443801        0.47227756776533
H           13.29132784048595       -4.27826799482448        1.65386581066653
C           12.70697852433536       -4.67580825951088        0.84049111025808
C           12.18676285787956       -6.54577742696780       -0.56179673366045
H           12.31663811792385       -7.58031254549623       -0.83793606895825
H           13.02764945745886       -1.51572849802872        1.29250669419291
H           12.31333922833520       -2.71576872577899        2.40650457746437
C           12.09250996863177       -1.98310498586548        1.62481509831246
C           11.78417095712441       -3.88462269676214        0.17564376944572
H           11.67998624700604       -0.58534680401935        3.17901376944565
O           11.45527595869468       -2.59865725944252        0.51895980682403
C           11.29059853015244       -5.75640173623915       -1.26859625930766
C           11.17761665547223       -0.93471845729955        2.26856520498400
C           11.10483925739401       -4.42333909887327       -0.94213194172253
O           10.93122942629670        0.15564910017797        1.39934061915484
H           10.74148080511950        2.13325398667683        1.20329871612564
H           10.23217420045517       -1.41387837320210        2.55005040093518
H           10.73599046523604       -6.20554012160338       -2.07621195165711
H           -2.59277607435413        1.63394156896334       -6.81018362177676
H            9.86011383809758        2.37051381081936        3.69549932201210
C           10.82488671140634        1.41569649841351        2.02080691754572
C           -3.01666763810965        1.32493450651477       -5.86633235911848
O           10.30167527276802       -3.56080631210787       -1.64498201038912
H           -2.12167275562665        2.92180848590642       -4.75761533172460
C           -2.75110909310527        2.04538740842245       -4.71331122154747
C            9.62206412614310        1.59166600025887        2.95498624697450
C           -3.82977743977920        0.20528709523495       -5.79991998766100
H           -4.04102901043703       -0.36775849978631       -6.69073392225904
H           10.47739813967939       -4.63578412430816       -3.40991961333275
H            7.01030844925655        1.08730912421981        3.38142890944967
C            9.76731059608320       -3.98569837131193       -2.88825781300023
H           11.73744542685465        1.62442386995987        2.59601532325433
H            9.42598954359870        0.65915182897775        3.50209273342364
H           10.44562062130345       -2.18187216193229       -3.84870066188136
H            7.59986745705292        2.66075163016925        3.96994552879764
C            7.33882833019631        2.08788923772984        3.06769543789242
C           -3.29646785203950        1.64998165676063       -3.50507168977440
C           -4.37900214416966       -0.18995822543804       -4.59372515361780
H           -3.10267484790258        2.21674414340276       -2.60610900136066
O            8.47236217669924        1.97922477648502        2.22801565516666
H            8.83283200923730       -4.53742890246044       -2.72315272709567
C            9.52782980800317       -2.77061191251345       -3.79913964448825
C           -4.12026527035855        0.52952677340083       -3.43070392855696
H            7.17880399771949       -2.98886586581067       -4.48126144676928
O            8.52651085763171       -1.87952844797001       -3.37183199071297
H            6.62690120899012        3.73533998947806        1.89720834788629
H           -4.99998925228415       -1.06966935023855       -4.53960215202402
C            6.20869533095429        2.83707502094913        2.35643978831464
C            7.19118202951667       -2.24448377154837       -3.67714248008338
H           -1.88674632623965       -0.06894719742275       -2.10472461122750
H            5.46002906841574        3.13524858307843        3.09857218578254
C           -4.72280725600275        0.12480168692322       -2.14385709861734
H            9.29915810655830       -3.15213133852118       -4.80355783579480
C           -2.43334560677448       -0.21961627270201       -1.19458853435323
O            5.60256785862038        2.13424600042402        1.29249325444376
H           -6.70075543061792        0.71737773935342       -4.12740415345561
H            6.70396828167602       -2.67944982646494       -2.79567828064743
H          -13.12505676360798       -2.57388680762510       -2.07278749519739
C           -7.00237411564135        0.36824279099674       -3.15985379787316
C           -3.86350226211168       -0.16119395581711       -1.08086086123192
H          -10.87855700498152       -2.65301893919626       -1.06053236984295
C           -6.11571813047041        0.05603231850071       -2.07220487148134
C            6.41427434432674       -1.00497135014788       -4.15451408292798
O            5.90951096910285       -0.18104913139088       -3.13080353731795
C           -1.95699926351124       -0.53385710910339        0.03264521854860
H           -0.93943252260033       -0.68763741686881        0.33205653027119
C          -12.57311436301294       -1.65849014454054       -1.91628149317980
H            7.09731041631586       -0.37155538082786       -4.72483175916523
C           -8.25966381184024        0.14684539691411       -2.71338540322624
H            4.79871585252413        1.10940301295832        3.72134066864855
C          -11.31246339309721       -1.70570316612192       -1.34745417223658
C            4.72976365120809        1.11765325380489        1.56942164481652
H           -9.18207597211714        0.25864430686169       -3.24923796332879
N           -4.23614884830123       -0.45996256471388        0.19237860377395
N           -6.83591274445863       -0.31974020371599       -0.98306641976001
C           -3.09497231283499       -0.66948459387890        0.89962489641769
C            4.39304588280616        0.66288428727374        2.82830678894700
C           -8.14466898877503       -0.27135543299540       -1.34296726010794
H            5.59453336443046       -1.33248517431868       -4.80834547155620
O            4.47791954379518        1.07551577521948       -0.75737848274507
C            4.73128177607382       -0.64779443829360       -2.49679812954040
C          -13.12689356874500       -0.44236570780669       -2.28135309839142
C            4.14106985525847        0.50587926462435        0.43759148937419
Zn          -6.14033797971877       -0.48228856710764        0.94821882665065
C           -0.76151553094804       -0.05018144460820        2.79254601142991
C            0.48433171485937       -0.14542461256512        3.38009284027329
H            1.16605017279453        0.68950980705173        3.33903638095747
H          -14.11189124785640       -0.40540736350517       -2.72225145286751
H           -1.05518378809026        0.86296919069040        2.29782458949209
C          -10.58525645077387       -0.53698692022527       -1.14303676394886
H            2.07063809364021       -1.91657606182923        5.58655962308088
C           -9.23431975806127       -0.59097049010742       -0.53417746503494
C           -3.01314513134490       -0.99166529033257        2.25671208381241
C           -1.67338763791849       -1.10142309387263        2.86244237281982
C            3.95044762679640        0.56121396144814       -1.96347390648983
C            0.85485294268159       -1.30988113607657        4.04726101715319
N            2.09291234623105       -1.43613506341246        4.69451262904637
H            4.97805566664452       -1.32893791039408       -1.67221362985275
C            3.51249267541703       -0.40753752959390        2.99400077272112
C           -1.30062621837287       -2.25430324793963        3.54989427871778
C           -0.05650374754406       -2.35781948858869        4.13660674857694
H            4.04825981496825        1.37736440742112       -2.68305865615743
H            4.10155640558674       -1.18225320383453       -3.21939991758608
C            3.29898274290255       -0.90722360556119        4.37705899796990
C           -9.15387263716719       -0.94192910144578        0.81242911799882
C           -4.11214017827706       -1.20117451377819        3.09392055356498
C          -12.41231196936978        0.72644850315551       -2.07638127568269
H           -1.99341872955428       -3.07877460865776        3.60930428282560
N           -8.01781064001644       -1.02287112523079        1.55155321961415
N           -5.41426010293309       -1.22863306858169        2.71206578227839
H            0.21442465994619       -3.25769631233493        4.66797396706924
C            3.29991407316686       -0.58177343558790        0.61094220107748
C          -11.14911561722052        0.67984243241913       -1.51335420563197
O            4.20711233741336       -0.90141946983554        5.20064199678426
C            2.98961462273691       -1.04561558479345        1.87985740246877
H            2.89213797689354        0.31111628693681       -1.85293669227822
C          -10.29622260907543       -1.22858123523607        1.63720132482634
C           -4.01943670352635       -1.37855473869377        4.51813339232093
C           -8.39655827374181       -1.33635349236293        2.81693862617907
C           -6.15004069140632       -1.43150447857800        3.83631528087390
H          -11.31528416910805       -1.22848658580285        1.30250755302511
H            2.87390762472103       -1.08712471027828       -0.24000929009802
H          -12.83980204571336        1.67872097708924       -2.35458791081975
C           -9.82556451684868       -1.47894926811776        2.88066871162408
H          -10.59126632744995        1.58994127943267       -1.34776829564626
C           -7.54047791875769       -1.51366340496093        3.90427130291285
C           -5.28300125521525       -1.52164585956672        4.97861563329817
H           -3.11264113563067       -1.35724629887050        5.08983656239582
H            2.35237116964592       -1.90929099075802        1.98919642410195
H          -10.38211161660588       -1.74178876488140        3.75913408479017
C           -8.15277017564503       -1.78699436340205        5.22354726720978
H           -5.61019478762724       -1.65270600230345        5.99186586164026
H           -7.29115086711565       -3.73461496407160        5.40953186771984
C           -7.92164673328883       -2.99314957132953        5.87875473110723
C           -8.97136439433604       -0.83784868262577        5.82954599011592
H           -9.14633042588499        0.10300092425824        5.32703372447037
C           -8.50213430713771       -3.24646890717685        7.10885411408002
C           -9.54413217407012       -1.08933506820627        7.06350709110010
H           -8.32022922119030       -4.18932343091494        7.60368354411640
C           -9.31362241734024       -2.29531550749589        7.70533275046281
H          -10.17282993108743       -0.34144125097518        7.52432630742043
H           -9.76409148184765       -2.49231871124854        8.66674334363286
H           -1.72407799357748       -5.57657039961191       -5.60783105980099
H           -1.12094189040681       -4.85875511100165       -4.11632673101348
H           -0.17062211101095       -4.73637828251380       -5.60009154255044
H           -6.10737192723783       -4.42209786438996       -7.88795234899391
H           -6.09456396226456       -2.64792723269062       -7.91958508393871
H           -7.59503039899979       -3.52631848703930       -8.17861307923637
H           13.63691275076438       -6.59127818540570        1.00867878616966
