# Supplementary material for: Molecular folding governs switchable singlet oxygen photoproduction in porphyrin-decorated bistable rotaxanes
Source: Commun Chem. 2024 Aug 7;7:171. doi: 10.1038/s42004-024-01247-7 (PMC11306352; doi:10.1038/s42004-024-01247-7)
Supplement: Supplementary file 4 — Supplementary Data 1 [file 42004_2024_1247_MOESM4_ESM.zip › paperstructures/1a_+/open_conf26.xyz]

290
open_conf26, charge 1
C           -5.54881317988631        2.59304262245751       -0.25011905447780
C           -5.61245423582477        1.21077254662527       -0.38032952670582
C           -4.53072234407817        0.38999408686837       -0.08233200210715
C           -3.35630562917063        0.98671301183766        0.35942388619463
C           -3.26057571708172        2.36200457780649        0.49580559698658
C           -4.35508661422304        3.15396079774634        0.18817795896327
H           -4.26526640781773        4.22501411437798        0.30015217650159
C           -6.72668036878303        3.50531635817303       -0.56784559891560
H           -6.52800545655578        0.76332383824983       -0.72134160788593
C           -4.58953392314482       -1.12649227927904       -0.21119743180196
C            3.94408579021637        1.80640436674646        0.09391144336573
C            2.61683789857134       -0.17371184046381        0.37866533408196
C            3.84594208940725        0.42048598420360        0.08526852612444
C            1.52234259002142        0.60321771661952        0.68902725714140
C            2.83228434913660        2.57573038232806        0.40016515664169
C            1.61424484377774        1.99152270521779        0.70729924277531
H            2.55080126330544       -1.25039707243782        0.36285468373939
H            0.57592182293174        0.14316464431815        0.92376404740138
H            2.92656995659698        3.65278169294337        0.40234768364816
H           -2.48892576529878        0.39616611178624        0.60694061220377
C           -1.98995120869572        2.98946167668054        1.00673606053535
O            4.87142350080928       -0.43700961832197       -0.18960670221117
H            4.87404043303849        2.30072256643950       -0.13939403114677
N           -0.81470583516632        2.24147580272482        0.60239189538266
H           -2.01301564750063        2.98810098795296        2.10538510144437
H           -1.94768544924410        4.04839140625297        0.68638858344179
C            0.42140895982503        2.82769997619583        1.08530206866336
H            0.35132577067047        2.87011877187950        2.18090375778117
H            0.56803247549195        3.86570091850854        0.73018531883865
H           -0.78747817254895        2.17259599836360       -0.41136024388842
C           -7.96965281767055        2.73936212780535       -1.03160510729327
C           -6.32080655326931        4.47574063548225       -1.68730700911007
C           -7.10183319750456        4.29590985924853        0.69472796468241
H           -7.37416518915075        3.61358906857000        1.49759956176665
H           -7.95001383450343        4.94648292218973        0.49132814781363
H           -6.27527466354514        4.91198888706167        1.03774180331691
H           -7.77178098469434        2.18578939296205       -1.94644275301755
H           -8.77287749403847        3.44509422783276       -1.23485680709910
H           -8.31489394511685        2.05147657991938       -0.26341079552170
C           -5.94601910525595       -1.63334374571457       -0.71103478443374
C           -4.32472913831838       -1.75220985081560        1.16637532694326
C           -3.51345227900242       -1.58659570412289       -1.20560108286195
H           -5.07355801853537       -1.41694563038976        1.88140724403893
H           -3.34515344011746       -1.47377305080705        1.54403315978864
H           -4.37137738422193       -2.83738788845006        1.10059134663747
H           -6.74418166925857       -1.36032182352052       -0.02468894758563
H           -5.92239791979367       -2.71920202945647       -0.78147488572595
H           -6.17266531286875       -1.23873931421634       -1.69890652197499
C            6.17485873811248        0.08739285481430       -0.37102447174357
C            7.13758234428163       -1.09061257793771       -0.48613912227829
H            6.44901774119388        0.71237098232435        0.49053225479143
H            6.21262622569543        0.70572129289915       -1.27891168078579
H            6.98725329439726       -1.73527751234931        0.38198082536022
C            8.59197535906718       -0.63030889548805       -0.54741494556880
H            6.88403336808942       -1.66803758548689       -1.37661985484293
H            8.80788483522836       -0.01501431751043        0.32955138338003
H            8.74002238335898       -0.00718776227332       -1.43221875057815
C            9.55939755957185       -1.81190427536729       -0.58195783337095
H            9.35505893480019       -2.45950634138296        0.27381758406733
C           11.01825372198924       -1.36123322235121       -0.53284951863784
H            9.38546104025446       -2.39689394464254       -1.48753615682462
H           11.16784088946579       -0.74138510832825        0.35471948789344
H           11.23688248092328       -0.74275089208803       -1.40624261574420
C           11.98227521766705       -2.54537656461687       -0.48592183029277
H           11.69657975575092       -3.19661025035100        0.34382285668769
C           13.43132248958851       -2.09891317185559       -0.29980129293575
H           11.89059250901940       -3.12519738730578       -1.40697727608234
H           13.50693999279460       -1.50817912841881        0.61616774300292
H           13.71451280172383       -1.44877930119578       -1.13007053771288
C           14.39112376285576       -3.28427831485470       -0.21903763720843
H           13.99843734896312       -3.99775368320304        0.50769644335358
C           15.79032812846613       -2.83887168053471        0.19686069487463
H           14.44289041728864       -3.78927853620746       -1.18502187018317
C           16.75283322931288       -3.95290054832227        0.26318191929987
C           16.61057761634952       -5.31662967598545        0.11934982366731
N           17.84983024805274       -5.82572650525520        0.24060011819930
N           18.73130668074124       -4.89014939246215        0.45338646136176
N           18.07765103896334       -3.76617938214290        0.46399474875236
C           18.23204553369296       -7.20438697759019        0.16096091136119
H           15.75813166937988       -5.92918420711662       -0.08264446176770
C           18.73957660073175       -2.51634432726400        0.65267046950613
H           19.80588208839907       -2.69917383801164        0.75454845873316
H           18.35191839629531       -2.03900840986356        1.55123248405481
H           18.53712669103593       -1.86558622302996       -0.19933479347338
H           15.76372449332102       -2.32091900796109        1.15793825887812
H           16.17513185179014       -2.10731060057950       -0.51161293601523
H           17.66248207838540       -7.66932082358017       -0.64611894591591
C           17.93123145479065       -7.94419506515059        1.48402566582645
H           19.30039402990628       -7.24803412730549       -0.05664442856950
H           16.87355061814726       -7.81553659608462        1.72650750480301
H           18.51368331778153       -7.50942892856632        2.29534508511310
N           18.22499614344873       -9.34816047983937        1.36661211362517
C           17.20007961160288      -10.16085558464731        0.74743128627330
C           19.39693635425862       -9.89669438509543        1.76474617877296
H           17.60831002214753      -10.73939491103995       -0.08216405036541
H           16.41935633420750       -9.51494550826644        0.35848782003706
H           16.75487571175487      -10.84864580868243        1.47020138452541
C           20.47978939563733       -9.11319544730657        2.23274484129000
C           21.63460640000563       -9.69008837281391        2.67953516453632
C           21.79967328999414      -11.09125586219711        2.66240938347114
C           20.74259028054776      -11.87643788440326        2.16401665624264
C           19.57991102136375      -11.29960900802519        1.73448572836427
H           20.42276557359821       -8.03792298337152        2.23541314311801
H           22.45439163643414       -9.08503808470445        3.03658947705703
H           18.79206133653409      -11.94203246967125        1.38236420873840
H           20.86678788830170      -12.94748004989049        2.14393723427714
N           22.89136382963584      -11.75382027459290        3.11265661772379
N           23.89829012870333      -11.11617938185102        3.51543632514175
C           24.89874407770988      -11.57190445314761        4.26669341759208
C           26.20975124242850      -11.03809314705668        4.04475194175691
C           27.20304100492090      -11.32565218437090        4.93694323119814
C           26.96417721277083      -12.12892477871601        6.08118545734859
C           25.66222351118098      -12.67734501367425        6.29494334597532
C           24.66247250730671      -12.38592418236763        5.39343273455020
H           23.65985488181162      -12.76240910704290        5.51670365706004
O           26.33948047427949      -10.29055641215887        2.91786866586364
H           28.20637191968670      -10.94795632710350        4.82036839628831
N           27.90955072652506      -12.45335227702537        6.97833372744376
N           29.03672475588256      -11.87345804137116        6.95620103069968
C           30.17391457329460      -12.28508809622543        7.51104777249874
C           31.05320191790289      -11.32417853990249        8.07074256935021
C           32.30214794881883      -11.68222604504300        8.48622048043503
C           32.74074745248973      -13.01125291596598        8.34592700777417
C           30.63205154842185      -13.62256994301955        7.37462629679946
C           31.88546767655367      -13.97385045949581        7.78387982769316
H           29.96287093237082      -14.34892770376570        6.93951015452164
H           30.70484435824528      -10.30977623424159        8.18122545917079
H           32.97627150499906      -10.96294634566707        8.92460573488413
H           32.23771443759992      -14.99101685879395        7.70172460728406
O           25.52122707467252      -13.46139834588714        7.37836551847705
C           27.60762500968461       -9.73779454782260        2.62395935336102
H           27.47418685688527       -9.18784083512949        1.69468305181124
H           28.35856606331383      -10.52028038513711        2.48384099604968
H           27.93458480917532       -9.05594037081597        3.41404400370656
C           24.25927597162766      -14.04584927130413        7.64394537334577
H           24.39947416860188      -14.62867977266557        8.55195437697042
H           23.95025524198536      -14.70495016875227        6.82817305629354
H           23.49666805635034      -13.28050386650179        7.81253953050292
N           34.01777070887956      -13.37393721261859        8.76855850487508
O           34.74549548648768      -12.51690244859450        9.28384130105274
O           34.39132479990962      -14.54300773621505        8.61451376147907
C           18.82879282178518        2.50033740238194        2.80180945277944
H           18.63115597522393        2.46696867354206        0.68493241440166
C           18.35480068962713        1.98023592004973        1.60532853318763
C           18.49422277013582        1.89892805080973        3.99531466015330
H           18.85844292638789        2.29494525688074        4.93017733352026
H           18.44443844333426        0.82645696445356       -0.95604373777041
H           17.02621307309265        1.90972736875008       -0.81576225855657
C           17.36125131008202        0.86572167553729       -0.78626767792587
C           17.54141540538349        0.85874793580597        1.59214666076349
H           16.71751356344189        0.69645088238356       -2.82719109262224
O           17.03580882333564        0.27825682097574        0.45960303021028
C           17.68315619931062        0.77246736656909        4.00107120184465
C           16.65214467337422        0.10563837098099       -1.90311626669144
C           17.19712850909390        0.24426755232634        2.81728303671745
O           17.26969781167724       -1.15278105059996       -2.09199403908906
H           16.76364719681034       -1.31982876143590       -4.08191284826491
H           15.59298237373010       -0.02304309406760       -1.64225454975260
H           17.43820192853018        0.32010448384319        4.94825838578370
H           19.98570447186751      -21.93966608121347       -8.21915312792601
H           18.30839002262153       -3.22153975700833       -2.60030833218847
C           16.70180748489594       -1.90041196639488       -3.15254716524362
C           18.98391489395830      -21.59170983419828       -8.42269515827295
O           16.37708683921371       -0.85281770334654        2.71986490616879
H           19.37686906584655      -21.17653276330015      -10.48653132272672
C           18.64149760861471      -21.16474711917090       -9.69543909152965
C           17.45405379529209       -3.22655468930235       -3.29102009686830
C           18.03579729399921      -21.57198260109707       -7.41272058241510
H           18.29610875620019      -21.90834509350055       -6.41998168223182
H           15.76800623426487       -0.92202917797397        4.70790933645327
H           17.69042906188155       -5.51030512079265       -4.24940614344576
C           16.03856353142011       -1.58606043796185        3.88102502386712
H           15.64472607888785       -2.11601755070154       -2.94951233807618
H           17.84325595047738       -3.33622315960377       -4.31216796251033
H           18.10041281363905       -1.97085984882513        4.39030955937142
H           17.89093523603716       -5.83484713594014       -2.51218394323678
C           17.16211277031565       -5.56228946610543       -3.28665729029535
C           17.35673897511673      -20.72378016513598       -9.95894644748975
C           16.75275228864542      -21.12343095971094       -7.67165889570170
H           17.08882530315271      -20.38684406210380      -10.94977967270810
O           16.58481143215467       -4.30545359959185       -3.00014835826970
H           15.15319801842654       -2.16078222989047        3.59961590446163
C           17.16447535262702       -2.53582491846540        4.32621763127288
C           16.39950939224767      -20.69666612305076       -8.94861023665789
H           17.47988577992222       -5.56337425902220        3.15081574544212
O           17.40362000225599       -3.58470967821596        3.40531859804909
H           16.56552043315612       -7.49850858138760       -3.93996523490487
H           16.01082435270677      -21.11169594187774       -6.88651838372057
C           16.10060228341861       -6.65212245552469       -3.42086124251265
C           16.88151691380084       -4.85375698943255        3.72516491947490
H           16.45179197353709      -18.48528155705192       -7.47728173856009
H           15.26744785371289       -6.27239459935014       -4.02238693974028
C           15.02636210223910      -20.21847033526303       -9.22861240633168
H           16.92528299693382       -2.93472474565421        5.31738390938644
C           15.42884621337996      -18.26983213237636       -7.71483080836167
O           15.63055332950246       -7.07083029787002       -2.14943146082396
H           15.62386869766270      -22.66082125593414      -10.57326550051081
H           17.01960323036686       -5.06871791422169        4.79050645256803
H           12.28909813319709      -24.10489883960001      -15.89969150387927
C           14.67865359623627      -22.18260398962594      -10.73845528858184
C           14.60002689658071      -19.05941915459074       -8.58073341246207
H           12.62526339475287      -22.20213319269502      -14.36934002957718
C           14.25357908716394      -20.95637790520909      -10.12443419381183
C           15.41105986885536       -5.05665294974801        3.31911749606302
O           15.29463089918077       -6.30409991503301        2.66064477242552
C           14.67690265313875      -17.22407087761009       -7.29824221265934
H           14.96837624832853      -16.41675962814583       -6.65637108516422
C           11.71321471353721      -24.03932899523828      -14.98828792129760
H           14.74588667129724       -5.03175756478745        4.19350456522930
C           13.65898892246072      -22.60184006043936      -11.52396220462911
H           14.81397009471683       -8.68953909157955       -4.19834416746896
C           11.90527566371476      -22.97122788866580      -14.12990438029223
C           14.80279913105150       -8.16025696222335       -2.11042940326744
H           13.60946471173154      -23.48710981826581      -12.12666270372548
N           13.36829735527134      -18.48621448764460       -8.68911703007653
N           12.98915679848682      -20.65097405326835      -10.52975037069628
C           13.38501378330575      -17.37085514615123       -7.90686856739410
C           14.47922818674935       -8.93988479165906       -3.20543955296567
C           12.60728848436781      -21.63317984324618      -11.39295633428414
H           15.11269522260594       -4.25466618658355        2.63189232810526
O           14.57256388337879       -7.67652842552118        0.19452121626761
C           13.97251116234211       -6.56683664677244        2.23897225517508
C           10.78708672348196      -25.02248989179486      -14.67993146590468
C           14.26988055364075       -8.50917818131795       -0.84611851971498
Zn          11.85261765664348      -19.10024484426159       -9.88800674316463
C           12.76822649065839      -15.56651706127872       -5.45627064971257
C           12.99049680133503      -14.51514140477775       -4.59171918858530
H           13.15343341181245      -14.71367086452554       -3.54244029370930
H           10.64103599646985      -25.85829540545641      -15.34796857193350
H           12.75371581362743      -16.57935477510014       -5.08262367122874
C           11.16597234883806      -22.86944551569185      -12.95511963555052
H           13.39873060744039      -12.52413773340639       -3.19028162615584
C           11.37357128500299      -21.72648318494233      -12.03605135924384
C           12.33279696341739      -16.47008236142664       -7.73805044694660
C           12.55126370357971      -15.33646299145058       -6.81283433721557
C           13.90759543260253       -7.86180601602282        1.43583945350820
C           13.00932581459283      -13.20172100632639       -5.06279478173274
N           13.25907556087860      -12.18778625221329       -4.13369198470869
H           13.60569038595981       -5.74073408345715        1.61444894560772
C           13.69652922759193      -10.08820195067014       -3.07860855455716
C           12.55799666051911      -14.02377472296319       -7.27431606176034
C           12.78625560354619      -12.96441389226202       -6.41609304354079
H           14.38071503508326       -8.67374311938008        1.99973492447662
H           13.30961359917626       -6.66386394117711        3.11063487923585
C           13.41094697644979      -10.85215539091498       -4.32801235225932
C           10.32103770034398      -20.82786430626785      -11.86869322827157
C           11.09828920765360      -16.56282908586336       -8.37982397654300
C           10.04949827120826      -24.92979468207236      -13.51079449188613
H           12.39593648306316      -13.83244918186927       -8.32451136189681
N           10.32757824812153      -19.72884613840276      -11.06342036884018
N           10.72680319793962      -17.53439161525549       -9.26008271958940
H           12.79802993797198      -11.95539090581339       -6.79310446576911
C           13.49056296520049       -9.64971827166608       -0.72940346132139
C           10.23375729014073      -23.85816667818964      -12.65490550845661
O           13.35321782062535      -10.29353217667658       -5.41349004610254
C           13.20684556686860      -10.44092741984442       -1.83131379242527
H           12.85091140968366       -8.09455155719976        1.27272370195377
C            9.05675619748660      -20.93041413092348      -12.54140674184339
C           10.01421121700407      -15.64147504859402       -8.18681594472306
C            9.10804645846854      -19.13688241908891      -11.19923495577261
C            9.44613786208972      -17.25602809227402       -9.63320971407628
H            8.79185684652472      -21.69685294550068      -13.24261825436901
H           13.09191151590668       -9.94233969988979        0.22729090781526
H            9.32816994710706      -25.69508388515699      -13.26418180713396
C            8.30182083537236      -19.88934139803103      -12.11877023900756
H            9.66199183328457      -23.78625182886795      -11.74095664123294
C            8.67693727811712      -17.98873347028918      -10.53614319401449
C            8.99459386089515      -16.06550321803373       -8.96983952078236
H           10.03526649614979      -14.78988239738559       -7.53608891976616
H           12.56718429610230      -11.29899799383316       -1.69945627749800
H            7.29409862027941      -19.64951867102602      -12.39526946450791
C            7.29855538234456      -17.51736797219671      -10.80734187006053
H            8.02771502497135      -15.61995433981226       -9.09605676111614
H            7.70131675434944      -16.98907542688596      -12.84081785657905
C            6.95192984919504      -17.02959701783809      -12.06362295284713
C            6.33058152594477      -17.56129049287139       -9.80845623904854
H            6.59414352181692      -17.94642295817509       -8.83413451371601
C            5.66324345598942      -16.59199489426911      -12.31380120988844
C            5.04058973458666      -17.13039353105740      -10.06321658936718
H            5.40702106706997      -16.21165223993227      -13.29168592041279
C            4.70401641264997      -16.64293277471944      -11.31553413158440
H            4.29619839481696      -17.17565759125113       -9.28182963083104
H            3.69781662555632      -16.30463380233222      -11.51337687516010
H           -6.02654449402516        3.92151540305639       -2.57648483369082
H           -5.48630580399566        5.10248481550967       -1.38496628986376
H           -7.15693025916718        5.12303224575854       -1.94403264214290
H           -3.68405455697267       -1.13325074741743       -2.18018397121732
H           -3.54553715526027       -2.66840786401388       -1.31803064339079
H           -2.51974161327051       -1.30693556219518       -0.86842537438886
H           19.46023752859662        3.37470643309770        2.78737480741136
