# Supplementary material for: Molecular folding governs switchable singlet oxygen photoproduction in porphyrin-decorated bistable rotaxanes
Source: Commun Chem. 2024 Aug 7;7:171. doi: 10.1038/s42004-024-01247-7 (PMC11306352; doi:10.1038/s42004-024-01247-7)
Supplement: Supplementary file 4 — Supplementary Data 1 [file 42004_2024_1247_MOESM4_ESM.zip › paperstructures/1a_+/halfopen_conf15.xyz]

290
halfopen_conf15, charge 1
C            3.35511527000425      -15.18311696935249        0.75623621481927
C            4.38768947146456      -14.68087318576126       -0.02921103747230
C            4.49751628990210      -13.33429106462701       -0.35425490095625
C            3.52414873666509      -12.46902223173366        0.12962142492107
C            2.47808529247008      -12.94019411327396        0.90675346861161
C            2.40059405223669      -14.28976425981471        1.21904959053677
H            1.57933551637632      -14.61362082417354        1.83497206904415
C            3.31014148086770      -16.67267402217851        1.06888439638161
H            5.13451859849684      -15.36492679310430       -0.40056458565342
C            5.66496443676130      -12.86636259197189       -1.21331546986937
C            0.26875012135643       -7.78962772132840        1.64427380214809
C            2.01022694771491       -7.59692842195399        3.28128596094580
C            1.30090666909292       -7.04615370555291        2.21722068151505
C            1.70952587635515       -8.87080679058858        3.72840897666265
C           -0.04003422249047       -9.05308085636243        2.11568105540704
C            0.69427914512834       -9.62673050659596        3.15534511197044
H            2.80026788550050       -7.04462623154933        3.76499127428918
H            2.28783682359053       -9.29488605150546        4.53782757914038
H           -0.79901864753022       -9.63585957001527        1.61075310527495
H            3.56024510679959      -11.41439625229224       -0.09353743190656
C            1.43219925138822      -11.99888561899557        1.44250460629563
O            1.54491840261654       -5.82598679022420        1.66671338349739
H           -0.27130659794473       -7.36648368893289        0.81194958626723
N            1.51592673187073      -11.94940538544990        2.89566042552246
H            0.43293573033617      -12.37297345142872        1.19141246265959
H            1.54776645945046      -11.00560038762372        0.97554418514742
C            0.53039151210860      -11.08192661749702        3.52473031382013
H            0.63444218706384      -11.21045802937533        4.60545574666137
H           -0.46100902625258      -11.43556802246611        3.22859330127435
H            2.45071912673416      -11.65821562853661        3.16700197813007
C            2.12122275412200      -17.05025554768156        1.95759684111646
C            4.59832227813378      -17.07346518929840        1.80293659947156
C            3.19424269643099      -17.45869966203146       -0.24551638680721
H            4.05029818188248      -17.28158667749917       -0.89075099570471
H            2.29573194835599      -17.16228849168832       -0.78305090189882
H            3.13830451956627      -18.52583975010052       -0.04057399377908
H            2.16780651040128      -16.52982047148070        2.91112657914800
H            2.14204050202309      -18.12038914494094        2.15489916322565
H            1.17824927923153      -16.81710959492381        1.46880021421114
C            5.63894924474488      -11.35686880677871       -1.47343480603233
C            5.61138825546934      -13.58449910929981       -2.56992714959506
C            6.98252219075138      -13.20325270451123       -0.49906006530147
H            6.42121486333131      -13.23921778353746       -3.20947824464502
H            4.66559671787543      -13.37912041655164       -3.06729900945604
H            5.70692093372107      -14.66035711726822       -2.45319515699611
H            4.73638755433095      -11.06736543743840       -2.00690867354687
H            6.49505864732239      -11.08100634302918       -2.08602688819137
H            5.69799844466198      -10.79873454556531       -0.54180438106929
C            2.73380392568899       -5.14266096589948        2.03656579739813
C            2.87676516731000       -3.89522326673431        1.16580825655112
H            3.59430718942238       -5.80881784844076        1.88469503479570
H            2.68838107301913       -4.85963587119077        3.09684239833829
H            3.91663614931119       -3.57003185749335        1.20930008688813
C            1.95323531751816       -2.77351944612292        1.63263109683796
H            2.63947238816062       -4.16502939096674        0.13579761013953
H            2.23252208305572       -2.49048331823794        2.65099521160476
H            0.93550222929463       -3.16580565196017        1.65412714634746
C            1.97500789721956       -1.53227150901905        0.74167081655198
H            1.61987746520478       -1.79878533138075       -0.25592286995144
C            3.34823257265394       -0.86797634383183        0.62639397121477
H            1.26545169504440       -0.81637658553513        1.16133553797677
H            3.96654099053567       -1.44782829275327       -0.05981939887119
H            3.84156154656249       -0.87406751791161        1.60090661175545
C            3.24561307069441        0.57577781914208        0.12097868957980
H            4.18970252461666        0.86253647086125       -0.34675025854340
C            2.93620318023346        1.55938576550788        1.24924187306070
H            2.46867390983856        0.63112046559969       -0.64472711722133
H            3.80103904337009        1.60455345296499        1.91511779783683
H            2.09232313650096        1.18789190935014        1.83263976657954
C            2.61424289168658        2.96120979816485        0.73134304221008
H            3.38651234884971        3.27114621595049        0.02572765974298
C            2.55002530904219        3.96193807978277        1.88815716559140
H            1.66560615311284        2.93595222497262        0.19480882534849
C            2.12452489722119        5.32213108113584        1.47624859459909
C            1.32087503373353        5.77773729058004        0.45503897104829
N            1.24290032023485        7.10986836088023        0.61093741840479
N            1.93016425268823        7.50671891473429        1.62765496431645
N            2.46355661838142        6.44492430146617        2.15768872230464
C            0.42681615987405        7.98545513391821       -0.17708139268015
H            0.81490509091426        5.27678739243560       -0.34137368212311
C            3.26748446910415        6.53879126983594        3.33999614948373
H            2.86012742888181        5.89656911033481        4.12012639557235
H            3.25068543115563        7.57354452877070        3.67753074337429
H            4.29510162012800        6.23466130092466        3.13496926966819
H            3.53032565060163        4.01276035351231        2.36553300066800
H            1.84415118619620        3.59211427044850        2.63836595438205
H            0.37863682212755        7.57369712014452       -1.18512608658910
C            0.98678588514104        9.41334031462350       -0.16289726547958
H           -0.58172473315022        7.97059647487945        0.24975413092580
H            1.91015966126231        9.45079463711354       -0.73951527438809
H            1.23613674995691        9.66493040768826        0.86720859745894
N            0.02051483256834       10.36928765963034       -0.64532075361250
C           -0.82261926792499       10.98422749710358        0.35631174781267
C           -0.15513030316632       10.63206639365284       -1.95130005315839
H           -1.86829218808866       10.69929163374238        0.22304490324741
H           -0.74873781285888       12.07212216492940        0.31017360039207
H           -0.48868939270779       10.66657309075421        1.33945139648889
C            0.64220903813587       10.02005159899783       -2.95227777565190
C            0.45205379750538       10.28841739484614       -4.27621226390109
C           -0.55876896595249       11.17721634609723       -4.70057619496417
C           -1.34869842188054       11.80611291373993       -3.71059487939123
C           -1.15172349982212       11.54555688563276       -2.38694298305273
H            1.42370369049472        9.33773938676063       -2.66981094580654
H            1.06331814148883        9.82261261048071       -5.03274910221245
H           -1.77461791444629       12.04997073073296       -1.66858773160692
H           -2.11253951328862       12.49948939930794       -4.03083988926547
N           -0.66920536505442       11.39433861282643       -6.02505695357965
N           -1.63416188852754       12.02143855432149       -6.50556409297846
C           -1.84387181991594       12.67266827700919       -7.63040402465385
C           -0.94466597585445       13.72542628039865       -8.04430965239057
C           -1.28726600170512       14.50817888543303       -9.09873067669220
C           -2.50532681977583       14.33463425627843       -9.82382171387276
C           -3.40047125532959       13.30135278823464       -9.40726637596594
C           -3.05466386938293       12.51773652349785       -8.32592900744646
H           -3.73375553938408       11.73767140973863       -8.02306157108191
O            0.18684665173324       13.82933976618523       -7.29358677314788
H           -0.64068611800565       15.29159542369403       -9.46362775525420
N           -2.79494183046982       15.07364352547321      -10.89785317573305
N           -2.12568977462332       16.13251319507964      -11.15297523302050
C           -1.98191196824594       16.70659738423535      -12.34175613353098
C           -1.79204949995555       15.95071839983030      -13.53124181035459
C           -1.46862331133258       16.56485568641755      -14.70439435372515
C           -1.31413383836829       17.96159316245906      -14.75194093951136
C           -1.81415533406378       18.11419482975929      -12.40641698456804
C           -1.49577462071782       18.72449292344072      -13.58270626699399
H           -1.96124026090598       18.69073702000843      -11.50686705417042
H           -1.90630855216168       14.87834041990488      -13.47776292896598
H           -1.33789821648669       16.00122252474090      -15.61591069200551
H           -1.37472694076389       19.79502460117498      -13.64613844282009
O           -4.59398918976090       13.00322372927651       -9.95946284139430
C            1.09584689179782       14.86826929801502       -7.59666328365025
H            1.50912154712701       14.75116516804334       -8.60247340785860
H            1.89138744069306       14.77916745294283       -6.85978522083045
H            0.61862181808099       15.84860492459989       -7.51131370507576
C           -5.09232624818758       13.69443481834811      -11.08835514257260
H           -6.06653279295236       13.24738404936695      -11.28258304358175
H           -4.44122476573244       13.56383833053190      -11.95430289297593
H           -5.20254324568585       14.76171959858369      -10.88732291956123
N           -0.98901838615364       18.58625868721738      -15.94983194495142
O           -0.81555444751270       17.89406961652156      -16.96261545974865
O           -0.87726139240761       19.81958245437026      -15.97588191977951
C            2.48646662102006        9.71074222637933        6.29981217012219
H            0.47574277932523        9.11829415842833        5.93478093957176
C            1.39215687623956        9.46021189070677        5.48190172339381
C            3.67253492920135       10.15003131547733        5.75153183446010
H            4.53214465319110       10.32870970649538        6.37824169357738
H           -1.35544823243753        8.76915508581644        2.76451825454759
H           -1.17933029803820        9.26792860591030        4.46454891967048
C           -0.70005680646905        8.73136884887434        3.63676676923035
C            1.47268733957133        9.65706388813480        4.11309929014619
H           -1.31970212438358        6.93933573108417        4.66764873648249
O            0.46956230667865        9.40402326916425        3.21531547538207
C            3.76228971234688       10.38186799742553        4.38503762458035
C           -0.47704328571604        7.26413667107347        4.04915657166901
C            2.67131767572781       10.16697870733685        3.55853539297415
O           -0.30092021343890        6.38372368114459        2.95113578358070
H           -1.71331607742684        5.01606521703101        3.58847804668508
H            0.43919896983970        7.19757372420672        4.64406499443779
H            4.69427181117673       10.74012088248973        3.97920303493899
H            3.87222559786142       -5.33666634602166        9.91107956299606
H           -2.88925704713305        7.02035115224353        2.49973312948974
C           -1.35885897070625        5.49549499143487        2.66578192621195
C            3.14594998391050       -5.70997023338060        9.20444917936843
O            2.62298141907983       10.43389126652145        2.21946486123152
H            4.46879800654384       -7.17747311261718        8.37789190008077
C            3.47992902974230       -6.74383707493975        8.34480892160272
C           -2.56361748250962        6.12938640822535        1.95135164480780
C            1.87553231741372       -5.15938180678740        9.15537660262440
H            1.60699298983346       -4.35735778747596        9.82707542785441
H            3.42514535587556       11.26765025494755        0.59483966709807
H           -3.95096692040483        5.78718792238740       -0.25685072500622
C            3.78772850318764       10.80056406196095        1.51237714660000
H           -0.90905347890905        4.74039788157049        2.01685214981445
H           -3.38938070378229        5.41125141023154        1.94940992642286
H            5.69172001086527        9.92656651498104        0.95576484356581
H           -2.66235921574310        6.42423237033497       -1.31445435612938
C           -2.86618366987491        5.83464098502831       -0.41862571985771
C            2.54739348409752       -7.22742484537093        7.44406477805576
C            0.94483230127110       -5.63643523822118        8.24928823457000
H            2.80473535523949       -8.03372928683108        6.77302001628213
O           -2.24369984764901        6.53761508415184        0.63093104636694
H            4.38010109375815       11.53186330966087        2.06917626245656
C            4.65638359905450        9.59689177157802        1.12702486357399
C            1.27042440578816       -6.67785201439247        7.38518038668820
H            5.84774780845239        7.91600200810145       -0.40121879685198
O            4.13481309909970        9.02167301098520       -0.05516818274005
H           -3.04453495403048        3.89850515065845       -1.33426763483937
H           -0.04823513338070       -5.21258846898705        8.21286670365867
C           -2.35408766909902        4.40618446189132       -0.64983422510088
C            4.75355198436025        7.80959926804552       -0.41933912918899
H            1.13479402155197       -4.55637253634869        5.80826571293374
H           -2.31972596868466        3.85312294332574        0.29736148219590
C            0.27118549145887       -7.19327286318869        6.42093904055273
H            4.65489888226424        8.86148657297631        1.94195858550255
C            0.38574256322487       -5.02026359089699        5.19660627911066
O           -1.06288660874260        4.48603858077622       -1.22450042258769
H            0.90975139826871       -9.09197131471599        8.45046346029953
H            4.47039205091752        7.01193206996332        0.28146698685040
H           -1.24360749961168      -15.90548574948485        6.23174720278547
C            0.21536905812786       -9.35570364833306        7.67699295899850
C           -0.14068603770802       -6.33954708187193        5.39909660667443
H           -1.16793424412510      -13.75670597256768        5.02245137703012
C           -0.19010575265184       -8.49587229170824        6.60025909865040
C            4.34006759067859        7.42011157481795       -1.83611091610382
O            2.95094573416112        7.15651562200693       -1.88327743176265
C           -0.23002734269240       -4.51748131228264        4.10161237078536
H           -0.08033790721110       -3.55980867583428        3.64696241196540
C           -1.66150045504297      -15.01807216765631        6.68354874016987
H            4.58473986900278        8.24475643605168       -2.51929172798862
C           -0.45163671389845      -10.52262533978254        7.51752360059858
H           -1.84906833472074        1.90645082778092       -0.94447427166401
C           -1.62065380402890      -13.81506417909704        6.00111671701153
C           -0.46689920583099        3.34829221684405       -1.69247901654861
H           -0.39701891224335      -11.40544366226918        8.12360554210784
N           -1.05763305087109       -6.62331007473006        4.43446113748494
N           -1.09513024833578       -9.13612557869968        5.81200931560002
C           -1.13273155447043       -5.52848397741239        3.62927523038111
C           -0.92292184518744        2.06275046714257       -1.47372247469867
C           -1.27241475673909      -10.37416679228347        6.34807301642964
H            4.91638047736925        6.53404471587823       -2.13384049013919
O            1.12389924498514        4.85390098318055       -2.52330602615592
C            2.49033534133407        6.68901934487426       -3.13730778315638
C           -2.23848636803195      -15.08569621814246        7.94131520047903
C            0.73031047135189        3.55717303322248       -2.42031750081432
Zn          -1.92108059818329       -8.42232634791819        4.09926914318087
C           -2.10314187584873       -2.91893819298155        2.21970264009844
C           -1.91248571331932       -1.77381402088800        1.47324019844541
H           -2.14284054231770       -0.81178116698364        1.90748678879613
H           -2.27391673922483      -16.02568273851119        8.47188379996110
H           -2.49125718366768       -2.85062217825209        3.22496233484607
C           -2.14908510599546      -12.66270657744670        6.57451699096843
H           -1.31147423215446        0.17367665778869        0.06983738301223
C           -2.09956629642502      -11.37565230596744        5.84279479508928
C           -1.92468738710607       -5.40686733470782        2.48621807418842
C           -1.79919564962874       -4.16991393994401        1.68910680513216
C            2.33493355120071        5.16444483335515       -3.19043128416980
C           -1.41746664380311       -1.84904283399172        0.17108550762894
N           -1.16452546314338       -0.64895116238817       -0.49839652772076
H            3.15787321781680        7.01613807698730       -3.94009035225996
C           -0.21619678046578        0.96861159289652       -1.98080953095079
C           -1.33831152066057       -4.23845573774792        0.37664538551227
C           -1.15218628874249       -3.09901345240551       -0.38004084698855
H            2.28936357962608        4.83966506524925       -4.23623601919437
H            1.50037442458071        7.12354694187130       -3.30067299735106
C           -0.59603339428053       -0.44827083031973       -1.71850578780289
C           -2.88840192375624      -11.25270399392380        4.70019262338542
C           -2.78373548415301       -6.39627288921186        2.00580785650079
C           -2.77046563708602      -13.94311323575393        8.51656887470902
H           -1.09520386719436       -5.20018775183141       -0.04743194507726
N           -2.96621992307640      -10.15902876925435        3.89382475849160
N           -2.95689001206387       -7.63468081172182        2.54012213879204
H           -0.78210975646066       -3.17470707006835       -1.38854716241866
C            1.39982404293632        2.46927391488170       -2.95285916511474
C           -2.72292713178616      -12.73692831878598        7.83985062097861
O           -0.35050778608574       -1.33357094490827       -2.52285670702909
C            0.92205938878427        1.18635199772195       -2.74211716854828
H            3.17801496026773        4.67048677524411       -2.69266022741048
C           -3.79245311223038      -12.26786898701167        4.23621374179109
C           -3.63714558853607       -6.23630896771563        0.86105358941341
C           -3.89087545754431      -10.44567467950618        2.93670904106242
C           -3.87617685732686       -8.27147233427212        1.76451379344625
H           -3.93661641481270      -13.22311725444602        4.70133706465976
H            2.29666871022154        2.60510170522009       -3.53333093263128
H           -3.22359513270801      -13.99055191452787        9.49598257097498
C           -4.41468679818733      -11.76744513528040        3.14337825611399
H           -3.13945073093747      -11.84470858708214        8.28494552918448
C           -4.32443250570598       -9.58136801573420        1.93193579955014
C           -4.30962093168884       -7.40098754102824        0.70789144003691
H           -3.71538224914917       -5.34855760600817        0.26483866597458
H            1.44112566751531        0.33612623283557       -3.15596417587634
H           -5.16921604191702      -12.23317684636045        2.54049511561427
C           -5.35355913864879      -10.08152184216256        0.99114949174750
H           -5.02560805657886       -7.65756950705839       -0.04786023035535
H           -4.07734292881310      -11.54982476324905        0.09959723384649
C           -5.06613583572987      -11.11492055524254        0.10480460402161
C           -6.62878151887061       -9.52339133369508        0.98616252676497
H           -6.85812110036429       -8.72541684186482        1.67761513906813
C           -6.03298479070524      -11.57752247742440       -0.77046184681771
C           -7.59675442877858       -9.99340951419075        0.11657543241521
H           -5.79521639470387      -12.37616879381985       -1.45768134907242
C           -7.30117919373012      -11.02032428348466       -0.76529998974971
H           -8.58493592602647       -9.55736695676836        0.12764813387418
H           -8.05672490937328      -11.38577284423271       -1.44476911637192
H            4.70392081842667      -16.49479628879070        2.71832175338189
H            5.47678257586836      -16.90142587003468        1.18733450091442
H            4.56821723053652      -18.12971720296897        2.06248198803059
H            7.82820198417985      -12.85322110553779       -1.08752382840655
H            7.09174035944446      -14.27411163429275       -0.35294026164060
H            7.01584369058221      -12.72165994550974        0.47617115334737
H            2.40032805226906        9.55338342783205        7.36344382506758
