# Supplementary material for: Molecular folding governs switchable singlet oxygen photoproduction in porphyrin-decorated bistable rotaxanes
Source: Commun Chem. 2024 Aug 7;7:171. doi: 10.1038/s42004-024-01247-7 (PMC11306352; doi:10.1038/s42004-024-01247-7)
Supplement: Supplementary file 4 — Supplementary Data 1 [file 42004_2024_1247_MOESM4_ESM.zip › paperstructures/1a_+/closed_conf9.xyz]

290
closed_conf9, charge 1
C           -8.02073891060000       -7.76373602400000       -3.73508221380000
C           -6.92990066050000       -7.31146828550000       -4.46127242890000
C           -6.51659973080000       -5.97993464710000       -4.44003404470000
C           -7.23091911880000       -5.08903503570000       -3.65562127460000
C           -8.33417236040000       -5.50865799630000       -2.92053452190000
C           -8.71669126260000       -6.83731582820000       -2.96280833320000
H           -9.57669630250000       -7.14776736780000       -2.38743444580000
C           -8.48457168080000       -9.21355503280000       -3.75395266580000
H           -6.37895132240000       -8.00824028680000       -5.06953550420000
C           -5.31835139270000       -5.56210644960000       -5.28214024470000
C           -5.47800879080000       -4.32229378530000        2.45659343830000
C           -7.47912581340000       -4.60805789040000        3.74822592800000
C           -6.12726095140000       -4.28920908230000        3.69352053000000
C           -8.15782459490000       -4.94805617420000        2.58842490110000
C           -6.16305098020000       -4.67351658840000        1.31419823810000
C           -7.51858719140000       -4.98958348670000        1.35951229260000
H           -8.01679424100000       -4.60821592630000        4.68280556070000
H           -9.20762963400000       -5.19409672560000        2.65277755310000
H           -5.63202506650000       -4.72021855060000        0.37477239210000
H           -6.95090507340000       -4.04873760460000       -3.60621710710000
C           -9.05889678610000       -4.51908279520000       -2.03946302210000
O           -5.34376565460000       -3.94299583300000        4.75428303780000
H           -4.42563758180000       -4.08709471540000        2.42610350800000
N           -8.36005837590000       -4.21841590780000       -0.79243122050000
H          -10.04974479540000       -4.90178865190000       -1.77932238290000
H           -9.18080281850000       -3.57123993690000       -2.57143113390000
C           -8.25741677570000       -5.36551856790000        0.10436490500000
H           -7.74819418180000       -6.22049397480000       -0.37436373200000
H           -9.27579946570000       -5.67978080670000        0.35258306330000
H           -7.42088666340000       -3.89865013740000       -1.01732535400000
C           -8.43985110020000       -9.77400900640000       -2.32433347100000
C           -7.61294677720000      -10.10787855000000       -4.64083636190000
C           -9.92331896880000       -9.26929374570000       -4.28949211290000
H          -10.60472583810000       -8.70673424620000       -3.65728878510000
H          -10.26837379380000      -10.30043503120000       -4.32843844330000
H           -9.96700966990000       -8.85312233510000       -5.29415435510000
H           -7.42632527340000       -9.72217419890000       -1.93084488990000
H           -8.75682238610000      -10.81481584500000       -2.32043262570000
H           -9.09426595600000       -9.21828132430000       -1.65844889590000
C           -4.98986708580000       -4.07170350310000       -5.14668184770000
C           -5.62413653610000       -5.84895193160000       -6.75990342150000
C           -4.08380550170000       -6.36389700930000       -4.84353648280000
H           -4.78919243850000       -5.53549923990000       -7.38333867240000
H           -6.51345659520000       -5.30580748090000       -7.07377548360000
H           -5.79454019480000       -6.90808448460000       -6.93211296450000
H           -4.73530043970000       -3.81798890950000       -4.12047784610000
H           -5.82406230960000       -3.45662674950000       -5.47560367930000
H           -4.13124228010000       -3.83479112920000       -5.77186720950000
C           -5.87046475670000       -3.99578842900000        6.06925680720000
C           -6.67721564670000       -2.75023910760000        6.44527542160000
H           -4.98862643880000       -4.07230301890000        6.71251182150000
H           -6.47081742740000       -4.90370691410000        6.20186393920000
H           -7.46643083860000       -2.60027311630000        5.70783977910000
C           -5.79520083450000       -1.50469503980000        6.52198516490000
H           -7.14294643740000       -2.92982380940000        7.41599728530000
H           -5.31138713420000       -1.34884386210000        5.55496576490000
H           -5.00627570150000       -1.68417542490000        7.25636426510000
C           -6.56937792210000       -0.24793634360000        6.92434932640000
H           -7.16375050810000       -0.46854427990000        7.81441708680000
C           -7.48219368200000        0.28324045070000        5.82022951320000
H           -5.85334512580000        0.53120800230000        7.19663080970000
H           -8.16156768670000       -0.50862562350000        5.50517397360000
H           -6.87589895210000        0.57239876670000        4.96066747720000
C           -8.29470398060000        1.48684688780000        6.29729042920000
H           -9.02881904930000        1.15493230070000        7.03527277780000
C           -9.00630613270000        2.22400518310000        5.16192168210000
H           -7.62566708350000        2.18929112180000        6.80025318200000
H           -8.25711255680000        2.62369186270000        4.47714879610000
H           -9.55237273470000        3.06669134410000        5.59251746350000
C           -9.98072934280000        1.33147633590000        4.39389561530000
H           -9.42423554160000        0.56803459890000        3.85240508050000
C          -10.84940777260000        2.12640721770000        3.41731808720000
H          -10.63748916270000        0.82918972850000        5.10590475100000
C          -10.07360986780000        2.75888863560000        2.32319132130000
C           -8.82667788440000        2.50897071690000        1.78644991120000
N           -8.65640112560000        3.43012415670000        0.82047566280000
N           -9.68628023630000        4.20722924350000        0.71594509080000
N          -10.54371483340000        3.81498177470000        1.61512071030000
C           -7.51297988460000        3.59340781680000       -0.01910140470000
H           -8.07626820440000        1.77830056600000        2.01918964830000
C          -11.79601867630000        4.48919448600000        1.77677765680000
H          -11.87100963670000        4.91301090700000        2.77866251950000
H          -12.62102150890000        3.79563091990000        1.61373626620000
H          -11.84451894740000        5.28864501250000        1.04222721930000
H          -11.38816637820000        2.90103854270000        3.96743590880000
H          -11.60193697510000        1.46748252520000        2.97424476200000
H           -7.61338120810000        4.54937027240000       -0.53704901030000
C           -7.41544512310000        2.43021220830000       -1.02914215750000
H           -6.61168283430000        3.60584971980000        0.59947013950000
H           -8.28674580490000        2.45364145540000       -1.68754851300000
H           -7.42144494320000        1.48718701350000       -0.48851094980000
N           -6.21527903980000        2.58337107410000       -1.80724750410000
C           -6.22114465130000        3.71588732050000       -2.70492373020000
C           -5.07739905940000        1.90231165000000       -1.57585155060000
H           -5.65329784230000        4.54764983620000       -2.28842489330000
H           -7.24457604150000        4.05035585600000       -2.85483885500000
H           -5.79651241070000        3.43678608970000       -3.66986429740000
C           -3.84396644000000        2.35608209180000       -2.11371164680000
C           -2.68773981780000        1.65480352990000       -1.94498696030000
C           -2.68594638580000        0.41337176440000       -1.27031296300000
C           -3.90530146770000       -0.03750491550000       -0.72224832330000
C           -5.05499873450000        0.68598926800000       -0.84824871200000
H           -3.80064959560000        3.28606500070000       -2.65311165170000
H           -1.75600690330000        2.01754640700000       -2.35173470340000
H           -5.95873891190000        0.29074758510000       -0.41714094430000
H           -3.89650413440000       -0.98635283300000       -0.20801780490000
N           -1.61669472850000       -0.39056214780000       -1.12157156810000
N           -0.52705359000000       -0.11212623680000       -1.69328982200000
C            0.68624388960000       -0.58367602930000       -1.43093123990000
C            1.14294760910000       -0.79685560180000       -0.08479058220000
C            2.46897629340000       -1.03835030960000        0.13038617820000
C            3.40402456260000       -1.09634414370000       -0.93047825510000
C            2.93474009840000       -0.95595162950000       -2.28021379150000
C            1.60589922800000       -0.68314375190000       -2.49495807240000
H            1.21265777500000       -0.54786643750000       -3.48935781480000
O            0.17885875370000       -0.73304296820000        0.86802640060000
H            2.86099765290000       -1.20570463210000        1.11909515410000
N            4.67278051210000       -1.28827378760000       -0.56213290570000
N            5.63972643880000       -1.15888632370000       -1.37919667260000
C            6.87527584140000       -1.60252747440000       -1.15225442570000
C            7.12777805010000       -2.82500181630000       -0.47754778860000
C            8.40014640060000       -3.29505642330000       -0.34573039670000
C            9.47762264380000       -2.58852361170000       -0.90555396970000
C            7.96603497880000       -0.92161233000000       -1.75021028910000
C            9.24214606130000       -1.39582760170000       -1.61957498280000
H            7.76478386030000       -0.02080203290000       -2.30783711910000
H            6.28922030910000       -3.35597846450000       -0.05422424150000
H            8.60474209900000       -4.20514923540000        0.19681741900000
H           10.07738378710000       -0.91271200160000       -2.10797822770000
O            3.86532931010000       -1.08797191750000       -3.24349411720000
C            0.56358022030000       -0.92245968770000        2.21507091650000
H           -0.35625831330000       -0.85658099550000        2.79103989250000
H            1.24965299630000       -0.13780666080000        2.54154464370000
H            1.02172894020000       -1.90490043840000        2.35796788690000
C            3.47145795030000       -0.97996185490000       -4.59830293240000
H            3.07979380210000        0.01699497480000       -4.81670598270000
H            2.72412550290000       -1.73639496200000       -4.85278023450000
H            4.37749844350000       -1.15172302030000       -5.17567643140000
N           10.77152421350000       -3.06980257220000       -0.75342652180000
O           10.95530513920000       -4.10087019610000       -0.09198832900000
O           11.71024544650000       -2.46117965130000       -1.28365311600000
C          -13.90460905540000        1.88345818630000        0.11015867670000
H          -12.68864022990000        0.30772039950000        0.88394548540000
C          -12.72011193950000        1.16758280300000        0.23423621080000
C          -13.96687546510000        2.97251900850000       -0.73412553390000
H          -14.88331911750000        3.53194900700000       -0.83553585890000
H          -11.14495127310000       -1.01379133810000       -0.37465465570000
H          -10.44950945830000       -0.42680899910000        1.16069137900000
C          -10.34040161580000       -0.41763042080000        0.06974854090000
C          -11.59865315030000        1.53690584470000       -0.48947117280000
H           -8.77135907110000       -0.71231522580000       -1.35749517660000
O          -10.38609120530000        0.91181493840000       -0.42187577100000
C          -12.85055819090000        3.35287916210000       -1.46927100940000
C           -8.99210083630000       -1.02240831160000       -0.33387096780000
C          -11.66673957010000        2.64225979970000       -1.36591461550000
O           -7.90758099740000       -0.55825552490000        0.44149336720000
H           -7.91453288190000       -2.25426433150000        1.62721873390000
H           -9.04829751620000       -2.11794782280000       -0.28711122790000
H          -12.92573027170000        4.19902287810000       -2.13220730080000
H           11.27792808320000        7.29479796580000       -5.08973402260000
H           -5.64028868620000       -1.24996330560000        1.52023075720000
C           -7.77945275800000       -1.16878677730000        1.70945711690000
C           11.09750940740000        6.46949226360000       -4.41717311360000
O          -10.51853394550000        2.89857714210000       -2.06258784410000
H           12.47194454990000        7.17177969620000       -2.93235832280000
C           11.76864727870000        6.39936133750000       -3.20714251760000
C           -6.38160744030000       -0.89228549850000        2.24489994040000
C           10.19569174990000        5.47562625680000       -4.76064371490000
H            9.67263806580000        5.52260109420000       -5.70453138960000
H           -9.71751804220000        3.53479127660000       -3.78289142580000
H           -4.56428825810000        0.29158908590000        3.67347672670000
C          -10.56221731960000        3.80446635100000       -3.14420854020000
H           -8.52296259010000       -0.77073714120000        2.41157841410000
H           -6.23613360940000       -1.44478144560000        3.18346562650000
H          -10.93705603660000        5.92209193600000       -3.41585684460000
H           -4.22682947610000        0.56182598960000        1.94294071920000
C           -4.88805254030000        0.83743291670000        2.77500157320000
C           11.54278130450000        5.33973968220000       -2.34675281760000
C            9.96275431030000        4.41907612040000       -3.89822522020000
H           12.06221195440000        5.28503184370000       -1.40103239160000
O           -6.22152139810000        0.49478852170000        2.46117840100000
H          -11.48719169170000        3.67634773070000       -3.71473936120000
C          -10.39236015370000        5.26799540050000       -2.71918123490000
C           10.63572974810000        4.33814007560000       -2.68225736180000
H           -9.28266130200000        7.57821352990000       -3.23552719950000
O           -9.01766498650000        5.59279631900000       -2.74043450300000
H           -3.91138931180000        2.55272372040000        3.64587638840000
H            9.26499818890000        3.63983101090000       -4.16750417940000
C           -4.80376428090000        2.33899247570000        3.05008701470000
C           -8.78097480060000        6.95861772230000       -2.47780425800000
H            8.10324611310000        4.87672017990000       -2.04482475370000
H           -5.69106436390000        2.64001366940000        3.61347631960000
C           10.39307618850000        3.20790200180000       -1.75853744430000
H          -10.79117157870000        5.41801975700000       -1.70656918340000
C            8.02685294180000        3.96724690870000       -1.48216683710000
O           -4.82414930320000        3.13674800500000        1.88216192000000
H           13.04802924060000        3.18634001570000       -2.81232205140000
H           -9.17003546250000        7.22681570360000       -1.48634966160000
H           17.66979262650000        0.68063010580000        0.88404295240000
C           12.77203615220000        2.48264800500000       -2.05167037500000
C            9.10705172580000        3.05526773440000       -1.23980819180000
H           15.28717082930000        1.30710494850000        0.99568857600000
C           11.46904730910000        2.37262486310000       -1.45924729130000
C           -7.28399498740000        7.23918527220000       -2.51349698550000
O           -6.70620658850000        6.74857974610000       -1.32377733370000
C            6.94053969720000        3.46332696870000       -0.84968456640000
H            5.95922353550000        3.89023145800000       -0.78895201490000
C           16.91330564630000       -0.02054825330000        0.56311781890000
H           -6.83678121100000        6.75503811910000       -3.39213255740000
C           13.54292030720000        1.52784814840000       -1.47985704170000
H           -2.34911122830000        1.96049745990000        2.10815851060000
C           15.57726077650000        0.33449413080000        0.62464648030000
C           -3.64572883390000        3.46205584890000        1.27483312410000
H           14.57100526710000        1.29765591350000       -1.67873134840000
N            8.67966430260000        2.03482889790000       -0.44431359760000
N           11.45359907590000        1.34772350540000       -0.56280907220000
C            7.35367495970000        2.24172805140000       -0.21842485770000
C           -2.44301105260000        2.80659550620000        1.44650294050000
C           12.71295019590000        0.83377662520000       -0.53621200560000
H           -7.12528687640000        8.32449095430000       -2.59038206340000
O           -4.89500255160000        5.25557000660000        0.41812527780000
C           -5.34766498710000        7.08830919850000       -1.16172443680000
C           17.28005814200000       -1.27032942890000        0.09132166280000
C           -3.69431659420000        4.61172355660000        0.45378400930000
Zn           9.82404910790000        0.56589573390000        0.36735799380000
C            4.40914714850000        1.84253158490000       -0.74994540500000
C            3.06352943220000        2.13547698000000       -0.81243914840000
H            2.57735511050000        2.22146850760000       -1.77314781010000
H           18.32308285160000       -1.54600617610000        0.04140864910000
H            4.96819573070000        1.68300481640000       -1.65943679050000
C           14.59236452400000       -0.56210675820000        0.22144459030000
H            0.67367723520000        2.86572172910000       -0.70603065260000
C           13.16061759340000       -0.19608778800000        0.28919639710000
C            6.50341860480000        1.41102656120000        0.51833763060000
C            5.06169042620000        1.72114959030000        0.47712463940000
C           -4.92254384550000        6.66146293620000        0.24452430520000
C            2.32118346720000        2.30765320330000        0.35473291070000
N            0.96739633510000        2.63704988060000        0.23353364870000
H           -5.21209318200000        8.17612067540000       -1.25555478380000
C           -1.28730339200000        3.24809033320000        0.79977014630000
C            4.31576543950000        1.91000611600000        1.63752355680000
C            2.96532719770000        2.19735352080000        1.58386083670000
H           -3.95626476920000        7.10779044690000        0.49423684570000
H           -4.73098107910000        6.59986533500000       -1.93060435290000
C            0.00491686130000        2.62305297070000        1.19373221540000
C           12.35430028650000       -0.90829213560000        1.17424647950000
C            6.92917526600000        0.30594904300000        1.25898810430000
C           16.30454201970000       -2.16547018870000       -0.31768707130000
H            4.80822156790000        1.85393602700000        2.59656542370000
N           11.00731352540000       -0.77414672960000        1.31446469230000
N            8.22078886330000       -0.10219061800000        1.40985800240000
H            2.41041190310000        2.34534967660000        2.49580495910000
C           -2.55181614660000        5.02242219510000       -0.21298761560000
C           14.96745010190000       -1.81659314210000       -0.24993252560000
O            0.16687198790000        2.18241652160000        2.32187891050000
C           -1.35352909060000        4.34611366910000       -0.04570736790000
H           -5.68077688680000        7.02428765020000        0.94455021380000
C           12.83966204910000       -1.91478225840000        2.07509669010000
C            6.05613141420000       -0.58253102960000        1.97064863810000
C           10.61685111180000       -1.69421461350000        2.23836518100000
C            8.19502808760000       -1.20241816460000        2.21249419410000
H           13.86746195230000       -2.20132552410000        2.18113839220000
H           -2.57738207860000        5.89708377280000       -0.84362852430000
H           16.58448620260000       -3.14007491630000       -0.69024442860000
C           11.76378326730000       -2.40016094540000        2.73670313880000
H           14.19818032490000       -2.50093615300000       -0.57618192670000
C            9.30297572170000       -1.93663247880000        2.63933197050000
C            6.83868185320000       -1.51688052190000        2.55876715130000
H            4.98879136770000       -0.51198072640000        1.98818966580000
H           -0.46923033500000        4.72348912890000       -0.53485530410000
H           11.74367299380000       -3.15760559760000        3.49505169190000
C            9.07338667860000       -3.06294511770000        3.56871154550000
H            6.53471393240000       -2.35437659720000        3.15470503500000
H            8.20582839280000       -1.84832633270000        5.10049491180000
C            8.48439120320000       -2.85174280570000        4.81282320250000
C            9.45285385020000       -4.35527943330000        3.21283718140000
H            9.91998126610000       -4.52479667130000        2.25281832180000
C            8.27670795110000       -3.90946361950000        5.68009135180000
C            9.23631528390000       -5.41214774890000        4.07912060950000
H            7.82617715790000       -3.73055043360000        6.64539750570000
C            8.64803408300000       -5.19305757830000        5.31436247350000
H            9.53259955210000       -6.40930614260000        3.78779548290000
H            8.48447786220000       -6.01904563610000        5.99054177940000
H           -6.58272635330000      -10.12372215210000       -4.29168298830000
H           -7.63593311540000       -9.77636845260000       -5.67662467870000
H           -7.99127884010000      -11.12786180040000       -4.60912497100000
H           -3.21567502960000       -6.06432355280000       -5.42725106400000
H           -4.23149709050000       -7.43110001900000       -4.98387964970000
H           -3.86923774760000       -6.18546438830000       -3.79162415880000
H          -14.77245040030000        1.57810457170000        0.67350161490000
