# Supplementary material for: Molecular folding governs switchable singlet oxygen photoproduction in porphyrin-decorated bistable rotaxanes
Source: Commun Chem. 2024 Aug 7;7:171. doi: 10.1038/s42004-024-01247-7 (PMC11306352; doi:10.1038/s42004-024-01247-7)
Supplement: Supplementary file 4 — Supplementary Data 1 [file 42004_2024_1247_MOESM4_ESM.zip › paperstructures/1a_+/halfopen_conf19.xyz]

290
halfopen_conf19, charge 1
C            7.59674940693596      -10.18250393642857        0.67040386186471
C            8.27426391668514      -10.62234311560107       -0.45626507540824
C            8.61009900710840       -9.76887547043622       -1.50653666842868
C            8.25031002459106       -8.43537449268512       -1.40501681427191
C            7.56621362889672       -7.96567726026157       -0.29105875058299
C            7.24400354834603       -8.83678389276416        0.73325269401550
H            6.71274052938267       -8.45375422099138        1.59288682369964
C            7.23587415827481      -11.10145015365999        1.83016480210160
H            8.55563456598860      -11.65900809025871       -0.52924925327421
C            9.36304408645706      -10.32701282304438       -2.70667712770684
C            3.02292239911892       -3.84917026641970       -0.27179139106429
C            4.57477462337326       -3.27029157931160        1.46516764453547
C            3.26514884232480       -3.35815180159045        1.01308170898656
C            5.61751861689061       -3.64527551726162        0.63307005125124
C            4.07079287507683       -4.22304921590448       -1.08617699139276
C            5.38877079190649       -4.11401600195748       -0.65194184471886
H            4.80164884013088       -2.91527368275105        2.45705470763388
H            6.63185200484666       -3.56340082804978        0.99709596048845
H            3.86349184623735       -4.60024965312997       -2.07738313515197
H            8.47956432634261       -7.72614963539670       -2.18143108453184
C            7.20654401904948       -6.50492419680415       -0.20428420915752
O            2.15215377391552       -2.98385261888921        1.72045553234523
H            2.00236554463917       -3.93222458049762       -0.61430967932670
N            6.77293281283413       -6.00169379261339       -1.49574125984868
H            8.10262180911185       -5.93756674238058        0.07903625135956
H            6.45503746716134       -6.35699742940767        0.59160858094083
C            6.52720512070674       -4.56852048950566       -1.53396612430379
H            6.31645378067175       -4.30974161562996       -2.57566084395753
H            7.45593292201772       -4.07445204067465       -1.23238475012854
H            5.94518878248881       -6.50741969885508       -1.79558575174756
C            5.71301949155575      -11.09040455739219        2.03086085730077
C            7.93173119044652      -10.59134314533375        3.10120886249542
C            7.67119608016376      -12.55194714258897        1.60052256673774
H            7.19080625413112      -12.97052273669829        0.71900900470469
H            7.38124848511067      -13.15652720360875        2.45784665135024
H            8.75070430097794      -12.62568608002725        1.49029002498399
H            5.43743350925558      -11.76297954042076        2.84070386062020
H            5.21153555406729      -11.42017332839058        1.12307713663702
H            5.35104870491171      -10.09636293488238        2.27829237840696
C           10.71014277039557      -10.89317376462910       -2.23332376015198
C            9.64143797013300       -9.26236080128616       -3.77224002802737
C            8.52938453553642      -11.44204083849032       -3.35492067903027
H            8.71456269873315       -8.83919593219762       -4.15150183662105
H           10.17143009349829       -9.71663393922074       -4.60724720646025
H           10.26266470581353       -8.46416878818799       -3.37360154309527
H           11.29260308883422      -10.11607215208838       -1.74231764810903
H           11.27886527029561      -11.26776747921653       -3.08197774358407
H           10.57233946969575      -11.71039889076214       -1.53069613050437
C            2.28482909376293       -2.58755755894282        3.07629161632018
C            2.74416151262465       -1.13636206165334        3.23617583811962
H            2.96426128973727       -3.26933914123643        3.60083112106142
H            1.28473606503816       -2.71370790604307        3.50064165967378
H            3.62445235048005       -0.96970708095207        2.61463764257025
C            3.05960602190073       -0.82054245274525        4.69713766561170
H            1.95764636105723       -0.47123803731746        2.87438437911926
H            3.82935192303630       -1.50638758420241        5.05983040960680
H            2.16125602846909       -0.99342776419445        5.29423704097962
C            3.53020487121078        0.61857117944809        4.91422479614571
H            2.79105489253778        1.30362741439905        4.49299538464979
C            4.90056665493932        0.90653136265134        4.30259534244486
H            3.57782385550199        0.80480433345686        5.98980449117950
H            4.83686518680755        0.82979932818612        3.21586019587845
H            5.61465071572049        0.15820199387894        4.65334945067035
C            5.40746991323706        2.30070958168331        4.66846914073011
H            4.64195373700999        3.03129088134974        4.39709482230245
C            6.70769200741634        2.63430667326781        3.93755606034029
H            5.55534290744397        2.36496027690241        5.74880058896102
H            6.53187056440710        2.50459631283920        2.87108004629766
H            7.48239272405615        1.92802970403004        4.24375203044320
C            7.17816935386972        4.06080868980036        4.22279143714952
H            6.33786726426251        4.74646345245679        4.10642061189727
C            8.32628937975005        4.52610045869378        3.32085183156701
H            7.50485817221343        4.12328758331743        5.26228019301495
C            7.90050231786115        4.79455343559953        1.92334643173827
C            6.71073927369750        4.57518201804181        1.26639758685959
N            6.89745205004915        5.02408481990392        0.01618071976989
N            8.08738960365867        5.50694865078335       -0.14330917570208
N            8.69672942236536        5.37267758926168        0.99099626683007
C            5.95010432631560        4.99596549714488       -1.05635063449198
H            5.78966423027006        4.12769681754872        1.56991846984654
C           10.05520079255135        5.78856370039356        1.13727480697813
H           10.17578893302835        6.38084827603306        2.04302779095715
H           10.31641821132604        6.37875286829362        0.26267193928209
H           10.70838712914281        4.91694974265988        1.18340683566529
H            9.12184939438818        3.77585072482026        3.32227823035905
H            8.74928872569694        5.44533357245228        3.73458322588111
H            6.37029372828700        4.41617482128621       -1.88105866066477
C            5.66261683381566        6.43367491903997       -1.53230934238987
H            5.04547914370374        4.50867524520469       -0.69416081217849
H            6.61981127986799        6.94309651263371       -1.66848946348569
H            5.10313931640409        6.95069770418391       -0.75527458151984
N            4.93540274408703        6.45888241578546       -2.77508181593343
C            5.73164161257066        6.48841679130045       -3.98294423602451
C            3.58805130974502        6.41736665031187       -2.82952869890554
H            5.53215275623423        7.39401275441798       -4.55936088601369
H            5.52647708474329        5.62022333965185       -4.61205468429781
H            6.78279263539273        6.48957527689263       -3.70920228175799
C            2.79647512400071        6.30384207926296       -1.65778205574146
C            1.43381099529832        6.30220060001638       -1.72168813126017
C            0.76153617307164        6.40273218378651       -2.95990911849721
C            1.54007412105571        6.49494007690622       -4.13090912389420
C            2.90513873613737        6.49729096882521       -4.06855938217833
H            3.26042249365009        6.21752188737010       -0.68994696059879
H            0.83506579117880        6.22427508989919       -0.82582216955354
H            3.45902268813815        6.57395472989864       -4.98785092328549
H            1.02919849928888        6.56641647218774       -5.07789828805382
N           -0.57946158551893        6.46317434218913       -3.10401500042368
N           -1.34419259799350        6.25297211737794       -2.14501394873476
C           -2.60385187904988        6.54451011438751       -1.88354140121191
C           -3.03841834536359        7.92140770778730       -1.88176914326992
C           -4.27587219999279        8.22180155348691       -1.41039435731123
C           -5.16937094021949        7.22882441720836       -0.90737663027516
C           -4.74103301116310        5.86596363100065       -0.91306111536173
C           -3.47623767483105        5.56753667306958       -1.38119805869804
H           -3.16530631006708        4.53585543546752       -1.38834135168205
O           -2.11777926814335        8.80583636481248       -2.35771257805282
H           -4.65614868594945        9.23168931142789       -1.40820310167244
N           -6.36070285212922        7.54678996953458       -0.38991732246639
N           -6.82173279499370        8.73139409603316       -0.51122206253076
C           -7.72216244476137        9.31693856213876        0.26815167323211
C           -7.70281326966550        9.17053254726581        1.68289325717439
C           -8.51537690248561        9.92605305415000        2.47416989438955
C           -9.38745046717866       10.86674494011132        1.89819286549350
C           -8.60415624759683       10.27494846335817       -0.29566759144262
C           -9.41915675554895       11.02408688179858        0.49939477976107
H           -8.62599368024580       10.38448187562149       -1.36844002936835
H           -7.02306078112323        8.44876869499337        2.11034578918889
H           -8.51891324442878        9.81200195762379        3.54775305344056
H          -10.10023960569470       11.74930043895951        0.08112032496740
O           -5.45134725333295        4.79975109193975       -0.49808339630825
C           -2.45894249628450       10.17718079318875       -2.38036596337641
H           -2.67038124525674       10.54873686814679       -1.37350795699597
H           -3.32355094476361       10.35918807951074       -3.02439122184461
H           -1.58609893292791       10.68466807141849       -2.78605718422197
C           -6.77613852348434        4.91919971513680       -0.01729109213395
H           -6.81583929809393        5.51814606810302        0.89405630314118
H           -7.09076148307561        3.89744139425342        0.19189168310503
H           -7.43280127605879        5.36913553669954       -0.76425160511198
N          -10.21648259602812       11.63339341357599        2.70730241923006
O          -10.15759795189159       11.49045079513633        3.93675137502485
O          -10.99236234720806       12.44322490887049        2.18157667867253
C           11.22956620940530       10.31770209161501       -0.62728530186575
H            9.37818380829930       10.59278607057411        0.37877433143654
C            9.90943214709914        9.99475488529969       -0.34338849538412
C           11.93477480872097        9.58134717066277       -1.55417301148919
H           12.95799238634125        9.83025683371291       -1.78793827573998
H            6.15998423745328        8.99023365183410       -0.13289691180215
H            7.30662026068111       10.33283824000654        0.02200305840283
C            7.18558614830748        9.24979452582280        0.13211748909462
C            9.28811904303876        8.93364403674086       -0.98073475774428
H            7.15489698412394        9.64202869311767        2.25941711515453
O            7.98394311949626        8.55455600393662       -0.80202325952986
C           11.32984958615030        8.50878952094910       -2.19550900982579
C            7.47835439694339        8.83970019523473        1.58705874372635
C           10.01656275022276        8.16606677141126       -1.91744441280638
O            6.89196874695054        7.60982607039119        1.96902950409793
H            5.71790489552661        8.58439867179425        3.36511937147942
H            8.55942169945156        8.70563718290902        1.69633995732220
H           11.90229840206073        7.95499022214763       -2.92125615905839
H          -11.36759957421929        0.28271108684746        5.19683127107114
H            4.45678094309432        8.27480728976394        1.09401174440096
C            5.71920002048653        7.67360261814814        2.75484576874005
C          -10.91628187250051       -0.46365459488732        4.56017225731929
O            9.32443306319169        7.13710434358531       -2.49612842778091
H          -11.22847821118379       -2.06509582116498        5.94696233579555
C          -10.83951793531421       -1.78167553597579        4.98004695639576
C            4.39912340128531        7.61897649066575        1.96496871380068
C          -10.41267667977552       -0.10715062827173        3.31964143864489
H          -10.47275768756659        0.91830711431237        2.98571194895157
H            9.19317205199965        5.72230611513165       -3.89144699638462
H            4.24656680334856        5.11938478723759        3.13983718513638
C            9.99248765119698        6.26779831392086       -3.38540992580025
H            5.77020168049185        6.81231362708782        3.42580642126676
H            3.59329779135821        7.98273690315549        2.61656024787075
H           11.47274331744769        4.71913893336454       -3.49478623194414
H            2.70588485674331        5.99776668117088        2.97348544724719
C            3.49502832596537        5.46871898183443        2.42147380327304
C          -10.26631803816573       -2.74008566194753        4.16296768804070
C           -9.83251790874427       -1.06238935887300        2.50406000840826
H          -10.20143967183080       -3.76718896758734        4.49156223583673
O            4.07125005340258        6.33784260646592        1.46601320479191
H           10.55387860752218        6.82734096865666       -4.14243913249370
C           10.94612383261795        5.27035550340937       -2.70032733982909
C           -9.75527611365128       -2.38991138548015        2.91660966916540
H            8.45334036009510        3.95520403148888       -2.55526203054592
O           10.33123878215872        4.37408189906343       -1.80626005446335
H            2.25519174264387        4.59062562923587        0.88435237395390
H           -9.44476049466613       -0.78749641255426        1.53399221507682
C            2.85904246049618        4.26084357011914        1.73736811797393
C            9.42354962561831        3.47003026659264       -2.40030884966609
H           -7.24781681374737       -1.50493533349414        2.98583672033792
H            2.20911642746465        3.76377891667235        2.46679546922183
C           -9.14020594044766       -3.41005875232525        2.03801508897145
H           11.67929367119348        5.80415731091364       -2.09322134695550
C           -6.94225487119013       -2.23947241620837        2.26716751149163
O            3.87253358219436        3.37040143045603        1.30360993648034
H          -11.93084456826110       -3.85254039558777        2.42493882897567
H            9.81386130936767        3.11968522382786       -3.36595866029665
H          -14.15293466129810       -9.85573930379323        1.73774054563063
C          -11.35759586559894       -4.55473069195047        1.85252750571106
C           -7.78982571424128       -3.26146973787504        1.72196797934342
H          -12.00248803531233       -8.65665073924363        1.84458293074313
C           -9.95313913250959       -4.44430451067606        1.57565178159930
C            9.23543801036711        2.25887130192863       -1.49247939954975
O            8.51424773206447        2.63777523165402       -0.33549523955890
C           -5.71690815409389       -2.41149744315169        1.71763520559068
H           -4.82682693147688       -1.84288655948270        1.89991374464188
C          -13.74188551622138       -9.40787455203297        0.84494202485536
H            8.69488464455062        1.48409870086354       -2.05194815770822
C          -11.79080782642056       -5.68161304244912        1.24005618563517
H            1.35547233306372        2.39001280463387        0.94613808212500
C          -12.53545865418540       -8.73329985524077        0.90795812672998
C            3.48989688977423        2.15660298644921        0.80166295427686
H          -12.78578700632161       -6.08038322909367        1.21654420089753
N           -7.07395539321833       -4.04935024676650        0.87137786162264
N           -9.55415111044133       -5.48446321532834        0.79115252157509
C           -5.81152116571892       -3.53846751888639        0.83349005077019
C            2.17712955499254        1.75082097298435        0.66833800273267
C          -10.65307586107438       -6.26261508030972        0.58476543005518
H           10.21888615238876        1.86324953335839       -1.20354468891264
O            5.80485387876324        1.74031117831851        0.55751128754566
C            8.19709007864406        1.56555523659382        0.52494173385400
C          -14.42163627545536       -9.50808595063780       -0.35803964894259
C            4.52855722019740        1.28433570858454        0.39831983996915
Zn          -7.72354871989135       -5.73796809441878       -0.04002968866546
C           -3.42165019511731       -1.96233103612321       -0.32867057943080
C           -2.24289314927245       -1.24272210089693       -0.29615573407491
H           -2.22234827573398       -0.22562054902299       -0.64996391717289
H          -15.36483950436654      -10.03155746086806       -0.40533031154720
H           -4.31640887117171       -1.50021767819186       -0.71828991730204
C          -11.98963549198097       -8.15702744480018       -0.23533180182567
H            0.90775614396968       -1.74994166675929        0.60824842375668
C          -10.69801590309464       -7.43551775388477       -0.16804018314420
C           -4.74940076411026       -4.03009388277462        0.07349753407835
C           -3.47618401368469       -3.27978878381135        0.11758959549289
C            6.86868690522232        0.87948967204871        0.18555240470690
C           -1.08301750981390       -1.83048588609268        0.20222362249536
N            0.14657501707883       -1.17099806601034        0.26411255412640
H            8.12381986381152        1.99025623505222        1.52703785957946
C            1.85926200835146        0.49022432825474        0.16272032404206
C           -2.31023927968112       -3.86520762626702        0.60616125506865
C           -1.13087912606827       -3.15081415682139        0.65158243159906
H            6.81726078551481        0.66043772634500       -0.88761458289518
H            8.99376317008203        0.81263817249549        0.51192574006100
C            0.41605808798163        0.13967531167907        0.04031807203156
C           -9.61791505782286       -7.96942539561088       -0.86952766022685
C           -4.80996961103217       -5.17146016817275       -0.72631606572216
C          -13.88696040993984       -8.93374385674020       -1.49977929462601
H           -2.33914725534607       -4.88318291344410        0.96544917868535
N           -8.36947579976399       -7.42960618781197       -0.94722761985795
N           -5.89180699197301       -5.98678066419699       -0.87403901233249
H           -0.23491800622824       -3.61034756678682        1.04230455540783
C            4.19829061531157        0.04671433391360       -0.13289106917796
C          -12.67678157676555       -8.26543361488097       -1.44078635463578
O           -0.41928713476185        0.99361650807240       -0.22326898726809
C            2.87613119696361       -0.35093257162312       -0.25363568459167
H            6.80535093000638       -0.06169412423571        0.74462551350364
C           -9.66926015323622       -9.18770751699540       -1.62770329137001
C           -3.72107676866032       -5.66075463621281       -1.52364317923051
C           -7.63441634362825       -8.25702265942579       -1.74185919595847
C           -5.51704917908220       -6.98511465361154       -1.72256721357139
H          -10.53018641794419       -9.81973752302735       -1.72098269364440
H            4.96448108937041       -0.63583971221841       -0.46028819419803
H          -14.41408801785078       -9.00624669096990       -2.43981819311742
C           -8.44321790122335       -9.36134751487551       -2.17473107774597
H          -12.26093062713548       -7.81252326927441       -2.32917416877239
C           -6.30855876599472       -8.06034911122086       -2.12323061511059
C           -4.15487955458382       -6.79057595520615       -2.13057761282120
H           -2.75981502699474       -5.19429187555105       -1.60758703504502
H            2.65922010977111       -1.30799407499177       -0.69839639442991
H           -8.11078625013791      -10.15481650493193       -2.81443424948417
C           -5.69621943818766       -9.07221593781099       -3.01707801787194
H           -3.61346249993890       -7.43779516390517       -2.79197309317475
H           -5.68100721561345      -10.60408215984406       -1.52484893737945
C           -5.43602901795434      -10.35600642202423       -2.54750054204765
C           -5.37555449010616       -8.75517464655509       -4.33327658998951
H           -5.58286800107820       -7.76176621962993       -4.70387450071248
C           -4.86182392204651      -11.30261688788472       -3.37754265132162
C           -4.80790124747601       -9.70570836589486       -5.16371123371886
H           -4.66074358030759      -12.29467477115548       -3.00053164631153
C           -4.54779466149096      -10.98043938445732       -4.68781537065733
H           -4.56885931412185       -9.45080237436395       -6.18573400984342
H           -4.10363378434073      -11.72093265762877       -5.33616525305771
H            7.70502479644386      -11.24488302618784        3.94114343419830
H            7.60634869197697       -9.58591788162886        3.35370771607095
H            9.01028225314067      -10.57528850253216        2.95760443977705
H            8.35771111965823      -12.26340721575535       -2.66480096348580
H            9.04518203497687      -11.83619721571816       -4.22823661333008
H            7.56295623234903      -11.05414494843835       -3.67086546475029
H           11.69284729706998       11.14962058883084       -0.12025492789370
