# Supplementary material for: Molecular folding governs switchable singlet oxygen photoproduction in porphyrin-decorated bistable rotaxanes
Source: Commun Chem. 2024 Aug 7;7:171. doi: 10.1038/s42004-024-01247-7 (PMC11306352; doi:10.1038/s42004-024-01247-7)
Supplement: Supplementary file 4 — Supplementary Data 1 [file 42004_2024_1247_MOESM4_ESM.zip › paperstructures/1a_+/halfopen_conf14.xyz]

290
halfopen_conf14, charge 1
C           -5.38466100000000      -11.84332600000000        3.74217400000000
C           -6.00135500000000      -12.68974200000000        4.65610900000000
C           -6.60487500000000      -12.22770300000000        5.82099600000000
C           -6.58287400000000      -10.86154800000000        6.06243200000000
C           -5.97351100000000       -9.98803300000000        5.17201600000000
C           -5.38326100000000      -10.48225900000000        4.01841300000000
H           -4.91728900000000       -9.78205100000000        3.34376500000000
C           -4.73851200000000      -12.43335600000000        2.49564900000000
H           -6.00902600000000      -13.74975000000000        4.45588400000000
C           -7.25066700000000      -13.22527200000000        6.77319400000000
C          -10.45419200000000       -5.36945400000000        3.91479200000000
C          -11.22554400000000       -7.18669200000000        2.55183600000000
C          -11.45416700000000       -5.94155500000000        3.12442700000000
C          -10.02028200000000       -7.83677300000000        2.76793800000000
C           -9.25788000000000       -6.02255900000000        4.11545700000000
C           -9.02119100000000       -7.26764000000000        3.54025600000000
H          -11.97349000000000       -7.67042600000000        1.94313300000000
H           -9.86295900000000       -8.80743000000000        2.31798300000000
H           -8.49002200000000       -5.57911400000000        4.72956900000000
H           -7.03335000000000      -10.44955300000000        6.95193700000000
C           -6.02111800000000       -8.50068900000000        5.43885100000000
O          -12.59939400000000       -5.20549700000000        3.00652400000000
H          -10.64611600000000       -4.40730500000000        4.36364400000000
N           -7.31420800000000       -7.89086300000000        5.15697400000000
H           -5.27465000000000       -7.98507600000000        4.82711200000000
H           -5.79885300000000       -8.30495400000000        6.49226100000000
C           -7.70491900000000       -7.96304600000000        3.75770800000000
H           -7.76677800000000       -8.99940100000000        3.38286700000000
H           -6.92424200000000       -7.45003800000000        3.18126900000000
H           -8.02902600000000       -8.33603400000000        5.72578100000000
C           -5.80165400000000      -13.18354100000000        1.67944400000000
C           -3.62900800000000      -13.40636400000000        2.92149400000000
C           -4.11272900000000      -11.36570900000000        1.59267100000000
H           -3.66921300000000      -11.84405900000000        0.72153100000000
H           -3.32648300000000      -10.82457700000000        2.11405800000000
H           -4.86283400000000      -10.66009800000000        1.24288200000000
H           -5.35790300000000      -13.59486500000000        0.77511100000000
H           -6.60456600000000      -12.50698200000000        1.39343000000000
H           -6.23326300000000      -14.00314100000000        2.24721300000000
C           -8.37023800000000      -13.97462300000000        6.03533800000000
C           -7.86122600000000      -12.55432800000000        8.00774000000000
C           -6.18569700000000      -14.22280500000000        7.25262400000000
H           -8.30182400000000      -13.31355500000000        8.65106400000000
H           -8.64720100000000      -11.85679500000000        7.72701200000000
H           -7.10260500000000      -12.02776800000000        8.58241100000000
H           -8.85588600000000      -14.67884600000000        6.70774800000000
H           -7.98291200000000      -14.52992700000000        5.18554900000000
H           -9.11799500000000      -13.27238600000000        5.67171600000000
C          -13.61101500000000       -5.61132200000000        2.10202200000000
C          -13.24311200000000       -5.33558100000000        0.64158000000000
H          -14.48008500000000       -5.01142200000000        2.38712300000000
H          -13.86086600000000       -6.66917800000000        2.24838500000000
H          -12.31153000000000       -5.85296400000000        0.40257800000000
C          -13.07027500000000       -3.84071500000000        0.38012200000000
H          -14.03060300000000       -5.74226300000000        0.00453000000000
H          -12.37324300000000       -3.43707300000000        1.11774800000000
H          -14.03072500000000       -3.33892800000000        0.51921900000000
C          -12.54379300000000       -3.56148000000000       -1.02569100000000
H          -11.57650000000000       -4.05475700000000       -1.14981100000000
C          -12.38540800000000       -2.06522200000000       -1.28949200000000
H          -13.22883600000000       -3.99199900000000       -1.76019500000000
H          -11.74954000000000       -1.64290900000000       -0.50988800000000
H          -13.36512900000000       -1.58625400000000       -1.22549900000000
C          -11.77493600000000       -1.79690100000000       -2.66458900000000
H          -10.76098700000000       -2.20231900000000       -2.69210200000000
C          -11.74264100000000       -0.31559300000000       -3.04443300000000
H          -12.36012600000000       -2.33227900000000       -3.41599000000000
H          -12.75959400000000        0.08141900000000       -3.01894800000000
H          -11.38124300000000       -0.23405400000000       -4.07204100000000
C          -10.84347400000000        0.51595600000000       -2.13146800000000
H          -11.26644600000000        0.53707300000000       -1.12747300000000
C          -10.69520300000000        1.95008200000000       -2.66660400000000
H           -9.85885200000000        0.05069700000000       -2.07264700000000
C           -9.90922300000000        2.79327400000000       -1.73550400000000
C           -8.55123500000000        3.00649800000000       -1.61898400000000
N           -8.40163100000000        3.83342800000000       -0.56908800000000
N           -9.54308900000000        4.13835800000000       -0.03908900000000
N          -10.45651900000000        3.51350200000000       -0.72669200000000
C           -7.17255900000000        4.36074200000000       -0.06887500000000
H           -7.71855500000000        2.62744100000000       -2.17956700000000
C          -11.84018300000000        3.62930200000000       -0.37531900000000
H          -12.38688400000000        4.15139600000000       -1.16169300000000
H          -11.90492900000000        4.20251100000000        0.54580900000000
H          -12.27598600000000        2.64269200000000       -0.22457400000000
H          -11.68409400000000        2.38479100000000       -2.81570900000000
H          -10.18618900000000        1.90963700000000       -3.62969900000000
H           -7.38079200000000        4.86709300000000        0.87546800000000
C           -6.55958200000000        5.33631400000000       -1.09755500000000
H           -6.47219400000000        3.53905400000000        0.10378700000000
H           -7.21093700000000        6.20771200000000       -1.19686100000000
H           -6.50191300000000        4.84260000000000       -2.06419500000000
N           -5.25883200000000        5.75087400000000       -0.64621100000000
C           -5.26922100000000        6.56207000000000        0.54986400000000
C           -4.10132400000000        5.26108700000000       -1.12982400000000
H           -4.55930400000000        7.38450500000000        0.45673300000000
H           -5.01902500000000        5.96607500000000        1.42727700000000
H           -6.26511300000000        6.97276600000000        0.69559700000000
C           -2.89146400000000        5.42943700000000       -0.40648200000000
C           -1.69638800000000        4.99831500000000       -0.89971600000000
C           -1.61116600000000        4.40918400000000       -2.18064000000000
C           -2.81013700000000        4.22771000000000       -2.90078500000000
C           -4.01395200000000        4.61859300000000       -2.39012200000000
H           -2.90455700000000        5.88905500000000        0.56624500000000
H           -0.78579700000000        5.12676400000000       -0.33458700000000
H           -4.89635800000000        4.46701800000000       -2.98775200000000
H           -2.73723600000000        3.78275000000000       -3.88160100000000
N           -0.47012900000000        4.02451600000000       -2.78558400000000
N            0.64348000000000        4.28469600000000       -2.25353400000000
C            1.83381700000000        3.75910100000000       -2.52231000000000
C            2.00884800000000        2.35439500000000       -2.76761200000000
C            3.27455700000000        1.84204300000000       -2.79164300000000
C            4.41517200000000        2.65064100000000       -2.57972800000000
C            4.24395700000000        4.06421800000000       -2.40417100000000
C            2.97026900000000        4.57683300000000       -2.35906300000000
H            2.79259400000000        5.62919400000000       -2.20886300000000
O            0.86243200000000        1.65201900000000       -2.95135000000000
H            3.45974900000000        0.79831300000000       -2.97863100000000
N            5.58440700000000        2.00075200000000       -2.54567800000000
N            6.64374200000000        2.56539500000000       -2.14434100000000
C            7.89213000000000        2.13550200000000       -2.27330500000000
C            8.39493400000000        1.57972600000000       -3.47955100000000
C            9.71707300000000        1.27041400000000       -3.60453200000000
C           10.60593800000000        1.51836000000000       -2.54456200000000
C            8.80843500000000        2.41582700000000       -1.22639300000000
C           10.13114900000000        2.09743000000000       -1.34969700000000
H            8.43338600000000        2.88324600000000       -0.33007000000000
H            7.69713300000000        1.39942200000000       -4.28319800000000
H           10.11015300000000        0.81788100000000       -4.50292700000000
H           10.84529400000000        2.34677100000000       -0.57760900000000
O            5.37464300000000        4.78362300000000       -2.27505700000000
C            0.96578100000000        0.25617200000000       -3.14904700000000
H            1.53649400000000        0.02913200000000       -4.05371000000000
H           -0.05639800000000       -0.09798800000000       -3.25703000000000
H            1.42422000000000       -0.22943200000000       -2.28467600000000
C            5.28163200000000        6.18674300000000       -2.11592100000000
H            4.75881200000000        6.44485200000000       -1.19133800000000
H            4.77648300000000        6.64727300000000       -2.96921800000000
H            6.30977700000000        6.53912600000000       -2.06546400000000
N           11.95368400000000        1.21057700000000       -2.67868700000000
O           12.35869700000000        0.72076300000000       -3.74059300000000
O           12.71968400000000        1.44441200000000       -1.73365300000000
C          -12.86627600000000        5.99938100000000       -3.01764300000000
H          -11.59720400000000        4.95506300000000       -4.38058600000000
C          -11.63373500000000        5.57552700000000       -3.49994200000000
C          -12.92892300000000        6.80409300000000       -1.89862200000000
H          -13.88198000000000        7.13869000000000       -1.52079000000000
H           -9.54894200000000        5.84830000000000       -5.28405400000000
H           -9.42198600000000        4.15330800000000       -4.74187100000000
C           -9.02896200000000        5.16735500000000       -4.60021100000000
C          -10.46410100000000        5.96179400000000       -2.86737500000000
H           -7.11250800000000        6.13114500000000       -4.51497000000000
O           -9.20721900000000        5.58635300000000       -3.25991900000000
C          -11.76332400000000        7.19581900000000       -1.25207200000000
C           -7.52918900000000        5.20376600000000       -4.91339500000000
C          -10.52642000000000        6.79175900000000       -1.72710800000000
O           -6.78923700000000        4.16959100000000       -4.30946700000000
H           -6.84024000000000        3.00086200000000       -6.01685800000000
H           -7.39493200000000        5.18254900000000       -6.00292100000000
H          -11.83594700000000        7.83155400000000       -0.38529000000000
H           11.30474900000000        3.42736200000000        7.74711900000000
H           -4.80452300000000        2.53615300000000       -4.62482300000000
C           -6.90497500000000        2.90151700000000       -4.92533500000000
C           11.11421800000000        2.95990100000000        6.79254900000000
O           -9.31624000000000        7.13951300000000       -1.19635700000000
H           11.71963100000000        1.01226400000000        7.44611400000000
C           11.34838600000000        1.60497500000000        6.62292600000000
C           -5.75674400000000        2.02156500000000       -4.44459800000000
C           10.63653100000000        3.71217200000000        5.73200700000000
H           10.45589100000000        4.76976900000000        5.85694200000000
H           -8.24318800000000        8.53528000000000       -0.24474700000000
H           -4.62549400000000        0.14855500000000       -3.05536900000000
C           -9.26596900000000        8.15202400000000       -0.21335700000000
H           -7.85872700000000        2.42466700000000       -4.66827800000000
H           -5.75728800000000        1.07909300000000       -5.01141700000000
H          -10.02558700000000        8.42773500000000        1.79824700000000
H           -3.90494000000000        1.71829000000000       -2.60072800000000
C           -4.80001600000000        1.08862000000000       -2.51205900000000
C           11.11010200000000        1.00568200000000        5.39881500000000
C           10.39064600000000        3.11318900000000        4.50910900000000
H           11.28954800000000       -0.05124600000000        5.26470400000000
O           -5.91362600000000        1.75993200000000       -3.06559000000000
H           -9.95220400000000        8.96582000000000       -0.46672700000000
C           -9.54141500000000        7.63810700000000        1.20524000000000
C           10.62724100000000        1.75359000000000        4.32871200000000
H           -8.88077200000000        7.77151300000000        3.72907200000000
O           -8.31436300000000        7.27928400000000        1.80699600000000
H           -4.42245800000000       -0.04225900000000       -0.71577800000000
H           10.02364600000000        3.69953100000000        3.67955400000000
C           -5.08517800000000        0.76352000000000       -1.04526800000000
C           -8.46081100000000        6.92572700000000        3.16537100000000
H            7.97871400000000        1.99005700000000        4.29344900000000
H           -6.12341000000000        0.43284500000000       -0.95848300000000
C           10.36880000000000        1.10865800000000        3.02072300000000
H          -10.20545400000000        6.76351100000000        1.17034500000000
C            7.92608900000000        1.55659100000000        3.31422600000000
O           -4.98114800000000        1.87704500000000       -0.17886600000000
H           13.14529500000000        1.16357600000000        3.67939600000000
H           -9.13586600000000        6.06490100000000        3.26238800000000
H           16.76555400000000       -3.97044000000000       -0.36285000000000
C           12.82249800000000        0.67750100000000        2.77968700000000
C            9.04910200000000        1.06044400000000        2.57148000000000
H           14.35280800000000       -3.52322600000000       -0.11340900000000
C           11.46197900000000        0.58706500000000        2.32978000000000
C           -7.10353800000000        6.55870900000000        3.75188400000000
O           -6.74544100000000        5.27566100000000        3.28813800000000
C            6.82809400000000        1.34685700000000        2.54986300000000
H            5.80733300000000        1.57016600000000        2.78924300000000
C           16.39227500000000       -2.96144600000000       -0.46080100000000
H           -6.35531900000000        7.30421400000000        3.45039300000000
C           13.58305500000000        0.04972500000000        1.85275100000000
H           -2.44664800000000        1.08152100000000       -0.88219100000000
C           15.03793900000000       -2.71361500000000       -0.32123300000000
C           -3.78579700000000        2.14131400000000        0.42623900000000
H           14.64584900000000       -0.09147700000000        1.85133000000000
N            8.62406900000000        0.53658400000000        1.38809800000000
N           11.41183500000000       -0.07372500000000        1.14020700000000
C            7.27601800000000        0.71778200000000        1.33944400000000
C           -2.55144500000000        1.70007100000000       -0.00530600000000
C           12.69078800000000       -0.41563300000000        0.82894800000000
H           -7.17683600000000        6.55694300000000        4.84900200000000
O           -5.13728500000000        3.19573200000000        2.02837300000000
C           -5.57475800000000        4.75769300000000        3.87863400000000
C           17.26594700000000       -1.92022500000000       -0.72794200000000
C           -3.87328100000000        2.88582500000000        1.62459700000000
Zn           9.77495600000000       -0.37107400000000       -0.01759000000000
C            4.67731600000000        2.07990100000000        0.49282300000000
C            3.35938500000000        2.48232200000000        0.55147800000000
H            3.12228600000000        3.53349300000000        0.62495000000000
H           18.32225800000000       -2.11493300000000       -0.84068500000000
H            5.46627200000000        2.81661100000000        0.50675800000000
C           14.54549200000000       -1.41793300000000       -0.43924700000000
H            0.91645000000000        2.97103700000000        0.85357000000000
C           13.09886400000000       -1.14174500000000       -0.28865500000000
C            6.42870600000000        0.32380200000000        0.30054100000000
C            5.01118900000000        0.73022100000000        0.38912800000000
C           -5.41756200000000        3.30911900000000        3.41277700000000
C            2.33010400000000        1.54408400000000        0.50140300000000
N            1.01045000000000        1.99970000000000        0.59131700000000
H           -5.66297700000000        4.76753800000000        4.97530900000000
C           -1.39149000000000        2.00422700000000        0.70930500000000
C            3.97753200000000       -0.20192600000000        0.36646000000000
C            2.65454600000000        0.19288600000000        0.41962700000000
H           -4.65522700000000        2.80402600000000        4.01177700000000
H           -4.69974600000000        5.36385000000000        3.60107200000000
C           -0.13280900000000        1.32505400000000        0.29722800000000
C           12.24624500000000       -1.61564300000000       -1.28258400000000
C            6.83670200000000       -0.40483100000000       -0.81856100000000
C           16.78016100000000       -0.62867100000000       -0.85401800000000
H            4.21599600000000       -1.25415200000000        0.32733500000000
N           10.89599600000000       -1.44682300000000       -1.32501600000000
N            8.11074500000000       -0.80453900000000       -1.09080900000000
H            1.87136800000000       -0.54729300000000        0.40356500000000
C           -2.71464800000000        3.21369000000000        2.30948800000000
C           15.42787700000000       -0.37602400000000       -0.70608600000000
O           -0.16264700000000        0.22061800000000       -0.22464800000000
C           -1.47859700000000        2.77933400000000        1.85669800000000
H           -6.37976600000000        2.80850000000000        3.55424000000000
C           12.68846600000000       -2.31172100000000       -2.45770300000000
C            5.96083400000000       -0.83386800000000       -1.87097500000000
C           10.46801900000000       -2.02123200000000       -2.48248800000000
C            8.06800900000000       -1.46962400000000       -2.27881500000000
H           13.70970100000000       -2.54600200000000       -2.68488200000000
H           -2.76833900000000        3.78310700000000        3.22402700000000
H           17.45605100000000        0.18611600000000       -1.06921900000000
C           11.58669400000000       -2.56145800000000       -3.20211000000000
H           15.03276400000000        0.62323300000000       -0.81657800000000
C            9.15120000000000       -2.04906600000000       -2.93842900000000
C            6.71989500000000       -1.50402400000000       -2.76804800000000
H            4.90923000000000       -0.64263400000000       -1.91236300000000
H           -0.60045900000000        3.00445300000000        2.44138100000000
H           11.53282400000000       -3.04214900000000       -4.15891700000000
C            8.89003800000000       -2.74443200000000       -4.21946500000000
H            6.40668600000000       -1.98212500000000       -3.67486600000000
H            9.43538100000000       -4.66945800000000       -3.46507400000000
C            9.09179500000000       -4.11739000000000       -4.32797500000000
C            8.44272500000000       -2.03958300000000       -5.33258100000000
H            8.29375600000000       -0.97321400000000       -5.25242300000000
C            8.84873800000000       -4.77028800000000       -5.52350900000000
C            8.20755700000000       -2.69259800000000       -6.52951700000000
H            9.00687900000000       -5.83655200000000       -5.59307300000000
C            8.40796300000000       -4.05976400000000       -6.62802500000000
H            7.86873000000000       -2.13188400000000       -7.38836100000000
H            8.22387000000000       -4.56929400000000       -7.56210600000000
H           -4.02675100000000      -14.22996700000000        3.50802400000000
H           -2.88460900000000      -12.88867800000000        3.52329500000000
H           -3.13666900000000      -13.82118400000000        2.04426000000000
H           -5.76671000000000      -14.78623000000000        6.42348800000000
H           -6.62297100000000      -14.92891600000000        7.95560500000000
H           -5.37400800000000      -13.69650700000000        7.75111500000000
H          -13.76861300000000        5.69929200000000       -3.52687300000000
