# Supplementary material for: Molecular folding governs switchable singlet oxygen photoproduction in porphyrin-decorated bistable rotaxanes
Source: Commun Chem. 2024 Aug 7;7:171. doi: 10.1038/s42004-024-01247-7 (PMC11306352; doi:10.1038/s42004-024-01247-7)
Supplement: Supplementary file 4 — Supplementary Data 1 [file 42004_2024_1247_MOESM4_ESM.zip › paperstructures/1a_+/halfopen_conf20.xyz]

290
halfopen_conf20, charge 1
C            3.75094283972415      -11.96256829532999      -10.76419190222756
C            3.14990465118791      -13.13612688412636      -10.32206077941165
C            3.02947523800451      -13.44303451263945       -8.97188597190320
C            3.52683251420534      -12.53244030655991       -8.04617530238460
C            4.12997582383783      -11.35341031768757       -8.45384200618338
C            4.23390407708174      -11.07753415368478       -9.80891658562335
H            4.71134278354689      -10.15626261945332      -10.11120021692308
C            3.90942797117069      -11.62375970871229      -12.24064300284378
H            2.77022012785891      -13.83093099704055      -11.04848293746543
C            2.38196120189521      -14.72871403901859       -8.47470515053156
C            3.69708227041629       -9.87862420034295       -3.08523164903592
C            2.03367701937059      -11.58094912892545       -3.38530835284089
C            2.96295338077547      -10.93884805005373       -2.56489807398352
C            1.85308910606160      -11.17700608526661       -4.69192986261828
C            3.49768481254220       -9.47856944760267       -4.39510623395571
C            2.58391730604914      -10.11858056530077       -5.21787923415643
H            1.46994269381481      -12.40450473569539       -2.97467165231577
H            1.13322146924380      -11.69192614169222       -5.31264633771265
H            4.06936714084374       -8.66097315042542       -4.80635780902257
H            3.45631884666001      -12.73400496940229       -6.98692040931480
C            4.59832605990590      -10.33658322582077       -7.44170632859167
O            3.06981366928302      -11.43974104225235       -1.29918638690233
H            4.42500164437823       -9.35900036841801       -2.48355415396551
N            3.65010704534781       -9.24312843594594       -7.23758688881770
H            5.53911118009797       -9.88604896109197       -7.77226006924374
H            4.76270279020987      -10.81674273471870       -6.47377303838756
C            2.38922498574805       -9.66537336852326       -6.64132126123055
H            1.89464109657695      -10.46908543643577       -7.21247534024925
H            1.72231871157873       -8.79557053017809       -6.64842104839981
H            3.45831884015280       -8.81109144741013       -8.13695568176434
C            5.40795634506371      -11.53250549728547      -12.56649830658558
C            3.23343458569773      -10.27462742041135      -12.52870854646714
C            3.28337411693952      -12.67242809339947      -13.16496170059876
H            3.41961664379197      -12.36859480272030      -14.20112181876081
H            2.21553694586642      -12.76918203315964      -12.98184946464021
H            3.75790412784436      -13.64269391902196      -13.03787409832700
H            5.89420441042227      -10.75772732846047      -11.97992821862590
H            5.54924302587585      -11.30340016456820      -13.62073321646623
H            5.89773136193069      -12.48016822527258      -12.35087175922454
C            1.88455563969039      -15.62841932500884       -9.61030907367948
C            1.18018441219692      -14.37239993962441       -7.58725450637956
C            3.41255508236932      -15.52138877021849       -7.65651342002560
H            0.45143052644208      -13.79540912260523       -8.15379211435618
H            1.48848963501691      -13.78727832017315       -6.72519458161445
H            0.69719767494104      -15.27860797149581       -7.22768779510158
H            1.43519188082531      -16.52576660410320       -9.18901911815271
H            2.70475872565879      -15.93735780304295      -10.25434397716046
H            1.12806079624967      -15.12595139449446      -10.20895363977733
C            4.01928365227361      -10.89898939138408       -0.39772454039372
C            3.56880590780394       -9.58236158067111        0.23922975160053
H            4.99261947573422      -10.78063846494730       -0.89016230045068
H            4.11959552695091      -11.66685826465526        0.37566427205218
H            3.49985388621502       -8.81475103967463       -0.53076805522269
C            4.54104199500294       -9.14406035115610        1.33123458564262
H            2.57308758267779       -9.72974364740216        0.66346002757908
H            5.53746111477030       -9.02794265002136        0.89772731817348
H            4.60041755932016       -9.93538396480121        2.08277760322670
C            4.14567891919302       -7.83853058700923        2.02607438975240
H            3.12759663538157       -7.92646690659208        2.41020129179786
C            4.25853996152197       -6.59910154349654        1.12661240142381
H            4.80675932035299       -7.71717227286601        2.88704753846304
H            4.97815277457595       -6.80308291746463        0.33017496557069
H            4.65711216345888       -5.77412369491290        1.71930761963776
C            2.92616886396785       -6.16513831035909        0.50824519879736
H            2.39454561696156       -7.04514591624522        0.14562011385121
C            3.11342508417263       -5.19747229867534       -0.66147814691289
H            2.30030983392290       -5.70398089666330        1.27587194403160
H            2.17413921250680       -5.11326333385019       -1.21192857306738
H            3.85559678196497       -5.62358301956071       -1.34084197486282
C            3.56961001187970       -3.80229954063592       -0.23529119088093
H            2.75170476599013       -3.28479487788190        0.26879766396187
C            4.03925885679374       -3.00762236983823       -1.45036434710092
H            4.39339103955735       -3.89663712440032        0.47352752799369
C            4.54747592612043       -1.66282687715475       -1.12627132979622
C            4.43994330406004       -0.86951976056916       -0.00377173852851
N            5.07901900746397        0.27374049211765       -0.30016917870904
N            5.57308590504153        0.24168334291074       -1.50284431106797
N            5.26224500634534       -0.91913989871992       -1.99927322805120
C            5.16081910769449        1.43711163944684        0.53654980410688
H            3.94132604384256       -1.02138269517091        0.92792217115675
C            5.63438427061255       -1.27629856025816       -3.32985377392718
H            6.19629915992790       -2.21075397681525       -3.31961065024357
H            6.23135615298778       -0.47079909886758       -3.74889634820161
H            4.72524677168671       -1.42023074244757       -3.91027828260370
H            3.22964898459278       -2.91179885201390       -2.17684931815015
H            4.82968671776979       -3.55449722981508       -1.96217040334212
H            4.33701280426696        2.11125376582413        0.27872350391737
C            6.49204973223057        2.19654858527385        0.36499706414077
H            5.02301765276307        1.09014860301204        1.55933926638180
H            6.90419952096406        1.95852680050801       -0.61505702105281
H            7.21412084099876        1.87576179809726        1.11732076362171
N            6.30241292142486        3.62550657621302        0.44057962862620
C            6.22111958107483        4.34696702815461       -0.81183770749179
C            6.11370803186112        4.25844699835684        1.61964200389944
H            6.14909940206585        3.63741495818280       -1.63083295361936
H            7.10777673764456        4.96651081011053       -0.96634618854282
H            5.33858940998397        4.98691072214015       -0.83380109805380
C            6.00308737708978        5.66755720508986        1.68132017083304
C            5.77793023252407        6.31210127371539        2.86500764133744
C            5.64815810876237        5.59168942226105        4.06751493127396
C            5.78348593029851        4.18802115821173        4.02019720531229
C            6.01756394654636        3.54489188824007        2.83957682151199
H            6.10561594852646        6.25821541066479        0.78756883668776
H            5.69076830041036        7.38634137892473        2.90193513496746
H            6.12119247237584        2.47370400312035        2.85567218239519
H            5.70321679737983        3.63746683576993        4.94586452624675
N            5.38641567432885        6.30563099552208        5.18504825478642
N            5.34815228806375        5.74974207180097        6.30555717411109
C            4.84044016303754        6.15497226075802        7.45992630366962
C            5.58310935786288        5.89327449203592        8.65835110671149
C            4.99312228189475        6.10841762174330        9.86891519695369
C            3.65349482313451        6.56121252709533        9.97554091265375
C            2.91069087308757        6.82916886012794        8.77769527206200
C            3.51343092355016        6.62769791218568        7.55857776513671
H            2.99422213259281        6.80875249254881        6.63104526268071
O            6.85842715963164        5.46502448607519        8.45252642762538
H            5.50885207851755        5.93466138542513       10.79804947282292
N            3.21023637729910        6.76889404917856       11.22011881974292
N            1.99368469743544        6.97874920965404       11.47961289636516
C            1.42445332230019        7.57847411997314       12.50807732845062
C            1.87386054211352        8.84607801426434       12.97749560563533
C            1.15911431198073        9.53700115959164       13.90867600899404
C           -0.03798021006016        9.00619599846868       14.42369167996766
C            0.20695461127764        7.06322227537260       13.02953453496818
C           -0.49768194915982        7.75511836061341       13.96708507410864
H           -0.13414885133351        6.10210009547924       12.67937063707581
H            2.79260042192868        9.24252404433401       12.57287508796203
H            1.50014300811853       10.49044473487235       14.28316357080273
H           -1.41735627776960        7.36837118559254       14.37866934919452
O            1.66042102316443        7.29970566300729        8.95548636512843
C            7.67217454405834        5.22495882319948        9.58394715986724
H            7.25294085333051        4.43394330381595       10.21200332264223
H            7.80181403198506        6.13344060330657       10.17827186241177
H            8.63368757391013        4.90807774440938        9.18504008256672
C            0.89211808460665        7.65334917475806        7.82136253137541
H            0.70868067906407        6.78344882060887        7.18516341000080
H            1.38427542232953        8.43959412280016        7.24260859704302
H           -0.05085486780380        8.02400030765432        8.21804851688354
N           -0.75770618291901        9.70812132909652       15.37890222789296
O           -1.79659780061473        9.21103910973071       15.83892423788382
O           -0.34684153927948       10.81773661686515       15.75082521038904
C            7.74095256500093       -7.12207649346088       -0.89202482964087
H            8.44910784422169       -5.29690152234834       -0.05281035934211
C            7.84515747055030       -5.73926333990322       -0.82725870526690
C            6.96971846331787       -7.70971256957358       -1.87147099704938
H            6.89026012443744       -8.78429567522531       -1.93086543013657
H            8.06580694540519       -1.84986716826743       -1.21342943207181
H            9.05205780871319       -3.28200484616099       -0.85492835442027
C            8.03534137722666       -2.87713912615478       -0.84270905575925
C            7.18232463520995       -4.94079211894171       -1.74134685854292
H            8.14386955963465       -3.34340329668409        1.29340827694498
O            7.21553782907405       -3.56885213417159       -1.75971203078895
C            6.29573398933933       -6.92298403389643       -2.79572849293840
C            7.46838241716348       -2.84051817451681        0.59094975610482
C            6.39325423922635       -5.54279517032974       -2.74700002749926
O            7.30321717296025       -1.48629075003130        0.97776167673947
H            7.60296875194430       -0.16271692918494        2.44890868835012
H            6.50379967997717       -3.36492161409784        0.60449267793005
H            5.70376098066727       -7.40141675501292       -3.55775513255607
H           -5.34458458788379       -3.13318938808293       -5.28660708175878
H            6.44345260185785       -1.68523572293310        4.23545204752923
C            7.41282084626106       -1.23373004491531        2.35894741851820
C           -5.70893481104309       -2.25741362149287       -4.77063165853020
O            5.77061027752262       -4.68252041479379       -3.61298790257471
H           -4.66117355972563       -0.88077290778949       -6.03224254496913
C           -5.32437889101080       -0.99319430687606       -5.18710559403412
C            6.16153131059952       -1.57233506433214        3.17936666785393
C           -6.56780423092995       -2.39430878370644       -3.69217654008057
H           -6.87346179466603       -3.37693523149545       -3.36400688970296
H            5.34583551690092       -5.88672151189209       -5.24188886746554
H            3.54610606567561       -1.63413087034547        3.51943262356873
C            4.83960395728671       -5.21704164342813       -4.53651706883338
H            8.26687121468511       -1.78170995353353        2.77772762518900
H            5.71900793911058       -2.51798688944579        2.83782071158202
H            4.98468546443392       -3.39050753269505       -5.67784039037123
H            4.29113478209710       -0.74536473591671        4.87551681112153
C            4.04995274487916       -0.70069534701280        3.80485431698080
C           -5.79245969823292        0.12942300198682       -4.52690728549121
C           -7.04185694865430       -1.27305787501060       -3.03416395913234
H           -5.50137751271898        1.11659013955460       -4.85520478665469
O            5.22751615004797       -0.52091107596749        3.04425800812667
H            4.05374827917477       -5.76814607745803       -4.00691053438661
C            4.20261592077784       -4.07713591711760       -5.32589120444335
C           -6.65692238864842        0.00019425869866       -3.44393093317612
H            3.21223744986068       -1.70855669272496       -5.72195933408867
O            3.27363654863768       -3.38932895044090       -4.51317793470794
H            3.70568932843444        1.41026757340686        3.61748529379089
H           -7.71117004638899       -1.37723280972135       -2.19254390945005
C            3.12508427819663        0.48411463842061        3.54261217358119
C            2.53586587690795       -2.41019019679812       -5.21327987459979
H           -4.36422148112476        0.85862766491004       -2.41900822673801
H            2.32239116638953        0.49816754419284        4.28900404285477
C           -7.16700385834087        1.19795902079769       -2.73612027292678
H            3.69173515233439       -4.50564649986897       -6.19929254309207
C           -4.84784404911385        1.68802097735166       -1.94288287912461
O            2.58619999053925        0.33178311769647        2.24089870103283
H           -9.19590731657766       -0.16184541040768       -4.20568287427856
H            1.89815191345300       -2.88635054718420       -5.97239091778571
H          -15.41064067669658        0.87082641639950       -2.59026856645068
C           -9.45084740248903        0.70471899591664       -3.62823005159584
C           -6.25148399612839        1.97358466162969       -2.02581909512567
H          -13.15329155520638        1.29660701653157       -1.69810582698476
C           -8.53039952428121        1.47073323556971       -2.83600251999540
C            1.64917549897582       -1.64341692588004       -4.23449799963891
O            2.45962178647089       -0.82125975100528       -3.41428917537085
C           -4.29651709807899        2.64989094095456       -1.16575075406634
H           -3.26713182056862        2.77408808692227       -0.89540355391650
C          -14.84968380168493        1.72775553169590       -2.93318031020350
H            0.94709555413379       -1.02321486157384       -4.80797604524689
C          -10.65966773722745        1.30272436119808       -3.51246789926680
H            2.11703077693130        2.82649314035961        3.25245960780009
C          -13.58155315701328        1.96388497419897       -2.43197675425168
C            1.94152917216875        1.38685897990053        1.66443154370428
H          -11.58489799597764        1.02033142543169       -3.97466138443622
N           -6.53829462226036        3.09031163555415       -1.29851051987522
N           -9.18065446509989        2.51750405560388       -2.25517093448088
C           -5.36441209782942        3.51556766877402       -0.75287964384149
C            1.75973817998134        2.62075685422675        2.25694781613021
C          -10.48250563470046        2.43545504647104       -2.64784780808990
H            1.07539115625522       -2.35827288933663       -3.63205443282502
O            1.70691547469869       -0.06463295013493       -0.17027489746224
C            1.76063353950419        0.13106599124158       -2.64509885931926
C          -15.39896367986291        2.58681493434037       -3.87098581344791
C            1.45849164116787        1.16973591604363        0.35141772064912
Zn          -8.35699763381304        3.96881464762772       -1.10516635605187
C           -3.22709308148547        6.12848158340958        0.30116157802046
C           -1.95946203625485        6.40654279611011        0.77304167095310
H           -1.49315746359448        7.35215655840428        0.54143273558611
H          -16.38772248972553        2.40088466076606       -4.26299027748306
H           -3.74613660889669        6.85456503974950       -0.30580205686225
C          -12.85140114214599        3.06954151618880       -2.85669866439142
H            0.12867258378760        6.74525266153776        2.34227643710496
C          -11.49754344939294        3.33109050749801       -2.31476534494121
C           -5.20124052211280        4.62366854165736        0.08027189514116
C           -3.84387422997618        4.91298759360739        0.58901639724178
C            1.08525456860345       -0.45507073759746       -1.38128997827081
C           -1.27410799509249        5.46875086224868        1.54133567437398
N            0.00284618048864        5.79040017660645        2.02608397886646
H            1.01563868479274        0.63574250762730       -3.27428796372906
C            1.10099646015487        3.65096343653353        1.58379419771247
C           -3.15916816671021        3.98759508984440        1.37359526241450
C           -1.89217285505170        4.26009278495235        1.85085869232860
H            0.01907643082060       -0.20957698466776       -1.35517972275902
H            2.51584704449730        0.86009704711371       -2.34180223359427
C            1.07026086425040        4.98393308246762        2.24054351828421
C          -11.32887183317466        4.46145508933782       -1.51650906894186
C           -6.23173863523747        5.48087498759935        0.46874930712000
C          -14.67497484910922        3.68576315309056       -4.30409776228281
H           -3.64006327670465        3.05666633786309        1.63255516363932
N          -10.16455364665043        4.86347467624528       -0.93499103385247
N           -7.52834722652891        5.40857094447465        0.05751872488280
H           -1.38354207079093        3.54192976188063        2.47461525236727
C            0.80803531351338        2.20113259335908       -0.30746611169838
C          -13.41048356384495        3.92900563166509       -3.79770168873296
O            2.02194053063255        5.37917120215488        2.90548601230425
C            0.63216439137055        3.43616652603961        0.29738647098302
H            1.19482533475539       -1.54175061597426       -1.39234678176408
C          -12.38630247542604        5.36800114737891       -1.16658333256090
C           -6.07625315619896        6.56639864673062        1.39606256209829
C          -10.45006816475565        5.99214443293175       -0.22801040307279
C           -8.19070486622114        6.43055685528997        0.66855323652568
H          -13.40655069681388        5.27745209658690       -1.48327436639505
H            0.43772988301955        2.05662843264375       -1.30844272424273
H          -15.09695637137272        4.35735577047971       -5.03720251055475
C          -11.83989666464976        6.32123189808342       -0.37602268986524
H          -12.84355659671006        4.78439889028228       -4.13561095928078
C           -9.54437322387101        6.73348849892967        0.52924995814696
C           -7.28878550415740        7.15567002984811        1.51797011380141
H           -5.16689784403424        6.82586941520023        1.90059528038313
H            0.14638044462971        4.22737501083582       -0.24963842493790
H          -12.32258196752208        7.17042575455303        0.06579202545192
C          -10.05457496984468        7.92746518962357        1.24180396608337
H           -7.56124479793315        7.98951121703480        2.13422737165767
H          -11.31022409708227        6.81020791455721        2.56570854934712
C          -10.97337312542292        7.79574570514849        2.27864002173403
C           -9.61733130954311        9.19912811792891        0.88287217398222
H           -8.90894429483417        9.30623775374962        0.07430872848989
C          -11.44174741701340        8.91419266228935        2.94536625234374
C          -10.09350859328151       10.31658877665123        1.54544050104001
H          -12.15080373627935        8.79967449904950        3.75204622986479
C          -11.00487030063206       10.17704274447298        2.57947963969389
H           -9.75118792976556       11.29892528080915        1.25496213294945
H          -11.37324118153614       11.04913430142742        3.09883492470505
H            3.31219762731256      -10.03629330505756      -13.58736700658798
H            3.69762261606473       -9.46954916092248      -11.96627114523579
H            2.17904229797135      -10.31764445336997      -12.26265498457022
H            3.74619930219332      -14.96032445988202       -6.78782166933792
H            4.28216781472376      -15.75211982297172       -8.26903218834192
H            2.97660760321234      -16.45642755697768       -7.31055928672757
H            8.26627665687245       -7.72856202366667       -0.17076199660151
