# Supplementary material for: Molecular folding governs switchable singlet oxygen photoproduction in porphyrin-decorated bistable rotaxanes
Source: Commun Chem. 2024 Aug 7;7:171. doi: 10.1038/s42004-024-01247-7 (PMC11306352; doi:10.1038/s42004-024-01247-7)
Supplement: Supplementary file 4 — Supplementary Data 1 [file 42004_2024_1247_MOESM4_ESM.zip › paperstructures/1a_+/open_conf22.xyz]

290
open_conf22, charge 1
C           24.64015863989834       -5.24886049962509        1.61596825718154
C           24.97672233343055       -6.31066832615099        2.44279631042051
C           24.31849477039453       -6.56039263531312        3.64532953596755
C           23.28892677869172       -5.70793636574267        4.01452847102213
C           22.92947105776122       -4.63274712490896        3.21227876084138
C           23.60364882630883       -4.41459189049857        2.02241719872883
H           23.30989373809734       -3.57291577435451        1.41105332840509
C           25.35582798629727       -4.96504388410253        0.30195531192663
H           25.77633539821181       -6.97029680460583        2.15183368787954
C           24.75256220962627       -7.74666014383666        4.49632400357950
C           17.42228825485827       -6.66654422969021        0.56500602737008
C           16.53320824072127       -4.70876325330236        1.63293260321508
C           16.37491758348988       -5.76142626344357        0.73724102504606
C           17.71129691465752       -4.58267532822684        2.34814796178045
C           18.59342771976925       -6.52550027650245        1.28088381606041
C           18.75130263436830       -5.48712371069808        2.19090037552620
H           15.74913897149561       -3.98340325474103        1.78198746279329
H           17.83398086330034       -3.76365629824670        3.03978621818228
H           19.39349015106053       -7.23740880675467        1.13427948639010
H           22.74734996975215       -5.85979390468023        4.93442959200940
C           21.76802863127035       -3.74164946519450        3.58973877762093
O           15.25795806045607       -5.99389464607622       -0.01079940815424
H           17.29308311713517       -7.47482457372608       -0.13798262385449
N           20.55774485701261       -3.98745557201942        2.81581978040126
H           22.03828446091627       -2.69264404783553        3.43513968831644
H           21.51616590533943       -3.88095867851961        4.64539119979999
C           20.01529637061811       -5.32761669419788        2.99034188334301
H           19.78997211085726       -5.44545781625808        4.05766086959733
H           20.73336473862345       -6.11747630670544        2.71117120385672
H           20.75119234675845       -3.83603797646846        1.82972522675818
C           25.98977948886372       -3.56763087164433        0.37021179003569
C           24.33728780126616       -5.01826925936462       -0.84681265913435
C           26.46606814163767       -5.97534293151249       -0.00300930056749
H           27.23527492152995       -5.95698110519197        0.76574482533837
H           26.93554058819871       -5.72132950944154       -0.95148426006538
H           26.06674112401236       -6.98360940311086       -0.08732623158220
H           26.52045569920159       -3.35165485756181       -0.55479083311287
H           26.69816801378948       -3.51582055910169        1.19475534113779
H           25.23792012476335       -2.79758099442702        0.51903117121437
C           26.22849411961374       -7.57370534805700        4.88466684975394
C           24.57705550929881       -9.04027974308640        3.68683022722561
C           23.93670428734567       -7.87868938460115        5.78630997989398
H           23.53685093478808       -9.16152748398733        3.39071786317369
H           24.86670118969479       -9.90001096039626        4.28754551258077
H           25.18842947296542       -9.03266220319248        2.78873797914964
H           26.86952158800050       -7.54128950081149        4.00816686240084
H           26.55047124716814       -8.40374529118906        5.51026471808077
H           26.36482722050521       -6.64871711790308        5.44145441734459
C           14.11192716912494       -5.18614859339099        0.20071476582727
C           12.97520004088878       -5.77958522141725       -0.62692897370634
H           14.31519305547936       -4.15341731012038       -0.11645334366798
H           13.85211942699637       -5.18727985929555        1.26630983433959
H           13.30726672041480       -5.83345809816935       -1.66558880905881
C           11.68391389721953       -4.96639142586137       -0.53877256375081
H           12.79781156475918       -6.80089715419859       -0.28453629820288
H           10.95344965123175       -5.42319392092723       -1.20962868131819
H           11.87724021510411       -3.95186225556951       -0.89105813566931
C           11.10109314424703       -4.92597311763305        0.87512933204200
H           11.15969259351805       -5.92790118134403        1.30712839204795
C            9.64176827427287       -4.47094311532592        0.91630179282622
H           11.69861305024546       -4.26086108668586        1.50140582314774
H            9.29307402232937       -4.53750723701226        1.95005081204050
H            9.03503661993978       -5.15751422378037        0.32141459180833
C            9.43077939633704       -3.04300088540241        0.41442987364002
H           10.14672197954645       -2.38075449110786        0.90610081861463
C            8.00957515756111       -2.56328476393368        0.70510643909716
H            9.61778709592515       -3.00246656836413       -0.65954888453826
H            7.86694802134115       -2.52111897028421        1.78710868536869
H            7.30019260688372       -3.29248612969627        0.30807368144806
C            7.72102056282978       -1.19000507121522        0.10081232231211
H            8.50834929899015       -0.49965130207618        0.40151548563114
C            6.35018851346054       -0.67862179100033        0.57068299988121
H            7.73439279933634       -1.26171869058544       -0.98785076164655
C            5.86468292741955        0.49924129025611       -0.18810258446658
C            4.83826932194427        0.61198356109489       -1.10049006200826
N            4.80625807916731        1.90441252834547       -1.45834844063564
N            5.71741909625247        2.58588203200030       -0.85064107762487
N            6.35986055382443        1.75533426203975       -0.08476935453868
C            3.89884945912819        2.49421359226061       -2.39328750929519
H            4.13308807072221       -0.09568959208139       -1.48170283333405
C            7.42891822556478        2.22659472703943        0.74182666256108
H            7.43738324736166        3.31316155060006        0.68354203315109
H            8.38568521776860        1.84114718353194        0.38962597654421
H            7.27739429926465        1.90748849126220        1.77267277308324
H            6.40914492110873       -0.43298128480872        1.63290222256742
H            5.62156046669455       -1.48106298920798        0.44998373377715
H            4.26028334648538        2.27582875931114       -3.40259805990647
C            3.79706414474534        4.00518003791129       -2.14807475672757
H            2.93118575807577        2.00440954765957       -2.26669310937175
H            4.73204882754895        4.48757527658980       -2.43150033145764
H            3.66510530323588        4.19143222472508       -1.08067674884105
N            2.71462978168594        4.58727318472198       -2.90313643976481
C            3.04660735358603        5.17621157724177       -4.18036895242026
C            1.44453231088770        4.55495664342706       -2.46147223188762
H            4.12244551812736        5.13375671207149       -4.31965298104338
H            2.74411286864698        6.22434911638441       -4.21774235639498
H            2.56156145720481        4.64313847521740       -5.00070960256705
C            1.10273950838833        3.93646826680193       -1.22957179615109
C           -0.17026791998508        3.98163597921518       -0.74673338590496
C           -1.20530910925395        4.61807321884549       -1.46875616420199
C           -0.88848325990072        5.17707603008786       -2.72373912189180
C            0.39073870103168        5.14894059401661       -3.20174596086458
H            1.85765760306835        3.43048415336948       -0.65492753445719
H           -0.43270379223922        3.52740896799671        0.19795994035391
H            0.59032667429788        5.60081556665905       -4.15781095639714
H           -1.67979649985105        5.64576596371501       -3.28737390959066
N           -2.46738386627755        4.77619103573775       -1.01779454280220
N           -2.82179890995511        4.23992667160327        0.06582630739453
C           -3.82646883701606        4.56429881209759        0.86866829844149
C           -4.47102388985609        3.51421036574405        1.60292331490276
C           -5.32719987176597        3.83886698511918        2.61444118490438
C           -5.58678868180133        5.18974309464114        2.96405667387321
C           -4.97520855823379        6.23869633413288        2.20925664740051
C           -4.11224861633142        5.90952317934796        1.18932831467448
H           -3.60894961747519        6.66382680299438        0.60625699216425
O           -4.15264127977227        2.25756930237416        1.19381083577229
H           -5.83125520147952        3.08791919703113        3.20154084255066
N           -6.40352309550054        5.56166063561536        3.96049555526527
N           -6.83086057560812        4.70355409019615        4.79249751268622
C           -7.87404215885686        4.81184250961212        5.60954485899348
C           -7.79462272251014        4.23233805598523        6.90163775280755
C           -8.89207755226066        4.17721580660117        7.70912237506220
C          -10.12695156225885        4.67998058892430        7.25994975826187
C           -9.12982515215226        5.30711097841719        5.16716006734492
C          -10.22587238835133        5.24391077494123        5.97654196761695
H           -9.19039376085377        5.73481076560436        4.17803805574388
H           -6.84148266498137        3.85782530405921        7.23945588164154
H           -8.84127800206099        3.75071614609348        8.69912363774400
H          -11.17915096969789        5.63903901242115        5.66092140188350
O           -5.30804854434550        7.49259345723352        2.56593993552833
C           -4.72794940318896        1.16568807114135        1.88464769151144
H           -4.45896368106366        1.18311285714542        2.94427525837072
H           -4.31558032635267        0.27540098293845        1.41250143676281
H           -5.81655211665551        1.16200480575312        1.78433893510915
C           -4.74470867077261        8.58095364535670        1.85734482615278
H           -5.01656384215304        8.54639639844609        0.79885970078278
H           -3.65633484297400        8.59892476865767        1.96087050557444
H           -5.17052324905461        9.47132179607241        2.31535566831338
N          -11.24569404151806        4.62534905586916        8.08578125112620
O          -11.13083650594243        4.15205827811598        9.22348315672583
O          -12.32855994512047        5.04727003423056        7.66005447746519
C            9.12431490681353        7.09643624898987       -0.29628736237271
H            7.23260384725453        7.68904176603876        0.48156633505110
C            7.73630606470852        7.08107852879077       -0.25246222431102
C            9.79507553156700        6.33260322825944       -1.22728198762680
H           10.87296425608060        6.34183981680154       -1.26717640716113
H            3.84184656081573        6.80546895166360       -0.60790155760836
H            5.15020320211738        7.86949776561017       -0.04137742161914
C            4.85894331628648        6.82759158683761       -0.21228431981035
C            7.01220395065876        6.30547457581739       -1.14254729103319
H            4.51560777239391        6.71410929154652        1.91668222467453
O            5.64910734199447        6.23332388982361       -1.21567865309740
C            9.08462245434558        5.54387640072067       -2.12292632980359
C            4.88672464167207        6.06062203022329        1.11310817510517
C            7.70076439703749        5.52045611786645       -2.09408085016243
O            4.06584930819727        4.91478621253555        1.01183382934585
H            3.80361429008281        4.80562846726985        3.05236338304993
H            5.91683059956285        5.76430789598849        1.35592352108039
H            9.63055824122531        4.95505880281774       -2.84176335198902
H          -14.40470306567252        6.66487762580839        1.61648902254777
H            2.08501747509459        3.47926152597216        1.67097309528095
C            4.05007073911539        4.15541229454280        2.20038772466853
C          -14.24187970346736        5.66585546135467        1.24056877766043
O            6.90080191784370        4.79531211689866       -2.93760933844879
H          -14.81050705291892        4.71504366553997        3.07405727276269
C          -14.47058852454307        4.57145060544094        2.05885382285468
C            2.99489061286873        3.05719680243242        2.11322802714781
C          -13.80413917963539        5.47295707068860       -0.05961167424285
H          -13.62670739267583        6.32275029192845       -0.70224912261786
H            6.67911078683284        3.58711512429273       -4.49878203488116
H            3.44736588438951       -0.02296406745574        1.15570368397308
C            7.49762351606863        3.89116749363582       -3.84284021542814
H            5.03691046213774        3.70682189413995        2.37803836400156
H            2.76421856519202        2.71438970726452        3.13092426633283
H            9.03003800992467        2.35675149491867       -3.63794338398608
H            2.63014763839767        0.58844810037536        2.62072281964203
C            2.79293214228018        0.75687675661158        1.54769345325881
C          -14.26399104538231        3.28989918415931        1.57983841172160
C          -13.59292991248902        4.19236859388841       -0.53946161325957
H          -14.43351362853678        2.43641661378680        2.22037344347159
O            3.48407401185160        1.96948788920928        1.34703569168216
H            8.25783716278338        4.39502709275030       -4.44980360933808
C            8.09175328636556        2.64825438141121       -3.14823499204673
C          -13.82369034226928        3.08779991793334        0.27499635878335
H            6.76815440775181        1.42129727297833       -5.13509590128083
O            7.21385835471210        1.54190953181087       -3.10745448777134
H            0.83090894073154        1.54631206653476        1.02897469842338
H          -13.25660834830884        4.03896272111994       -1.55458383663939
C            1.43750638290865        0.65350627293888        0.83967003179492
C            7.16349828360590        0.80917013702471       -4.31569729942916
H          -11.18045322502593        3.18349427090722        0.05263026481519
H            0.90756072614803       -0.22083551160335        1.23593998636629
C          -13.60242334418658        1.71632639859294       -0.23812194598016
H            8.29638785193100        2.89774168160563       -2.10539332382860
C          -11.14968670906208        2.18969026214846       -0.34870288879475
O            1.66592997001825        0.49849243402868       -0.55046361392441
H          -16.35011708952263        2.24529069432720        0.31147569291079
H            8.17532811060262        0.47457997124234       -4.58599937100527
H          -19.93780132828277       -4.29115070425222        1.06174827327493
C          -16.05627468623333        1.27326864735951       -0.03238808158502
C          -12.29454128125287        1.34709035765184       -0.55085539268326
H          -17.54370640865148       -3.79235844372225        0.75580692741899
C          -14.71270838830723        0.88106129757508       -0.35386759058361
C            6.27007361657822       -0.41146261095500       -4.13909401044922
O            4.91375930143574       -0.02300641441126       -4.19250909349628
C          -10.06528615335252        1.47693671668113       -0.73465062506643
H           -9.03610903520877        1.77576674875941       -0.71208826069451
C          -19.62619057103819       -3.60455995263832        0.28837737600563
H            6.48661061289286       -1.12643707416571       -4.94528639162382
C          -16.84288193763914        0.19363729811673       -0.25085418756352
H           -0.98886279150123        0.34967131528734        0.10460376695782
C          -18.28126283474593       -3.32792260338769        0.11722371200449
C            0.59393333409893        0.21579202498078       -1.34767731385764
H          -17.90132348845965        0.10692887948172       -0.10501159685410
N          -11.89831814419485        0.14116891807955       -1.04592991188049
N          -14.69912219345513       -0.41302306701261       -0.77968404879547
C          -10.54317314607023        0.19767652688495       -1.17620962624618
C           -0.71968334751346        0.17668481877482       -0.92418393746682
C          -15.98607184119555       -0.85677422062792       -0.72397643242378
H            6.48793260659194       -0.89284150318189       -3.17576397470910
O            2.21877367171227       -0.14190919574749       -3.01198279583928
C            4.04180097335601       -1.13225283456978       -4.21578962100046
C          -20.57007426483236       -3.00377263343132       -0.52856967646823
C            0.89272207114143       -0.08340467652394       -2.69720352142557
Zn         -13.08083560459296       -1.47336897643565       -1.37571349837153
C           -7.74722575809958        0.37052701394640       -2.60082619579834
C           -6.38433553749728        0.56945889946552       -2.69516364116519
H           -5.99722518937562        1.29515626952207       -3.39546482894478
H          -21.61923854674598       -3.22131736353775       -0.39486259206783
H           -8.42035427778802        0.93698449941569       -3.22661962796710
C          -17.86489401142361       -2.44000789406782       -0.87024811605741
H           -3.88651207367595        0.58526560644569       -2.88449522713195
C          -16.42377664850105       -2.14100067457747       -1.04383130090568
C           -9.72237449630399       -0.82954630675935       -1.63961414739664
C           -8.26687925995525       -0.57519018101010       -1.72097244634530
C            2.59098310615100       -0.66629143883670       -4.27610653690107
C           -5.50531134487296       -0.16214862842914       -1.89724256276262
N           -4.13197790552386        0.03718504076700       -2.07130646916107
H            4.19065449293544       -1.75546458927419       -3.32276822986644
C           -1.75320726533635       -0.11731698654724       -1.81455022063347
C           -7.38440319998427       -1.29829454334509       -0.92375822559273
C           -6.02050747884276       -1.09476108095585       -1.00132285885013
H            2.48307034712652        0.10112240685745       -5.05004612008464
H            4.24601485844961       -1.74964914797026       -5.10308066422531
C           -3.11424191166645       -0.33421138883927       -1.25393637438065
C          -15.60249293221631       -3.16782983616100       -1.50697285425400
C          -10.17252503036523       -2.09304782148429       -2.02362957188971
C          -20.16285228592758       -2.12223966057071       -1.51661401814609
H           -7.77637640296156       -2.02874336295831       -0.23201509593423
N          -14.26044472810755       -3.08363534077703       -1.72532321419790
N          -11.45851767729667       -2.53844721570908       -1.96229219186440
H           -5.35468788264220       -1.66297959421554       -0.37381376597470
C           -0.14406890843155       -0.31638331911371       -3.58587523192560
C          -18.81885451493834       -1.83847146175376       -1.68510085215402
O           -3.26082724514857       -0.84530005305289       -0.15222469465696
C           -1.46084016147965       -0.33453682551132       -3.15157917820906
H            1.96926961632850       -1.53224252214861       -4.52624553807841
C          -16.07150906814891       -4.47849041329746       -1.85836873186758
C           -9.33018020727636       -3.11543034918881       -2.57681178002488
C          -13.86494178806715       -4.29706805677065       -2.20239711329779
C          -11.45357885041650       -3.81631563875131       -2.43620116906749
H          -17.08996491521816       -4.80612244909364       -1.79030904020366
H            0.05878324257179       -0.50794852785626       -4.62627645489113
H          -20.89424621448201       -1.65236006371726       -2.15755038121951
C          -14.99438830779961       -5.17998841697408       -2.28270730038174
H          -18.49952525519640       -1.15292877492623       -2.45662976777894
C          -12.56199914274725       -4.65512540711696       -2.54620264006287
C          -10.12378349116508       -4.18151197584507       -2.83460358583574
H           -8.27782469406411       -3.01763008027287       -2.75531788874491
H           -2.23977331751315       -0.57485786991684       -3.85790743982487
H          -14.95921941411886       -6.19904614590969       -2.61380833259019
C          -12.33826461275416       -6.02720249540778       -3.05729826548262
H           -9.84678643978268       -5.12396754279240       -3.26398510119068
H          -11.15423472961411       -6.62917302440334       -1.38085863510415
C          -11.57671601788717       -6.93494323357727       -2.32702667268689
C          -12.88793294609976       -6.42879270316486       -4.27119893118295
H          -13.47437492763152       -5.72539976845283       -4.84413555432052
C          -11.37393438449709       -8.21943551521453       -2.79985207210962
C          -12.67779377235463       -7.71166519721781       -4.74545656652258
H          -10.78676321762922       -8.91688830380063       -2.22079548940902
C          -11.92225395310987       -8.61076994266906       -4.01046200550113
H          -13.10682353578012       -8.01018768733102       -5.69064388988268
H          -11.76258937278666       -9.61309800118282       -4.37908992859575
H           24.83601271702423       -4.84163162564479       -1.79765670335333
H           23.56273123322170       -4.26604103515475       -0.72575853354377
H           23.86164619399294       -5.99661643705159       -0.88299272712641
H           24.29512715973209       -8.73483724394998        6.35462810191204
H           22.88283616361673       -8.03796491530878        5.56948538860304
H           24.04463992139818       -6.99392208022137        6.40971091698876
H            9.67022374884927        7.71085265854305        0.40253335051006
