# Supplementary material for: Molecular folding governs switchable singlet oxygen photoproduction in porphyrin-decorated bistable rotaxanes
Source: Commun Chem. 2024 Aug 7;7:171. doi: 10.1038/s42004-024-01247-7 (PMC11306352; doi:10.1038/s42004-024-01247-7)
Supplement: Supplementary file 4 — Supplementary Data 1 [file 42004_2024_1247_MOESM4_ESM.zip › paperstructures/1a_+/closed_conf11.xyz]

290
closed_conf11, charge 1
C           10.80300363547708       -5.70865613178476        1.08968244532648
C           10.58052182151463       -5.16148949865295        2.34678161021086
C            9.84440764426476       -5.81269399539672        3.33082261734005
C            9.32675771936851       -7.06221096929261        3.02817755763953
C            9.52843323058609       -7.63801248183863        1.78065867284696
C           10.26160199313593       -6.95923619426518        0.82134609930272
H           10.40474569939292       -7.43096228770933       -0.13747566380973
C           11.66979366596483       -4.96096861218028        0.08565242757156
H           11.00598374590193       -4.19780505036776        2.57536209275637
C            9.65062126699189       -5.14247082059958        4.68458772652405
C            7.11632832844893       -4.73863388314157        0.60595167498851
C            7.76650309653463       -5.34844401096019       -1.61836895970004
C            7.55672691662207       -4.36256433500277       -0.66328498978073
C            7.54678721958417       -6.67777596601798       -1.29748265043397
C            6.88352079488647       -6.06273159719436        0.90416624980995
C            7.10172031717273       -7.05881208516460       -0.04202711269149
H            8.09741123013422       -5.10473064573315       -2.61602621387790
H            7.72229752205295       -7.43216939700401       -2.05192834554608
H            6.52685586131240       -6.32575024850788        1.88982499611715
H            8.76456683457275       -7.62095892598869        3.76058774568290
C            8.92925486274667       -8.99657536338911        1.49640595732589
O            7.76438341739131       -3.02285529980941       -0.84131158583247
H            6.95704457791978       -3.96868083275344        1.34429895212853
N            7.47347254093011       -9.03495680625543        1.48251158319980
H            9.25335708903238       -9.69907644659804        2.27417607206364
H            9.28159704474902       -9.37299444862168        0.53260883161527
C            6.84823028152567       -8.51468433526226        0.28072164081479
H            5.76924009326759       -8.67305828917766        0.39500546856700
H            7.18773228958228       -9.13395309604088       -0.55591714621243
H            7.11496761303287       -8.55560113977145        2.30171182162317
C           11.55285778597571       -5.54442930735597       -1.32610471357688
C           13.13174574257099       -5.07064017899094        0.54549664422496
C           11.26357865309896       -3.48167576634500        0.02161809340363
H           10.19188948910423       -3.39374883776987       -0.13476386676187
H           11.78219799206004       -2.99162925698928       -0.79978328484824
H           11.52264359111958       -2.95776262703767        0.93698424259823
H           10.51217461797260       -5.56838187430079       -1.64217846453838
H           11.95871380720920       -6.55198962117128       -1.37267105240127
H           12.11637686734229       -4.93039202165600       -2.02625906746122
C           11.02387451052484       -4.89974298044982        5.32853042277629
C            8.81705480641707       -5.98943658881249        5.65104333921137
C            8.92724888136995       -3.80379862327029        4.47957724160258
H            7.82043867402384       -6.17104403714967        5.25484445224759
H            8.70964378206084       -5.46177345062902        6.59697515544119
H            9.29909105567039       -6.94310277534675        5.85362445695170
H           11.63654803422546       -4.23915258766625        4.72139847723040
H           11.55490204815991       -5.84213425342781        5.44709458588818
H           10.90326104399253       -4.44667362916760        6.31049940633470
C            8.11929765708255       -2.52498139722507       -2.12154343029879
C            6.92155374151057       -2.42211052256463       -3.06759020357541
H            8.91625101555977       -3.13178431236815       -2.56674803638387
H            8.51947259378127       -1.53028779495426       -1.91265279439454
H            6.46665655890729       -3.40987681148194       -3.17041519741693
C            7.30770150803114       -1.89206530353556       -4.44845028010327
H            6.17756925098912       -1.76087006542180       -2.61898519616639
H            6.43256892726258       -1.96416842157502       -5.09769797555564
H            8.08644141831041       -2.52609241816763       -4.88000746552049
C            7.77973860094221       -0.43938977606578       -4.41243893709741
H            7.05119280077824        0.14398042536013       -3.85024554733061
C            7.94052467414746        0.14172086829779       -5.81660866784916
H            8.74112265742010       -0.38561666967659       -3.89840306694456
H            6.97528673692787        0.13378328110472       -6.32739239732178
H            8.61643224246159       -0.49987283541335       -6.38801863203204
C            8.50230541869147        1.56451426484099       -5.81055399295349
H            9.41501052651966        1.57142407555195       -5.21180692775187
C            7.50588248929882        2.59976736998715       -5.28590550091860
H            8.77988276432301        1.83393208172499       -6.83274174695309
H            7.19354229515042        2.33579212238562       -4.27543929055591
H            6.62237871204368        2.56630554473841       -5.92622934272526
C            8.07637565018804        4.02073415903391       -5.30633469307106
H            8.58826709588013        4.17679003359509       -6.25706266927655
C            9.07091840158333        4.27859020902455       -4.17116575565693
H            7.26612674335715        4.74767197861621       -5.25203812339889
C            8.42966766562979        4.48206156708382       -2.84915813354476
C            7.16629712697554        4.87829096765238       -2.46836937253356
N            7.19706359935369        4.97339944174181       -1.12317881737017
N            8.35703716560595        4.66192328981933       -0.65502422126857
N            9.10663087354845        4.36526365508622       -1.67751714833671
C            6.11551960767709        5.42612201956849       -0.30430814021718
H            6.27894200430053        5.07391222213953       -3.03190875921584
C           10.47417558872995        3.97879228951703       -1.50086424760311
H           10.69802682727551        4.00787011376912       -0.43602121099455
H           11.13290602820563        4.66560197568144       -2.03221391035490
H           10.63832893079070        2.97009882844256       -1.88118942512214
H            9.65263055893108        5.17624659238402       -4.40239269378495
H            9.77400887582195        3.44686877152170       -4.11222016406830
H            6.09618303181955        6.52034975268384       -0.33181682749788
C            6.25385087522275        4.97096453782989        1.15334976432228
H            5.17914858168140        5.06069338563623       -0.73436458686631
H            7.12736217498822        5.43779559535859        1.60765462626231
H            6.41859120572303        3.89715408866650        1.18054692916423
N            5.05823087990808        5.34945124188020        1.87190371481291
C            5.08002766236255        6.67228279580428        2.45048362266540
C            3.90022425219049        4.67700716228438        1.68693424769278
H            6.07296392494980        6.84837905482646        2.86002691260276
H            4.36722751703596        6.74239256859742        3.26900380129395
H            4.86097447901575        7.44398713012812        1.70711149570145
C            3.90491104226279        3.32162719237065        1.27138982019547
C            2.74477830234736        2.63781527375419        1.06743397518787
C            1.49007842519632        3.26715853592935        1.21839462030268
C            1.47370058539317        4.60219736231617        1.66483827499280
C            2.63750888854894        5.27639817657516        1.91230441388001
H            4.83774263046798        2.80063725024714        1.14335565208091
H            2.75294973803838        1.59958089929858        0.76990563409996
H            2.57649802179853        6.29805712756750        2.24681393778008
H            0.51886338497512        5.08192729825904        1.80861658954603
N            0.30461801864096        2.66594234009491        0.96782399888500
N            0.31244081523899        1.48440749099371        0.51366866719688
C           -0.69820016200527        0.61729676795588        0.48202098376825
C           -1.59843559271615        0.46273683488118        1.59521652819679
C           -2.49454267338351       -0.56209539049324        1.57896131659536
C           -2.57947687005607       -1.48669826841371        0.50279777286504
C           -1.67977771022836       -1.34572463125103       -0.59300028669753
C           -0.76665378558107       -0.30658116658158       -0.56619609591298
H           -0.10828847042160       -0.18855405815891       -1.41112290779494
O           -1.45950797575536        1.38569225353396        2.58291473234538
H           -3.21719541636397       -0.70038800686123        2.36783228134212
N           -3.47194150330025       -2.49363916799953        0.50068501225402
N           -4.37535660886032       -2.53682575197726        1.39401846541073
C           -5.12583548661575       -3.59227187344706        1.70667376728361
C           -6.47727683648402       -3.38560135454294        2.07495322699416
C           -7.22970114841171       -4.41514217577434        2.55849461592459
C           -6.66181270319170       -5.69094722844133        2.71929538478529
C           -4.56724126873239       -4.88504162138249        1.87652751398762
C           -5.32019368571032       -5.90980874619992        2.37151703997816
H           -3.53248026180331       -5.03428679060208        1.60870558205206
H           -6.90646874536370       -2.40525087370983        1.93983722672841
H           -8.26443342299536       -4.27104604038275        2.82955899871284
H           -4.91216730975618       -6.90211645088314        2.48843181074725
O           -1.60122097776117       -2.13121209703071       -1.68150847456529
C           -2.21403297544932        1.21642147560162        3.76634780694359
H           -2.01041710501334        0.24776239122474        4.23095378961915
H           -3.28555171180187        1.30456689915268        3.56652477448942
H           -1.89602440403841        2.01759225912425        4.43036765012587
C           -2.41414528230884       -3.27687796197941       -1.84706960924291
H           -2.09508312615197       -3.71116366350761       -2.79362189931679
H           -3.47256329457411       -3.01676693152083       -1.89292176507612
H           -2.26254285162497       -3.99075462449291       -1.03546802221486
N           -7.43270665833758       -6.74180711224530        3.21477321829052
O           -8.62626485110924       -6.54170231274713        3.46502671085554
O           -6.90279265861576       -7.84341379659902        3.39045081824199
C           12.44240628241411        3.09391500886687        2.24343175535487
H           10.80243997471354        1.77962549247416        2.55895550762966
C           11.08993819470922        2.79645217335911        2.34743025116243
C           12.84542569054264        4.38484868089218        1.97971842599963
H           13.89362455541543        4.62886212299976        1.91029914112835
H            7.25202012193269        2.44345160409325        2.86381270707911
H            8.83632429242706        1.74761595996034        3.25034152227072
C            8.26965542309316        2.30001807626575        2.49449188108764
C           10.12929487594669        3.78355053463608        2.18976152767190
H            8.08714600587518        0.42740803963954        1.42476706995081
O            8.78117891269140        3.60175968319491        2.31368016653320
C           11.89729177974523        5.38377026349439        1.79901227503697
C            8.21332578818974        1.49286565719776        1.19177689257312
C           10.54230702030562        5.10298402891240        1.88872413503821
O            7.11422192962706        1.95136136413923        0.42834053426413
H            6.96974810296956        0.18190285112333       -0.64345427957398
H            9.14589515600692        1.62166283957276        0.62621336761508
H           12.23830994580759        6.38553559288844        1.59776133174864
H          -13.57325384265740        6.95791600809660        1.41946890464310
H            5.45417458950371        2.76264276542744       -1.28068905289004
C            6.92767419841075        1.26825221292966       -0.79283411981058
C          -13.14773491561309        5.98351920494834        1.23125357527094
O            9.54698246842684        6.02141545494011        1.69404135110703
H          -13.55581928817683        5.24928060475006        3.20107693683136
C          -13.13887259822257        5.02399173471998        2.23051942543246
C            5.55636442212821        1.67329614197362       -1.32792291577615
C          -12.60974957180161        5.68700519818483       -0.01051928415895
H          -12.61723635159654        6.42949498334624       -0.79501043845980
H           10.49223692805680        7.83039364374562        2.01322105695549
H            4.05267781098304        0.78865554791499       -4.05913634557940
C            9.92894792042866        7.30238905667039        1.23290763555172
H            7.70774733055806        1.54239567084756       -1.51762712018039
H            4.77405365356754        1.22600614607084       -0.70070288196855
H            7.91637258094657        7.93988843976346        1.64953712305605
H            3.36523485037467        1.16641248773116       -2.45790336408776
C            4.12902966624782        1.44944200771630       -3.19259196368612
C          -12.59877142596920        3.77301184144035        1.98947115147908
C          -12.06336440319271        4.43880952370926       -0.25180642313199
H          -12.58977580175037        3.02505584810847        2.76881217601641
O            5.41630391107182        1.22586631665180       -2.66006223238875
H           10.55081722800636        7.21500122757737        0.33446588027520
C            8.68616543507327        8.12381810112047        0.89274585991911
C          -12.05390638345724        3.46791241844329        0.74558948235253
H            8.33374209610239        9.67815268864598       -1.21325544681682
O            8.20337595233363        7.78069311410813       -0.39679265799909
H            3.05202730796953        2.90836466935190       -4.35953216164098
H          -11.64958389216788        4.20317492216765       -1.22160867057755
C            3.90817821790100        2.89200059569476       -3.67846599218787
C            7.62228916340502        8.84608794902414       -1.11751531260246
H           -9.51765274190314        4.18962095305969        0.40473065910979
H            4.80294801050130        3.20499569138556       -4.22352842424880
C          -11.47913345155020        2.12828291077231        0.48228985526723
H            8.96522599482518        9.18363968978795        0.91446642801115
C           -9.22726876658184        3.17751824516657        0.20439881875462
O            3.73964629492079        3.86298014295611       -2.65420816402200
H          -14.30155149997285        2.05643360337683        0.87411220920444
H            7.41958862419362        8.44023661299016       -2.11076395862190
H          -17.02793453511396       -3.54951451704018        2.61704994290134
C          -13.76703629156087        1.14265959954622        0.70477705407278
C          -10.11238770330703        2.04824246584241        0.21671040098802
H          -14.78363462653504       -2.55681405306972        2.40186748322919
C          -12.35006028229863        1.03951357611767        0.49809998856898
C            6.32826802083507        9.40159009879697       -0.49700420628745
O            5.26101193223819        8.47604225109610       -0.47089567593809
C           -7.99510115819660        2.70753506810221       -0.10203632297409
H           -7.08910039909926        3.26658120886766       -0.22418238412082
C          -16.53540158035839       -3.53763987970809        1.65582688466584
H            6.50526309062300        9.67024954063072        0.54700740231896
C          -14.26792356623421       -0.11205572838813        0.62079149108348
H            1.46551343479915        2.35294547051731       -2.80202527167577
C          -15.27578724372120       -2.97721160806736        1.53701739815531
C            2.47091005183036        4.16824420608683       -2.23736842253870
H          -15.28996754892361       -0.42356572424183        0.70905995827758
N           -9.41399818874659        0.91188878484815       -0.06551932515972
N          -12.00811013444363       -0.26178858139102        0.28291940053548
C           -8.11838470683905        1.28648666784166       -0.26190929322890
C            1.38001114235778        3.32838386724123       -2.35077986343351
C          -13.15913862757672       -0.98638979319416        0.36102888754300
H            6.03809887660899       10.30558851944780       -1.04656253742067
O            3.40372797920315        6.25118668776796       -1.64349445746453
C            4.50600135505647        8.38762646481011       -1.66493252696055
C          -17.16310160186091       -4.08156724120006        0.54713864759149
C            2.29825255362709        5.45309544869067       -1.67731445714406
Zn         -10.17015696356990       -0.96937404771030       -0.19331223989250
C           -5.02317716876669        0.95771512315499       -1.94978466297366
C           -3.77403724873240        1.52965367402022       -2.09413296837972
H           -3.25307853567297        1.46136487555698       -3.03446596783402
H          -18.14720318064919       -4.51613750552827        0.64016717964467
H           -5.48027543597900        0.46085255474370       -2.79243926226043
C          -14.62471916304029       -2.96160527494823        0.30734580124090
H           -1.68807203545215        3.35856278220923       -0.27927166134901
C          -13.27559588520023       -2.36359858731303        0.17704693175362
C           -7.06382376996556        0.43759740727707       -0.60324614064912
C           -5.71829548519189        1.03317538450688       -0.74582486859712
C            3.20879373010504        7.63173968075448       -1.37841904882080
C           -3.18900368997031        2.20332611915148       -1.02589675216730
N           -1.96100034389387        2.85892125491716       -1.11768665386516
H            5.06185938429750        7.86217449096341       -2.45043025338003
C            0.12225026263772        3.71938528850475       -1.89374392961263
C           -5.11762065061672        1.69320063315754        0.32432535345314
C           -3.87439726877213        2.27404255534011        0.18682708406468
H            2.93658698995521        7.78507174623873       -0.32840081602117
H            4.26453965444637        9.39807649886252       -2.01824123697095
C           -1.02372426086541        2.79062898916253       -2.09950104240498
C          -12.21772270325469       -3.21535316221071       -0.13624798619931
C           -7.19126853714960       -0.93658588320606       -0.80923350562703
C          -16.52322804274201       -4.06580590478416       -0.68153897464763
H           -5.63756230409735        1.74574958530468        1.26938097079162
N          -10.91829715547209       -2.84694378056994       -0.31444153599181
N           -8.33612745238139       -1.66702698364899       -0.69421167468421
H           -3.42506012048925        2.79141871304039        1.02180591341953
C            1.04240217498582        5.83571349003354       -1.23314046312891
C          -15.26059751602019       -3.51273161045169       -0.80129330300282
O           -1.08540327805663        2.06096653305308       -3.07776036239709
C           -0.03900480272907        4.97722056523202       -1.33508992900752
H            2.41263595184381        8.02033001516948       -2.02260032725630
C          -12.34957406372255       -4.63428288061152       -0.31024703352121
C           -6.09269190475991       -1.80480131620480       -1.11560202466186
C          -10.22420143829849       -3.98441330249476       -0.59707550874841
C           -7.99558942048694       -2.96799191764067       -0.91688143262292
H          -13.26367859005443       -5.18593757308306       -0.21404519946161
H            0.88650565151408        6.81396047316980       -0.81158090195609
H          -17.00842932869325       -4.48621479637996       -1.55004000109048
C          -11.11700902698351       -5.10922110365398       -0.60475252026307
H          -14.76119370975022       -3.49673471514410       -1.75927581915214
C           -8.85917180921342       -4.06285000220572       -0.87214942069396
C           -6.58677545499213       -3.06339925646062       -1.17298129433924
H           -5.07910476610916       -1.48263400893470       -1.24375205192477
H           -1.00998132675296        5.31688062767496       -1.01220484659150
H          -10.83425333085978       -6.12173162820589       -0.81393062079253
C           -8.28252289162210       -5.40165871568203       -1.12107155308303
H           -6.05260899335199       -3.97605440790394       -1.34723327847925
H           -8.82164892217268       -6.15438435696854        0.80663579697095
C           -8.33809243057458       -6.38033063666626       -0.13255471381624
C           -7.67295708008963       -5.70571687547963       -2.33512979623908
H           -7.64574479953719       -4.95863518398544       -3.11489404038380
C           -7.77855525007127       -7.62725633505728       -0.34513115341836
C           -7.12237157375079       -6.95673094342041       -2.54959324070688
H           -7.81940076028071       -8.37178812832398        0.43714797771219
C           -7.16714266074016       -7.91864241738352       -1.55372372899246
H           -6.65716470902910       -7.18209320343829       -3.49777362799904
H           -6.73280508980540       -8.89328966072789       -1.71833296983653
H           13.43938644691985       -6.11378171547746        0.58250190998299
H           13.25732876431420       -4.64704927701387        1.53905176942401
H           13.78622078930348       -4.54077190822896       -0.14366569684722
H            9.50816535037321       -3.13761172728073        3.84901925896055
H            8.76269212756434       -3.31596634867381        5.43808283023196
H            7.96270955542409       -3.97128054776022        4.00488777779219
H           13.16993050638070        2.30872516716592        2.37665870047996
