# Supplementary material for: Molecular folding governs switchable singlet oxygen photoproduction in porphyrin-decorated bistable rotaxanes
Source: Commun Chem. 2024 Aug 7;7:171. doi: 10.1038/s42004-024-01247-7 (PMC11306352; doi:10.1038/s42004-024-01247-7)
Supplement: Supplementary file 4 — Supplementary Data 1 [file 42004_2024_1247_MOESM4_ESM.zip › paperstructures/1a_+/open_conf24.xyz]

290
open_conf24, charge 1
C           20.21543136479241       -6.45572700031476        4.78161357075019
C           21.27647398492489       -5.55715648168788        4.89144213245281
C           22.12531225199373       -5.27636196653334        3.83246012980170
C           21.89342432143393       -5.92741541668330        2.62295181989011
C           20.85465782715786       -6.82873379425550        2.48522578792163
C           20.01901151369069       -7.08728933635417        3.56515739857903
H           19.21604588763438       -7.78783810380050        3.41116471584107
C           19.33177927738610       -6.71206635626181        5.99530792006300
H           21.43659184913600       -5.06751217815915        5.83690832720323
C           23.28380580533210       -4.29339357430022        3.93848534973403
C           15.50652365581379       -5.76496386983268       -1.44185864333201
C           15.05784413369430       -6.44531624618030        0.81652529095298
C           14.58768085961516       -6.09608417838653       -0.44564789923767
C           16.41827913541887       -6.44544698719652        1.06873506488311
C           16.86069314927368       -5.77382337732558       -1.17637762083680
C           17.33661869192049       -6.10619914023039        0.08594938329620
H           14.37764115741762       -6.72164494304119        1.60678053121414
H           16.78224502454140       -6.71987511250899        2.04669050535427
H           17.55591980853291       -5.51301181401648       -1.96179768245270
H           22.53061080026015       -5.73612323849429        1.77129627269484
C           20.60952316722542       -7.54904862393141        1.18292884697695
O           13.27483532130565       -6.04470713922196       -0.80730260944956
H           15.13383946102029       -5.50526815117116       -2.42065264438234
N           19.20679355242952       -7.46946094610542        0.80975258077178
H           20.85655496388479       -8.60816611993796        1.31250837351540
H           21.27801240295024       -7.13878282958943        0.40279467155843
C           18.80638383792235       -6.13213795892095        0.39778515649411
H           19.38474685113245       -5.77045105998228       -0.47283146768960
H           19.01960486978089       -5.46217551693811        1.23884897597463
H           19.00852241199898       -8.12552207254848        0.06058103304296
C           18.20688712369282       -7.70914499503997        5.70145452533499
C           18.69163624607536       -5.39081757456139        6.44641172553549
C           20.19331208654698       -7.28502996133542        7.13043277356325
H           20.97275694584923       -6.58881384400887        7.42752490842802
H           20.66776276934062       -8.21106681284743        6.81179037163241
H           19.57522369442180       -7.49525429257120        8.00098975403679
H           18.60849052468138       -8.67645179610175        5.40941860851795
H           17.55667941582227       -7.34035366947594        4.91198892316661
H           17.60493213919843       -7.85124884458428        6.59701595258189
C           23.41076514301036       -3.66737554901941        5.33083009300042
C           23.07136042322609       -3.15889985925584        2.92491816283948
C           24.59550379741616       -5.02968293637184        3.62783065893387
H           23.03770590236617       -3.53842908432129        1.90739780454928
H           23.88392353721870       -2.43837015603811        2.99290974881790
H           22.13427123443079       -2.64425010723721        3.12826319906452
H           22.51822282846082       -3.10235375144345        5.58971166410615
H           24.25602030374349       -2.98185801244891        5.34304414076845
H           23.58683030073606       -4.42827562467405        6.08774436653388
C           12.28122099819199       -6.26706564462672        0.17900174106556
C           10.91875687569362       -5.97400697994872       -0.44585561005334
H           12.45972167531134       -5.61436819270207        1.04258552740696
H           12.31833707966444       -7.31163285566242        0.51936555362049
H           10.80154882672637       -6.62929357976992       -1.31070541137027
C           10.76931410528061       -4.51911239554386       -0.89773210270196
H           10.14659131833118       -6.22455140381235        0.28351862546661
H            9.89978113577568       -4.45444061113027       -1.55324187579489
H           11.65123859059118       -4.25029287401878       -1.48187517091367
C           10.60651497986476       -3.53953908003595        0.26405992718992
H            9.65751052487106       -3.72660817339227        0.76943174533089
C           10.69439198063944       -2.07605185873908       -0.17371556234749
H           11.40151216063507       -3.71251797428754        0.99206539973559
H           11.63638019672265       -1.93618757481918       -0.70993935500260
H           10.73301567047665       -1.44730354002929        0.71976384814896
C            9.54835588879840       -1.59193235189290       -1.06369540427431
H            9.80458569607555       -0.59077975867520       -1.42013030928644
C            8.20716864095613       -1.52422498384921       -0.33369114094743
H            9.46329505426287       -2.23627073748026       -1.93922641859254
H            8.35127487834407       -0.99942699531084        0.61356610756794
H            7.85706242143290       -2.53142471713814       -0.10585666559127
C            7.15587921889981       -0.79568283758187       -1.16799659916214
H            7.53874611097056        0.18722093006965       -1.44748853716132
C            5.82353794836695       -0.63840792233623       -0.40953803652340
H            6.98579998541692       -1.34647328757963       -2.09312539129123
C            5.05075711814124        0.51762132702118       -0.92485251964191
C            4.03622523104238        0.61612242652107       -1.85096570958764
N            3.76112043774924        1.93003640073810       -1.94231972052374
N            4.51295521383367        2.62863211382402       -1.15712639140976
N            5.29158572844676        1.79676917789439       -0.54510046235534
C            2.73801891099409        2.55804855244038       -2.71873207508146
H            3.49917244144924       -0.12613953820625       -2.40384618839821
C            6.24206366304560        2.26914625437050        0.41320171447646
H            7.21509066885175        1.81590903015983        0.23886756881326
H            5.91204467824456        2.02254523603205        1.42312767435774
H            6.30615589119715        3.34864529839239        0.28957487167423
H            6.03402369171702       -0.48512510515026        0.65003146579593
H            5.23225588482865       -1.54737611244221       -0.51166282476261
H            2.95888859065857        3.62602616409740       -2.74635295438969
C            1.36790696643424        2.32218473993055       -2.04642665997246
H            2.75068659192075        2.13416845139540       -3.72487767713124
H            1.44984453503058        2.57997586219779       -0.99164806279912
H            1.11942312532768        1.26267183832595       -2.11475751130726
N            0.32535026638485        3.08573468896715       -2.67912120902081
C           -0.27057267788280        2.49647916578981       -3.85879669573958
C           -0.00490953594205        4.33661240374612       -2.28696086213791
H            0.19445775488330        1.53312756159062       -4.04372399175335
H           -0.11970439216690        3.13114138682559       -4.73389175095205
H           -1.34147771258769        2.33706144411380       -3.71820102641371
C            0.66757762222657        4.99123826338738       -1.22486489561486
C            0.31842081423844        6.25410647360499       -0.84187076804561
C           -0.72113261091358        6.95435888575188       -1.49106936083926
C           -1.40758888995852        6.30342122679021       -2.53426338025498
C           -1.05631457474534        5.04074684810790       -2.92328751506399
H            1.47318350578242        4.50827769031449       -0.69689961649272
H            0.83288945237622        6.74791331895261       -0.03064723315308
H           -1.60554450438996        4.58291066658894       -3.72730510776362
H           -2.21031954924778        6.83051289431291       -3.02492892734993
N           -1.12642906323940        8.20219166745938       -1.16472594725255
N           -0.45063555551191        8.91303537497523       -0.39608062507642
C           -0.70383192357308       10.00459492968940        0.30425794346084
C           -1.75100890373981       10.01100291378327        1.29676973327648
C           -1.86757641531285       11.08237109602861        2.12382079699905
C           -0.99301129610202       12.20765868376457        2.05358584512685
C            0.06178896260209       12.18788613809553        1.09195663562592
C            0.18333597669133       11.09047793504864        0.26192595576590
H            0.97273458268120       11.09148053405940       -0.47153685896670
O           -2.52967890319568        8.89369471122062        1.30671663009218
H           -2.65215932934845       11.15153573543507        2.86145958603473
N           -1.17282229255132       13.28918367808617        2.82063206450402
N           -1.96148742773902       13.24620333468854        3.82187323907534
C           -2.55305597427701       14.28168263761970        4.40976238847289
C           -3.14075629505700       15.33829827873035        3.66319473445065
C           -3.89020324918047       16.29542591544202        4.28137705812678
C           -4.09155024179382       16.24613726815760        5.67127848300771
C           -2.77898003405074       14.23883734231918        5.80910927620298
C           -3.52249540851074       15.20231803303608        6.42396103475356
H           -2.33262957529548       13.43890398407290        6.37809499848638
H           -2.98209482664193       15.35971408623551        2.59538504074824
H           -4.32769093344948       17.11139593012394        3.72633598805871
H           -3.69180720411168       15.18715355615019        7.48969319232622
O            0.99650086534639       13.13980216219860        0.90457050612337
C           -3.55253930958087        8.80222883032582        2.27774321597291
H           -4.01990287903337        7.83331293976849        2.11462192216005
H           -4.29469067292383        9.59475080916196        2.14761049419175
H           -3.14128933492575        8.85096786822275        3.29006870129107
C            1.01075132205883       14.33676506909342        1.65836187460126
H            1.10145663901722       14.13384546240724        2.72722725459603
H            0.10917081459061       14.92675112531497        1.48600091088222
H            1.88598842297800       14.88018523286335        1.30440283584872
N           -4.84626451778283       17.23098767200916        6.30152665219155
O           -5.35447604165402       18.12836176767651        5.61736102709279
O           -4.98828166576764       17.18539968751009        7.52985206719587
C            5.52942831021429        7.88646091980858       -3.16435189895610
H            4.27684502515238        7.77000752090825       -1.44831956505257
C            5.04115050386779        7.27020107782861       -2.01957860495247
C            6.51751141004506        7.27853029775279       -3.90770627335191
H            6.90998829623353        7.75525375365743       -4.79250867011305
H            3.19769030705626        6.05891760113255       -0.32323587376172
H            4.41336178727138        6.90530681795436        0.67852639268770
C            4.10090613997595        5.93013249037407        0.28229337665884
C            5.53505057654929        6.04090453423020       -1.61471674688846
H            3.32621916455940        5.59908174294440        2.25783630787156
O            5.13906538963294        5.36724104997150       -0.49431018667670
C            7.01731908078282        6.04184316700976       -3.52049791229000
C            3.79878365950796        5.00805898501014        1.45885578935087
C            6.53531656788443        5.40996771646088       -2.38699864048032
O            2.92693012271382        3.96331682152742        1.07281305632564
H            2.33703140285129        3.69705259284701        3.02803107484550
H            4.74017236006367        4.59710609009146        1.84422871421758
H            7.79310567758368        5.58898576234440       -4.11663266923640
H          -12.77562487524378       -9.37534067826070       -8.07528974687865
H            0.68115231902865        2.71254662824060        1.31960947037988
C            2.63571562443584        3.10214229467323        2.15273142080791
C          -12.77523274178740       -8.81957687616555       -7.14951096641232
O            6.95956101584744        4.19826413782987       -1.90899861218508
H          -12.49647371508145       -6.92220935839550       -8.10242988823594
C          -12.61742472655796       -7.44334490645621       -7.16411855580919
C            1.48979427371030        2.15570424753561        1.81288236887833
C          -12.93325319656071       -9.48059080840804       -5.94220268330343
H          -13.05381973685253      -10.55382100252908       -5.92485773940959
H            8.74449964012314        4.05312635552950       -2.95679690563724
H            0.70607543283254       -0.27860712465734        1.89386009148296
C            7.88580863224747        3.44387840599648       -2.65403330978869
H            3.52281904547996        2.51290529009275        2.42118219969671
H            1.09806163170928        1.74320243183655        2.75357223615253
H            6.69497524528259        3.49581537741859       -4.46394282240260
H            0.10688180697287        0.38996652807575        0.35661727900147
C            1.00566474858387        0.04716598124834        0.88748623630061
C          -12.61597002855256       -6.73125827757854       -5.97766039434327
C          -12.93833065148562       -8.76986206176154       -4.75493369640402
H          -12.49921245085604       -5.65737722272133       -5.98692176448272
O            1.94545514130439        1.10046056564225        0.98961072207330
H            8.23314276629144        2.67078590041328       -1.96561928497096
C            7.27884691648079        2.76732281410008       -3.88833603777811
C          -12.77960503961347       -7.38705759535882       -4.76104651654031
H            7.06490856441513        0.51418875455327       -5.05175193317281
O            6.46191830155707        1.68902657896049       -3.47180666683447
H            1.18770783885288       -2.07073648012410        0.47470946276722
H          -13.05829559488223       -9.28465673376433       -3.81264173874081
C            1.64974042839609       -1.13285065072401        0.15317623961947
C            6.15449589913956        0.75891494056581       -4.48879859973367
H          -10.23281245496669       -6.62707496194061       -4.74833045347692
H            2.71229434397179       -1.14939282645010        0.40397646888896
C          -12.78759056474941       -6.62182761092394       -3.49319047677098
H            8.09585899676498        2.39274454151050       -4.52054886502753
C          -10.37997628963841       -6.05379837762041       -3.85451233877773
O            1.61279578880838       -1.01318598114705       -1.25291437423979
H          -15.31314745144252       -7.81310670736058       -4.06588243097251
H            5.81886736155789       -0.13344687742715       -3.95739601537851
H          -20.56882860829928       -5.68433783304395       -0.95963150468930
C          -15.18189896447513       -7.26312097561632       -3.15498576125561
C          -11.61166559223613       -5.97032845794563       -3.12250188703371
H          -18.22892819734387       -5.01189284543381       -1.34245328446428
C          -13.96901411327932       -6.60831252341907       -2.75317226710538
C            5.05183447680120        1.22069290301366       -5.46451732656908
O            3.75887576549480        0.76361464974450       -5.12535268458911
C           -9.47457526418611       -5.30129810253179       -3.18597616739654
H           -8.44164914499585       -5.14567505739200       -3.42605911837363
C          -19.78414156106540       -6.08967920769333       -0.33782970677652
H            4.98155258081422        2.31023028513683       -5.44933179637100
C          -16.09027922980743       -7.04068267993804       -2.17629900868635
H           -0.84154564292574       -1.82291786287465       -0.30204759108404
C          -18.47081115968841       -5.71272010729472       -0.55661054205834
C            0.48096953653920       -1.36031933207901       -1.93422902139804
H          -17.10328436571575       -7.38759324768183       -2.12316445014114
N          -11.44059841350887       -5.18881373570944       -2.01923215630231
N          -14.15536096035829       -5.98491334748858       -1.55618424132222
C          -10.15003767015761       -4.75278779123593       -2.04421211003849
C           -0.71467657667235       -1.75474932978382       -1.37038549281814
C          -15.44040137277529       -6.23627186036682       -1.18017399863611
H            5.30178618926624        0.89952779262320       -6.48378161626277
O            1.80735374780524       -0.89343484610426       -3.81499672317688
C            3.50157344447407       -0.58412960045281       -5.46582861866956
C          -20.09247103094878       -6.98464209768441        0.67372896331210
C            0.59451923396261       -1.29985860544019       -3.34388962772734
Zn         -12.79569812136650       -4.87615481251455       -0.54353354832237
C           -7.13743606329826       -3.84484159669018       -0.45953691248588
C           -5.82476244844240       -3.48169340915766       -0.69385934536314
H           -5.05314790513047       -3.76274688994731        0.00323360747891
H          -21.11726994859935       -7.28065655793200        0.84185787665027
H           -7.38150755521763       -4.41827866152236        0.42202055693041
C          -17.44961076587575       -6.22301644564829        0.23924697982275
H           -4.11683247093917       -1.87015459509825       -3.03034420445967
C          -16.04298478387656       -5.81967569345359        0.00599770159395
C           -9.54930017892474       -3.91441849782820       -1.10395018594528
C           -8.15092568530619       -3.50350611050175       -1.35049633051500
C            2.02852011165758       -0.88992470408977       -5.21457318347682
C           -5.49748974974271       -2.75370425461080       -1.83446249644599
N           -4.19303868657670       -2.36664452900876       -2.15292643716692
H            4.11808286081911       -1.26849497483782       -4.87024949461180
C           -1.81196505676355       -2.09293902016824       -2.16670621596012
C           -7.81673297913602       -2.77346876560905       -2.48907512586131
C           -6.51057555780331       -2.39998163136395       -2.72683200005748
H            1.41007440904816       -0.12343013808323       -5.69627787069507
H            3.71921730423379       -0.75119536432458       -6.52979831562517
C           -3.04082556195112       -2.55325500684538       -1.45803082283931
C          -15.41734468308855       -5.05296634009040        0.98801268864059
C          -10.17505540546679       -3.44266924681003        0.05024166785098
C          -19.08095342900127       -7.49888905044125        1.46845416892406
H           -8.59353197761702       -2.49302852454799       -3.18443634761462
N          -14.14742664287034       -4.56276926921266        0.93209550572617
N          -11.43362053035236       -3.76162171641786        0.46385035099933
H           -6.27277645340279       -1.83226768632815       -3.61462807989629
C           -0.49267692422654       -1.64798365085460       -4.12804705486606
C          -17.76762987348432       -7.11880624526253        1.25535730820548
O           -2.97644529987300       -3.04261416640807       -0.33912951455149
C           -1.68754535023212       -2.04718412251056       -3.54710223234715
H            1.79684521717027       -1.87157019722486       -5.64247513208358
C          -16.04797359674772       -4.63189434588139        2.20728569821249
C           -9.57653514833805       -2.52543833678281        0.97826073125272
C          -13.95600665195197       -3.84065673250086        2.07153945602070
C          -11.63892652658829       -3.10153986249948        1.63804241079945
H          -17.05142951553057       -4.87320834904533        2.49752372273022
H           -0.42273625415144       -1.62434651820802       -5.20268447404846
H          -19.31491274806527       -8.19921031527984        2.25673844315661
C          -15.13950958030953       -3.89007671635306        2.88312787904099
H          -16.97715872534315       -7.52218946118108        1.87140905895514
C          -12.79675248928393       -3.14608791422092        2.41417538927004
C          -10.48253181578063       -2.31531919624366        1.96222277597676
H           -8.60125019710614       -2.09252494789254        0.87650566015433
H           -2.49280299680792       -2.35379672541971       -4.19534848028417
H          -15.25172919793438       -3.42146952409910        3.84079068447696
C          -12.79522773129034       -2.39410619092537        3.69016800678342
H          -10.39246851767473       -1.67899927080009        2.82043491703837
H          -14.29948695208545       -1.00704953141572        3.06702585481055
C          -13.64232654408604       -1.30482933558804        3.87110153206149
C          -11.94409585006490       -2.76756943433110        4.72624262646186
H          -11.28906085821534       -3.61618073067757        4.59223423263482
C          -13.63558882771675       -0.60196156295499        5.06302868657152
C          -11.94547870256280       -2.06876001789412        5.92049552846179
H          -14.29426418132318        0.24476072459303        5.18939479671561
C          -12.78943485261730       -0.98345678228158        6.09158268250066
H          -11.28606543178195       -2.37254381247065        6.72007519011196
H          -12.78800706206706       -0.43707612511781        7.02293117933614
H           19.44474241992509       -4.66418608558715        6.73789193895771
H           18.03898678723444       -5.56351711346582        7.29986244740697
H           18.10040574737417       -4.96459054070050        5.63856884086932
H           25.43853320978418       -4.34692303059436        3.71331688200983
H           24.59170879479349       -5.44041452146205        2.62195736797499
H           24.74198021345449       -5.84888175549259        4.32911586603917
H            5.13347147463681        8.84510852478683       -3.46090477939189
