# Supplementary material for: Molecular folding governs switchable singlet oxygen photoproduction in porphyrin-decorated bistable rotaxanes
Source: Commun Chem. 2024 Aug 7;7:171. doi: 10.1038/s42004-024-01247-7 (PMC11306352; doi:10.1038/s42004-024-01247-7)
Supplement: Supplementary file 4 — Supplementary Data 1 [file 42004_2024_1247_MOESM4_ESM.zip › paperstructures/1a_+/closed_conf6.xyz]

290
closed_conf6, charge 1
C            3.23726161854777       -7.86233708360865        2.70865627025502
C            4.19080150303596       -8.53286715800691        3.45925770430298
C            5.33183058702022       -7.90329250845323        3.95481164172707
C            5.50710717323997       -6.55872523166626        3.67192815382617
C            4.56808491497654       -5.85628437930745        2.92494567500092
C            3.44612150765617       -6.51025751232461        2.44923675731979
H            2.72589441106353       -5.94692547876266        1.87451450227053
C            1.97804559448424       -8.53585974361585        2.18070912265233
H            4.04921554007224       -9.57785584488073        3.67622603175013
C            6.32023173316124       -8.70755064865345        4.78850011254151
C            6.62869500006214       -4.01945659952949       -3.25671000228128
C            8.25507466874625       -3.14492712715907       -1.73204330184533
C            7.83734396915508       -3.35532202462601       -3.03855018341518
C            7.48224267889980       -3.59412402048510       -0.67369758483289
C            5.86254296175759       -4.44665674647174       -2.19458699119226
C            6.27444815809290       -4.23826284185247       -0.88079836351608
H            9.17752772555474       -2.63381587524685       -1.51277909879399
H            7.83582722567530       -3.42426332666471        0.32984832606012
H            4.92681030833858       -4.95262074373512       -2.38426620114408
H            6.37267724438505       -6.02705918517037        4.03523487326605
C            4.81989954689994       -4.40524631165460        2.59158803193992
O            8.49997026270283       -2.94860118540234       -4.16385136202763
H            6.31043290293447       -4.18672624677691       -4.27417651751116
N            5.82366862676658       -4.21301692474259        1.54637528793228
H            5.17997044789247       -3.88065917815993        3.48213233807051
H            3.89334202255422       -3.93320746365518        2.25422410680148
C            5.39477669536121       -4.71115334268546        0.24839249591666
H            4.37908972924284       -4.34091674407627        0.07325064861894
H            5.33835644833442       -5.81402666624537        0.21819324234667
H            6.66990408581030       -4.70578868759540        1.82248615436538
C            0.75646581557601       -7.86607773654532        2.82771035276370
C            1.92409238470589      -10.03390607625106        2.49552688581836
C            1.91297962458203       -8.36975682549174        0.65516547216675
H            2.78652037411978       -8.82179418450111        0.18916790091257
H            1.87470408051394       -7.32206346428735        0.37112928805920
H            1.02315642557535       -8.85894646896877        0.26418779272885
H            0.71543007683266       -6.80726761706256        2.58870808290364
H            0.79990733377007       -7.97070892914324        3.91015073353957
H           -0.16004642803910       -8.33297058492269        2.47259927530493
C            7.52182677954105       -7.87529278076499        5.24843927604532
C            6.84797391536449       -9.88471102459197        3.95488224993070
C            5.60255991219837       -9.23712071178232        6.03903352797892
H            6.04564358532371      -10.55659415094250        3.66295937130318
H            7.57385747930007      -10.45574102263351        4.53021590530517
H            7.33328370036155       -9.52090733447682        3.05112199909965
H            8.18917708073500       -8.50121454721649        5.83757259560284
H            7.20533801889945       -7.04331276502186        5.87334460247897
H            8.08353185626548       -7.49556519163342        4.39796170125195
C            9.70973181326656       -2.21987639178272       -4.02873290127714
C           10.91502307359463       -3.10110803704611       -3.69070964376223
H            9.57376605084449       -1.42301483223468       -3.29372817104195
H            9.86199156675184       -1.76650706154092       -5.01313637475588
H           10.74990483505581       -3.61883834436378       -2.74471129575578
C           12.23876295162288       -2.33115759846230       -3.63301525648220
H           10.98280008696075       -3.86736195326255       -4.46701979519372
H           12.27788328321428       -1.61426643404580       -4.45634779967703
H           13.04252055502224       -3.05292278121023       -3.79465430936598
C           12.53475373475178       -1.60927764638605       -2.31248932998959
H           12.38208314885017       -2.30021799309331       -1.48057643836957
C           11.72624394031174       -0.33222957561087       -2.08106698398060
H           13.59529868407044       -1.34340739020944       -2.31824501555441
H           10.69588572766690       -0.58874178829072       -1.83843851786445
H           11.72844226847257        0.25407633472689       -3.00333119287482
C           12.30038467095924        0.52112181847283       -0.94842632563281
H           12.19797663083052       -0.01107614144743       -0.00042389360397
C           11.63757604297150        1.89696536625961       -0.84547342948383
H           13.36878726766598        0.66779316646122       -1.12412278636503
H           11.70329909366144        2.38553038590001       -1.82106130569517
H           12.20409122114847        2.50776061414741       -0.13788035007825
C           10.17503846050001        1.84995096999430       -0.40543635754774
H            9.59612736833037        1.23975680011860       -1.09655296443943
C            9.57694947083463        3.25446159109953       -0.35456779314961
H           10.11542399299806        1.38022672943214        0.57787398364727
C            8.10879470128280        3.26705391685998       -0.20709036489180
C            7.16541824662405        2.26262748912408       -0.19216211683818
N            5.97738030049795        2.88030495167768       -0.07514962237411
N            6.12080728581782        4.17548554573970       -0.01336391568145
N            7.39593333981415        4.40925145632706       -0.09547119740602
C            4.67501544436805        2.28293932568213       -0.00233967116186
H            7.26860197052606        1.20091445177803       -0.27380844976557
C            7.90985624824272        5.73984311024646       -0.10948599660959
H            8.34013996720143        5.94406422555398       -1.09063973823158
H            8.70052429839819        5.83568972601687        0.63277155402119
H            7.09600453212369        6.42796269419800        0.10004932014567
H            9.81202016809105        3.79201015035665       -1.27556244825184
H           10.01950272340471        3.83007021191105        0.45944454962396
H            4.02134001205317        2.77764583947466       -0.72277942884576
C            4.09176877411868        2.42462716569148        1.42302172254662
H            4.76377305567264        1.22789634957971       -0.26208771770656
H            3.89346953656130        3.47883593976138        1.63251615549259
H            4.84220001396028        2.06960643297317        2.13126820324023
N            2.89592063158339        1.63398200164959        1.58688134415308
C            2.96829525806422        0.45314026491645        2.42059417189811
C            1.73487696561026        1.94804109115464        0.96967024560194
H            3.89397794882511        0.46497144010366        2.98892945502794
H            2.92300748901327       -0.46498218890192        1.83055681850466
H            2.14022938837633        0.44404668343068        3.13097491502596
C            0.65865476499783        1.02482023384022        0.95347825630143
C           -0.54245539290516        1.34552481790657        0.39394816990092
C           -0.76312769457766        2.62100936989189       -0.17302132263701
C            0.31563813906969        3.52982900901995       -0.20015075983459
C            1.52756997851941        3.19913646965276        0.33817984448893
H            0.78106646690202        0.03872584486556        1.36709001752555
H           -1.35102609545802        0.63157076532487        0.37003826521024
H            2.31229556759504        3.93511787649795        0.31427089559997
H            0.15152125923550        4.50026751596303       -0.64027161073897
N           -1.95803341274238        3.05881131269289       -0.61134686345522
N           -2.93890017737018        2.29691819754159       -0.72745912139784
C           -4.23599368904123        2.47289871236820       -0.63714793013413
C           -4.78985704894687        3.26224532766753        0.43899286733328
C           -6.13660164938070        3.27755099041733        0.63130167976021
C           -7.01309775115221        2.50035314804294       -0.17194950649794
C           -6.45560804904294        1.66653450481292       -1.19036053487682
C           -5.11115198984595        1.69694331058801       -1.43391485596458
H           -4.66861313783604        1.10536658653996       -2.21662612271329
O           -3.86986976047237        3.92285906840299        1.18802993951001
H           -6.59878541870267        3.89390190506286        1.38520469623934
N           -8.34347786236474        2.56721271329103       -0.12247369764107
N           -8.91846022150371        3.24501131690759        0.80854150569022
C          -10.15913523242292        3.72795921928688        0.67041354483067
C          -10.67825206382047        4.12726519347645       -0.58897547530286
C          -11.89128094196294        4.74651077108983       -0.68117595055345
C          -12.63642451645444        5.00688697316300        0.48085571509920
C          -10.91534488538894        4.01649465933385        1.83167218213518
C          -12.12869500451876        4.63440725827571        1.73775047405406
H          -10.52555273079340        3.71527996567949        2.79009285304512
H          -10.08913799159182        3.91518213596504       -1.46850409396515
H          -12.30735761748891        5.02989933943282       -1.63630775938376
H          -12.71975284868393        4.84810469858836        2.61482327802073
O           -7.34924629196428        0.88492451218428       -1.86146607184985
C           -4.32185227582805        4.60848756277846        2.33930376499603
H           -3.42202799223606        4.96262089171312        2.83760957437329
H           -4.88017770937525        3.94120309676621        3.00215438729311
H           -4.95191882906675        5.45952641651682        2.06713838011793
C           -7.01797536443881        0.52965509196092       -3.19704344825921
H           -6.73300443517044        1.42032068211495       -3.76244084478617
H           -7.92137082002424        0.09327193476075       -3.61804250578005
H           -6.21631982040343       -0.21017856762427       -3.23256368782034
N          -13.88256685173085        5.62535719818795        0.38643749076738
O          -14.53687566547860        5.81659477848786        1.41767504097079
O          -14.30172146181210        5.96321528097943       -0.72660947841711
C           14.26692733354594        4.52012089111633        1.87796595837763
H           12.74430675342975        4.87627255533306        3.32318710499080
C           12.99676861583026        4.91821195420359        2.27577058414040
C           14.61889562324962        4.56046982403798        0.54634193258068
H           15.60458870983604        4.25532503640387        0.23157996079911
H            9.52014518278134        6.56810046614820        2.93519857714237
H           11.12005254429624        6.21616764390412        3.62818020312322
C           10.34262697153527        5.84816557018472        2.95224092296984
C           12.07579327613952        5.36238068744738        1.34397790220090
H            9.60991411479269        4.58860010914215        4.53668662490348
O           10.80273569586952        5.79206136413548        1.61875744599389
C           13.70245275084451        4.99392175742946       -0.40303005021193
C            9.80207431986325        4.50479321548308        3.45852307036797
C           12.43224315909807        5.39282773810761       -0.02364747980514
O            8.59893387628177        4.21910972631287        2.77009568816209
H            6.80811130836691        3.34639215083892        2.89086691200543
H           10.54152436406858        3.70921010348786        3.29533057468895
H           13.99655740107211        5.01669205732705       -1.43955944422317
H           -9.21574744431224       -5.95228328945295       -7.32025185108558
H            8.49634359145002        1.30829776498460        4.11492875522182
C            7.78260083108262        3.24186217631151        3.37103288904524
C           -9.05466877587003       -5.33773870316705       -6.44707679994489
O           11.45541425751268        5.82059701361087       -0.87684896778218
H           -7.77236225055580       -3.95434911792649       -7.45963017597567
C           -8.24322885839764       -4.21753930207316       -6.52384311673058
C            8.27191429120145        1.79769153019437        3.15673898252439
C           -9.66060081114127       -5.66588642442773       -5.24508395416554
H          -10.29363108003940       -6.53867276589682       -5.17866483574261
H           12.55822669653189        6.50046605960089       -2.49641477175378
H            8.55256452047399       -0.34099236699846        1.66509421082690
C           11.71984767173539        5.83111572024255       -2.26547805443035
H            7.67146272081440        3.45268191024934        4.44188389008505
H            9.19277165083981        1.81159307135339        2.55761467057612
H           10.12001593124995        7.24347543068343       -2.43137836019507
H            7.77372809264241       -0.79210998928809        3.20508251218815
C            7.62256299464914       -0.28213648522786        2.24437341851467
C           -8.03421722947661       -3.43237208940422       -5.40404383113878
C           -9.45888022532878       -4.87771077915000       -4.12602803947136
H           -7.40630896014244       -2.55528985176020       -5.46331398580276
O            7.27031482089523        1.07284958132106        2.47321293853507
H           11.96650126436568        4.82025941753590       -2.61572205295215
C           10.46452036118219        6.35828042197320       -2.97180028047565
C           -8.64064678756362       -3.75355649851762       -4.19281424112657
H            9.49495657445413        5.04995608749150       -4.98354382245827
O            9.37859560997103        5.45731789478391       -2.96564914247996
H            5.55221389975966       -0.51391491474446        1.80048012378093
H           -9.92815675904337       -5.13419582080430       -3.18726822312368
C            6.49521150370719       -0.95969108538254        1.47415099237292
C            9.33150758169090        4.52661631417554       -4.03167184433400
H           -6.03550670472327       -4.21917152276514       -3.85930137577197
H            6.47043280375981       -2.03962608668449        1.66494482913470
C           -8.42034748866217       -2.91478727818429       -2.99355692698990
H           10.72273169622545        6.64036763234541       -3.99960962589969
C           -5.99067669346924       -3.51430845821212       -3.05283986516223
O            6.69266048156340       -0.72255265476222        0.08552987511307
H          -11.11726972329877       -2.78368548875215       -3.92889244553787
H           10.10676392633110        3.75624362975705       -3.92218413273534
H          -15.71490956220184       -1.63196969068456        0.30699829205859
C          -10.84539709149539       -2.28667490084719       -3.01822205288895
C           -7.12004210577105       -2.82413956697828       -2.49477282634283
H          -13.30641246082247       -2.13222680598559        0.15861123082650
C           -9.52601511437912       -2.26042535491383       -2.44933813974234
C            7.93790147175472        3.87509893204951       -4.03954615699053
O            7.82370467655035        2.74547106152527       -3.20441555271306
C           -4.90182294214348       -3.10761916306951       -2.35794677372039
H           -3.88424172273067       -3.42167595647713       -2.48281592868303
C          -15.00096682690206       -0.82476326313010        0.23434036644103
H            7.22406028897672        4.60570982647543       -3.65261151993801
C          -11.63874448600622       -1.55985779578148       -2.19671127879432
H            4.29302253801688       -1.83712595992006        0.66196662550703
C          -13.64953455932488       -1.10783027578700        0.14644706160105
C            5.67378596209695       -1.02609610200655       -0.76311903331669
H          -12.68404118961281       -1.34704009787058       -2.30457841015108
N           -6.71681478740255       -2.04904765757637       -1.45088085426086
N           -9.52740600368639       -1.50875747999546       -1.31615894134441
C           -5.36660907792301       -2.18122450600449       -1.36325416002804
C            4.46549147126274       -1.56050567098962       -0.36353314197401
C          -10.80723153640014       -1.09527301662538       -1.12028988284965
H            7.66565770484952        3.62102275899780       -5.07072742080815
O            7.02669492451618       -0.05836920456345       -2.43728537088576
C            8.28574123404682        1.51819063301853       -3.74611252496987
C          -15.43979576121106        0.48940109276199        0.23076925388821
C            5.86703980388450       -0.70064139538513       -2.12677234681029
Zn          -7.90960553914922       -0.86304117355322       -0.28625914141407
C           -2.53278313908293       -1.16273797085149       -1.86112288002223
C           -1.17567856327764       -1.21048095063215       -2.09119607337750
H           -0.77672660539767       -0.81553893304169       -3.01385293068334
H          -16.49442423575891        0.71126189361010        0.29750648522769
H           -3.18699625473169       -0.73681604189065       -2.60606399699886
C          -12.71759717143963       -0.07720437297901        0.06010927901624
H            1.27030994346929       -1.26855101799308       -2.29590654582464
C          -11.26944137222224       -0.36756822174550       -0.02328893715934
C           -4.53260200583713       -1.53185204911533       -0.44975796240037
C           -3.07585978469154       -1.64494304862265       -0.67099315494859
C            7.16388992382250        0.47347206654184       -3.74451851927545
C           -0.31628627777688       -1.76077219129351       -1.13967626450168
N            1.04975426298892       -1.72990437590483       -1.42386448441816
H            9.11866051834158        1.14908895105760       -3.14091626675039
C            3.42525866906143       -1.76455228151332       -1.27092314697470
C           -2.21503265572369       -2.20752378052528        0.26675535937087
C           -0.85203137923535       -2.27391491985505        0.03811705771400
H            6.23273873032726        0.96231462303540       -4.05229044509142
H            8.63092437130369        1.65369468416513       -4.77505711371970
C            2.11055180250009       -2.15377953991006       -0.69052956743556
C          -10.46396989261652        0.08208210753597        1.02311404418705
C           -4.98534684843126       -0.75296048671277        0.61541500765071
C          -14.51877799720465        1.52066093469140        0.14408765049355
H           -2.62233265443546       -2.61015426679547        1.18210836507753
N           -9.11032842575598       -0.01449917429730        1.09106050648688
N           -6.28929728046889       -0.50295532038974        0.91548154330789
H           -0.20145463548690       -2.71840782776045        0.77260953376569
C            4.87500108837478       -1.02921741836361       -3.03859460437202
C          -13.16666207981608        1.24061832075756        0.06364147905241
O            2.02547538849143       -2.72104699379184        0.39095778936276
C            3.65776613170011       -1.54226569046185       -2.62006325862981
H            7.40426377453599       -0.33069677817764       -4.45073687466174
C          -10.96933018896434        0.69394445131561        2.22059954658003
C           -4.13452701980677       -0.09601188897499        1.56592417178430
C           -8.73469661204281        0.55779174253997        2.26491554203473
C           -6.29315200811444        0.26400497316124        2.03827115592486
H          -12.00582003252512        0.86343244518161        2.43611820762707
H            5.03682315863010       -0.88279833321946       -4.09332882678260
H          -14.85522854635169        2.54741871204596        0.14098509035773
C           -9.89709295897636        0.98174750108934        2.99394176545801
H          -12.44714689847035        2.04286712554012       -0.00655896207648
C           -7.42378395960638        0.73850073705308        2.70406183905784
C           -4.94424414973600        0.53088222107533        2.45012539730896
H           -3.06380306631866       -0.11643651477436        1.56241600020675
H            2.92169429902056       -1.78902009744733       -3.36922773577765
H           -9.88751526714052        1.42146259776443        3.97215506889405
C           -7.21876531665502        1.51488097989657        3.94553590149027
H           -4.66297559001873        1.12587316259492        3.29673961922828
H           -6.28378147225245       -0.08684942779061        5.01104986313596
C           -6.60203156705840        0.94454972184840        5.05562980721063
C           -7.64386547030521        2.83936822408640        4.01535034976147
H           -8.12378808883862        3.27769234511581        3.15164418705135
C           -6.41688324248102        1.68351199109995        6.21104319495177
C           -7.45019724107760        3.57844925589375        5.16875430413737
H           -5.94592997140601        1.22679784173174        7.06904100470599
C           -6.83728302899017        3.00237850162749        6.27020466138888
H           -7.78218477306292        4.60563348456571        5.20972054403616
H           -6.69219308587612        3.57813017263129        7.17211664720153
H            2.77047109695092      -10.55816596718242        2.05677793062714
H            1.01380164244536      -10.45901361358551        2.07683119976113
H            1.90970967863227      -10.21111528898882        3.56869216426651
H            4.77673675764211       -9.89215795741794        5.77551907962824
H            5.20671167625866       -8.41001393363242        6.62536623433444
H            6.29654468403494       -9.80001215049512        6.66002007434990
H           14.97196987288680        4.17945606923870        2.62010309608889
