# Supplementary material for: Molecular folding governs switchable singlet oxygen photoproduction in porphyrin-decorated bistable rotaxanes
Source: Commun Chem. 2024 Aug 7;7:171. doi: 10.1038/s42004-024-01247-7 (PMC11306352; doi:10.1038/s42004-024-01247-7)
Supplement: Supplementary file 4 — Supplementary Data 1 [file 42004_2024_1247_MOESM4_ESM.zip › paperstructures/1a_+/closed_conf4.xyz]

290
closed_conf4, charge 1
C            5.74411144250874       -0.07115320873398        4.77409721735661
C            6.98424739082017       -0.43339308114936        4.25754465227634
C            7.14014845133109       -0.89696663236764        2.95824721692678
C            6.00202019328886       -1.01006391661901        2.16731640661728
C            4.74688083934491       -0.68838520742065        2.65865586251264
C            4.63206429555023       -0.20998060633970        3.95590207951346
H            3.65626501296155        0.05446856902137        4.32967853727217
C            5.63194384173897        0.38915849988765        6.22215365025430
H            7.85021659662383       -0.34894918126732        4.89061520879949
C            8.49592176250028       -1.28601270832761        2.38467889624399
C            1.57314424799589       -5.38420145403235        0.79221512453860
C           -0.20967297235846       -3.84500479006398        0.35215887825401
C            0.39277106182287       -5.07541389156624        0.11457601333191
C            0.34962619873992       -2.96344209039054        1.25960324179022
C            2.12025370357776       -4.49499199950442        1.69571738122369
C            1.50944335895275       -3.27471835315618        1.95389609826013
H           -1.11009245533654       -3.56953128348504       -0.17163771664567
H           -0.11395821786783       -2.00546916882553        1.43408485040983
H            3.03223721625682       -4.75869163114339        2.21177831966743
H            6.07803377885800       -1.35517612117582        1.14409299791502
C            3.54207996585478       -0.83473799324907        1.74758860756310
O           -0.06417285398276       -6.02946354995622       -0.74768709458695
H            2.04427723335050       -6.33393255931536        0.59222311761486
N            2.24757863010951       -0.99141460015356        2.37508923497662
H            3.69272894727895       -1.69169937894160        1.08455857693555
H            3.49442379407964        0.05804079089750        1.11549471343054
C            2.04693495120356       -2.30403368345151        2.97771975097044
H            1.30607994144369       -2.20573061406479        3.77740601486842
H            2.97109632363728       -2.70411998548102        3.42238937995441
H            2.11273221694375       -0.25182374171638        3.05509220382602
C            4.27326365735978        1.03119658387770        6.52450346885138
C            6.71945872315079        1.41850080456158        6.55701883939753
C            5.80890981976260       -0.84190691432561        7.12498871278470
H            5.04554739767331       -1.58594670860861        6.90656154933505
H            5.72865159901305       -0.55582328483214        8.17155359390446
H            6.78327755748445       -1.29732785219475        6.96583662672856
H            4.27990385222688        1.43593059459143        7.53432447876558
H            3.47051133685142        0.30045705710732        6.46541610283563
H            4.07407206402893        1.84487424340995        5.83034281900860
C            8.86168526993835       -0.29951827545271        1.26953994460083
C            8.42050365044065       -2.70848687956630        1.81254074329026
C            9.61842851452322       -1.25257424956197        3.42712397853768
H            9.39405122405545       -3.01142001858508        1.43222820811674
H            7.71216822612138       -2.76708834393988        0.99082214805992
H            8.11702110657539       -3.41108923736640        2.58636769608935
H            9.00685194979465        0.69815298298537        1.68011741850271
H            8.07678626150549       -0.25393935214205        0.50944736896538
H            9.78494340693039       -0.60710269107305        0.78242685560893
C           -1.31968322866861       -5.87147742629173       -1.38965248103705
C           -2.50066137916509       -6.16001118098915       -0.45931176061876
H           -1.29795507939016       -6.60796681250179       -2.19810996864984
H           -1.41258740442956       -4.87624684544625       -1.83980922231593
H           -2.37603977311338       -7.16260435901614       -0.04383880374422
C           -3.83522673592952       -6.05700479329165       -1.19548405559003
H           -2.48338099137696       -5.45350822729553        0.37352824677198
H           -3.86082824942890       -6.79680540128194       -1.99827302754084
H           -3.90975035271089       -5.06899143590716       -1.65565946554004
C           -5.01770863629143       -6.27705659435314       -0.25284476264694
H           -4.95354845064026       -7.27968451860664        0.17562262182111
C           -6.36662025018583       -6.10329525528960       -0.95016683246281
H           -4.94668167174191       -5.56059129463489        0.56862240593043
H           -6.47062383513867       -6.85615883182388       -1.73404862813167
H           -6.38650219764670       -5.12114650898719       -1.42739663023571
C           -7.52922096543641       -6.21362947172282        0.03608613132490
H           -7.53685195070205       -7.21419852206096        0.47330253688856
C           -8.88525826664765       -5.92067496959642       -0.60689888161697
H           -7.36114336809374       -5.50314117235534        0.84743004333377
H           -9.09852604903034       -6.67999503034601       -1.36164817305930
H           -8.82794405027734       -4.95611398817110       -1.11059611183954
C           -9.99836167462257       -5.90754376243670        0.44325587306884
H          -10.07918147267325       -6.90661470417881        0.87353763216456
C          -11.36999795290011       -5.51126044693450       -0.11241503420319
H           -9.72436539650298       -5.22547452447308        1.24821921711813
C          -11.46413052347495       -4.07223317955132       -0.45158593163200
C          -10.54278994007783       -3.04995386208608       -0.36996377021123
N          -11.16266860577713       -1.95562431867499       -0.84687674359913
N          -12.38639491544492       -2.21779200631116       -1.19684385476336
N          -12.57664361695014       -3.48575296433770       -0.96202893200349
C          -10.57145263839071       -0.66469878409411       -1.03471692693843
H           -9.52530609946516       -3.03521105898791       -0.03699186029198
C          -13.83622300737112       -4.10371128009469       -1.24474497453339
H          -14.50702141180803       -3.34270963663571       -1.63707287638046
H          -14.25741706250523       -4.53337995084561       -0.33555892001113
H          -13.70940138442661       -4.89682893366612       -1.98206521445212
H          -12.13896467619804       -5.74950932220895        0.62775252382206
H          -11.58756702755180       -6.10500381615688       -1.00446947206282
H           -9.55657400261941       -0.82392511390107       -1.40188767278544
C          -10.47890627714749        0.16186644725283        0.26879224016806
H          -11.17079258540751       -0.12609918763883       -1.77009458397007
H           -9.97997377966219       -0.40970434727169        1.05391949268435
H          -11.48342106172505        0.41166159796147        0.61709291132950
N           -9.76503207726343        1.39113449091194        0.02570781013353
C          -10.53333708443589        2.49338452611309       -0.51413066676929
C           -8.42155629259537        1.49005187037988        0.15337490995530
H          -11.56293453687843        2.18175213398683       -0.66222250867395
H          -10.11567919243327        2.81515606914255       -1.46951226742581
H          -10.52426403294671        3.34527223804002        0.16459362037923
C           -7.76355670023662        2.74240494649708        0.06152517762343
C           -6.40730445362608        2.85645031023592        0.20360900005707
C           -5.60893310507429        1.71429214280171        0.43014802739395
C           -6.26234289061916        0.46968764912466        0.52164796402402
C           -7.61541472110426        0.35477927526303        0.38918163397661
H           -8.33607443305479        3.63396415035057       -0.11192420833459
H           -5.93028286910009        3.82409912742732        0.14885245153647
H           -8.06503832603036       -0.61588535494521        0.45165376930632
H           -5.63793209669333       -0.39034311160970        0.68738837020731
N           -4.27461948168747        1.65469314963563        0.60370697149969
N           -3.50907486171308        2.63485226282917        0.41522114376475
C           -2.24592784868482        2.73762939415790        0.83119100898896
C           -1.87395731449775        2.42346135348579        2.18550722756743
C           -0.57140799721161        2.56989957439683        2.55606257714630
C            0.44435131124565        3.02065006761496        1.66544188332923
C            0.02499614251886        3.53914037254834        0.39498422922032
C           -1.28955144494165        3.35719992503430        0.01337056761564
H           -1.58058057463027        3.67924048071796       -0.97338898309250
O           -2.88288796339159        1.98597295013762        2.98798598897485
H           -0.22596155493685        2.25919590602935        3.52803488290182
N            1.67067811832215        2.83981376647123        2.17110561358959
N            2.72997644140025        2.80315397568699        1.45350357721034
C            3.95495079928524        2.87203580679635        2.00599740483643
C            4.21930152834451        3.60802226372782        3.18639308874892
C            5.49877149859653        3.75719626115117        3.64009993846398
C            6.56696497818069        3.19759421824025        2.92235417056671
C            5.04360791489763        2.33547021469702        1.28504541291997
C            6.32268002060173        2.49418420081890        1.73294995495680
H            4.85074916121558        1.78779875725027        0.37847285648754
H            3.38498471382166        4.03940044591820        3.71911991187781
H            5.71198039631199        4.29659521056205        4.55098246023759
H            7.15474623764901        2.08905216677996        1.17943084794386
O            0.78591779555639        4.20416860952761       -0.50603312264040
C           -2.61504510532890        1.84820444293653        4.37038918234150
H           -3.57526770533521        1.63679968483567        4.83557309446813
H           -2.20003451687917        2.77085041505674        4.78551765145602
H           -1.92576994747824        1.02102761412679        4.55904006885959
C            1.88162580879621        4.99052840433054       -0.08322541556815
H            2.79875258156730        4.39734952342181       -0.03168865449546
H            1.69147471671997        5.44840286339677        0.89074034707390
H            1.99055040041021        5.76873441752153       -0.83771111258271
N            7.87366338651894        3.34478141086239        3.39414615429757
O            8.06533820786014        3.99260113026589        4.42712559257383
O            8.79882971174736        2.82267121111402        2.76633834748832
C          -11.23406785361655        8.17602059053121       -0.80679207590582
H          -10.17990784016840        7.38768249829860       -2.47946589909297
C          -10.39104149984914        7.26594481890414       -1.42996839806051
C          -11.52557123538042        8.04029987746397        0.53291449777593
H          -12.18695257054667        8.73687883537992        1.02369865661882
H           -8.18932869262793        6.25065776129195       -2.88982452861960
H           -9.65699831220116        5.28134653856751       -3.22886005173686
C           -8.72473039986561        5.32288131651648       -2.65271512945486
C           -9.82627953962980        6.22032294366833       -0.71905217966418
H           -7.09159738660600        3.95174095625838       -2.28345630129119
O           -9.00300042390894        5.26925218159953       -1.26500067753214
C          -10.96611041495959        7.00015813773025        1.26253629874910
C           -7.84602339656246        4.13519511225680       -3.05656795873262
C          -10.10883419149298        6.09449628085830        0.66151001143023
O           -8.65717705942294        2.99028302787363       -3.25346816109077
H           -7.44296038429227        2.30724161963848       -4.79314692270217
H           -7.33815960432700        4.38937636232679       -3.99646931773036
H          -11.21071676011714        6.90702270560741        2.30793527297845
H            7.33109954526731       -8.98026908696665       -1.11485219627961
H           -7.76580663261312        0.85461382889909       -2.12476373408696
C           -8.06301115550498        1.92698945419442       -3.97241729658329
C            7.26835940605124       -7.90667292527077       -1.21260316376642
O           -9.50888593949266        5.04430460170916        1.31212544557507
H            7.84564386609108       -7.90107669142828       -3.27502004501827
C            7.55880809448144       -7.30067447540624       -2.42414847428475
C           -7.23328111123320        0.98385809310766       -3.07360334770430
C            6.90102194881874       -7.12954103803070       -0.12643461648925
H            6.67840556270222       -7.59560368531181        0.82214449987241
H           -9.58051459469930        5.81657787288838        3.23417784928070
H           -8.97776671358194       -0.65961522019166       -3.46917507399165
C           -9.72505558014966        4.87077551225317        2.70314354856446
H           -8.90260144800352        1.37571225159239       -4.40555019257320
H           -6.25447536469493        1.42069542943809       -2.86416309431401
H           -8.27303158578800        3.31593740242624        2.36431896634023
H           -8.15329100360246       -1.43940775331376       -4.83602918094111
C           -8.05707102292358       -1.15737332366614       -3.78098492674360
C            7.48523036622423       -5.92468290567244       -2.54843440452041
C            6.81757642182474       -5.75407858756240       -0.25117611397240
H            7.71227916381347       -5.44947502942398       -3.49183410133285
O           -6.95646791609044       -0.26765090043896       -3.66509252057607
H          -10.74894234165706        4.51876271221343        2.88742431895231
C           -8.72726298015786        3.81300767034557        3.22567557748282
C            7.11046084860729       -5.13805532649863       -1.46340051881319
H          -10.43795551945152        1.19447110455018        4.15484285282233
O           -9.34848883163852        2.88176403299227        4.09365807718032
H           -6.99610428238263       -3.00061670287773       -3.35011962303913
H            6.53801795647409       -5.14533392340627        0.59605213080484
C           -7.87667364794211       -2.46745987116290       -2.98820894610245
C           -9.62985574466849        1.60775680875351        3.54705764953637
H            4.48461877943965       -4.83542566260676       -1.08990407624114
H           -8.75978412837611       -3.08565595726517       -3.18275292172146
C            7.03337820544103       -3.66559041590141       -1.60579552623439
H           -7.93641165876779        4.30178544403435        3.80033796088686
C            4.55886701273362       -3.78027481604428       -1.26238179248306
O           -7.82443366480420       -2.30770452766273       -1.57594908480475
H            9.70348989769039       -4.65087227680238       -1.68735765968915
H           -9.96471196229235        1.69557253188729        2.51060396773928
H           14.38479844650869       -0.92759066378566       -4.13147912529197
C            9.52393091715263       -3.60057837233372       -1.80720967901342
C            5.77771515541109       -3.06684089004981       -1.51337804145859
H           11.92364073346723       -1.03802212976934       -4.06644793068264
C            8.22948016072908       -2.98000818686741       -1.81437816433724
C           -8.40866628458123        0.67765520927349        3.62410300733930
O           -8.70167724151674       -0.56088513703214        3.00721496641459
C            3.55778997864812       -2.86927595973315       -1.28543001576175
H            2.51563861429940       -3.04003737555833       -1.10208288484322
C           13.85004689911622       -0.51696178190457       -3.28759606484972
H           -7.55036005792605        1.14897478114672        3.12275730679161
C           10.43388870244057       -2.60805574267775       -1.94530672955487
H           -5.35937928729275       -1.94281598773939       -2.61353273958206
C           12.46832048214223       -0.58234694857326       -3.25224943818695
C           -6.61418238274942       -2.40860694826360       -0.93817930563983
H           11.50285202713155       -2.68914367352627       -1.96182463988128
N            5.50888571448556       -1.74002561799542       -1.67832900525692
N            8.36299203054650       -1.63376821696152       -1.96307176350149
C            4.15853610037213       -1.59610692356169       -1.57427674183640
C           -5.40184023731909       -2.21757837191105       -1.57181144588859
C            9.69794996217395       -1.37857054673074       -2.03992644327261
H           -8.14325739305095        0.52453422490008        4.67927783085076
O           -7.87037139738063       -2.77224904114615        1.03537162396194
C           -7.65198052879085       -1.50226283120679        3.16484814224556
C           14.54623766893415        0.07198120347578       -2.24458638505021
C           -6.63332438563013       -2.69505223421103        0.44767378467609
Zn           6.87500065038804       -0.26128833094702       -1.91281571715840
C            1.25463119572463        0.19465584817125       -0.66757694140508
C           -0.09635663721344       -0.02651050512641       -0.50767913760487
H           -0.63221039532938        0.48973536284317        0.27552778698116
H           15.62469032334163        0.12032843594700       -2.27148796466014
H            1.76372246958613        0.88020957503179       -0.00923631951526
C           11.76516080531337       -0.05127144608847       -2.17502558588599
H           -2.47065672779635       -0.71346227769117       -0.23028141394289
C           10.28707368932443       -0.11739257154175       -2.12814327576049
C            3.44475932619508       -0.40316655827278       -1.72541095636800
C            1.97468828294301       -0.49995773841135       -1.63602300874070
C           -8.00370438909612       -2.81001644498761        2.44566329473526
C           -0.76658788767993       -0.93236724221660       -1.32676797894303
N           -2.10472816711267       -1.21298128538804       -1.03151269312962
H           -7.51132240554663       -1.72093422406441        4.23294068045239
C           -4.20761306936896       -2.31144019020913       -0.86718225751030
C            1.28301991643964       -1.34842836023724       -2.49689816577744
C           -0.07322337297403       -1.55972358871919       -2.35694025495154
H           -7.41047575069492       -3.62588760566201        2.86956627344269
H           -6.71794761612475       -1.08113294067773        2.77188105959875
C           -2.92665475230424       -2.12396175730470       -1.60754404206261
C            9.58534160588173        1.08709472190915       -2.15461196730617
C            4.02772797132560        0.84418964364153       -1.94680077146415
C           13.85359807089375        0.59994111186960       -1.16705622040437
H            1.82173768124314       -1.85628711807565       -3.28307951158360
N            8.23227961517803        1.22523935662448       -2.10083828531244
N            5.36628617589430        1.09617204037800       -2.01149845804681
H           -0.58529904204977       -2.23028174840973       -3.02647312781410
C           -5.43288899866663       -2.84124271162132        1.12490432928336
C           12.47167181643112        0.54279088444821       -1.13294622045501
O           -2.68311096041189       -2.76215452500762       -2.62069952316255
C           -4.22270619687416       -2.64660342306144        0.47706554695149
H           -9.06289540221682       -3.01703834378753        2.61300418786201
C           10.20047606774143        2.37639988755829       -2.30271610985311
C            3.29375574882854        2.06493319941858       -2.12991401667510
C            7.96999236023938        2.55657547961895       -2.20874205194265
C            5.50268736231776        2.43896018884685       -2.19927670010401
H           11.25513864349194        2.55100503045720       -2.38483365427631
H           -5.42394740312903       -3.09039965567524        2.17345006847775
H           14.39026236322642        1.05897966879879       -0.34972237557973
C            9.19961167842028        3.28671012313192       -2.33489251478556
H           11.92912853691792        0.95178713989551       -0.29254859183286
C            6.70540034810621        3.13872365646768       -2.26259332983140
C            4.20798511098884        3.05289551450272       -2.27681133291868
H            2.22548318099662        2.14882964448990       -2.14305664634105
H           -3.29994619236094       -2.76265758156927        1.02424570806148
H            9.27630187503469        4.35050506236454       -2.44505856904883
C            6.64052565578322        4.61306506182559       -2.40282411860723
H            4.03594794387686        4.10040867558528       -2.42543115846912
H            5.96318181788556        4.56495829125187       -4.43053452148181
C            6.23557660950532        5.19765023724853       -3.59821018546389
C            6.99709333896286        5.42986723773476       -1.33474765020602
H            7.30917397747774        4.97511791737809       -0.40528816702720
C            6.19819863540858        6.57531553930577       -3.72477905449645
C            6.95024519772499        6.80719327849355       -1.46039664300598
H            5.89144068536678        7.01968056295518       -4.66007313563518
C            6.55396595688844        7.38284029842307       -2.65673968402611
H            7.22769753620240        7.43069411682638       -0.62294285190074
H            6.52453522313822        8.45755158220229       -2.75661136021662
H            6.58236173909235        1.78874305303751        7.57095592907607
H            6.67365796391400        2.26575130326093        5.87722939307888
H            7.71662600322545        0.99190361889730        6.49630779760375
H            9.40488617461952       -1.92288817623374        4.25701567025457
H            9.76773543931523       -0.24378986635612        3.80559215436684
H           10.54919554403675       -1.57303727198491        2.96335670606375
H          -11.65988728649927        8.98341208300153       -1.38138006020951
