# Supplementary material for: Molecular folding governs switchable singlet oxygen photoproduction in porphyrin-decorated bistable rotaxanes
Source: Commun Chem. 2024 Aug 7;7:171. doi: 10.1038/s42004-024-01247-7 (PMC11306352; doi:10.1038/s42004-024-01247-7)
Supplement: Supplementary file 4 — Supplementary Data 1 [file 42004_2024_1247_MOESM4_ESM.zip › paperstructures/1a_+/closed_conf10.xyz]

290
closed_conf10, charge 1
C           12.11130661870000       -5.85747391420000       -2.85113577460000
C           13.18560927320000       -6.12674908740000       -2.01089208420000
C           13.68491329490000       -5.19382249940000       -1.10935992280000
C           13.08072868730000       -3.94501429890000       -1.06897344690000
C           12.01180574820000       -3.64321992250000       -1.89874182900000
C           11.52975311260000       -4.59958117380000       -2.77952383430000
H           10.69721495220000       -4.32589894810000       -3.40426569140000
C           11.62572586010000       -6.93667605330000       -3.80987232980000
H           13.65335521300000       -7.09765366800000       -2.06193194310000
C           14.86922263990000       -5.56746324990000       -0.22788524630000
C            7.03567044080000       -1.06286675750000       -1.64432866130000
C            7.71313947790000        1.18404384910000       -1.14170407920000
C            6.76821020750000        0.16793058320000       -1.05934854840000
C            8.91376322980000        0.96538486710000       -1.78623724620000
C            8.23079426800000       -1.26150782220000       -2.31328211670000
C            9.18322616550000       -0.25590797950000       -2.39146774120000
H            7.49339604510000        2.13244576520000       -0.67644606530000
H            9.64656399800000        1.75832556770000       -1.82676834230000
H            8.44335638780000       -2.21182455190000       -2.77699221200000
H           13.43167409880000       -3.18301738180000       -0.39128727490000
C           11.37282442330000       -2.28282646450000       -1.83820124440000
O            5.60655653600000        0.45269736680000       -0.36906611310000
H            6.32310527420000       -1.87006171190000       -1.56508696820000
N           10.90061861550000       -1.84768350800000       -3.14256541220000
H           12.08850292840000       -1.56128015970000       -1.40008320530000
H           10.50325743030000       -2.32066447130000       -1.16979210690000
C           10.46776805200000       -0.46277436460000       -3.15202755180000
H           10.29756292010000       -0.17885324610000       -4.19695957310000
H           11.23481849360000        0.22034149990000       -2.74054405090000
H           11.64981886700000       -1.96742060550000       -3.81795117990000
C           11.22695048770000       -8.18639141850000       -3.01080579960000
C           12.76058378490000       -7.28628222390000       -4.78407000280000
C           10.41256317860000       -6.49103464940000       -4.63179247080000
H           10.65390772160000       -5.62954193700000       -5.24935707340000
H            9.57347687450000       -6.24240472450000       -3.98674069400000
H           10.10392169660000       -7.30118030060000       -5.28984271910000
H           10.44772475290000       -7.94274532900000       -2.29166715640000
H           12.07282394350000       -8.59887602300000       -2.46804594680000
H           10.84929403520000       -8.95548272880000       -3.68159572550000
C           14.50749762540000       -6.79662934650000        0.61853366610000
C           15.27258851770000       -4.43977384910000        0.72691262940000
C           16.07534772380000       -5.89135034650000       -1.12230608230000
H           15.58981994910000       -3.55592324730000        0.17810387290000
H           16.10671869880000       -4.76774279130000        1.34434738980000
H           14.44919757130000       -4.17350368820000        1.38586143980000
H           14.26751769650000       -7.65343708090000       -0.00476924820000
H           13.64703217190000       -6.57797715930000        1.24704339060000
H           15.34323772530000       -7.06876550890000        1.26009151780000
C            4.40300444040000       -0.14801241190000       -0.85483401110000
C            3.26544003380000        0.86595011010000       -0.75277009630000
H            4.17269562280000       -1.03205410510000       -0.24875513120000
H            4.54405671750000       -0.45546803040000       -1.89621145940000
H            3.33761904430000        1.35276310220000        0.21944598320000
C            1.90530232280000        0.18622874870000       -0.88872189010000
H            3.39773990860000        1.62835728460000       -1.52126580010000
H            1.88450889410000       -0.67214850900000       -0.21269367120000
H            1.78364521550000       -0.18526019710000       -1.90847253340000
C            0.72929679870000        1.09567813630000       -0.53475807650000
H           -0.17178207370000        0.48182657870000       -0.55101341800000
C            0.55239942840000        2.26965198260000       -1.49634101800000
H            0.86238609040000        1.46701741440000        0.48370277170000
H            0.53459041380000        1.88997974110000       -2.52141369370000
H            1.40728229500000        2.94220566960000       -1.40661105660000
C           -0.73263482950000        3.06423541370000       -1.24469867550000
H           -0.74028721410000        3.44164345890000       -0.21891516420000
C           -1.98339982720000        2.22739867730000       -1.50632586410000
H           -0.73521658690000        3.92846166560000       -1.91353092230000
H           -2.10296053100000        1.49815338150000       -0.70374640470000
H           -1.83705043660000        1.67671762300000       -2.43915041500000
C           -3.26707649780000        3.04641703710000       -1.61433498420000
H           -3.43514420930000        3.61399200780000       -0.70110020300000
C           -4.44366978580000        2.11027227460000       -1.88271668440000
H           -3.17167197270000        3.75872670440000       -2.43388162700000
C           -5.70582206670000        2.79588586230000       -2.20430678410000
C           -6.19713466400000        4.05399719390000       -1.92508062320000
N           -7.43017819730000        4.08766605670000       -2.46382978890000
N           -7.73000009150000        2.96009364840000       -3.03891460870000
N           -6.70146741370000        2.18063432230000       -2.88321632670000
C           -8.40845469550000        5.13124307070000       -2.37460105990000
H           -5.75492171800000        4.87640498680000       -1.40262610670000
C           -6.70322182800000        0.83922225240000       -3.37317457900000
H           -6.48018353980000        0.15209929640000       -2.55527194450000
H           -5.93144141340000        0.72245170470000       -4.13595912640000
H           -7.68307944080000        0.63133424200000       -3.79387946040000
H           -4.61887788720000        1.48083270850000       -1.00576692150000
H           -4.19870590460000        1.44835451230000       -2.71227758110000
H           -7.88589699530000        6.08732366180000       -2.37954551050000
C           -9.24786783180000        4.98440039340000       -1.08649107530000
H           -9.05975497290000        5.04737350340000       -3.24526777950000
H           -9.88265026320000        5.86681520850000       -0.99450945380000
H           -8.59293299930000        4.95763573440000       -0.21664555740000
N          -10.09272355110000        3.81608542480000       -1.12506405270000
C          -11.35036040630000        3.96585812400000       -1.82771566180000
C           -9.67948261710000        2.59251878290000       -0.71661502920000
H          -11.49079557640000        5.00804122360000       -2.09965911230000
H          -12.18551984660000        3.66872131500000       -1.19108761900000
H          -11.36971795960000        3.36540948050000       -2.73942204240000
C           -8.42261130330000        2.37947670790000       -0.10318886850000
C           -7.99610909560000        1.12621216510000        0.23455351020000
C           -8.82289539790000        0.00191393680000        0.04831279150000
C          -10.09176357210000        0.20404881610000       -0.52819853930000
C          -10.49849975150000        1.45359084010000       -0.90709413670000
H           -7.76086456880000        3.20470700080000        0.10008622320000
H           -7.01967996580000        0.97375638530000        0.66593794920000
H          -11.46829270870000        1.55274524430000       -1.36247290910000
H          -10.73787091880000       -0.64307253440000       -0.70892393130000
N           -8.27887152830000       -1.19095073820000        0.40408876870000
N           -8.85849133430000       -2.28091063590000        0.44740105770000
C          -10.12644929290000       -2.68209108970000        0.60747101750000
C          -10.95212239510000       -2.13058111180000        1.64496455380000
C          -12.15496220770000       -2.71717832520000        1.91931876720000
C          -12.61425432070000       -3.84637258150000        1.20411981400000
C          -11.78012947470000       -4.41596851380000        0.18909105780000
C          -10.55849416960000       -3.83558054790000       -0.07052239690000
H           -9.90251598490000       -4.22939721700000       -0.82905361470000
O          -10.43697964120000       -1.03864700310000        2.27885496840000
H          -12.82041305690000       -2.32612754030000        2.67056715620000
N          -13.80455527140000       -4.33412234530000        1.59415991770000
N          -14.40707498210000       -5.21571437240000        0.93466431990000
C          -15.36283250670000       -6.06635506190000        1.26060622750000
C          -15.21737255570000       -6.95491968410000        2.36262116780000
C          -16.11241782570000       -7.96282591620000        2.56546368880000
C          -17.19610520270000       -8.13774361860000        1.68732809690000
C          -16.45492779680000       -6.26603896460000        0.37511603890000
C          -17.35144883020000       -7.26929465040000        0.59055938760000
H          -16.57004104380000       -5.59281840970000       -0.45917154400000
H          -14.37981157010000       -6.81319085660000        3.02817414420000
H          -16.02050349850000       -8.63162062420000        3.40787077450000
H          -18.19212740030000       -7.42238437140000       -0.06856856380000
O          -12.27045642470000       -5.50286840530000       -0.43540432150000
C          -11.10868305190000       -0.55420847620000        3.42455154240000
H          -12.09210705490000       -0.15282645960000        3.16513651520000
H          -10.47802838870000        0.24233753080000        3.81350523590000
H          -11.22052719780000       -1.33836368480000        4.17774594970000
C          -11.46831249070000       -6.16792373160000       -1.39363671690000
H          -11.26312561090000       -5.52046507260000       -2.25014560720000
H          -12.05687241520000       -7.02442800480000       -1.71582013960000
H          -10.52957614590000       -6.51144447980000       -0.95154586130000
N          -18.11295857810000       -9.15947538620000        1.90557872810000
O          -19.07188152030000       -9.28262412020000        1.13255717260000
O          -17.94632933859999       -9.92196753700000        2.86671133070000
C           -0.35859284460000        1.23251935070000       -5.53356678970000
H           -1.61766521660000        2.80129498040000       -6.23469961560000
C           -1.58078342840000        1.87429705140000       -5.68645523190000
C           -0.28160843850000        0.04933911110000       -4.83080684020000
H            0.66805843830000       -0.44396235280000       -4.69402754630000
H           -5.25241374250000        3.21574375380000       -5.98369630520000
H           -3.77541888310000        2.96843194580000       -6.94429647920000
C           -4.16935710670000        3.08680519370000       -5.92923297400000
C           -2.73178667190000        1.33107296510000       -5.14355854100000
H           -3.09935140610000        4.97667756670000       -6.03322116640000
O           -3.98084051190000        1.89848156150000       -5.19185176450000
C           -1.43014535030000       -0.52182739620000       -4.29931813570000
C           -3.57225525810000        4.33997308380000       -5.26978076400000
C           -2.65923555130000        0.09310987590000       -4.46386430480000
O           -4.59499846290000        5.07091768320000       -4.62307642060000
H           -3.39941621930000        6.74952568790000       -4.68646700540000
H           -2.80010425940000        4.04705439370000       -4.54496098190000
H           -1.34852276110000       -1.44983587530000       -3.75735719950000
H           -0.73708689470000       -5.12415254270000        3.02612713220000
H           -6.01578288160000        7.06940627850000       -4.56668289450000
C           -4.11826442930000        6.25798573510000       -4.01525413500000
C            0.09747689860000       -4.44871943770000        2.91078782230000
O           -3.86214649780000       -0.39254339790000       -4.02780179580000
H            0.15486105350000       -3.91445962640000        4.98406664950000
C            0.59726219930000       -3.76829153520000        4.00951596260000
C           -5.28734170120000        7.21931936280000       -3.76408850110000
C            0.67753373240000       -4.26411793700000        1.66637321380000
H            0.29579901330000       -4.79549984390000        0.80700662810000
H           -4.96106269620000       -1.96319042050000       -3.47835914520000
H           -5.74983670350000        8.90362614700000       -1.80885757880000
C           -3.92850886140000       -1.63003732160000       -3.35150703220000
H           -3.60729769090000        6.01419015000000       -3.07433530070000
H           -4.92368176370000        8.25111511930000       -3.80148702790000
H           -3.38639429640000       -2.50656083440000       -1.45563825880000
H           -6.50702677340000        7.67706616960000       -0.75679677800000
C           -5.70469664870000        7.85828384040000       -1.47599374550000
C            1.66670587750000       -2.90208826440000        3.86447850000000
C            1.75252865510000       -3.40496745220000        1.52122096140000
H            2.06197351340000       -2.37559390510000        4.72118298600000
O           -5.97552731860000        6.98801028290000       -2.55078035530000
H           -3.25939192070000       -2.36428847560000       -3.80910448740000
C           -3.64268392240000       -1.51303541500000       -1.84801237260000
C            2.25601639970000       -2.71191794820000        2.61805526410000
H           -5.96974071870000       -1.19138883610000        0.41150140750000
O           -4.80839207900000       -1.02798509460000       -1.20955884810000
H           -4.27174514270000        8.44642203230000       -0.01154957320000
H            2.20852241510000       -3.26355248360000        0.55168669160000
C           -4.36334360190000        7.65423159040000       -0.76345129450000
C           -4.90634192600000       -1.28777456410000        0.17269073680000
H            0.98459814130000       -0.43914864680000        3.14356111700000
H           -3.52765284190000        7.73908619230000       -1.46939766430000
C            3.39942980210000       -1.78359218800000        2.45792703650000
H           -2.79201417470000       -0.83886843790000       -1.68160951740000
C            1.87670256410000        0.13142416680000        2.97722187070000
O           -4.35217389100000        6.37907744930000       -0.14049974250000
H            4.14916610460000       -4.51367234670000        2.11172026930000
H           -4.58198254420000       -2.31410552980000        0.38906763210000
H            9.37466262320000       -5.84915270540000       -1.22857952270000
C            4.88176630840000       -3.74167671930000        1.97936933560000
C            3.16055813870000       -0.42285023210000        2.65026854150000
H            7.95740671200000       -3.90225975100000       -0.70439701930000
C            4.63537919770000       -2.33302617660000        2.11732774140000
C           -4.10116926520000       -0.33271640590000        1.06286902020000
O           -4.74649206760000        0.92430909160000        1.11017806840000
C            2.03163523120000        1.47560794980000        3.02086111330000
H            1.29728755570000        2.22202622680000        3.25058285850000
C            9.55678933520000       -5.27625950400000       -0.33271001530000
H           -4.04335738110000       -0.75955689730000        2.07441464710000
C            6.19550369550000       -3.88014592190000        1.68513825170000
H           -2.28587287510000        7.96467686730000        0.65395829300000
C            8.75885475480000       -4.18662608970000       -0.03948902860000
C           -3.45775321950000        6.17377312310000        0.87270277370000
H            6.74638418310000       -4.78734288270000        1.53381680240000
N            4.07263096470000        0.57608569460000        2.50694214000000
N            5.78795916270000       -1.63946669420000        1.91190805970000
C            3.40845930500000        1.74517936900000        2.71238026790000
C           -2.44152978560000        7.04993985810000        1.20229820840000
C            6.75490204030000       -2.55614697060000        1.64496397430000
H           -3.07508811190000       -0.21890495700000        0.68366855280000
O           -4.65842699890000        4.18426932790000        1.26482363470000
C           -4.11106679740000        1.85949686520000        1.95793458010000
C           10.58942812060000       -5.63316920270000        0.51725464750000
C           -3.62543148190000        4.99396689670000        1.63542006770000
Zn           6.01900937420000        0.38609686160000        1.94163921320000
C            2.02081025830000        4.40146878450000        1.87946778180000
C            1.18521282570000        5.49584768190000        1.98879546130000
H            0.42916626330000        5.67272146440000        1.24085460320000
H           11.21281743260000       -6.48181415060000        0.28253457850000
H            1.90820917080000        3.72563900840000        1.04569135740000
C            8.98249774830000       -3.43506877760000        1.11112021720000
H            1.05078164090000        8.33123955490000        3.60962574740000
C            8.10743746450000       -2.28590598330000        1.42809876620000
C            3.95474554010000        3.02736739380000        2.63821886240000
C            3.03548188700000        4.17423012520000        2.80543504530000
C           -5.01350804580000        3.09702094560000        2.09765135070000
C            1.33664472730000        6.38542245620000        3.04901625350000
N            0.57106036940000        7.55016912200000        3.17521711880000
H           -3.13428379430000        2.14267560070000        1.54162968470000
C           -1.58671827700000        6.79591911400000        2.27538357680000
C            3.17873543530000        5.06414393520000        3.86638182160000
C            2.34171089360000        6.15531084200000        3.98745409100000
H           -6.01686432680000        2.81467227620000        1.77420117710000
H           -3.94675422430000        1.40272992860000        2.94464893510000
C           -0.64996212850000        7.87474581030000        2.68030248560000
C            8.68531529830000       -1.01899181660000        1.50636437950000
C            5.30302473620000        3.30357023240000        2.40795337140000
C           10.82161198930000       -4.88934306240000        1.66122457910000
H            3.95231356520000        4.89522863000000        4.60027840130000
N            8.02960984500000        0.14176491020000        1.77201413540000
N            6.27798659720000        2.37882939390000        2.20036640950000
H            2.46941046230000        6.84140010640000        4.81150769320000
C           -2.76599189580000        4.75039501590000        2.69675354220000
C           10.02532392830000       -3.79745060410000        1.95818905450000
O           -1.00162233070000        9.04932607650000        2.64817397450000
C           -1.75814526450000        5.64312821170000        3.02459681530000
H           -5.05576683680000        3.42227465130000        3.14183450210000
C           10.07885086860000       -0.75109804190000        1.28173687050000
C            5.86951410050000        4.62399550800000        2.37359623730000
C            8.95596875820000        1.13478629850000        1.72225591320000
C            7.44566252060000        3.06194142890000        2.06440880150000
H           10.81914797390000       -1.48917784090000        1.04527590790000
H           -2.88365381560000        3.86445033840000        3.29803025930000
H           11.62354102680000       -5.16161192310000        2.33217180080000
C           10.24725284550000        0.58376577090000        1.41908490880000
H           10.19692866850000       -3.22818527910000        2.86072283880000
C            8.70548823390000        2.49943929110000        1.86120767960000
C            7.20018858570000        4.47324956750000        2.17834322260000
H            5.32159476930000        5.53858206910000        2.48583090720000
H           -1.12443246700000        5.44281487050000        3.87355721470000
H           11.15065109500000        1.15174262850000        1.31267651280000
C            9.86164602300000        3.41947225970000        1.75424698920000
H            7.95093477690000        5.23658871620000        2.11824046060000
H            9.22022871700000        4.27775816860000       -0.09710878620000
C            9.97943524030000        4.28571805270000        0.67165043770000
C           10.84844575230000        3.42761575230000        2.73534188010000
H           10.75973701670000        2.75863437070000        3.57925376110000
C           11.06243551440000        5.14113234540000        0.57175460570000
C           11.92695576500000        4.28913445260000        2.63795113580000
H           11.14541934810000        5.80555725740000       -0.27594880670000
C           12.03757238270000        5.14709705830000        1.55574379060000
H           12.68366013110000        4.29014549840000        3.40884000310000
H           12.88094564760000        5.81718467490000        1.47952410500000
H           15.86970433880000       -6.73663498810000       -1.77319626780000
H           16.94156111100000       -6.13574985830000       -0.51075376090000
H           16.32304758680000       -5.03421197640000       -1.74536146950000
H           13.06408049140000       -6.40219302430000       -5.34114820050000
H           12.42908369250000       -8.04385915150000       -5.49136153360000
H           13.63004144640000       -7.67072807540000       -4.25780940650000
H            0.52854939300000        1.67340003520000       -5.96082326590000
