# Supplementary material for: Molecular folding governs switchable singlet oxygen photoproduction in porphyrin-decorated bistable rotaxanes
Source: Commun Chem. 2024 Aug 7;7:171. doi: 10.1038/s42004-024-01247-7 (PMC11306352; doi:10.1038/s42004-024-01247-7)
Supplement: Supplementary file 4 — Supplementary Data 1 [file 42004_2024_1247_MOESM4_ESM.zip › paperstructures/1a_+/closed_conf12.xyz]

290
closed_conf12, charge 1
C            1.30442268548688       -5.92835306884797        7.00096495928488
C            2.54992391531212       -5.80621663452762        6.40430996362532
C            2.74159202928393       -5.98185063824726        5.03488072771967
C            1.63956911958930       -6.29386035257864        4.25512652234661
C            0.37740711081113       -6.41564291942328        4.82178893014191
C            0.21832209212528       -6.22942347873709        6.18347331840300
H           -0.77153061174360       -6.32886292993554        6.60554570220620
C            1.08464171047313       -5.74610021090743        8.49722777870910
H            3.40410514787210       -5.57042866481336        7.01579395293837
C            4.14218287124758       -5.82968975239439        4.45573549773122
C            0.17930915769691       -5.78827371445450       -1.46817358461127
C           -2.16713536549253       -5.50593682006931       -1.87314836434826
C           -0.85107931492444       -5.43952908315462       -2.33479384038829
C           -2.44152756899493       -5.89090932707699       -0.57716031678194
C           -0.11038354422166       -6.18348737648451       -0.17359600202166
C           -1.41475868842118       -6.23192196774866        0.29461713380564
H           -2.96215797539654       -5.24063818566293       -2.55283443637080
H           -3.46734759242026       -5.92390822634769       -0.23636556709679
H            0.69000377248259       -6.45766790420677        0.49525679518163
H            1.72054138030081       -6.45016739264704        3.19351782601385
C           -0.80293686634754       -6.77901873074595        3.95705437831391
O           -0.70787647956022       -5.04552359086385       -3.63291657151784
H            1.20878492404147       -5.76532828860822       -1.78788266472037
N           -0.63937101633858       -6.28525967704054        2.60407405755263
H           -1.73769166317461       -6.42240838819849        4.43128531505153
H           -0.87217784195471       -7.87404927551849        3.89777694717345
C           -1.70749169408908       -6.67240290790497        1.70418604786198
H           -2.69915256046965       -6.28377889838527        2.01242058537244
H           -1.77282149628745       -7.76892684160333        1.72703591296285
H           -0.55746251889880       -5.27278720900496        2.61978801807869
C            2.37579859172195       -5.42398231905478        9.25611969753373
C            0.50316768158769       -7.04360995786895        9.07817729700848
C            0.10014938027205       -4.58908191060450        8.72265084001714
H            0.49840628593385       -3.66871277281895        8.30029268956437
H           -0.06498053554017       -4.43922095673938        9.78761757836105
H           -0.85888682466570       -4.79100593469167        8.25456138883458
H            3.10277338838938       -6.22595744507763        9.15086694841833
H            2.15318419037593       -5.31167094181021       10.31547454557067
H            2.81356394089606       -4.49248491988818        8.90501758729111
C            4.17961777379390       -6.05786503400793        2.94158609361457
C            5.07472144712088       -6.85607887597264        5.11560434361524
C            4.65211682634492       -4.40818210476776        4.73613315641336
H            6.07466520985853       -6.78194706433560        4.69268654185882
H            4.70249553022405       -7.86441980158510        4.94612223404932
H            5.14686916100636       -6.69685298659081        6.18791869727312
H            3.85343784884646       -7.06444029887775        2.69193371470460
H            5.19953145893653       -5.93568752499070        2.58176474042666
H            3.54825223023108       -5.34060984284689        2.42301140410694
C            0.58623479672036       -4.83761918557657       -4.17107804890170
C            1.23015045204624       -3.53559724952399       -3.69254652024447
H            0.42105424547757       -4.79308298149626       -5.25164190724888
H            1.23484700097105       -5.69733473557987       -3.95874333814175
H            0.55571255431134       -2.70712005170032       -3.91910763626888
C            2.57662737359579       -3.29321323838637       -4.36857227896849
H            1.36029115883707       -3.56880428397473       -2.60876283886820
H            2.42702690804865       -3.23775052930523       -5.44931527505211
H            3.24339126670137       -4.13712243366836       -4.17068729191668
C            3.22202582484842       -1.99858158305001       -3.87856256468624
H            2.50502527306027       -1.18633692015353       -4.00329504160527
C            4.51342909066376       -1.69151945490550       -4.63433775342979
H            3.43819802346527       -2.09083244013703       -2.81125790207877
H            4.28578700872186       -1.56117158865616       -5.69482464356464
H            5.18090674808572       -2.55306332638081       -4.54726227698447
C            5.24046664859103       -0.45135956102122       -4.11257663401494
H            5.39470770457871       -0.57082484502369       -3.03913812340213
C            4.47893991675131        0.84304256825324       -4.39773187937408
H            6.21993936506081       -0.40020173860113       -4.59495467779214
H            3.55296428654483        0.86619298673524       -3.82189672957313
H            4.20306987496276        0.85460983311320       -5.45429068976609
C            5.29418339921640        2.10168453392593       -4.10257029572612
H            6.23103023469197        2.05809458639863       -4.66015862084690
C            5.57636750594031        2.27578305776566       -2.60180278874202
H            4.72775534048594        2.96734869033731       -4.45086161707224
C            6.31491008648656        3.53132473021199       -2.32906162770874
C            5.86394460867049        4.78874679691636       -1.99542682388639
N            6.95827310079661        5.56682745649016       -1.91896686431219
N            8.03084510606751        4.88946417450153       -2.16768380262800
N            7.66035991659145        3.66997150730980       -2.41664323024514
C            7.00968339650673        6.97669920832016       -1.67189886587179
H            4.86890911978185        5.13998343795056       -1.82226445730405
C            8.63598858868177        2.66038826169024       -2.69465299413891
H            9.61903102946749        3.11685676394213       -2.60598294793479
H            8.50539026721157        2.26430132567842       -3.70121340785826
H            8.54075886318023        1.84583421836185       -1.97705870699721
H            6.15031252708593        1.42476829682759       -2.23803462813993
H            4.61812174065390        2.30545002339386       -2.08230196962892
H            8.03824983891137        7.26783474993323       -1.87330519159560
C            6.62694662885544        7.33893042074356       -0.22035652360417
H            6.32879823902709        7.46180509165922       -2.37533865662300
H            7.52833027370856        7.28885344688326        0.38972818019489
H            5.90611003172625        6.61655702303551        0.16828084432567
N            6.09187283596008        8.67525725276778       -0.10696275453137
C            7.03765144705711        9.72960482909969        0.17960806654331
C            4.76225515952424        8.90371698965921       -0.12273456648960
H            6.77652380437037       10.63502938309760       -0.36696228702949
H            8.02708504045702        9.40926707548221       -0.13653068724350
H            7.07245211241138        9.96104990056738        1.24803190144155
C            3.87398164076371        7.92125606015921       -0.61696276050893
C            2.52173012698841        8.08008712544737       -0.54370350277210
C            1.96037396352097        9.24107931268079        0.02396938417073
C            2.83740524133543       10.26169813652871        0.44497638777903
C            4.19436401350134       10.10609026006993        0.36266122008026
H            4.24500936105054        7.02813779480860       -1.08116249617164
H            1.88545299296919        7.29599335987746       -0.92371069581371
H            4.82909089953649       10.90059240700338        0.71690127695248
H            2.40864326485185       11.16132588302708        0.85665334196571
N            0.63225247914467        9.44012544815584        0.24739080441355
N           -0.24305649266506        8.60819917035635        0.02830867683822
C           -0.42693633415485        7.46398825188410       -0.63197867267730
C           -0.52103158369535        7.48173748100780       -2.06611979912317
C           -0.87551538424378        6.34245317664120       -2.72342358131863
C           -1.14517796010032        5.13770891562428       -2.02738634536359
C           -1.08126471016977        5.12888491234559       -0.60204194177055
C           -0.75823818225002        6.28847892317921        0.06556219616750
H           -0.71054440605902        6.32606182623298        1.14134643599663
O           -0.20543282751739        8.67828851050545       -2.63726981024705
H           -0.93914360056604        6.29136094175834       -3.79831472326690
N           -1.49409167705489        3.98794326481822       -2.62559131525532
N           -1.55915692795385        3.96080885913932       -3.91024762841004
C           -2.16755913429149        2.95649122280055       -4.56387774232344
C           -1.78232719734154        2.70245778169679       -5.89918542259664
C           -2.46072544771314        1.79146491716671       -6.65921453403593
C           -3.56291462477773        1.11194588120265       -6.11914116823994
C           -3.28751785481379        2.26937323094893       -4.03860644860606
C           -3.96919414816836        1.36280998758542       -4.80149593275179
H           -3.59515257364563        2.48440450637217       -3.02723403950899
H           -0.93885953845340        3.23798411934034       -6.30376729080079
H           -2.17500342152188        1.58251044551820       -7.67860911962657
H           -4.81698537844717        0.82332338181044       -4.40794456102196
O           -1.34540594834845        3.94301284311170       -0.01000909138072
C           -0.38515675110627        8.81696024522564       -4.03105931896864
H           -1.42253449378207        8.62306806752012       -4.31674827317931
H            0.27731606966124        8.14408978232027       -4.58264883175785
H           -0.12947299403845        9.85048908025145       -4.25472177602847
C           -1.48532246814472        3.89344591294243        1.39821143730999
H           -1.75620764350318        2.86444405922489        1.62606051773462
H           -2.27564838506764        4.56537087966698        1.74083042862922
H           -0.54855285772242        4.14425530652084        1.90334850618667
N           -4.26442779064894        0.18537376790613       -6.90437155978632
O           -3.86729476775421       -0.04323770919988       -8.04730657214969
O           -5.25782915665491       -0.36471975762586       -6.42869423798053
C           12.73984494970587        4.41626461008095        0.56930454748421
H           11.01414464974040        4.09289156930167        1.76088544260816
C           11.40326294018224        4.59964916451512        0.89310541127197
C           13.26938607902138        5.04514990168134       -0.53598337499215
H           14.30582093611724        4.90895223427664       -0.80208992653571
H            7.66517522583485        5.42178857443541        1.55863988338340
H            9.20265485720252        5.02554728336299        2.36231573860925
C            8.63142381339923        4.93172856886636        1.43185539437590
C           10.58433394737713        5.41191468173959        0.12354753549686
H            8.37892763744782        2.85488731954146        2.01967396388085
O            9.25941307647422        5.64704326643696        0.38451429842722
C           12.46613270813063        5.86564997904504       -1.31535107723581
C            8.39410862683764        3.44681381599428        1.09847744980777
C           11.12950609101616        6.06625718407718       -1.00398400825479
O            7.20541477612793        3.23372360960433        0.35647899503869
H            6.35891938660004        1.86431444139912        1.65002262525766
H            9.21349731129146        3.09176782196574        0.46584296653614
H           12.90903482313052        6.35060735586752       -2.16900869299499
H           -5.60917642009851       -0.27322099054850        9.55068062699844
H            6.18643988405116        4.11518715870504        2.76411982363477
C            6.08786363906083        2.76034384632674        1.07349574577082
C           -5.70027680465897       -0.82138849545165        8.62485067772910
O           10.28978076817375        6.87894615283312       -1.71946528908248
H           -5.05205394560119       -2.67755311964882        9.47432195279164
C           -5.38997717362671       -2.17095943077975        8.58222646029700
C            5.44178066387614        3.76428861827989        2.04032516587242
C           -6.13045211938355       -0.17877569246765        7.47522940709358
H           -6.37978007945253        0.87169409786798        7.50408659726386
H           11.63029998043265        8.06818667259123       -2.75434936041966
H            3.18531662845952        4.91498211374581        2.49401917734035
C           10.78427380291721        7.39446596636140       -2.94211323912327
H            5.36879345841104        2.48304876700674        0.30046307164634
H            4.65356383396740        3.24140463144723        2.59047032988483
H            9.25020246775718        8.92583321952981       -2.98715296445104
H            3.36673619255481        6.15609344699839        1.22537978307707
C            3.52904170930922        5.10378617143124        1.46989575772098
C           -5.51356754493745       -2.87536562909177        7.39802027997262
C           -6.24701494444378       -0.87958776513952        6.28813857851505
H           -5.26945515371354       -3.92701058002388        7.36202634674001
O            4.92062971333195        4.90429847246270        1.37248576259097
H           11.10735396914979        6.57308916134062       -3.59167120587248
C            9.70315515032906        8.19033128237039       -3.66654494314421
C           -5.94169658028265       -2.23734296997729        6.23689334178405
H            7.32038586142236        8.80107314101651       -4.54272806999581
O            8.71880018772236        7.31619351735757       -4.17833081655341
H            1.64354243273649        4.29045887819131        0.81100159507976
H           -6.59158287700623       -0.38218156111435        5.39314588193068
C            2.69600625810317        4.24894194264845        0.50552656774172
C            7.81538096274770        7.96160779315269       -5.04951251789236
H           -4.02807870656766       -1.01080527156559        4.82511514007353
H            3.03266407022610        3.20520591912815        0.53156915511015
C           -6.07799458935668       -2.98764643857978        4.96979777320632
H           10.18453033454083        8.73592695984194       -4.49144967405449
C           -4.32277205837808       -1.53250554367893        3.93596980337440
O            2.84586236928445        4.78545986313615       -0.79372289970746
H           -7.88845707909370       -3.92615622285549        6.97134205245752
H            8.35923442273375        8.35388381152546       -5.92105231702939
H           -9.41139189479177      -10.09878605561080        6.83287873887050
C           -7.80912704093326       -4.44913070514371        6.03876668668776
C           -5.31538181871179       -2.56644384248057        3.87916688290196
H           -7.92969672302075       -8.48034375000706        5.71184019845980
C           -6.96491496255584       -4.06407342133832        4.94367323899956
C            6.75525938881741        6.96990779045314       -5.52035072603380
O            5.66249403207138        6.97358540299774       -4.62185749971087
C           -3.84075166554347       -1.38250827495416        2.67896524405627
H           -3.07091270389539       -0.71817321233422        2.34131411096110
C           -9.76801226296616       -9.54762130481091        5.97514250266726
H            6.40701136136228        7.26313912992879       -6.52002559942791
C           -8.47734562276327       -5.56015891049018        5.64772627711382
H            1.25824822236793        2.56377328697935       -0.79409257419892
C           -8.93519136194221       -8.63728592037803        5.34928407497232
C            2.27211167599903        4.13178438052119       -1.84818186974196
H           -9.20583923120751       -6.12124662810564        6.19903623691447
N           -5.40290812494112       -3.05123063421615        2.60835329868480
N           -7.15102407446329       -4.91680260355971        3.89672923102153
C           -4.54206224413456       -2.31806270028170        1.84736065176349
C            1.50266653652519        2.98973911262853       -1.75303035970513
C           -8.04690341733352       -5.85604201635723        4.31079568875955
H            7.20076746693564        5.96880512281452       -5.58402714534371
O            3.19460128799707        5.89160831881613       -3.08409362359908
C            4.52215884698325        6.30554758860391       -5.12111531691895
C          -11.05524296815051       -9.75117175218940        5.50504040509812
C            2.51446600578974        4.70640735877812       -3.11665467660487
Zn          -6.43261730040640       -4.69091590537303        2.01606571175461
C           -3.67191860385082       -0.09717830870474       -0.09001528127171
C           -2.79489931161507        0.79108497845767       -0.67519116793211
H           -2.95173620025713        1.85521266335582       -0.58054499074329
H          -11.70675183926442      -10.45818355209140        5.99645388990595
H           -4.53229117519056        0.26830749377008        0.45093288355240
C           -9.37653563740282       -7.92475634928018        4.23751590942745
H           -1.03194566190843        2.24572711993675       -1.64946374444607
C           -8.48570003356241       -6.95208733557294        3.56740709634289
C           -4.37746075716926       -2.42732850994595        0.46452465732675
C           -3.46901409472770       -1.47236364595452       -0.19911886536533
C            3.31015666847148        6.66919342026372       -4.25438140167040
C           -1.68949866024525        0.32890093278752       -1.39029883575903
N           -0.79579770115517        1.27867175592499       -1.88096280192190
H            4.68697944213986        5.21876443987072       -5.11951406123801
C            1.03667985928898        2.35794637626199       -2.90626692756431
C           -2.37480707885360       -1.92820358546672       -0.93094770563367
C           -1.49204770575099       -1.04334384745601       -1.51895651452614
H            3.43902707617696        7.69565919800642       -3.90137027382025
H            4.32834124437983        6.62523553430973       -6.15480996024861
C            0.21049770814702        1.12121734526102       -2.77629712188726
C           -8.14617198210855       -7.19002458368274        2.23562602553609
C           -5.00931937691598       -3.38614961714056       -0.32787464354828
C          -11.50376460725819       -9.04365951007330        4.40149313460674
H           -2.20446169313558       -2.99119799649729       -1.02134710723452
N           -7.42209005768729       -6.35694415001372        1.43722470271179
N           -5.75840902366817       -4.42791009851361        0.13034890506433
H           -0.64820034361432       -1.41556870632678       -2.07573842815555
C            2.07575003681607        4.05106506280351       -4.25378391978173
C          -10.66956452013783       -8.13954436100038        3.76840898518333
O            0.46045402933174        0.10054920813580       -3.39921776694326
C            1.36655847117763        2.86352187514697       -4.14956941412981
H            2.39415160409757        6.60628721292512       -4.84880559286947
C           -8.53239770580009       -8.35769900217734        1.49540849549161
C           -4.93845813212758       -3.43240862816326       -1.75988398951501
C           -7.38125926846878       -6.93403544301429        0.20341311851957
C           -6.10546210466870       -5.16892910257071       -0.95904594816710
H           -9.08142917703461       -9.18738462838707        1.89489641459329
H            2.27962115784244        4.45191280349177       -5.23322681597476
H          -12.50721110811456       -9.19615525693613        4.03218926480785
C           -8.05490457354762       -8.20113641812801        0.23796424367200
H          -11.02010522539160       -7.58361131386160        2.91090084870545
C           -6.80456889895550       -6.37606268081598       -0.93723471642956
C           -5.61657834655146       -4.53763211622912       -2.15120325684615
H           -4.44445007410244       -2.71023497817949       -2.37899921164284
H            1.04058694458985        2.34193110494463       -5.03476097212593
H           -8.13758575433551       -8.87750479678691       -0.58966778917900
C           -6.92876267513634       -7.11495797698613       -2.21195840425101
H           -5.78733358105241       -4.88874722718590       -3.15011772321928
H           -4.81538697854157       -7.36224205320252       -2.44248748631462
C           -5.78659456491658       -7.55953271014127       -2.87304484217196
C           -8.17743957115909       -7.37805680339687       -2.76791974289298
H           -9.06597041039775       -7.02331461777364       -2.26600007520917
C           -5.89303022569612       -8.25964126941317       -4.06124574171853
C           -8.28051902540549       -8.07196728257203       -3.96042583732536
H           -4.99962036953147       -8.60306766315059       -4.56179644698748
C           -7.13959336945139       -8.51700950562338       -4.60833798663365
H           -9.25442874706138       -8.26548736803262       -4.38562548633934
H           -7.22243490139981       -9.06157204618214       -5.53701525220315
H            0.34910748663697       -6.93971908781165       10.15041404142169
H            1.18684297442189       -7.87270901597679        8.90641725445725
H           -0.45059478510568       -7.29038411822164        8.61993941121523
H            3.98540038010558       -3.67697508126157        4.28394196482084
H            5.64771923417744       -4.27951731549601        4.31655722946574
H            4.70376992636459       -4.20997488347894        5.80297079949892
H           13.35387460842777        3.77950559291262        1.18673889006019
