# Supplementary material for: Molecular folding governs switchable singlet oxygen photoproduction in porphyrin-decorated bistable rotaxanes
Source: Commun Chem. 2024 Aug 7;7:171. doi: 10.1038/s42004-024-01247-7 (PMC11306352; doi:10.1038/s42004-024-01247-7)
Supplement: Supplementary file 4 — Supplementary Data 1 [file 42004_2024_1247_MOESM4_ESM.zip › paperstructures/1a_+/halfopen_conf13.xyz]

290
halfopen_conf13, charge 1
C           -8.00285800000000      -13.16746500000000        1.27935200000000
C           -7.04868800000000      -13.84781600000000        2.01983400000000
C           -5.70424300000000      -13.47789900000000        2.02804900000000
C           -5.32446600000000      -12.38633800000000        1.26400400000000
C           -6.25542000000000      -11.68367000000000        0.50734400000000
C           -7.58208200000000      -12.07559600000000        0.52460900000000
H           -8.29223500000000      -11.51792700000000       -0.06851400000000
C           -9.47313800000000      -13.56350600000000        1.25923400000000
H           -7.34816500000000      -14.69639600000000        2.61093800000000
C           -4.71919700000000      -14.28380100000000        2.86435700000000
C           -5.49054400000000       -5.38816400000000        2.16591900000000
C           -6.71445300000000       -6.24797100000000        4.04163300000000
C           -5.96905900000000       -5.22532400000000        3.46856600000000
C           -6.97318700000000       -7.40336700000000        3.32029200000000
C           -5.76062300000000       -6.53821900000000        1.45743800000000
C           -6.51134300000000       -7.56395500000000        2.02439700000000
H           -7.09331700000000       -6.16966400000000        5.04874100000000
H           -7.55064600000000       -8.19061300000000        3.78495500000000
H           -5.38428700000000       -6.66249800000000        0.45423500000000
H           -4.29621800000000      -12.06129300000000        1.23396200000000
C           -5.81691200000000      -10.46105100000000       -0.26562100000000
O           -5.62882000000000       -4.04799700000000        4.07189700000000
H           -4.90152000000000       -4.59329800000000        1.73548100000000
N           -5.60388000000000       -9.28289900000000        0.56476800000000
H           -6.56935500000000      -10.20153200000000       -1.01669600000000
H           -4.87261200000000      -10.66473300000000       -0.77955600000000
C           -6.80580700000000       -8.80929000000000        1.23344600000000
H           -7.25845900000000       -9.57008100000000        1.89265100000000
H           -7.53672200000000       -8.57607200000000        0.44832700000000
H           -4.89185100000000       -9.48410800000000        1.26131400000000
C          -10.31573800000000      -12.38801700000000        1.77652100000000
C           -9.77466200000000      -14.78464400000000        2.13338700000000
C           -9.87968400000000      -13.89966400000000       -0.18339900000000
H          -10.92367600000000      -14.20450400000000       -0.21704100000000
H           -9.26932000000000      -14.71581700000000       -0.56506400000000
H           -9.75326900000000      -13.04435000000000       -0.84124300000000
H          -11.37068700000000      -12.65428000000000        1.77443200000000
H          -10.18584300000000      -11.50506900000000        1.15695500000000
H          -10.02514400000000      -12.13763400000000        2.79503100000000
C           -5.14535600000000      -14.22770500000000        4.33909500000000
C           -3.28544400000000      -13.75324000000000        2.76400800000000
C           -4.72163900000000      -15.74062300000000        2.37776900000000
H           -2.62871800000000      -14.36755600000000        3.37700400000000
H           -3.21926000000000      -12.72956400000000        3.12578000000000
H           -2.92280800000000      -13.79547100000000        1.73942000000000
H           -4.43916500000000      -14.78193300000000        4.95393600000000
H           -6.13195600000000      -14.65899800000000        4.48396100000000
H           -5.16895500000000      -13.19616100000000        4.68546400000000
C           -6.17422700000000       -3.71257900000000        5.33532000000000
C           -7.63687900000000       -3.26648300000000        5.25262000000000
H           -5.55146600000000       -2.88191200000000        5.67999600000000
H           -6.05971900000000       -4.54390700000000        6.04147600000000
H           -8.24328300000000       -4.08436500000000        4.85806000000000
C           -7.79628700000000       -2.04272200000000        4.35316300000000
H           -7.98396600000000       -3.04291100000000        6.26305200000000
H           -7.37312700000000       -2.27698400000000        3.37414700000000
H           -7.22503500000000       -1.21233500000000        4.77408700000000
C           -9.25748600000000       -1.63081700000000        4.19144400000000
H           -9.83134500000000       -2.48350600000000        3.82013000000000
C           -9.41364000000000       -0.45932600000000        3.22363400000000
H           -9.66719600000000       -1.35971400000000        5.16746500000000
H           -8.99562600000000       -0.75156200000000        2.25935600000000
H           -8.84104600000000        0.39254800000000        3.59723600000000
C          -10.87785700000000       -0.05556300000000        3.05857900000000
H          -11.44971100000000       -0.91547300000000        2.70247600000000
C          -11.08485500000000        1.12047000000000        2.10180400000000
H          -11.27643300000000        0.21539700000000        4.03918000000000
H          -10.45016100000000        1.95010600000000        2.42029900000000
H          -12.12799100000000        1.43626800000000        2.17896500000000
C          -10.78450500000000        0.75781700000000        0.64807600000000
H           -9.72808000000000        0.51701100000000        0.53463900000000
C          -11.14817000000000        1.89089800000000       -0.32422200000000
H          -11.36361500000000       -0.12603300000000        0.37788000000000
C          -10.27266200000000        3.07295400000000       -0.13530900000000
C           -8.91880900000000        3.22790400000000       -0.35450800000000
N           -8.63442600000000        4.49195000000000        0.00223400000000
N           -9.69027100000000        5.11664700000000        0.41704700000000
N          -10.68060400000000        4.27150700000000        0.34552300000000
C           -7.35747100000000        5.12699200000000       -0.06775300000000
H           -8.17182700000000        2.54417000000000       -0.70963700000000
C          -11.99309100000000        4.66087800000000        0.76810900000000
H          -12.35737600000000        3.98150400000000        1.53783500000000
H          -12.68022400000000        4.65988600000000       -0.07861000000000
H          -11.92680000000000        5.66746400000000        1.17269900000000
H          -12.19292700000000        2.16918900000000       -0.19251200000000
H          -11.02083500000000        1.52141200000000       -1.34310400000000
H           -7.42920100000000        6.09159700000000        0.43799400000000
C           -6.93718800000000        5.30429900000000       -1.54337800000000
H           -6.61770100000000        4.50202700000000        0.43992100000000
H           -7.61057900000000        6.01719800000000       -2.02450400000000
H           -7.02964100000000        4.35021100000000       -2.05582600000000
N           -5.58743200000000        5.79660700000000       -1.59960300000000
C           -5.41668100000000        7.13932600000000       -1.09318700000000
C           -4.51645300000000        5.02861400000000       -1.87608000000000
H           -4.74854900000000        7.70748100000000       -1.74122100000000
H           -5.01310300000000        7.12559100000000       -0.08095300000000
H           -6.38301200000000        7.63621000000000       -1.06261400000000
C           -3.20759700000000        5.47982600000000       -1.56167600000000
C           -2.10209600000000        4.75098900000000       -1.88407300000000
C           -2.21768500000000        3.53534000000000       -2.59422100000000
C           -3.51514000000000        3.07469900000000       -2.90074300000000
C           -4.62559300000000        3.78029200000000       -2.53854600000000
H           -3.06932400000000        6.40945300000000       -1.03791500000000
H           -1.11375800000000        5.10357400000000       -1.63117300000000
H           -5.59089900000000        3.38704500000000       -2.80730500000000
H           -3.59574000000000        2.14824200000000       -3.44877200000000
N           -1.18574600000000        2.78359600000000       -3.02289300000000
N           -0.00278100000000        3.20289000000000       -2.89996300000000
C            1.13100100000000        2.51489200000000       -2.96876800000000
C            1.26390600000000        1.21056000000000       -2.37999400000000
C            2.50993100000000        0.66586000000000       -2.26084500000000
C            3.67086300000000        1.34114800000000       -2.70669200000000
C            3.52947200000000        2.61141200000000       -3.36064100000000
C            2.27931200000000        3.17276500000000       -3.45453200000000
H            2.12770100000000        4.13445700000000       -3.91700600000000
O            0.10071600000000        0.63408800000000       -1.98542200000000
H            2.66298800000000       -0.30862600000000       -1.82945300000000
N            4.82352400000000        0.70932100000000       -2.47147700000000
N            5.94967200000000        1.28003800000000       -2.62836500000000
C            7.11454400000000        0.63525600000000       -2.68000500000000
C            7.25271600000000       -0.62588600000000       -3.31521900000000
C            8.47692600000000       -1.21312900000000       -3.43295600000000
C            9.62453100000000       -0.56013200000000       -2.95341700000000
C            8.28509000000000        1.30324400000000       -2.23902800000000
C            9.51343600000000        0.71418900000000       -2.36070600000000
H            8.18264500000000        2.28499400000000       -1.80475400000000
H            6.36162000000000       -1.11354600000000       -3.67911500000000
H            8.58653600000000       -2.18808700000000       -3.88225500000000
H           10.41881900000000        1.22986300000000       -2.07109000000000
O            4.66596700000000        3.16720300000000       -3.81925400000000
C            0.16491000000000       -0.64290700000000       -1.38200400000000
H            0.60456000000000       -1.37674200000000       -2.06288900000000
H           -0.86535100000000       -0.91220400000000       -1.16285700000000
H            0.73316500000000       -0.60856200000000       -0.44990700000000
C            4.60063600000000        4.41232400000000       -4.48844500000000
H            4.23320400000000        5.19833200000000       -3.82347800000000
H            3.96527800000000        4.34986400000000       -5.37605800000000
H            5.62377200000000        4.63300100000000       -4.78557500000000
N           10.86528900000000       -1.17427900000000       -3.06636500000000
O           10.93138100000000       -2.30925600000000       -3.55784200000000
O           11.87564500000000       -0.57400500000000       -2.67729900000000
C          -13.47443800000000        5.22497500000000       -2.57263900000000
H          -12.41639400000000        3.51652700000000       -3.29216700000000
C          -12.32538700000000        4.52050300000000       -2.91079200000000
C          -13.37613300000000        6.51556300000000       -2.09483700000000
H          -14.26407400000000        7.06854800000000       -1.83251200000000
H          -10.53580800000000        3.63876400000000       -4.84238700000000
H          -10.32430000000000        2.50411500000000       -3.48288600000000
C           -9.91709500000000        3.39859100000000       -3.96982100000000
C          -11.07891800000000        5.10839700000000       -2.77717300000000
H           -8.01441900000000        4.09145700000000       -4.68445000000000
O           -9.89215500000000        4.49006800000000       -3.06913700000000
C          -12.13173500000000        7.11683000000000       -1.95409400000000
C           -8.48156400000000        3.13593900000000       -4.43734700000000
C          -10.97762500000000        6.43251400000000       -2.29849500000000
O           -7.65476100000000        2.55621600000000       -3.45686400000000
H           -7.97950800000000        0.64344400000000       -4.17864700000000
H           -8.51287300000000        2.50280500000000       -5.33391600000000
H          -12.07959000000000        8.12894200000000       -1.58842700000000
H           11.90812100000000        7.94351500000000        3.45438500000000
H           -5.73585700000000        0.86356100000000       -3.07091400000000
C           -7.86082600000000        1.17549700000000       -3.22576700000000
C           11.61106900000000        6.97356200000000        3.08427100000000
O           -9.70699200000000        6.93127300000000       -2.23572800000000
H           12.55474800000000        5.89966400000000        4.67898000000000
C           11.97521500000000        5.82632500000000        3.77039500000000
C           -6.64090900000000        0.61748600000000       -2.50147400000000
C           10.86593000000000        6.87045300000000        1.92102100000000
H           10.58271000000000        7.76103900000000        1.37939400000000
H           -8.53156600000000        8.54235900000000       -2.40470100000000
H           -5.27853800000000       -0.24759500000000       -0.46531200000000
C           -9.52509600000000        8.31353700000000       -2.01154900000000
H           -8.75355400000000        1.00830200000000       -2.61089800000000
H           -6.72474100000000       -0.47687200000000       -2.43405700000000
H           -9.95446100000000        9.71708400000000       -0.41639300000000
H           -4.51031400000000        1.23869100000000       -1.09063400000000
C           -5.37204100000000        0.84568800000000       -0.53523700000000
C           11.60052800000000        4.58248800000000        3.29432400000000
C           10.48344500000000        5.62791600000000        1.44759100000000
H           11.88050700000000        3.68676500000000        3.82958600000000
O           -6.56875100000000        1.18067000000000       -1.20820700000000
H          -10.26486600000000        8.89278300000000       -2.57240000000000
C           -9.55310200000000        8.69919800000000       -0.52733900000000
C           10.84881500000000        4.46960800000000        2.12787800000000
H           -8.48800500000000       10.17857200000000        1.34664300000000
O           -8.23571600000000        8.65178400000000       -0.01834700000000
H           -4.69816900000000        0.89329300000000        1.51184000000000
H            9.90798400000000        5.54537200000000        0.53729900000000
C           -5.41124000000000        1.42823700000000        0.87798000000000
C           -8.14923300000000        9.13310500000000        1.30541900000000
H            8.21671600000000        4.68130900000000        2.49198000000000
H           -6.41969200000000        1.29510900000000        1.27880400000000
C           10.44615400000000        3.13854600000000        1.62187100000000
H          -10.19128000000000        8.00311900000000        0.03415000000000
C            8.05024000000000        3.73812000000000        2.01006600000000
O           -5.17587400000000        2.82218900000000        0.93290100000000
H           13.27333300000000        3.52679500000000        1.50149000000000
H           -8.78125100000000        8.52929100000000        1.97038500000000
H           16.99612200000000       -1.68708100000000        2.07728800000000
C           12.85741700000000        2.56863800000000        1.25881000000000
C            9.08223000000000        2.85449300000000        1.55035400000000
H           14.62840000000000       -1.02388600000000        2.26776700000000
C           11.45749500000000        2.25072900000000        1.25619100000000
C           -6.70653400000000        9.05532600000000        1.78872300000000
O           -6.40334200000000        7.70939500000000        2.08196900000000
C            6.86893300000000        3.13452500000000        1.73766000000000
H            5.88311500000000        3.48833400000000        1.96540100000000
C           16.37050600000000       -1.66620300000000        1.19689600000000
H           -6.03388900000000        9.44571000000000        1.01308900000000
C           13.51354900000000        1.44586100000000        0.88236400000000
H           -2.78188700000000        1.55157700000000        0.47217100000000
C           15.04289400000000       -1.29156200000000        1.30632900000000
C           -3.90028400000000        3.27731600000000        1.10526700000000
H           14.56895600000000        1.30395800000000        0.75783500000000
N            8.52511300000000        1.72130000000000        1.03822800000000
N           11.27673000000000        0.96103200000000        0.85838000000000
C            7.17538100000000        1.87991500000000        1.11028300000000
C           -2.74818000000000        2.56489400000000        0.83893900000000
C           12.51602000000000        0.43978100000000        0.65030800000000
H           -6.59817700000000        9.67264700000000        2.69219300000000
O           -4.98158900000000        5.16546900000000        1.98670700000000
C           -5.13977700000000        7.52134500000000        2.67803400000000
C           16.89613700000000       -2.01281900000000       -0.03705200000000
C           -3.79793200000000        4.57369600000000        1.65902900000000
Zn           9.51012600000000        0.05682400000000        0.41707500000000
C            4.46199100000000        2.61578200000000        0.01603800000000
C            3.15880800000000        3.06533800000000        0.01149500000000
H            2.91119100000000        3.98737500000000       -0.49369100000000
H           17.93299300000000       -2.30279400000000       -0.12220000000000
H            5.22678000000000        3.17667200000000       -0.49939800000000
C           14.22426400000000       -1.26784600000000        0.18131900000000
H            0.78604700000000        3.80271500000000        0.30076900000000
C           12.80183600000000       -0.87499700000000        0.28717800000000
C            6.21314200000000        0.97193300000000        0.65668500000000
C            4.80969400000000        1.42697000000000        0.65807400000000
C           -5.03203800000000        6.05236400000000        3.09082200000000
C            2.15470900000000        2.33265000000000        0.64224000000000
N            0.85647000000000        2.85295400000000        0.63887100000000
H           -5.04391000000000        8.14825700000000        3.57716700000000
C           -1.49071700000000        3.12097900000000        1.07955000000000
C            3.80259500000000        0.70852400000000        1.29701700000000
C            2.49267400000000        1.14836300000000        1.29111700000000
H           -4.17095600000000        5.91110400000000        3.74928800000000
H           -4.33616400000000        7.80002600000000        1.98046000000000
C           -0.30576800000000        2.22703800000000        0.96439600000000
C           11.84227200000000       -1.84735200000000        0.01456300000000
C            6.50112100000000       -0.31103200000000        0.18545600000000
C           16.08782600000000       -1.98519100000000       -1.16224000000000
H            4.05532700000000       -0.19692000000000        1.82777500000000
N           10.49554300000000       -1.65468400000000       -0.02155300000000
N            7.73774300000000       -0.88185900000000        0.13374600000000
H            1.73163300000000        0.57828900000000        1.79842400000000
C           -2.54690500000000        5.13276200000000        1.86112100000000
C           14.75796100000000       -1.61897500000000       -1.05495900000000
O           -0.40034200000000        1.03172400000000        1.19832700000000
C           -1.39712000000000        4.41495900000000        1.57143900000000
H           -5.94725600000000        5.79161400000000        3.63034600000000
C           12.14610600000000       -3.21804500000000       -0.28370200000000
C            5.52533600000000       -1.22592800000000       -0.33301400000000
C            9.93971300000000       -2.84476600000000       -0.37843300000000
C            7.57256700000000       -2.13411000000000       -0.37616600000000
H           13.13178500000000       -3.63979600000000       -0.30099100000000
H           -2.45689500000000        6.12288100000000        2.27958200000000
H           16.49298700000000       -2.25063000000000       -2.12785600000000
C           10.96731900000000       -3.83722200000000       -0.52437200000000
H           14.12027700000000       -1.58265800000000       -1.92590000000000
C            8.58031100000000       -3.07658600000000       -0.58867300000000
C            6.18805000000000       -2.35282400000000       -0.68254500000000
H            4.48168200000000       -1.01627700000000       -0.43929500000000
H           -0.43745600000000        4.85638000000000        1.79028200000000
H           10.80305200000000       -4.86766200000000       -0.77013800000000
C            8.18790600000000       -4.41165200000000       -1.08731800000000
H            5.78961300000000       -3.24411200000000       -1.12497100000000
H            6.93042200000000       -4.85655400000000        0.58457700000000
C            7.31283500000000       -5.21477500000000       -0.36022000000000
C            8.69713800000000       -4.88880200000000       -2.29303600000000
H            9.38497000000000       -4.27507800000000       -2.85763000000000
C            6.95244400000000       -6.46515900000000       -0.82996500000000
C            8.32843900000000       -6.13642600000000       -2.76399900000000
H            6.27882600000000       -7.08104000000000       -0.25229100000000
C            7.45563300000000       -6.92793500000000       -2.03491500000000
H            8.72862900000000       -6.49133300000000       -3.70253500000000
H            7.17302500000000       -7.90318500000000       -2.40262800000000
H           -9.53021500000000      -14.59193000000000        3.17565100000000
H           -9.22285000000000      -15.65724000000000        1.79118900000000
H          -10.83636900000000      -15.01708200000000        2.07630700000000
H           -4.00391500000000      -16.32699600000000        2.94785800000000
H           -4.44678300000000      -15.78639200000000        1.32572700000000
H           -5.70066100000000      -16.19703900000000        2.49412300000000
H          -14.43924000000000        4.75750500000000       -2.69156100000000
