# Supplementary material for: Molecular folding governs switchable singlet oxygen photoproduction in porphyrin-decorated bistable rotaxanes
Source: Commun Chem. 2024 Aug 7;7:171. doi: 10.1038/s42004-024-01247-7 (PMC11306352; doi:10.1038/s42004-024-01247-7)
Supplement: Supplementary file 4 — Supplementary Data 1 [file 42004_2024_1247_MOESM4_ESM.zip › paperstructures/1a_+/halfopen_conf17.xyz]

290
halfopen_conf17, charge 1
C           21.58508949021279        5.83581561332379        9.15027221075418
C           20.73632382559859        5.78446421465123       10.24538631339211
C           19.37339586617028        6.05923740977927       10.14712961748559
C           18.86080621432173        6.39462806412604        8.90399452355858
C           19.68396986655901        6.44650476476203        7.78665234931822
C           21.03283241284645        6.16713562325886        7.91634976681560
H           21.65770043743362        6.21619009379739        7.03613298001411
C           23.07884711824952        5.55464261761822        9.24608052303539
H           21.13847692640559        5.52671603918706       11.21028467824630
C           18.51152876157018        5.98814843879562       11.40090281248400
C           13.91469237187700        5.33364423034763        3.69009589910013
C           13.53627570970309        6.23569121718815        5.88239588181362
C           13.04340035886658        5.60269989909080        4.74621243395971
C           14.87119916209116        6.59547595020472        5.94664843068266
C           15.24457687432426        5.69188774574018        3.77071896653103
C           15.74180798233199        6.33235957318391        4.89933539612561
H           12.89282642773002        6.45585615657483        6.71962042597542
H           15.25263454326559        7.08731773114893        6.82772963596925
H           15.90377562090714        5.47322973303775        2.94256045209813
H           17.81807718389988        6.62114520124452        8.76315468852432
C           19.11787056916987        6.83603572635512        6.44594683623892
O           11.75107490581405        5.20820499202737        4.56434276233968
H           13.52495222801483        4.83762045962384        2.81481504648667
N           17.73965762156909        6.41015536783059        6.29263629013494
H           19.77241253932461        6.44329194262133        5.64380993032248
H           19.12991319141095        7.93159505377059        6.36089140802303
C           17.18378222247646        6.75074654777368        4.99490042449301
H           17.75700706810677        6.30869875238303        4.15811575441232
H           17.24969146152769        7.84220591097930        4.89231261434218
H           17.67631550452457        5.40609579186143        6.43726176948922
C           23.84882913219829        6.80975901069707        8.80819691009251
C           23.43244809308757        4.37950718591453        8.32250169590901
C           23.52845338991373        5.19319612741785       10.66512913173490
H           23.33431480893975        6.00912158421239       11.35754568342947
H           24.59974117670718        5.00096833601250       10.66691460449923
H           23.02687675588027        4.29508487342445       11.01838480899829
H           23.58756260285937        7.65218697166769        9.44565364362206
H           23.61863098955409        7.07733625594652        7.78054814076446
H           24.92067832227377        6.63814074498292        8.88408638688523
C           18.58067627308904        4.56819270934170       11.98246130860020
C           17.04192753955311        6.31730725926581       11.12238578388596
C           19.03888251065090        6.99667382176614       12.43235715356861
H           16.93634392331487        7.32806488230560       10.73601559647506
H           16.47357799245617        6.24894268254666       12.04813774981189
H           16.61397759226426        5.61568526097598       10.41068250565864
H           17.94035405106021        4.49103873439586       12.85889463030711
H           19.59310623506564        4.30973689494654       12.27994724842396
H           18.24545472852725        3.84227931622307       11.24430876057287
C           10.80341079561224        5.45551797235287        5.58890464175793
C            9.45070039777768        4.93420810519697        5.11194068295304
H           10.74436813604725        6.53318323889930        5.79477633567390
H           11.10457821654736        4.93639939644748        6.50956448951227
H            9.57172685387198        3.89002257372770        4.81857977893747
C            8.91342507476363        5.73967635265479        3.93040493843458
H            8.74978021088902        4.97883007756115        5.94725779466592
H            9.66879885608487        5.74628380828579        3.14248946447611
H            8.75090503022653        6.77392220271624        4.24425584221670
C            7.61144883285813        5.15873511190623        3.38360843386242
H            7.78936288031821        4.12398468452326        3.08752446759485
C            7.09893392880550        5.96283865722165        2.18999478435603
H            6.85648168521847        5.15699413442221        4.17362974353548
H            7.85679374944098        5.95327667290445        1.40300492858579
H            6.96748528365611        7.00160446716273        2.50379249324541
C            5.77336717468495        5.45057266294376        1.62261881300280
H            5.03543876308183        5.39944437981757        2.42601479618710
C            5.89802713544187        4.07861899060622        0.95980209757535
H            5.42208010194519        6.18142710621730        0.89191641298514
H            6.17067928883091        3.34563996310297        1.71941218572864
H            6.70804633891357        4.10621122712384        0.22753318711232
C            4.60893505695776        3.61086247056003        0.28080255753144
H            4.70308741291701        2.54961237736655        0.04618003314341
C            4.32237832804071        4.37047362666997       -1.01504252673058
H            3.76777324182513        3.73217232041787        0.96472215331946
C            3.10580465004377        3.86971319704000       -1.69385060655444
C            2.19732261662714        2.88707971706534       -1.36003697398937
N            1.30136656177926        2.86598665188356       -2.36321524119838
N            1.57887654054026        3.74808206517325       -3.27058006603981
N            2.66080085854242        4.35774498213604       -2.87855402852964
C            0.10706113766977        2.08442305936284       -2.43756605957015
H            2.15245999037550        2.22960448054105       -0.51546888220369
C            3.24822885236287        5.39746601466353       -3.66818609426750
H            2.55402907677782        5.65230721436807       -4.46619829460705
H            4.19500153186755        5.06293011092158       -4.09390428224200
H            3.43162183135622        6.27748282426288       -3.05314081571948
H            5.17716970633696        4.27329319628441       -1.69045435295981
H            4.20054203635132        5.43610572847414       -0.80397852435780
H           -0.11356325147120        1.90807044649600       -3.49348817239163
C           -1.04240919691741        2.88583653460655       -1.78118714257290
H            0.27493796883241        1.14014287435328       -1.91870090222624
H           -1.15304817020209        3.82347184838958       -2.33025289363520
H           -0.78039223402154        3.13742653584364       -0.75246054606570
N           -2.29058356484222        2.17409177527649       -1.83659372254450
C           -3.07373203914777        2.36948494753946       -3.03710108314366
C           -2.72175339328269        1.36338362808884       -0.84840882088058
H           -3.22181313072420        1.42842879439476       -3.56918262880495
H           -2.54653796178454        3.06258771494237       -3.68509017569463
H           -4.05009957285912        2.79707089915213       -2.80037043250730
C           -3.99158616330230        0.73484867031293       -0.92457993472988
C           -4.47117663164724       -0.03963335454249        0.09224736636178
C           -3.71029624629697       -0.24619756585162        1.26352089171539
C           -2.43617266288458        0.35333086096452        1.33580609357196
C           -1.94799923617098        1.11327737138289        0.31179611626754
H           -4.60704795531513        0.86712624190645       -1.79769254779046
H           -5.43952707180502       -0.51170150686965        0.02259222305565
H           -0.95679457943354        1.52280886649214        0.40391266197079
H           -1.85534826712328        0.17515562633737        2.22693313192950
N           -4.10112524329994       -0.95071246690816        2.34473001288918
N           -5.15537883167197       -1.65658062676983        2.31404907310929
C           -5.78130565795931       -2.07710586450976        3.41866075243599
C           -6.56115434857915       -3.27283490895644        3.37053364162987
C           -7.34355804376542       -3.59216557660595        4.44706313065970
C           -7.45218426839206       -2.75357295367121        5.58250564839925
C           -6.63196050173254       -1.58057404554420        5.65098098941213
C           -5.82410931813493       -1.27884674922113        4.58228761195968
H           -5.19769235069097       -0.40068310964659        4.57675464798197
O           -6.42829092394180       -4.02173110666153        2.24553063902101
H           -7.95404733108458       -4.47888241011359        4.46524415180400
N           -8.25343800274061       -3.23434281693483        6.55178091562883
N           -8.71111394666293       -2.64577048106894        7.54721290844610
C           -9.07150164169639       -1.37708283809119        7.77362349499189
C           -9.00211228909495       -0.87067980249791        9.09236075563586
C           -9.51155905415428        0.36062411036396        9.39163238790894
C          -10.14127870166230        1.12359305820643        8.39390582318970
C           -9.72949324310996       -0.60564345436806        6.78334993432973
C          -10.25544439501537        0.61718879312463        7.09080735312442
H           -9.81753765490531       -1.00751907499482        5.78454794975603
H           -8.50965797132815       -1.46548321341786        9.84455564543685
H           -9.44303223430051        0.77081263114245       10.38744584839047
H          -10.74546939632966        1.22041405293789        6.34153865981575
O           -6.66084325754098       -0.88183352701877        6.81231726051764
C           -7.14127573480303       -5.24229157330488        2.17871669430046
H           -8.22020399815112       -5.07452318092444        2.23102857343879
H           -6.83707605829661       -5.92123898446376        2.97964256282904
H           -6.88954931857266       -5.67467672456832        1.21318431577768
C           -5.72731350138153        0.16345061622903        7.00175184045986
H           -5.91338580342266        0.98682806440075        6.30708636751751
H           -4.70272582142342       -0.19934052439224        6.88618182848123
H           -5.88583093985843        0.50724829127554        8.02184264901908
N          -10.64928285843136        2.39059707281260        8.69592070736154
O          -10.52074621907996        2.82812213539999        9.84208172201865
O          -11.21206270511034        3.03485823790384        7.80617826133025
C            0.92419393830271        8.29014637342404       -4.84246994783338
H            0.29904686240736        8.35238359373076       -2.80694529505767
C            0.29825514761446        7.77229570375935       -3.71534360232306
C            0.92258661775417        7.57545121889170       -6.02105621342278
H            1.40188040691344        7.97283729935345       -6.90176160334231
H           -2.03449796657375        6.14607690648023       -1.03697063199785
H           -1.52843415775858        7.69008067642067       -1.76473049945711
C           -1.21488501646742        6.66604867619620       -1.53808951811048
C           -0.33215062633443        6.54097205783399       -3.76578011952127
H           -0.10203639307961        7.55437580395244        0.07964229581123
O           -0.98932147510280        5.94041891867704       -2.72494643122767
C            0.29462383158429        6.33750022338322       -6.08642334917015
C           -0.01297540586705        6.68375186105170       -0.58552391810246
C           -0.33725625323970        5.80733282561249       -4.97304865863764
O           -0.01054426955389        5.49648128064581        0.18045284034481
H            0.59185564368510        6.49649894042231        1.87824362031056
H            0.92730904730176        6.77063835325580       -1.14762975758177
H            0.29559315488495        5.80663555235679       -7.02398056670830
H            1.38622236210723       -7.27458904376032       -9.14258874451933
H           -0.51066318674133        4.11850673150790        2.19196152407458
C            0.81543122529787        5.57523459878779        1.32217961351031
C            0.43109041293236       -7.08338936675738       -8.67653852848664
O           -1.00862721510558        4.61745192656395       -4.92742995602284
H           -0.11363406210763       -9.15237728551459       -8.58363662105751
C           -0.41182095129669       -8.13763419005147       -8.36440112147879
C            0.55671303972628        4.37666330823849        2.22701109266713
C            0.04295265433717       -5.78486780757160       -8.38975574057568
H            0.69521063573369       -4.96053264313956       -8.63741710753190
H           -1.93707181827197        3.14779360619285       -5.91901096963704
H            1.41101462592988        2.44675193217557        3.68916145180817
C           -1.14034677356649        3.86834924492911       -6.11559895702777
H            1.87497717341109        5.58590598214401        1.03308609348503
H            0.81668857665200        4.63964295959223        3.26260602374933
H            0.10736067672047        2.87707956603052       -7.57095848135370
H            0.22376911540158        1.73504208227130        2.56827289660644
C            1.23389667335629        2.16083501514472        2.64218760302060
C           -1.63954439555302       -7.89529845018733       -7.77354454777991
C           -1.18059795503546       -5.54062184040112       -7.79131059594605
H           -2.29741666525948       -8.71663793522421       -7.52864172644508
O            1.34707164508140        3.28959569485642        1.80075529915533
H           -1.44714692201681        4.51241270318994       -6.94637010859215
C            0.12282056657492        3.08781214461532       -6.49156801120931
C           -2.03559585709253       -6.59371817552281       -7.48074467994818
H            1.06339269092502        0.82191813548013       -7.28618486140732
O            0.14749489547433        1.87210656429992       -5.77163768473969
H            2.36243909690990        0.34817313253408        2.97580276389761
H           -1.49013731183023       -4.52947390632810       -7.57178842508515
C            2.29740663553799        1.14291216694260        2.22768734296075
C            1.17714558723139        1.01282024514995       -6.20922227242149
H           -1.16565296228000       -5.78937663252134       -5.10753173181152
H            3.25966076479037        1.65732846778020        2.16440534441452
C           -3.34915476061176       -6.33262933096499       -6.84691028879685
H            1.02218951413764        3.67234216762187       -6.25812613178352
C           -2.16599742579372       -5.60932824470938       -4.76672529901628
O            2.07654585212920        0.60954976585743        0.93662079904962
H           -3.60053327896785       -7.34255577204481       -9.50241955563650
H            2.16021900039919        1.47083147376891       -6.03617903211136
H          -10.62221462876760       -9.86099591905910      -10.52617426044588
C           -4.48178841115670       -7.13322456456473       -8.92876003585140
C           -3.35116189921300       -5.83177539804762       -5.54566850951845
H           -9.49364316179309       -9.07024386716046       -8.48403624423664
C           -4.49428382036060       -6.62204322387295       -7.58726785401400
C            1.10391535894865       -0.30754435508304       -5.45335569433298
O            1.84485682343619       -0.20912491501709       -4.25518081708858
C           -2.57183237269778       -5.16994861352899       -3.55199777272174
H           -1.97071481481299       -4.91770430647372       -2.70135537787615
C          -10.04540144512420       -8.94818095321292      -10.55001504536560
H            0.05351413232161       -0.54712638839697       -5.23985051637791
C           -5.77390060436079       -7.28736037238990       -9.30166274088369
H            0.38842314573077       -0.62050335420996        2.70385725966657
C           -9.41430205382660       -8.50480109875134       -9.40116789987233
C            1.41511058070763       -0.58106084419297        0.81657427276101
H           -6.15340491219640       -7.66173019490903      -10.23168079623142
N           -4.45397676232259       -5.52693556253930       -4.80542877379071
N           -5.78028120859838       -6.45891180198737       -7.16718237862178
C           -4.00550880086985       -5.11717241464384       -3.58596449889078
C            0.57781113087487       -1.12355441577885        1.76935385615057
C           -6.58100920064273       -6.85591270113054       -8.19503503800273
H            1.52388079755547       -1.10770920684992       -6.07945057149461
O            2.43468371834358       -0.62961733680204       -1.28726625389965
C            1.90465959329742       -1.43643251510720       -3.55945956224716
C           -9.93934093478460       -8.22447032210920      -11.72659419341871
C            1.64764432628209       -1.28300042464695       -0.38755137198921
Zn          -6.38970691641352       -5.78296750484702       -5.35607932983806
C           -3.33395816928440       -3.22923187533244       -1.14661774556650
C           -2.65236344453845       -2.92673256811472        0.01600982541996
H           -2.06984692972621       -2.02311102513519        0.07351207925777
H          -10.43428803942962       -8.57046742725706      -12.62183384066554
H           -3.27528117680610       -2.55900006122477       -1.98979737192420
C           -8.66109392983622       -7.33469291951439       -9.41785936731737
H           -2.50909628569503       -3.95286681953031        3.13077925419593
C           -7.97553538226679       -6.86670911804946       -8.19118244611334
C           -4.80069235256938       -4.73750031889987       -2.50514651967495
C           -4.11106904023045       -4.37743533321006       -1.24535455870438
C            2.91984671820410       -1.32154021101011       -2.41863730930280
C           -2.72213467333073       -3.78364344291730        1.11074191582005
N           -2.05360819355412       -3.55134177422326        2.31808375237952
H            2.23147253163816       -2.23548272249220       -4.24145333979710
C           -0.04391723383622       -2.35450788998397        1.55829353169244
C           -4.21294905608090       -5.20853973542989       -0.13428988815311
C           -3.53102819092500       -4.91576286977773        1.02848936221624
H            3.27731645438008       -2.31740572536356       -2.13754226826096
H            0.90912256865233       -1.69535172154625       -3.17458935807408
C           -0.93643285534662       -2.85061165474049        2.63688512011888
C           -8.76994988913200       -6.46721975609712       -7.11728343348331
C           -6.19359692322191       -4.71897170530745       -2.51175107875637
C           -9.19654513695093       -7.05520948264773      -11.74970619857257
H           -4.81595277932505       -6.10174045628919       -0.19473832672111
N           -8.32076090984180       -6.02478894595967       -5.90977911666771
N           -6.99413554832065       -5.09173131847768       -3.54905395561863
H           -3.61502488137951       -5.57373467156412        1.88027170260716
C            1.10116114861146       -2.54826166841459       -0.54431897099049
C           -8.55797018883788       -6.61424090974184      -10.60420290021019
O           -0.66131202632067       -2.65851202873014        3.81684661308427
C            0.26481988200225       -3.08519163048957        0.42172553838643
H            3.76329303888940       -0.72353878254162       -2.77048397293938
C          -10.20506252291769       -6.42672772043911       -7.14701015857517
C           -6.99724971742113       -4.28488458606797       -1.40402132463316
C           -9.42304144690059       -5.72100410133215       -5.16926801897254
C           -8.27955654128670       -4.92419253966174       -3.12960620527392
H          -10.81198278389133       -6.70243757060828       -7.98662544417918
H            1.32405272594597       -3.13760721501437       -1.41810605913554
H           -9.11328007791719       -6.48534780938004      -12.66343224515908
C          -10.60939688030644       -5.96447038116175       -5.94079119131893
H           -7.98156930774925       -5.70076598597981      -10.61976468080186
C           -9.42478166859133       -5.21500223630620       -3.86971047805709
C           -8.28981890959761       -4.42007078300394       -1.78444209190310
H           -6.61299304357599       -3.91545468768148       -0.47317220465991
H           -0.14328696989264       -4.07272726989175        0.27988505577192
H          -11.61168111171822       -5.78940283581572       -5.60279140176673
C          -10.73997957556975       -4.97484035016576       -3.23176290320113
H           -9.17310113785632       -4.20563817269432       -1.21612169326836
H          -11.25873627442908       -7.04924189570951       -3.16385753564195
C          -11.57969965525585       -6.04375184809039       -2.93293379435625
C          -11.15541727626568       -3.68242571109684       -2.92587139974596
H          -10.51060474298451       -2.84895598925993       -3.16370049257375
C          -12.80877689083053       -5.82413337477471       -2.33651989533679
C          -12.38803110516059       -3.46465974995174       -2.33570329616789
H          -13.45008274983986       -6.66197133830995       -2.10538784028529
C          -13.21669771630727       -4.53420508448607       -2.03784059961081
H          -12.70389899366730       -2.45714450918811       -2.10798794671780
H          -14.17764453330950       -4.36330292020074       -1.57584074341708
H           23.19781805006857        4.60511735106130        7.28596017481951
H           22.87456778271928        3.49165215529649        8.61348559875018
H           24.49549425510127        4.15725106136392        8.38955296283054
H           18.41898813002798        6.97714326487421       13.32647410388669
H           19.01819009967674        8.00298137372651       12.01889487672313
H           20.06070938129848        6.76964025186384       12.72346293335664
H            1.40432065204678        9.25423350476785       -4.78749306314575
