# Supplementary material for: Molecular folding governs switchable singlet oxygen photoproduction in porphyrin-decorated bistable rotaxanes
Source: Commun Chem. 2024 Aug 7;7:171. doi: 10.1038/s42004-024-01247-7 (PMC11306352; doi:10.1038/s42004-024-01247-7)
Supplement: Supplementary file 4 — Supplementary Data 1 [file 42004_2024_1247_MOESM4_ESM.zip › paperstructures/1a_+/closed_conf5.xyz]

290
closed_conf5, charge 1
C           -3.43760325098312       -3.73153519568643       -4.91005035424547
C           -4.61113783889233       -3.58859371724047       -5.63335745574859
C           -5.85538407130046       -3.45598834163435       -5.01579257751122
C           -5.90608677368252       -3.50562619617002       -3.63163924702825
C           -4.74880555820516       -3.67464921136803       -2.88053229012858
C           -3.52717683878412       -3.76625785867805       -3.52138226213811
H           -2.64653093570247       -3.87123615153556       -2.90938464706313
C           -2.07053342926069       -3.86924211025496       -5.56541213306308
H           -4.57167919971070       -3.57027238962084       -6.70920579106460
C           -7.09523222081358       -3.27382966258290       -5.88093405053607
C            0.15055327081698       -3.93597333174907        0.93131998810956
C           -0.57233779168653       -5.45354364140015        2.64195935638452
C            0.45656082993124       -4.76780203246402        2.00976083150761
C           -1.87862026322814       -5.30455922922988        2.19835717102624
C           -1.14976476874082       -3.79466106688868        0.50381172244011
C           -2.18699126452892       -4.47386537736659        1.13481357998791
H           -0.38029950152646       -6.10034131303123        3.48381181752884
H           -2.66817744255331       -5.84273413627531        2.70505216253207
H           -1.39090534645678       -3.15510801209998       -0.32982142328788
H           -6.84101856981188       -3.41163450652842       -3.10177459717544
C           -4.84555425448859       -3.75395077464075       -1.37913751022611
O            1.77714852166786       -4.83502722047962        2.35170525857748
H            0.95615250576368       -3.41035116248141        0.44388278040143
N           -3.63482785361631       -4.28950691555060       -0.79365025301432
H           -5.74838705018511       -4.33464985697705       -1.10513213860858
H           -4.99473496686149       -2.74295280092128       -0.97650495978741
C           -3.59908808993126       -4.26865451811759        0.65635435558654
H           -4.27394099971828       -5.01137554111654        1.12024995609035
H           -3.94268493827787       -3.27818283428343        0.98068441046596
H           -3.49284680270973       -5.24097252281683       -1.12194591872728
C           -2.12422611093703       -3.74208626578062       -7.09067739644849
C           -1.49922724033518       -5.25219498926226       -5.21781713335492
C           -1.14161169928647       -2.77163389873054       -5.02747193947146
H           -0.16851436326065       -2.83755019985652       -5.50962656941009
H           -1.00339001584499       -2.86667038649152       -3.95466361321510
H           -1.56798045333347       -1.79103764960724       -5.22892284321833
H           -2.73150931017185       -4.53035738071005       -7.52936077570426
H           -1.11910096641422       -3.82917868031740       -7.49878059356628
H           -2.52513175033381       -2.77538479683510       -7.38540962645322
C           -6.92691557038495       -2.02417166331225       -6.75744370952311
C           -8.36748665163342       -3.09236306611843       -5.04899379727485
C           -7.27235292194788       -4.51326607647093       -6.77072486966703
H           -8.28227164995333       -2.22410599542415       -4.39796416708677
H           -8.57112853243081       -3.97385207291271       -4.44417239265447
H           -9.21656694737584       -2.93634588427265       -5.71182253834669
H           -7.81161552917196       -1.87869087344338       -7.37387638663471
H           -6.06612509901340       -2.11079432730433       -7.41412598715980
H           -6.79645617164996       -1.14478611676403       -6.13043903250920
C            2.17733157520330       -5.75490700157281        3.35199340479811
C            3.69725670991552       -5.88672414059693        3.32145773811302
H            1.72567558402752       -6.73697799265834        3.15927005484053
H            1.84357745862961       -5.40394799837990        4.33876716593902
H            3.97624637021742       -6.68814188453632        4.00845883674926
C            4.42224353516016       -4.60010144243940        3.71148175275145
H            3.99567602641936       -6.18236895104758        2.31409549590341
H            4.09700449998096       -4.28537819712142        4.70604181262600
H            4.14887855441100       -3.81277717258563        3.00885879324339
C            5.93592755859371       -4.80680243180099        3.72186013498685
H            6.16302175476042       -5.65074517769525        4.37881151820317
C            6.71627206456987       -3.59221273213272        4.22613186241294
H            6.27401470723217       -5.07785561715696        2.72067135784167
H            7.76228158475460       -3.88270764829264        4.35687663267494
H            6.32690266426731       -3.31103907183988        5.20771758054643
C            6.65478738030759       -2.36144303509674        3.32160844298146
H            5.61481620031345       -2.06678940921722        3.17661436271503
C            7.32917040964128       -2.55196191878461        1.96467937182612
H            7.14525855531989       -1.53949640095168        3.85019357546914
H            6.78723243211996       -3.30468617061063        1.39067273106585
H            8.34754162320042       -2.91937497151945        2.11130242680765
C            7.36080798512063       -1.24373959170459        1.17934745989693
H            6.33590308225603       -0.91557422110318        1.00058541265758
C            8.11434303887556       -1.38608344978953       -0.14013013056549
H            7.85091894996150       -0.47556835315909        1.77748712736205
C            8.22587641284521       -0.10136278063415       -0.85774783797859
C            7.51010246702783        1.07349754925439       -0.75659281694494
N            8.01438899959066        1.88700007699343       -1.69908128002701
N            8.98518094177563        1.31584347010181       -2.35118107038542
N            9.11318119515590        0.12403519304039       -1.85116902119444
C            7.60247300049157        3.21931749279551       -2.02347607961401
H            6.70615446876118        1.36351009807183       -0.11477492439378
C           10.09073343751950       -0.78125280308410       -2.36059974347215
H           10.72645082866392       -0.24416857005540       -3.05928990247509
H            9.58919123164935       -1.60859181697424       -2.86454153807934
H           10.67459683399489       -1.18015936153336       -1.53374011519013
H            7.60376232741769       -2.09671251628523       -0.79325900869709
H            9.11032419345227       -1.79134756293635        0.04237792902985
H            8.12248285578228        3.50247443461437       -2.94021785401985
C            7.95484353824906        4.20298766111572       -0.88696110005527
H            6.52420128630664        3.22929666939434       -2.19364228946132
H            9.02086210371314        4.13204450733878       -0.66682333151787
H            7.41577202029643        3.92623507848068        0.01906194921867
N            7.66302707870003        5.55987379094117       -1.27469956601873
C            8.73608938590145        6.29764155667606       -1.90953413232028
C            6.41805809435703        6.07969438843452       -1.21239575691338
H            9.61499076429837        5.66484106436341       -1.98773358277881
H            9.00161759420200        7.17859859483583       -1.32174695848187
H            8.45279298059374        6.61629969673778       -2.91397445275045
C            6.17144030165193        7.40912124680990       -1.63733777624826
C            4.91278491983425        7.93842105395180       -1.62832637661679
C            3.81229206022451        7.18094851135416       -1.17750286205151
C            4.05627118252503        5.87144877936896       -0.70346132675015
C            5.31112713049873        5.33491100776520       -0.73037170361611
H            6.98229972210168        8.02766610592822       -1.97891427986999
H            4.73359095444925        8.94588677336085       -1.96767410560105
H            5.43077655548945        4.32236636653425       -0.38304077572622
H            3.21822122496682        5.29341557600546       -0.34431348781363
N            2.60311262518069        7.77247290890830       -1.22938521718035
N            1.55365594864981        7.14164165360729       -0.98357888148872
C            0.33651636045151        7.52783481349977       -0.65535644448909
C            0.10172184874625        8.55130580302329        0.33023285040023
C           -1.17126354293928        8.76717220765237        0.77048938641397
C           -2.26370138878601        7.96948379032650        0.34072541413201
C           -2.03345349514420        6.97861125330670       -0.67909529106978
C           -0.75951875662379        6.78350950629229       -1.14409037103013
H           -0.54820269100878        6.05197554956071       -1.90616397979322
O            1.21533419613224        9.21057963851795        0.74029813631233
H           -1.40391666314343        9.53491563551002        1.48960639893326
N           -3.44038568002700        8.27201560962977        0.89260675405461
N           -4.49910781165841        7.60375474909125        0.84816890468353
C           -4.73249358401960        6.30720499060143        0.96905067197446
C           -3.87942293176028        5.47764023831859        1.75496635916297
C           -4.17136643912012        4.16506602022387        1.94385151268135
C           -5.32420740905089        3.59979586809738        1.35664816912433
C           -5.93459028677614        5.74703817373648        0.46004543614233
C           -6.21038791314075        4.42439758587230        0.62869688580175
H           -6.59526516481619        6.38451493920997       -0.10461877175531
H           -2.99816080871290        5.91827233879047        2.19727036902578
H           -3.52345631506518        3.52037321677885        2.51746155891516
H           -7.09601213607268        3.97485652660510        0.20729859749204
O           -3.12714355850914        6.33672976499412       -1.15056670050325
C            1.07932982056502       10.20844897057545        1.73351918971936
H            0.66190355941963        9.79389699679634        2.65511713501149
H            0.44924640402246       11.02938778087157        1.38174507190067
H            2.08847844515938       10.57212106143005        1.91559406158928
C           -2.98893290663427        5.47610806511622       -2.26285789041804
H           -2.36076255581483        4.61634664950939       -2.01773507657881
H           -2.57632324538110        6.00906038140535       -3.12312384435970
H           -3.99594435508126        5.13272940546233       -2.49061935028134
N           -5.54471863239212        2.25490987181921        1.48448115398817
O           -6.53808350947984        1.72574940993475        0.92630882785468
O           -4.75725285426010        1.55962048741524        2.14305289585371
C           13.83288014917629       -4.69988539703896       -1.09867557423066
H           13.95607123446524       -2.99414535621110        0.17285397833354
C           13.29478811557907       -3.63751686960236       -0.38400902238690
C           13.00752204580534       -5.53285069060323       -1.82245870093093
H           13.41899093054045       -6.35893744041871       -2.38104231561874
H           12.76436466439587       -0.93712273781894        0.45129477298176
H           12.65005846664544       -2.09142008212842        1.81552346626939
C           12.07562679045100       -1.51874032430104        1.07707837425973
C           11.93018925724689       -3.41263444795512       -0.38729844545306
H           11.70719494796615       -0.09196598097358        2.62623994522631
O           11.30065382356779       -2.39019276509700        0.27686836169865
C           11.63620238380457       -5.31495922598871       -1.83963570450286
C           11.13396084710577       -0.57185706994062        1.82536961117324
C           11.08145519184386       -4.26549151830113       -1.12752517090085
O           10.59880395488094        0.40661746243391        0.94906486803163
H           10.25179678453829        2.34696894440852        0.63532798623853
H           10.32449174176470       -1.16285501847104        2.26936272628029
H           11.01268455436480       -5.97950241090318       -2.41541079255255
H           -2.19045980477973        1.58062357655092       -6.72927598866397
H            9.81735961009841        2.71566345155336        3.25916446805241
C           10.52457612991389        1.70998415152624        1.47754195600968
C           -2.65695712816043        1.26541182688988       -5.80781568248698
O            9.74927859388264       -3.96569501396758       -1.04981862666846
H           -1.83670255856303        2.87108464937475       -4.65406206326128
C           -2.45742378176056        1.98742121596269       -4.64246246710666
C            9.48854722179800        1.90315254734366        2.59412172253095
C           -3.46009272854210        0.13704789626026       -5.78327542312303
H           -3.62331457007138       -0.43367266326058       -6.68548534755538
H            9.00830298664905       -5.79602063610746       -1.69979513714983
H            6.97791796793537        1.26407497556137        3.37083047989644
C            8.81229137680967       -4.72214650595259       -1.78570431343416
H           11.50798698877619        2.01598278878580        1.85892605246674
H            9.41060415128542        0.98766818334811        3.19624421448132
H            9.77570852575474       -4.23457797042933       -3.65939453745782
H            7.53419952520546        2.87978266589966        3.87983474519069
C            7.20730655590381        2.27971571813254        3.01858662092855
C           -3.05848718923324        1.58496158532465       -3.46341424921281
C           -4.06404954845623       -0.26615160469965       -4.60603737150800
H           -2.91666906306565        2.15300854352027       -2.55554384281527
O            8.23004541357187        2.23403119212586        2.04154693371262
H            7.85319717371542       -4.50914262495397       -1.30747246949626
C            8.75735836283464       -4.31813951652624       -3.27008486635229
C           -3.87180040310030        0.45469726649385       -3.43137999698383
H            6.49337902382030       -3.69350238332422       -4.49176929941495
O            8.16714557903034       -3.05059890737622       -3.47811336601072
H            6.24141906064914        3.88852090654788        1.96961720859376
H           -4.67685754862676       -1.15282950073554       -4.58252496299979
C            5.95848680074219        2.93766888893254        2.42697368158913
C            6.76201095427070       -3.04990321715984       -3.64195000467929
H           -1.70298126141729       -0.14906351039136       -2.00952073771652
H            5.24023057603215        3.13808885209125        3.22771938890104
C           -4.53282378534083        0.04353977631643       -2.17574167053587
H            8.22046178341965       -5.08827778848092       -3.83688937808820
C           -2.28866999835004       -0.28458066079060       -1.12162640374099
O            5.36550618961577        2.19127221313016        1.38444548168963
H           -6.41515856760789        0.67946630614007       -4.23118947107690
H            6.25877686941051       -3.43707311936371       -2.74610905742826
H          -12.38531891800093       -1.84272108918615       -3.76647315249358
C           -6.76418727564042        0.32082067651959       -3.28264199328037
C           -3.72223855625656       -0.22732705294854       -1.07194025424718
H          -10.17448974583031       -2.08061319428478       -2.70603550367099
C           -5.92722592361947       -0.02522588625855       -2.16645516056875
C            6.30207878102537       -1.61228636319425       -3.93005463390371
O            6.07831871939906       -0.82864374663651       -2.77995552520154
C           -1.86652331783741       -0.57844030694523        0.13016499678951
H           -0.86290824854300       -0.72800648692175        0.47517961736888
C          -12.08512391691565       -1.15545404982944       -2.98927498418685
H            7.09520929357383       -1.10391909288641       -4.48160509070207
C           -8.04311160792314        0.13534622866101       -2.88290762024205
H            4.64210647976196        1.17990661172796        3.83874617304193
C          -10.84239664990482       -1.29056211355817       -2.39594453955623
C            4.58559346521746        1.10663990014692        1.68779637670977
H           -8.94442830340993        0.30653387331151       -3.43948026634446
N           -4.15044254092121       -0.50405260898178        0.18850655856240
N           -6.69612988374433       -0.39916827601866       -1.11060191517036
C           -3.04156208834801       -0.69921885402598        0.94874460699628
C            4.26579344584577        0.68015164048410        2.96096929460966
C           -7.98860105552368       -0.31293197473226       -1.51778452671905
H            5.39747328853025       -1.64603012096808       -4.54983466095169
O            4.47052424073321        0.87728299680805       -0.64461023585175
C            4.87824090095694       -1.10360568273984       -2.07035932850369
C          -12.94252251519837       -0.14437642097591       -2.58808828148716
C            4.08975531047202        0.39083967948846        0.57195303947690
Zn          -6.08455496439152       -0.51067689382063        0.85601732355651
C           -0.79273929111082       -0.05111845324620        2.91646195332362
C            0.43961709413741       -0.14021018681057        3.53200774253935
H            1.12008232866253        0.69621652335742        3.50185012839230
H          -13.91162471810043       -0.03816308039790       -3.05238860574344
H           -1.07747541370586        0.85835457018772        2.40996081455275
C          -10.44383118040870       -0.42023591657089       -1.38620053865024
H            1.99446991137840       -1.87473607476670        5.78394571464459
C           -9.11866249585641       -0.56185184153622       -0.73959433837396
C           -3.01866996090918       -1.00359807265462        2.31253787559022
C           -1.70160704463733       -1.10617781811311        2.96786878437563
C            4.08783483082605        0.19526400822568       -1.82234862908896
C            0.79829547180618       -1.30052217649218        4.21245098280768
N            2.02690924159731       -1.41772131749828        4.88012178892969
H            5.12804780818847       -1.56510759329181       -1.10833531359792
C            3.44373629360582       -0.42992401688920        3.16000445016302
C           -1.34254416813163       -2.25335969191622        3.67126536063460
C           -0.11233704571580       -2.34967185310373        4.28852824298536
H            4.30620561919355        0.89744768738935       -2.62970868676005
H            4.25085895852543       -1.79467422399282       -2.64120906795055
C            3.23301507956067       -0.89266534463295        4.55691742400249
C           -9.09824565599165       -0.89407888909142        0.61447748447312
C           -4.15251641609507       -1.20768290990095        3.10287857582330
C          -12.55198022909143        0.73007410929194       -1.58693786679977
H           -2.03237172100589       -3.08109520470618        3.71670272062559
N           -7.99124242979441       -1.01734310701032        1.39070577546655
N           -5.43854805083186       -1.20705120477101        2.66851240475218
H            0.14781017771680       -3.24589384128025        4.83132763631366
C            3.28955829268663       -0.72192937446242        0.78431439552531
C          -11.31298102375741        0.59152069106853       -0.98739758270256
O            4.13898697727988       -0.86109275060844        5.38162220347648
C            2.96323684619996       -1.13369679071994        2.06673299639656
H            3.01317279535375       -0.01149789080484       -1.81430493444279
C          -10.27593453712491       -1.16193443371496        1.39498097658214
C           -4.12058989643136       -1.42647520681803        4.52409402922623
C           -8.42266244614527       -1.33106015511667        2.63951302140123
C           -6.22273424578987       -1.41967480361348        3.75742293694954
H          -11.28119678049065       -1.15278236310238        1.02095020291160
H            2.91129906389893       -1.28935150839303       -0.04955730190695
H          -13.21511793523364        1.52156999167639       -1.26964258560702
C           -9.85707679201303       -1.42289289974957        2.65461521829800
H          -11.00349286167688        1.27199605700735       -0.20694948793145
C           -7.61394027774514       -1.50604264500788        3.76204589871167
C           -5.40322812378978       -1.57042586782798        4.92795231205139
H           -3.23780721178872       -1.44189512273382        5.13217999979207
H            2.35660462724492       -2.01519289677586        2.20385621366670
H          -10.45191049784608       -1.65397608862482        3.51674811495556
C           -8.28388493438906       -1.77841790491226        5.05570881902013
H           -5.77103493325372       -1.75355959244123        5.91883604578467
H           -8.93865734130116       -3.73552847149572        4.49749963514136
C           -8.93280981220290       -2.98879154143479        5.27859700840375
C           -8.27624238919567       -0.82118969651996        6.06580029766667
H           -7.77730152304151        0.12188288403519        5.89222406091583
C           -9.55834087504834       -3.23703833376734        6.48785456454349
C           -8.90688077897942       -1.06865542409996        7.27234575154253
H          -10.05634382306620       -4.18190485396049        6.64973534227984
C           -9.54806315249742       -2.27779358850869        7.48712229809203
H           -8.89784301421416       -0.31505404721214        8.04638684486478
H          -10.03929558960744       -2.47106764886892        8.42908889412890
H           -2.16391415750221       -6.03428617479073       -5.57978571193582
H           -1.39008017984250       -5.37020210615826       -4.14344596783083
H           -0.52424248588092       -5.38533933011205       -5.68227402921960
H           -7.37202577566912       -5.40562322186944       -6.15582950586021
H           -6.42242417563386       -4.64908891220957       -7.43367227913194
H           -8.16830360081960       -4.41226555998327       -7.37978563345325
H           14.89881471797205       -4.86428499055188       -1.08336983862008
