# Supplementary material for: Molecular folding governs switchable singlet oxygen photoproduction in porphyrin-decorated bistable rotaxanes
Source: Commun Chem. 2024 Aug 7;7:171. doi: 10.1038/s42004-024-01247-7 (PMC11306352; doi:10.1038/s42004-024-01247-7)
Supplement: Supplementary file 4 — Supplementary Data 1 [file 42004_2024_1247_MOESM4_ESM.zip › paperstructures/1a_+/halfopen_conf18.xyz]

290
halfopen_conf18, charge 1
C           10.81948340607958       -4.83740190290529        1.28205145991277
C           10.66878617677813       -6.21822339411695        1.33527019055934
C           10.26400590450631       -6.97305603386956        0.24001584759066
C           10.00646344983686       -6.30214188378463       -0.94740132852390
C           10.14863431408340       -4.92468457931015       -1.03438567398246
C           10.54778519350431       -4.20074287083549        0.07828606189939
H           10.64833497603578       -3.13281310943948       -0.02010375469473
C           11.27941429145715       -4.08917270602603        2.52646113975993
H           10.88067302793720       -6.72720537011309        2.26242924083195
C           10.12968418524293       -8.48318044342874        0.38249475633770
C            4.46462679900229       -2.60344228401637       -2.72696903808718
C            4.58533802421993       -2.69459950153251       -5.11869673431828
C            3.83568882267698       -2.48335904658037       -3.96733089121167
C            5.93384341064382       -2.99795037904525       -5.01961499513249
C            5.81031252560371       -2.89180656908265       -2.64083777968465
C            6.56854097782328       -3.08795986702244       -3.78968243679676
H            4.13899195528509       -2.62930508739303       -6.09856543704746
H            6.50085206387830       -3.15852746949414       -5.92617026836557
H            6.29286501715123       -2.97345203087966       -1.67962297611235
H            9.70041955856862       -6.84174230423018       -1.82988175596922
C            9.84331809199994       -4.22304135031711       -2.33094537994749
O            2.50873434420216       -2.16950505782751       -3.91943297170939
H            3.86758909657066       -2.47079115532873       -1.83869097017864
N            8.41336595306652       -3.96932751493689       -2.43949193100463
H           10.22012027807400       -4.82963840665529       -3.17720868884959
H           10.35253136189898       -3.25419732462241       -2.36414492763148
C            8.04535644731047       -3.36583157358987       -3.70638200459791
H            8.35268908724261       -3.98048241293826       -4.57440398784250
H            8.59128024485161       -2.41550523178788       -3.78237187631089
H            7.91033425655354       -4.84523557312694       -2.32136937667339
C           10.27705079701846       -4.33356745580958        3.66428100791001
C           11.38184507956595       -2.57784650203272        2.30026214143217
C           12.66655683455986       -4.60566071337186        2.93650249130872
H           13.37752370047282       -4.46294045456866        2.12496484109540
H           12.64094344747315       -5.66392265615404        3.18149942146832
H           13.02692618444762       -4.06454853291636        3.80925798876140
H           10.21831599998164       -5.38728442023207        3.92173016698586
H            9.28531581356138       -3.99808336663192        3.36921346804975
H           10.58085052066337       -3.78516315788391        4.55351400647299
C           11.49118447478630       -9.07327516671567        0.77919442465209
C            9.67911225768031       -9.16189412183387       -0.91495838641876
C            9.09105360891783       -8.79720045895689        1.46967274607233
H            8.70368363106562       -8.79801317257696       -1.22987918798201
H            9.60021668755576      -10.23527057083652       -0.75357838242109
H           10.39922569775479       -8.99664386050448       -1.71327719374743
H           12.24167181731140       -8.82838600762421        0.02988550489857
H           11.42221407802868      -10.15640626581318        0.85710500379352
H           11.82857222355085       -8.68601493396641        1.73656526289898
C            1.74918168262942       -2.09939802202362       -5.11281158865333
C            1.88700617864091       -0.76939857291431       -5.85926211182255
H            0.71422828911363       -2.22404024924635       -4.77918760460398
H            1.99682796035919       -2.93778117765057       -5.77499191814638
H            2.92491432454104       -0.61551612034297       -6.15865304556411
C            1.42615232720782        0.42172901941570       -5.01962485241223
H            1.27974969242621       -0.83968464585810       -6.76414533727034
H            2.14399818458849        0.58108048018571       -4.21238056841448
H            0.45604928045696        0.18539333483328       -4.58028748203603
C            1.31429514055391        1.68522643853740       -5.87246258226408
H            2.25815000003409        1.83088449687570       -6.40223430244551
C            1.01232014389029        2.95211839387043       -5.07024843471130
H            0.53509112177517        1.54111889218156       -6.62477867939014
H            1.04094852293471        3.80380494800038       -5.75446013487733
H            1.81229775923438        3.09182805694677       -4.34062721304607
C           -0.35462597099893        2.92417580285881       -4.38431410371953
H           -1.10962655494508        2.68916083763467       -5.13771345075068
C           -0.73338774021268        4.25703230532024       -3.72978586456287
H           -0.37821487454896        2.12483698353258       -3.64385527579054
H           -1.79041864530490        4.23388662144975       -3.45671380320780
H           -0.60667898236998        5.05248445187204       -4.46719258139629
C            0.09252938242538        4.60026946362528       -2.48907839503336
H            1.14778209708867        4.44288341958372       -2.71446860043253
C           -0.32086629514399        3.76608249150865       -1.26183601240391
H           -0.04038860898052        5.65372406386791       -2.24240597442278
C            0.74892201128130        3.77585167765624       -0.24153862852750
C            0.95156751844278        4.54995965427715        0.87678616714411
N            2.13425311524288        4.15071708794221        1.38554518107035
N            2.66208154081224        3.20704269907807        0.67004418183957
N            1.83876543041848        2.97605300082882       -0.30220396645228
C            2.70720637082559        4.62442135217313        2.62521297235185
H            0.31138422812685        5.28393103841334        1.31668692577573
C            2.07315630429529        1.93653146823371       -1.24950503949845
H            3.05420667863933        1.53167112610371       -1.04045235351479
H            2.04261568311802        2.32167866149466       -2.26704381414067
H            1.31473331531121        1.16161866402911       -1.13829455393266
H           -0.52103556074480        2.73905309656136       -1.56703543964857
H           -1.23030643868169        4.18443694005440       -0.83352749265903
H            2.61551489044193        5.71073232303767        2.64236762353716
C            4.15434185855148        4.16799604064971        2.84510217456579
H            2.09102918407403        4.22822641176442        3.43800005334022
H            4.27226576544488        3.21676959362109        2.32353922129685
H            4.30446682803880        4.01982626619318        3.92189755439964
N            5.14551161858329        5.09697981013699        2.33479664638189
C            4.99182820241392        6.49428089496601        2.69059380737254
C            6.34391597026534        4.65038047496364        1.87439549844515
H            5.96347968835941        6.93482886688565        2.90879537077181
H            4.38903610907812        6.57669671547955        3.59429797716265
H            4.52778218360159        7.07623292409292        1.89006897881707
C            6.79387184594401        3.33317445702281        2.10539688841289
C            7.99602104947078        2.90231288530986        1.61450110324086
C            8.80971007208633        3.75046202946392        0.84086514878264
C            8.38129536921657        5.07745299115764        0.63000229659477
C            7.19410528893620        5.51541325593040        1.14588585051162
H            6.21531178836756        2.66185668616562        2.71676977406368
H            8.35528041496121        1.90568612536461        1.81587709440146
H            6.89366884113875        6.53323617892714        0.95794866765083
H            9.00950856842003        5.73415332282076        0.04693388903980
N            9.92490684251192        3.19182410408746        0.31311738790363
N           10.76779179634963        3.88402601921787       -0.30033046594045
C           11.72202972725203        3.49829885551110       -1.14187958643796
C           13.01187539531019        4.12126496101606       -1.05026646937789
C           13.93616372239516        3.88126507366374       -2.02087818121289
C           13.65762782542131        3.06507712384176       -3.15603755590820
C           12.36148254751361        2.47964717720832       -3.27017907864590
C           11.44493901530677        2.69045041142249       -2.25406778549405
H           10.47286419233218        2.23125109360309       -2.33602487275604
O           13.19106252814457        4.89116687832132        0.05640293234783
H           14.91270013287153        4.33779301305774       -1.97468873128645
N           14.53320696763933        2.86971095018388       -4.16067734533187
N           15.71985754455994        3.24960517161600       -4.20365778386317
C           16.70162432486365        3.43515649433332       -3.32114428152923
C           17.66121373351340        4.45007662369729       -3.56435158281946
C           18.78693475879519        4.54316566510484       -2.79883403411815
C           19.02286613016942        3.61236149423875       -1.77203803423333
C           16.96222505126577        2.49353356804033       -2.28844857099125
C           18.09852958465318        2.58143184948375       -1.53818444837844
H           16.24898534417684        1.70096308396237       -2.11712147486522
H           17.46849625583894        5.15918976115052       -4.35359135905972
H           19.51373583836400        5.32373401677125       -2.96285829968868
H           18.30034723827354        1.87609041437464       -0.74654204121871
O           11.92548762659185        1.66578034256873       -4.24816494163038
C           14.43994997937490        5.52403240743287        0.24130003440234
H           15.25004121146111        4.79238510083138        0.31344209496483
H           14.35423935214412        6.06636429208845        1.18062480856012
H           14.65417723787988        6.22583240266466       -0.57003023573010
C           12.70919165151642        1.34884031094417       -5.38425472500523
H           12.08697300396971        0.67156697186211       -5.96816176709438
H           13.64043134674529        0.85475410108897       -5.10131994656577
H           12.94696616025300        2.24033097138165       -5.96566489149236
N           20.16983945389675        3.71218652282784       -0.98552072960595
O           20.96470318303655        4.63257917736631       -1.20036527061700
O           20.36164062337872        2.87339497056118       -0.09886886197263
C            5.33218082045441        0.82070954567635       -4.38632369819072
H            5.71499158150489       -0.17090462091065       -2.54902646457708
C            5.44233335165252        0.76683172305258       -3.00396864049978
C            4.97942139519597        1.99797386884298       -5.00942154272168
H            4.89771845762527        2.04836988126835       -6.08394077550574
H            6.14308257436891        1.24837234253234        0.78868524613535
H            6.49053049690425        0.25565539502456       -0.64606996537505
C            5.72041676134046        0.83137728114054       -0.12565681660474
C            5.21622105748899        1.89495675339183       -2.23310409672827
H            4.97626658478964       -0.98415596056784        0.75391672135000
O            5.32290227090736        1.96365713620618       -0.87100237391735
C            4.72572615552465        3.13282974912798       -4.25089883113472
C            4.56099440216465       -0.09400808565825        0.25896731616959
C            4.83892677631871        3.09763427499109       -2.87155864559403
O            3.70352649905675        0.60131282781425        1.14336374848680
H            2.97132046539415       -1.09273224998122        2.05347881472047
H            4.01276727363072       -0.42597761171780       -0.63417779257142
H            4.43866179761140        4.04439772626202       -4.75032699547026
H          -18.80998870820914        2.55407844208652        4.69846245903880
H            2.48129863202008        1.29274524118808        3.15594501510982
C            2.60605517762479       -0.16705954490582        1.58549451790376
C          -18.13997969614238        1.78504042548049        4.34399208954159
O            4.57909329064050        4.17144909466065       -2.05463686313222
H          -18.34289918418657        0.57590094690355        6.09980115770296
C          -17.87824308729812        0.67441903192389        5.12976347060990
C            1.80069027774184        0.62285021294158        2.61660654735036
C          -17.53937403981402        1.90462392414846        3.10125947879590
H          -17.74200486612691        2.76696478168863        2.48327106712485
H            5.53845657562985        5.50461192603810       -3.30777667124918
H           -0.37711987802716        1.10548177728016        3.69226594385375
C            4.68984983516072        5.46878941706889       -2.61733621169536
H            1.95536794110617       -0.44203898938738        0.74479495074406
H            1.35916291340361       -0.08220121820760        3.33359473050569
H            5.02773221431441        5.91059790054064       -0.54645058007624
H            0.23420583241691        2.75771098471736        3.45233917586269
C           -0.16998313685706        1.87618622451540        2.93790664566837
C          -17.02197906609164       -0.31302535290548        4.67549422512584
C          -16.67760466040368        0.92165859668223        2.64773192852326
H          -16.81330717240830       -1.17708771518859        5.28957020622904
O            0.76033188130362        1.36736548726460        2.00086662267372
H            3.78043072329988        5.73281174722240       -3.17447660461308
C            4.89377409987408        6.48068040919301       -1.47405146973045
C          -16.41058618155694       -0.19817411013731        3.43027267646496
H            2.42162669507864        5.92458607390372       -1.16748223378156
O            3.84586880822392        7.41794952219512       -1.34970042886189
H           -2.30751631606668        2.02618552871064        2.95116107504094
H          -16.21271607136140        1.01036327968036        1.67655851117364
C           -1.48932009311999        2.25749396013527        2.26107187443108
C            2.67599799540036        6.90388206052081       -0.74852406200739
H          -14.15928016552369        1.21650715166784        3.45722763517327
H           -1.60531451097232        1.66683472420551        1.34508427966857
C          -15.48867241803839       -1.24963611101694        2.94356113915283
H            5.78336009635040        7.08335790321139       -1.66015832111742
C          -13.60746623425989        0.39619685150689        3.04258898466902
O           -1.49852837203879        3.64454882496429        1.96359107988695
H          -18.16986926615204       -2.18927615005960        3.20380203266081
H            2.83493344512055        6.79506385000268        0.33422388563659
H          -18.06910430260442       -9.66393378364755        3.60513772235707
C          -17.39795944170397       -2.86709483010571        2.89723815395983
C          -14.15346728047495       -0.89790361502297        2.74506068777036
H          -16.23386177361241       -8.01870531423174        3.56332047136274
C          -16.01581937300359       -2.52097401661245        2.71832331380679
C            1.52673085038058        7.88354885754809       -1.01589792112097
O            0.31325384851880        7.46190225309544       -0.43007462384827
C          -12.29361145832118        0.35194778865068        2.71898952946692
H          -11.56303676202748        1.13041744758585        2.81693476243587
C          -18.06527130476432       -8.88102007990884        2.86096095814671
H            1.81257775330430        8.88208759940249       -0.66723709691095
C          -17.51486106889550       -4.18243262615906        2.59957201527937
H           -3.87169762905857        2.45251503981851        1.50696787835480
C          -17.03295087957004       -7.95980861069273        2.83850893795654
C           -2.69597807512241        4.22867747807018        1.64848812554001
H          -18.39667826661321       -4.79142463209432        2.63069614150900
N          -13.17206421975995       -1.71348439613450        2.26716560821280
N          -15.31765914589982       -3.61279794338378        2.29803777959017
C          -12.03124682193137       -0.96983280971749        2.22443850141863
C           -3.87850643867273        3.52922260542082        1.47109474178520
C          -16.20788666541430       -4.64138131012118        2.22225934887691
H            1.35280442721179        7.93763015680151       -2.09390886427749
O           -1.49133869966512        6.27038078831200        1.60828399196968
C            0.03964819294033        7.97745032258908        0.85958582051028
C          -19.08982139370411       -8.80102555892027        1.93186741251560
C           -2.69426246666664        5.63657614203289        1.49529274350819
Zn         -13.34759085197688       -3.68555526179112        1.83324186736339
C           -9.74954778324046        0.67574114980468        0.89666464606015
C           -8.72466227747439        1.60038178251156        0.83584525686697
H           -8.79311118760809        2.43909504562060        0.16370085814453
H          -19.89305666092267       -9.52242920142324        1.94781919339005
H          -10.61537950501823        0.79915672215319        0.26364524703485
C          -17.01760743943489       -6.94232819870556        1.88935031587875
H           -5.81036049866111        2.12748771671412        2.32126490018114
C          -15.91114191927454       -5.95635131279348        1.86781194592539
C          -10.78148052315852       -1.41058636262947        1.78954783043546
C           -9.68108117402321       -0.42267986375405        1.74860747353002
C           -1.40712063549936        7.63176151982489        1.20870490729228
C           -7.60319013814633        1.45079957948731        1.64723768111816
N           -6.52724181822022        2.34398838867714        1.64244210475963
H            0.14418562148442        9.07065627860755        0.85766175908791
C           -5.07107970570265        4.19324186001039        1.17606336780657
C           -8.55419300036312       -0.57079444472443        2.55302205866785
C           -7.53236443438523        0.35557285913530        2.50911466095262
H           -1.75670921456465        8.27860452235186        2.02151978592470
H            0.72070432070915        7.56271742333692        1.61250014615949
C           -6.35760198442647        3.48421100133358        0.92046928960735
C          -14.64760149733935       -6.41357753662922        1.49698751803224
C          -10.49898584375468       -2.71298659384618        1.37773420384673
C          -19.07980580375033       -7.79245477197121        0.98226103279324
H           -8.49060098891973       -1.41339261164113        3.22505167333472
N          -13.51895786194931       -5.65699411651047        1.39910516323011
N          -11.37364089618270       -3.75768598471692        1.37171534930952
H           -6.67202880393962        0.22908345062825        3.15010848193271
C           -3.89089720305576        6.28651432139499        1.23258132334729
C          -18.05209194411496       -6.86587383401048        0.96208616311678
O           -7.17368186912569        3.93035079822552        0.12854726068203
C           -5.06522577336329        5.57458467521616        1.06562741500501
H           -2.01068856525092        7.80292659337777        0.31250905313269
C          -14.35891784749792       -7.76895056740933        1.12140342460803
C           -9.22620309643735       -3.14213907314811        0.87163146104046
C          -12.52778217909514       -6.48687678846680        0.96875227576185
C          -10.68991842191756       -4.83797963973273        0.90003472477905
H          -15.07371546019061       -8.56771595886138        1.10312659875150
H           -3.92537651367073        7.36002685165674        1.15705610771880
H          -19.87466320148111       -7.72691051232295        0.25390345092134
C          -13.04415015126397       -7.81633095356486        0.80275845184199
H          -18.04122275908620       -6.08048423310946        0.22023099574225
C          -11.20487784233641       -6.12187343076360        0.72289167206526
C           -9.34413533156510       -4.45805700524647        0.57609102119975
H           -8.36918825014287       -2.51097443327350        0.74579177686853
H           -5.98761781613143        6.08763145787047        0.84435757574955
H          -12.47142832348309       -8.66634791922257        0.48817054063027
C          -10.28271397853756       -7.17152420608776        0.23135879962399
H           -8.60243820126883       -5.11373795701160        0.16454838858846
H           -9.06179836659426       -7.14508751387212        1.98683239911218
C           -9.21066883071472       -7.59025623948516        1.01386867152793
C          -10.47660807495245       -7.75517671088391       -1.01723155874300
H          -11.30446894413939       -7.42974904761663       -1.63041528384470
C           -8.35383389939309       -8.57681684836657        0.55860515970516
C           -9.61256774976176       -8.73439235074818       -1.47461085751308
H           -7.53083434776383       -8.90052276265740        1.17869407948489
C           -8.55074591156307       -9.14944606906499       -0.68743017405726
H           -9.77047026306098       -9.17605201675551       -2.44758067470105
H           -7.88024376522562       -9.91716802102565       -1.04385926192537
H           12.11334862600785       -2.34677641466229        1.52947981457177
H           11.70307142705038       -2.09527692317968        3.22123267393795
H           10.41866600783688       -2.16176211104277        2.01710789551050
H            9.39364851188833       -8.39808861485236        2.43366983497369
H            8.96991698617455       -9.87372029732003        1.57129579540359
H            8.12815364186644       -8.36376984087029        1.20705212822066
H            5.52734197617355       -0.07181703932457       -4.95943873370919
