# Supplementary material for: Molecular folding governs switchable singlet oxygen photoproduction in porphyrin-decorated bistable rotaxanes
Source: Commun Chem. 2024 Aug 7;7:171. doi: 10.1038/s42004-024-01247-7 (PMC11306352; doi:10.1038/s42004-024-01247-7)
Supplement: Supplementary file 4 — Supplementary Data 1 [file 42004_2024_1247_MOESM4_ESM.zip › paperstructures/1a_+/closed_conf2.xyz]

290
closed_conf2, charge 1
C           -5.34153514081416       -0.32803184423696       -5.23588791918830
C           -6.72751549981805       -0.21889165534067       -5.25597516320463
C           -7.54705213156847       -0.86145380892142       -4.33607197572612
C           -6.93924883960364       -1.65298630393118       -3.37022144959880
C           -5.56101720676048       -1.79248004996212       -3.33097666688424
C           -4.77139752469974       -1.13286798237898       -4.26077498920448
H           -3.70517439896760       -1.26923248819488       -4.19981344886024
C           -4.51722843574903        0.40053426192663       -6.28840116951050
H           -7.18907419515264        0.38596149303383       -6.02048991196962
C           -9.05818414401320       -0.71305989671805       -4.44726669207073
C           -0.38193586922089       -4.19232775844447       -0.34075505695849
C           -0.27349063317869       -3.35394741900875       -2.58589847121321
C            0.35034167878153       -3.60358073698367       -1.36335363049710
C           -1.59162736473047       -3.70846028021084       -2.78354105141752
C           -1.70307050463620       -4.55010663913256       -0.55425757582056
C           -2.32253511209402       -4.32358646086181       -1.77308077003371
H            0.30149403627848       -2.89947276029510       -3.37855443941535
H           -2.07603450780868       -3.52269295400684       -3.72909569238869
H           -2.25568196722570       -5.01673338634061        0.24835731802449
H           -7.52985862320425       -2.16330656003546       -2.62513000988345
C           -4.91140285070646       -2.68247890641447       -2.30667062512367
O            1.66502893111785       -3.22553807307601       -1.25574914838879
H            0.06015926542144       -4.37142192836711        0.62723051325321
N           -4.43121715784582       -3.90020852458950       -2.94225768513029
H           -5.61810485843379       -2.88864786813093       -1.47982932299874
H           -4.04176814386404       -2.18350960155954       -1.86716978098658
C           -3.73529427047060       -4.78586504397999       -2.02505566135931
H           -3.68982083148258       -5.77754681890905       -2.48899308052487
H           -4.26177785678319       -4.88982114310286       -1.05977104601840
H           -5.21744571279589       -4.38118241155675       -3.36685164773803
C           -3.01303865807010        0.30426199385366       -6.01980602412867
C           -4.89456364351568        1.88833401017659       -6.30630343150132
C           -4.81253489497349       -0.22515176150193       -7.65988206406155
H           -4.54745450926025       -1.28032146022476       -7.65794260326518
H           -4.23796117460442        0.27769408157480       -8.43502950196253
H           -5.86745649189148       -0.14179516773266       -7.90773176028651
H           -2.77466267142163        0.72685940739477       -5.04634623064918
H           -2.47639702482207        0.86872942594334       -6.77993970835637
H           -2.67538789406976       -0.72776375050738       -6.06561471444545
C           -9.44492411718779        0.77199703349659       -4.41502988414035
C           -9.80547271365192       -1.41727010288636       -3.31045995990223
C           -9.51163056165294       -1.33315970059061       -5.77866168951067
H           -9.49845228062870       -1.03494742305011       -2.33822360563382
H           -9.64011201816773       -2.49240280026732       -3.33416849342862
H          -10.87466469682944       -1.24044695854380       -3.41261529236804
H          -10.52062639022762        0.87920939021925       -4.54059573046108
H           -8.95241789056558        1.33485243038155       -5.20250224353512
H           -9.17165346274699        1.21436194502701       -3.45981635351881
C            2.45788217215861       -3.86140797441324       -0.26483669157123
C            3.91363687395243       -3.86596606439987       -0.72537177032550
H            2.11826872887325       -4.89504761416501       -0.12757817571477
H            2.35507187257738       -3.33087950873783        0.69257754090008
H            3.94312155555960       -4.24875909882127       -1.74699705162911
C            4.77506028925331       -4.74556172217152        0.17874182980010
H            4.29387077758464       -2.84419585977341       -0.73397302393429
H            4.38950956800848       -5.76774295975616        0.15180757976959
H            4.69170184418384       -4.39415386232969        1.20989327493941
C            6.24271515083561       -4.75045713894486       -0.24489260957407
H            6.30511200793014       -5.00851149989844       -1.30422454460573
C            7.06292354763891       -5.75903716643715        0.55918895904900
H            6.65730388280325       -3.75164879267483       -0.11770066052504
H            6.67309991335001       -6.75995875478174        0.35952447964767
H            6.93416940488585       -5.56801877417595        1.62679786905824
C            8.55331481580576       -5.72574870311353        0.21091960921215
H            9.01319071043750       -6.66342657912154        0.53228532371390
C            9.29537289152758       -4.56303740932876        0.87046772370581
H            8.66195233612434       -5.66466471486703       -0.87405604503297
H            9.27011973936093       -4.70125161965938        1.95337065702850
H            8.78999196658241       -3.62539161838140        0.63741533194471
C           10.74879518257226       -4.50018464019497        0.40385938918359
H           11.21655301624465       -5.47512630173217        0.54974881040342
C           11.57647155191905       -3.45808009284620        1.17756758825768
H           10.76805281270655       -4.28523678299947       -0.66533339611531
C           11.00412637439625       -2.09614711066650        1.05343450516623
C           10.16932215368787       -1.39431667381422        1.89509539660999
N            9.91810502657780       -0.23042497704183        1.27330277503163
N           10.52127022957728       -0.16284340200171        0.13291732003337
N           11.17852804988807       -1.27665058479449       -0.00990217200691
C            9.04216282644831        0.78539782324947        1.76848731705809
H            9.73684469788899       -1.63687477810097        2.84382399188579
C           11.99189243382187       -1.49004969726641       -1.16949778344963
H           11.54667140549343       -0.93134280454606       -1.99196110817809
H           12.02732320774803       -2.54764919341734       -1.41526701423304
H           13.00566639533261       -1.13061075546641       -0.98311341706227
H           12.60400499744089       -3.46524385776656        0.81173828880701
H           11.58443288132791       -3.73412986464929        2.23182303698559
H            8.02409511245460        0.53564599433948        1.45345718808118
C            9.38308054169191        2.18972014628940        1.24886584412790
H            9.09980794538822        0.75886811715121        2.85910346610560
H            9.56024219252393        2.15324408578494        0.17606978572464
H           10.29586591550412        2.54620220690849        1.72497838641298
N            8.27892076231380        3.06088580724698        1.58240278259175
C            8.22072118180465        3.46986242355521        2.96688582994882
C            7.16130092821135        3.07665909052537        0.81443954268924
H            7.74854352637504        2.72157922414598        3.60866673051388
H            7.67474548111124        4.40769710302658        3.05504739807643
H            9.23572444203869        3.62659544490276        3.32328906449166
C            5.87700516201110        3.25436862589385        1.38178099957501
C            4.75221381915792        3.23592827976819        0.60839827399963
C            4.84564919979768        3.13691359827555       -0.79714112301109
C            6.12656529960166        3.01333836162232       -1.37449343172936
C            7.24390425005213        2.95121033097704       -0.59316136279012
H            5.76482201395855        3.36089790601839        2.44753309829014
H            3.77383280503720        3.31610231914769        1.05762887667435
H            8.21309079324461        2.87481209168986       -1.05662309589782
H            6.18975608889247        2.96249397279368       -2.44972560409482
N            3.79573302722904        3.18715097522914       -1.64405766174727
N            2.62859087750580        3.30724872793293       -1.20422847983250
C            1.45040517311209        3.13076607084986       -1.77505390076320
C            1.17171105432342        2.03782580554224       -2.67002967360663
C           -0.09991006260839        1.86046770655144       -3.12590593061465
C           -1.17170456521844        2.68052720476166       -2.69557189796554
C           -0.90353811694561        3.74603134745692       -1.76566142245634
C            0.38530302872703        3.95024120666425       -1.34357534488507
H            0.63405089013547        4.75579217707581       -0.67286825563050
O            2.24081577381853        1.26755627088375       -3.00158323319200
H           -0.35324082362380        1.09121030070652       -3.83545313135186
N           -2.37382774519831        2.34101775897716       -3.14478331925343
N           -3.42399954882323        3.00106705790278       -2.87774503317240
C           -4.61820530007017        2.52166731765277       -2.62197947125837
C           -5.77434636940932        3.34864318277493       -2.68678973505268
C           -6.94097679023233        2.93802922080284       -2.12539162636235
C           -7.02906480040792        1.67791268554120       -1.48767819436226
C           -4.74995751508878        1.21947281312072       -2.05200516230373
C           -5.91802572315354        0.80944547339967       -1.50659061660120
H           -3.87503597436273        0.59022227712581       -2.05389202333774
H           -5.69733106255505        4.31110943720896       -3.16612605237786
H           -7.81813140884910        3.56626335456575       -2.13121269029863
H           -6.02130256837967       -0.17453435145373       -1.07896229737255
O           -1.96693136694164        4.47992802905136       -1.39767210224398
C            2.03721479277141        0.20482731973893       -3.91548157705818
H            1.32788701514571       -0.52652076919485       -3.51930759242809
H            3.01190546588848       -0.26079955442279       -4.04403809482100
H            1.67850578840860        0.57811802704598       -4.87715380123692
C           -1.77873922731527        5.57288255235641       -0.51990078161641
H           -1.10729693172590        6.31633291687032       -0.95748530651044
H           -1.39067490539858        5.24034715575811        0.44629890392351
H           -2.76708003935431        6.00580269473846       -0.38437139137008
N           -8.15934131999045        1.30755403510815       -0.82341811237893
O           -9.16549362813226        2.03433190740062       -0.82347309086639
O           -8.16796810278577        0.20308105394292       -0.19526098005573
C           15.23326615174245       -0.66342374363789        1.05749505275739
H           14.16363446784347       -1.04555520678387        2.86506105579438
C           14.21717516598383       -0.43664922669730        1.97698671752639
C           15.32383781575040        0.12094688699890       -0.07348550407234
H           16.11965234054832       -0.03702880033202       -0.78437058875768
H           13.44823749079892        0.66626063234563        4.30946615876262
H           12.14867654782075       -0.54544532910747        4.12924506238192
C           12.41337989543685        0.50965471015115        3.98535341324890
C           13.29053651936913        0.56921800110028        1.76372644157870
H           11.51810509921170        2.41483071269689        4.39166435437583
O           12.26581580208917        0.87024293138933        2.62329473425125
C           14.39028542789239        1.12324829505449       -0.30836295605397
C           11.48978344042185        1.40932324710728        4.81747599272044
C           13.36249552603768        1.35630760145471        0.59273977277203
O           10.13677361953676        1.01486557732640        4.79164016521222
H            9.96976115941458        0.38601531860978        6.75255602643588
H           11.85550787084231        1.44718583614210        5.85053933540560
H           14.49032006623689        1.72864646229613       -1.19399389763852
H           -6.97589278371859       -8.63696445969821        1.97554876809314
H            7.74336269222906        0.61479447549653        5.47977651533577
C            9.79468051798564        0.01662299304400        5.73278600978751
C           -6.99794385410663       -7.55748253679972        1.97706386056123
O           12.39226819257055        2.30634869873698        0.47383557735704
H           -7.35861280077309       -7.40796155199428        4.08264268783726
C           -7.21474011244105       -6.86735743016739        3.15868871002429
C            8.31820397078091       -0.31714381301435        5.56375972197485
C           -6.81138736621688       -6.85679308928013        0.79680643536798
H           -6.64664200066631       -7.38953353991434       -0.12842358004600
H           11.70436689630033        3.97809376803492       -0.36509841839305
H            6.28266569497196       -1.77818729143922        4.93770571945828
C           12.40853546862725        3.18633678922085       -0.62969114253506
H           10.38757344149731       -0.89370376309749        5.58163793419012
H            7.96076597767866       -0.87053704019284        6.44323943625143
H           12.39661257112319        3.10655704343625       -2.78399890196722
H            6.30969033330061       -0.39704925166781        3.81163280364936
C            6.80522823533173       -1.34177119458863        4.07464217330357
C           -7.24914394235019       -5.48426133719790        3.16083255459756
C           -6.83929809471007       -5.47352396846662        0.79906546971487
H           -7.41410079899615       -4.94319508789910        4.08124551165758
O            8.15849966063774       -1.09944481839545        4.39891433066870
H           13.40500615308272        3.62432841701678       -0.75528716984877
C           11.95207647643379        2.54852339179374       -1.94833530683417
C           -7.06231959588354       -4.77095206874620        1.97983428169568
H            8.97291023215484        2.64995062580443       -3.28035731663024
O           10.53996542677216        2.60746990952990       -2.04252032042590
H            5.73904345634209       -2.75756057079010        2.84411808969898
H           -6.70241609529737       -4.92208571327637       -0.12045351309661
C            6.74637888947867       -2.33599623192821        2.91239897410229
C           10.04214831754555        2.44154578813250       -3.35048280563774
H           -4.50204734070471       -4.32249567671550        1.51734988325184
H            7.45830063403710       -3.14060155797800        3.11075166371168
C           -7.10121241762830       -3.29085120311890        1.97800129367038
H           12.28366986670268        1.50574057362327       -1.99398486324802
C           -4.66237023027259       -3.26428593096394        1.44500428182314
O            7.14763197913493       -1.79373151532474        1.67326906286603
H           -9.64449163925189       -4.44114050451857        2.60286693126049
H           10.49476547704079        3.17538008688689       -4.03320502321806
H          -13.65363624117795       -0.95273482437571        6.23814860878811
C           -9.51514876884398       -3.37714401937002        2.64736131943986
C           -5.92698669229090       -2.61393396270995        1.64436495894361
H          -11.32246323687043       -0.89023559417268        5.43880706037674
C           -8.29985563174239       -2.67469866759952        2.33799490096518
C           10.27260126146844        1.03943365765705       -3.94735957427849
O            9.92263046978799       -0.02219317857603       -3.08878023632927
C           -3.75357980220865       -2.29096249023353        1.20403691416640
H           -2.70169985404548       -2.40161840464791        1.02869707955203
C          -13.42972784905006       -0.54142052733935        5.26484031545069
H            9.70736269796962        0.97834748393599       -4.88878188585347
C          -10.43445007968516       -2.43880183752998        2.97231317318171
H            4.63598585474574       -0.87924718167232        2.30465009870598
C          -12.12058146801650       -0.50896934656981        4.81820784452010
C            6.21631312248394       -1.18369086953153        0.87738275765955
H          -11.46102325260217       -2.58403654980125        3.24681790755554
N           -5.77703968933141       -1.26824230079614        1.52104898909105
N           -8.49518142414120       -1.33642057398738        2.46308470162006
C           -4.46456345075361       -1.04288724207233        1.23955471670755
C            4.96376135546445       -0.76695931747106        1.28385992692930
C           -9.78292876264056       -1.16233388249121        2.85760605794838
H           11.33108269965027        0.88703788080357       -4.16799351524913
O            7.87486959120169       -1.40271180867117       -0.77589753542381
C            8.54694658412144       -0.08440091870638       -2.75703029451126
C          -14.45009931113255       -0.04992153906415        4.46708568754456
C            6.61064255510578       -0.99122855099613       -0.46718650594474
Zn          -7.27633612141396        0.11035812528678        1.75219610928896
C           -1.89922301894663       -0.42316706356946       -0.37272287889048
C           -0.54130981170804       -0.44731259970158       -0.60562620815663
H           -0.16084521724493       -0.98661439089796       -1.45891305194395
H          -15.47196184047805       -0.07828226212616        4.81490937724943
H           -2.55969393500070       -0.94456314105500       -1.04870417047444
C          -11.81388729841940        0.02495908330346        3.56987891882193
H            1.92717730696874       -0.53621377995284       -0.78257405442600
C          -10.41356594538897        0.06075702336327        3.09140068548731
C           -3.87308103780251        0.20745785256250        1.03782847564481
C           -2.42774908103979        0.24610972879891        0.72926694137242
C            8.24850645039557       -1.46142458681003       -2.13998734173718
C            0.34211811810475        0.17243561014522        0.27589855738982
N            1.71169975493888        0.00661548963382        0.04515998122816
H            7.95240113540305        0.07377280418985       -3.66694194372598
C            4.06733297629294       -0.20586558968097        0.37375901598012
C           -1.54275412000943        0.92694317080381        1.56247924775908
C           -0.17723194449082        0.89083004421634        1.34923617151394
H            7.48238287941564       -1.99256284910727       -2.71291855069705
H            8.29923564417431        0.69474967191440       -2.02688275045895
C            2.74597549043310        0.24946666148408        0.88989341643265
C           -9.83593265832133        1.30917626841214        2.86105296357506
C           -4.56235633247225        1.41998630623009        1.11004041090400
C          -14.15431914751583        0.47712481423741        3.22046010281363
H           -1.93414473471139        1.46423151695018        2.41355495274365
N           -8.58869073789868        1.52755636075421        2.37108912151057
N           -5.86069122398611        1.58296497637394        1.47933380208907
H            0.48733368277220        1.39097227938654        2.03362773068864
C            5.71448957282243       -0.42572592046954       -1.35869882651869
C          -12.84496988942585        0.51737800236660        2.77490700024235
O            2.64572668233103        0.78056604215315        1.98702483591150
C            4.44590974885149       -0.04721176392670       -0.94874078961625
H            9.16660172715404       -2.05083002497970       -2.15496588924647
C          -10.50378160944026        2.56555755289541        3.07049615763754
C           -4.00367244498012        2.68416868662481        0.72210594910148
C           -8.46496061050617        2.86701045156580        2.19549873704612
C           -6.14021900873659        2.90879896234024        1.35190692823275
H          -11.48604761401471        2.68067381235119        3.48518336043399
H            5.98819358400319       -0.27798704100952       -2.38840144421464
H          -14.94539233725285        0.85764237664165        2.59091614847180
C           -9.65702273844263        3.53162715830625        2.64754243039015
H          -12.61007897909588        0.92155475214376        1.80063370816882
C           -7.34996518872939        3.52439409490817        1.67402634033672
C           -4.98721061171414        3.60377330066759        0.85200275883589
H           -3.00605807338611        2.82790799245810        0.35841270156570
H            3.77857076681412        0.40911056783219       -1.65985172366471
H           -9.80894584877864        4.59337658716150        2.64856632256146
C           -7.48262916036492        4.97690405868052        1.42700141670362
H           -4.95340057768296        4.65076471462257        0.62685653045977
H           -6.00295079467479        5.56301434997640        2.85455001208414
C           -6.71067476784636        5.90778944120711        2.11450103968784
C           -8.40880152877642        5.42477722372478        0.48860041733245
H           -9.00907073356402        4.69701945476211       -0.03950638585286
C           -6.86400310174154        7.26117681794049        1.86860356688554
C           -8.55245733077315        6.77746251790435        0.23743082108098
H           -6.26682756016092        7.97610140225850        2.41542082137646
C           -7.78199624184275        7.69915036455286        0.92818849314666
H           -9.27132327438184        7.11163039126864       -0.49635332193392
H           -7.90021278422793        8.75535014481113        0.73673681299985
H           -5.92989004004921        2.03771542159496       -6.59827235711084
H           -4.26557952141301        2.42482957642863       -7.01368379333066
H           -4.75501440840571        2.32017735701459       -5.31831489598734
H           -9.21397017565282       -2.37870078494532       -5.82719528049686
H           -9.07001511440530       -0.81211454804916       -6.62368274625184
H          -10.59443879100336       -1.27682086612936       -5.86848781100887
H           15.95283376129574       -1.44550750135141        1.24049050378579
