# Supplementary material for: Molecular folding governs switchable singlet oxygen photoproduction in porphyrin-decorated bistable rotaxanes
Source: Commun Chem. 2024 Aug 7;7:171. doi: 10.1038/s42004-024-01247-7 (PMC11306352; doi:10.1038/s42004-024-01247-7)
Supplement: Supplementary file 4 — Supplementary Data 1 [file 42004_2024_1247_MOESM4_ESM.zip › paperstructures/1a_+/open_conf23.xyz]

290
open_conf23, charge 1
C           10.86595859877122        4.84432071604266      -15.38695915579783
C           12.23463237611312        5.05752526789098      -15.26084223515659
C           12.95030268564996        4.69581115205291      -14.12592996081769
C           12.25217221364619        4.10035664527135      -13.08345740169182
C           10.88565243976883        3.88432159825353      -13.17349562543203
C           10.20125442858683        4.25285548362034      -14.32246041255149
H            9.14224753312052        4.06217641888868      -14.36064571575242
C           10.16001984868043        5.27204853008981      -16.66661831759145
H           12.76315706113494        5.52367083146483      -16.07759332377016
C           14.44838416256521        4.96412188666177      -14.07038746854529
C            7.89093073432844       -2.03569027821786      -12.90119902982264
C            9.69953003587060       -2.64346017555180      -11.44862559214011
C            8.70405161947357       -3.02226533690338      -12.35192657288971
C            9.86727668274185       -1.31945423401306      -11.10080693842536
C            8.06928305502261       -0.71101661120675      -12.54250718803038
C            9.04837806109470       -0.33190122432584      -11.63564971844152
H           10.33285419948421       -3.41254788332659      -11.03419847592241
H           10.64341064018227       -1.05203325372109      -10.39743024352135
H            7.43549738285839        0.04562183478365      -12.97927331394369
H           12.76034388448897        3.80116902796459      -12.18036054752845
C           10.14498389890097        3.22298870475791      -12.04323604941232
O            8.65746849882069       -4.35811632554528      -12.62283110567745
H            7.11316648069382       -2.28148633270964      -13.60681779737580
N            9.83364106398119        1.84165545597393      -12.38314090888432
H            9.19244436231760        3.73572755353158      -11.86619679867107
H           10.74232676786102        3.29471980394731      -11.11440052645859
C            9.23678140955516        1.11417748632271      -11.27215410609896
H            8.26685134378664        1.58192122143178      -11.06684257910953
H            9.84733773706956        1.18898343309967      -10.35227908175098
H           10.68208221230288        1.36867563494501      -12.68279716387939
C           10.31559879866490        6.79032844948455      -16.83972865718439
C            8.66409689988086        4.94360679736904      -16.65179857011052
C           10.79448524750007        4.54472579040457      -17.86124605236498
H           10.28854732215865        4.82567429963636      -18.78272954198941
H           10.70935961588465        3.46753096447373      -17.73367008209051
H           11.84704077247230        4.79301876227743      -17.96491595695996
H            9.89379107541882        7.31199583869559      -15.98291993355062
H            9.79649158577903        7.12164645423111      -17.73682654480653
H           11.36077702777769        7.07345665296326      -16.92880559507612
C           15.13919335418985        4.19929851564434      -15.20926614660795
C           15.08034578960664        4.52025527207882      -12.74727979164553
C           14.69538058289088        6.47147313686529      -14.23202459818301
H           14.64186282087358        5.05317918310748      -11.90649664637825
H           16.14630801825371        4.73916748152891      -12.76399481141482
H           14.96105013265452        3.44985110745104      -12.59541785526435
H           14.95674312413784        3.13096993609521      -15.11098626075519
H           16.21327199913071        4.37086387292549      -15.17885084018725
H           14.77200262377501        4.51825299806998      -16.18075465695600
C            7.59939660569445       -4.94186333853145      -13.36564607492048
C            6.46219258289115       -5.43571060760904      -12.46485581035606
H            8.06284357576750       -5.80035651143221      -13.86296719913914
H            7.22411922247447       -4.26241086128069      -14.13619860689879
H            5.85324984241448       -6.13347046832276      -13.04328374946558
C            5.57830588981002       -4.31414176303768      -11.92251427673863
H            6.90901180291067       -5.98518967569457      -11.63339912952064
H            5.07678121465035       -3.81616401881606      -12.75634184264399
H            6.20035701670676       -3.57271434247050      -11.41635061456459
C            4.53157451073538       -4.83834066604942      -10.94121197685985
H            3.95995767876735       -5.64000337597276      -11.41505928049724
C            3.57726781222897       -3.73122281650168      -10.49526059274915
H            5.04547640320595       -5.26250119491108      -10.07702316825237
H            3.00421654942846       -3.40053512973775      -11.36476652290811
H            4.15937250478460       -2.87577440231359      -10.14425102931336
C            2.60947797583683       -4.16998832337441       -9.39274871553744
H            1.78528771702062       -3.45595532421268       -9.35904321935586
C            3.28316965544852       -4.22913478855300       -8.02210663257309
H            2.19887876363920       -5.14930796498639       -9.64748918680257
H            3.66454142072446       -3.23667394536285       -7.77289040744985
H            4.13854224128087       -4.90442935543456       -8.07219645411273
C            2.35974138549906       -4.71287059847993       -6.90429396224764
H            2.00329621436763       -5.71413396881236       -7.14772282892428
C            1.16931284797683       -3.76065240953089       -6.68284893583843
H            2.94281646141108       -4.77671729025655       -5.98398010776854
C            0.57227219156233       -3.92400918771229       -5.33736375533660
C            0.77131707858829       -3.19282239879762       -4.18472937085297
N            0.01088504835342       -3.77694965348910       -3.24393670026659
N           -0.62715086285637       -4.79865252138460       -3.72058619952620
N           -0.29663339970451       -4.89816277796335       -4.97792913416354
C           -0.13101995767281       -3.35129625362496       -1.88537178607803
H            1.35522806895976       -2.31308740692403       -4.00711370620154
C           -0.85047522218844       -5.93717575535264       -5.79346263113962
H           -0.06021022230234       -6.58263111988190       -6.17508145706077
H           -1.39543900725186       -5.50660904647195       -6.63352766391874
H           -1.53093798328332       -6.52056020983038       -5.17810503385854
H            0.41656832145762       -3.93374055759215       -7.45160819445289
H            1.52396127100517       -2.73318271231355       -6.76193838849871
H           -0.88258411235711       -3.97225406121337       -1.39570068193332
C           -0.57005940700404       -1.87321117165335       -1.87321017780364
H            0.82949190589978       -3.48490650433421       -1.38142874491777
H           -1.39022677940511       -1.77303837306182       -2.58158542970376
H            0.26862474574463       -1.24951561448652       -2.19817449024620
N           -0.98512714434908       -1.47376512262664       -0.55285168122558
C            0.00871760710407       -1.68958478252203        0.47268647660719
C           -2.19911995308683       -0.98177858679582       -0.25339421614942
H           -0.03150144021108       -0.89744760175005        1.21846348636757
H            0.99296107129469       -1.67168582133418        0.01196099902754
H           -0.12980535364774       -2.65465043926071        0.96286672650984
C           -2.63006801221261       -0.88203161068021        1.09494944117039
C           -3.82513759399428       -0.31323307441450        1.42370708708560
C           -4.69167565258384        0.18775990159775        0.42728876403389
C           -4.28825758156734        0.06456359467359       -0.92349097392208
C           -3.08575049014710       -0.49078591882954       -1.24747380025304
H           -2.01846921709892       -1.28232628628668        1.88413367808479
H           -4.14064473621432       -0.24331006046867        2.45247770550329
H           -2.80693286164343       -0.52083857869537       -2.28641282366853
H           -4.94449560916043        0.44563041069350       -1.69259457687602
N           -5.79759497819308        0.82682670081602        0.84275063140494
N           -6.73596036754155        1.12150165442253        0.07384187985575
C           -7.66043162655490        2.05868996327794        0.09491844146570
C           -7.28321480717290        3.44194036401530        0.26107024774211
C           -8.21795558299348        4.41197767632439        0.07609171280222
C           -9.56448544312278        4.10113343848805       -0.26138489589238
C           -9.93918047093673        2.72809485889357       -0.42775315764414
C           -8.99016164760258        1.74940386101236       -0.26641564536550
H           -9.23667471378554        0.70650132391965       -0.37068560927055
O           -5.97085696335738        3.63627527215632        0.57403472218627
H           -7.99390952512022        5.45938117919337        0.20591015212223
N          -10.52672905155773        5.01736851132340       -0.37123793081983
N          -10.23781464912664        6.25581943065553       -0.44897460248641
C          -11.00686230272657        7.28610681304534       -0.12086933006294
C          -11.82702507003241        7.27996520106471        1.04151028037834
C          -12.45889758923754        8.41472843256704        1.45431288131831
C          -12.30359640599041        9.61379213409442        0.73539167871324
C          -10.85707023283291        8.50598328092839       -0.83140615265928
C          -11.49452823980421        9.63671609120900       -0.41705854137191
H          -10.24110757658252        8.51181550325022       -1.71664526562929
H          -11.93274686898607        6.35284914738619        1.58449085869495
H          -13.09636155901975        8.41742403911489        2.32567747672067
H          -11.39528216162384       10.56790887398869       -0.95348222088965
O          -11.23007755587741        2.51285871482648       -0.74324098674987
C           -5.49669059320846        4.96485493612368        0.65749806591765
H           -5.62542324398610        5.48965116479628       -0.29354504729865
H           -4.43837422827100        4.87919193458127        0.89507062037106
H           -6.00702071424016        5.52050263404262        1.44859817195033
C          -11.68051729846366        1.18324643174487       -0.92325870376237
H          -11.15917297955243        0.69967626853945       -1.75361570602748
H          -12.73995357144728        1.26909859470225       -1.15621759278982
H          -11.55218901085381        0.59504068240036       -0.01043675735470
N          -12.94950414970827       10.76817779776590        1.15746771930190
O          -13.64056280378278       10.73161890886110        2.18599622295370
O          -12.82069137969934       11.80836680128261        0.49587115100907
C           -6.18538615099314       -0.45482718814696       -4.74592504323287
H           -4.54504852727852        0.60490750491000       -5.58842373373008
C           -4.84044306505602       -0.27385336435509       -5.03903614703600
C           -6.59153527195684       -1.56323783421657       -4.03512166206244
H           -7.63511024749353       -1.71699449900664       -3.81101821716112
H           -2.18613218162969        0.89083048514820       -5.20052324306673
H           -2.72294217752254       -0.01947958149912       -6.63745051081861
C           -2.11138099942243       -0.06919575211479       -5.72833171255994
C           -3.89948383345289       -1.20354423584427       -4.63034223040928
H           -0.38995823156801        0.45409045542300       -6.87922677894571
O           -2.55307799962380       -1.12035004924880       -4.89035123717609
C           -5.65648987569695       -2.48826564362118       -3.59349829089404
C           -0.66618277069641       -0.33480419710733       -6.16381195577485
C           -4.31149143282922       -2.32571930261238       -3.87980322710172
O            0.27809290367985       -0.41582403293153       -5.12725306562341
H           -0.26999145447726        0.76833558859867       -3.52238031719902
H           -0.61771809140352       -1.30579740426551       -6.65860656997792
H           -5.99701541337833       -3.33476115616287       -3.02133943356102
H            4.49800082424835       -5.37314211713205       15.30252324874958
H            1.98171701832762        1.68977135696137       -3.17555568058257
C            0.44611875712871        0.75659755521827       -4.35316391403754
C            3.83075569507764       -4.77166752916225       14.70348235060393
O           -3.31449882078528       -3.18041467691645       -3.49435886666353
H            2.19852060650431       -6.14910380893398       14.85407029006128
C            2.53938196428851       -5.20618511671895       14.45243451882900
C            1.87155404475174        0.79530468273456       -3.80347827303391
C            4.26181080078741       -3.56144159990357       14.18478306993846
H            5.26615500240523       -3.21574338404984       14.38104040907837
H           -4.46804368230954       -4.86521565645074       -3.15949786126474
H            4.11624975406812        0.17533483803234       -2.97433408462857
C           -3.65238187558333       -4.30094634249094       -2.69563443237594
H            0.29592691365882        1.65382623701523       -4.96659277486197
H            2.58823380208448        0.85807255393061       -4.63432464762930
H           -4.20953241360081       -2.84366603327307       -1.19581326742340
H            3.25807512009925        0.15636944061267       -1.41367405851230
C            3.36796408988664       -0.35935900343442       -2.37663579762561
C            1.68145392859899       -4.43393073148723       13.68957976823535
C            3.40804029184906       -2.79101828988671       13.41556669243847
H            0.67550702111170       -4.77348498179007       13.49035785656678
O            2.12227766472378       -0.37413642766190       -3.05110312102284
H           -2.74690050517934       -4.91207411994759       -2.70519922624069
C           -4.00379299193179       -3.91660829998400       -1.24128913055952
C            2.10771773146246       -3.21875628402122       13.16109477842453
H           -3.82314159761716       -5.72444367976068        0.64475880086648
O           -2.94436048138289       -4.13432541821165       -0.33567834234554
H            4.91395407431093       -1.77734167605641       -1.87825333629482
H            3.74006645093285       -1.84311000564948       13.01743543364806
C            3.86412576636846       -1.79713434572824       -2.18613481828427
C           -2.87107191133296       -5.45370128140644        0.16721710597256
H            3.37149775939524       -3.40853759901490       10.82159683220729
H            3.78336950457421       -2.31813441972486       -3.14361335714711
C            1.19321264914166       -2.38829307035613       12.34657285679718
H           -4.89691192044537       -4.45899328057175       -0.90605534609266
C            2.70380090564284       -2.69677970324016       10.37779689717034
O            3.09102240090409       -2.56291739502341       -1.28353823176084
H            0.34024711429524       -2.59267023195923       15.06324040554614
H           -2.66034832437788       -6.17083696860941       -0.63596267819759
H           -5.93486951723692       -2.01442079757930       16.29584083372588
C           -0.27797225580294       -2.08467245232192       14.34967087485372
C            1.55259296904799       -2.13379094118514       11.02309456085261
H           -4.40258366836616       -2.22247145655787       14.37703269795626
C            0.04204532455447       -1.89800030375466       12.96258984206744
C           -1.75673815473844       -5.52932949181021        1.20419700133071
O           -0.51267305175471       -5.53970523154330        0.53985770048037
C            2.75082062487273       -2.17056265589544        9.13096980563549
H            3.46602788804755       -2.37666977348558        8.35980430550926
C           -5.47130236893144       -1.13222749747386       15.87933723632529
H           -1.82883751064562       -4.66628788126074        1.88052776106888
C           -1.47239846478948       -1.48320050099721       14.56065339014362
H            4.65175459871077       -0.84005676368651        0.15562264142564
C           -4.60932223323638       -1.25170963331790       14.80353566026431
C            3.48329931638392       -2.63806692624870        0.02554611643308
H           -2.02068458775558       -1.40623360247136       15.47870101545374
N            0.89702767935498       -1.30937957118761       10.15782111041914
N           -0.93989263371228       -1.17558407814622       12.35521603952655
C            1.62745559044235       -1.28471787480653        9.00836725761689
C            4.27067053129561       -1.70695804879794        0.67083761305225
C           -1.88711021099531       -0.92935335220942       13.30253579529650
H           -1.87700477376602       -6.44864126907217        1.79526728535288
O            2.27414696720016       -4.63515962315157       -0.00683803096358
C            0.58711938671759       -5.73417906993168        1.40253817042298
C           -5.73805753292329        0.11393301417089       16.42271058611943
C            3.02809060873852       -3.77615165144853        0.73147220279585
Zn          -0.90407390726741       -0.44303674610972       10.46695096261646
C            3.66890710979076       -0.11928485276308        7.09098832412257
C            4.63708358899733       -0.10579427211869        6.10955889922430
H            5.64337094943659        0.19699425174744        6.35905749462632
H           -6.40739358288477        0.20608874714838       17.26496598655284
H            3.92047428172073        0.18518195224249        8.09552694754449
C           -4.00966124721183       -0.12315204184069       14.25237849782824
H            6.15533112357138        0.15948308687721        4.16937898991178
C           -3.08598036771822       -0.24618001763457       13.10164785117928
C            1.34503774127875       -0.52211392358159        7.87120902020772
C            2.36145881089966       -0.50704064679169        6.79999123851058
C            1.84906932849084       -5.86378754342725        0.54533059138875
C            4.33236482498065       -0.47476298821451        4.79782538627939
N            5.37027853842079       -0.40821833853111        3.86475364271925
H            0.45300503473939       -6.65711020589024        1.98568519025664
C            4.61012388927429       -1.86612569235882        2.01510631462823
C            2.05895567344741       -0.85831320475420        5.48744013393902
C            3.02002156486071       -0.82792707357826        4.49361212996129
H            2.65050994981296       -6.33574329976647        1.12113299545706
H            0.67664916679823       -4.89221265369416        2.10408255236829
C            5.53812936307403       -0.86305458714849        2.59595990989870
C           -3.47342405891588        0.33255909752671       11.89382902291280
C            0.18387000405601        0.23499361450935        7.69937973289503
C           -5.14297213513680        1.24195473858296       15.88150239958811
H            1.05448253968624       -1.16895663314910        5.24677789914238
N           -2.73050664686345        0.37572328355086       10.75316064414378
N           -0.85054040844323        0.31262138515192        8.58412037446175
H            2.74674684791591       -1.07873116411061        3.48274393273179
C            3.39762976749271       -3.94019318055783        2.05788520829603
C           -4.28712392108343        1.12591998131943       14.80046912126384
O            6.49443104378215       -0.45718310992459        1.94255938303095
C            4.18839160842709       -2.99708522480032        2.69685808015485
H            1.61043587645592       -6.48731583611814       -0.31877778460949
C           -4.73656345843674        0.98029535608182       11.67672717245000
C           -0.11448710584786        1.02521315236569        6.53776178486775
C           -3.47025164717904        1.05099590915365        9.83000355797928
C           -1.80708449387107        1.09155583017766        8.00391175221052
H           -5.51539415816033        1.07153518689799       12.40787056712346
H            3.08841864987507       -4.81177494624326        2.61080701542178
H           -5.34543434217106        2.21560535446704       16.30308627497294
C           -4.73375306643399        1.42724993261469       10.39897347267357
H           -3.81840391380023        2.00416248663672       14.38040641625710
C           -3.05147974941512        1.40387833447517        8.54867603765333
C           -1.35553856101784        1.53664581087442        6.71679656762736
H            0.54362801657407        1.17800921107083        5.70602586526036
H            4.47670552051866       -3.15424881828164        3.72392438840654
H           -5.50509214102912        1.96727064813005        9.88614131623882
C           -4.00089119402359        2.18557144935509        7.71959763160624
H           -1.91696511950411        2.16401302336257        6.05313356488089
H           -2.89135151215965        4.00956744304334        7.85621509573427
C           -3.77366191019153        3.53211155428282        7.45507754815693
C           -5.14460900220421        1.57833953014109        7.21052592661880
H           -5.32305876573402        0.53279132707349        7.41530782967021
C           -4.67904923468032        4.25879297349850        6.70133152266923
C           -6.04459320983163        2.30494067697977        6.45115586269756
H           -4.49882068572262        5.30653858240113        6.51042158881389
C           -5.81596883866050        3.64764106038644        6.19846029377394
H           -6.92907826331899        1.82423877563756        6.05976248713605
H           -6.52618317944198        4.21717133719399        5.61801625633108
H            8.15660994577240        5.47031004903598      -15.84712489943858
H            8.50133677779650        3.87438135846739      -16.53938042489807
H            8.21610283802010        5.25607745164193      -17.59316774263504
H           14.17573030847484        7.02361635291767      -13.45147017402703
H           14.34304494797048        6.83045703091702      -15.19487000019254
H           15.75937887346488        6.68703466319766      -14.15861281397769
H           -6.90345198973049        0.27911568960175       -5.07704226229912
