# Supplementary material for: Molecular folding governs switchable singlet oxygen photoproduction in porphyrin-decorated bistable rotaxanes
Source: Commun Chem. 2024 Aug 7;7:171. doi: 10.1038/s42004-024-01247-7 (PMC11306352; doi:10.1038/s42004-024-01247-7)
Supplement: Supplementary file 4 — Supplementary Data 1 [file 42004_2024_1247_MOESM4_ESM.zip › paperstructures/1a_+/closed_conf8.xyz]

290
closed_conf8, charge 1
C            6.26282244707369       -0.21020693945671       -6.85387093647164
C            6.91703053287378       -0.77060208324617       -7.94586827393900
C            7.97973626628713       -1.65331561284709       -7.79777185900320
C            8.38653280688960       -1.97736579952362       -6.50786400566194
C            7.75761663212137       -1.43233814615247       -5.40142385309382
C            6.70195934104106       -0.55236330378181       -5.58200190091333
H            6.22706739028557       -0.14871804359631       -4.70215601858467
C            5.10738444050939        0.77114322023828       -7.00154081800380
H            6.58899327345728       -0.51011146070637       -8.93546757106177
C            8.70655111089847       -2.27446298528308       -8.98392964003829
C            4.55461984458162       -4.72531687436326       -0.64358087106599
C            4.33522634872090       -2.57301626478317        0.39774181485817
C            3.86445314765332       -3.86758526095394        0.21409745219231
C            5.47978268204427       -2.15772088989359       -0.26267130553470
C            5.69452233789170       -4.29863355629094       -1.29005670157158
C            6.17977136599593       -3.00832381517926       -1.10400903261291
H            3.82363219850507       -1.87318236883764        1.04028979406549
H            5.83183483014862       -1.14768122577438       -0.11439925821687
H            6.22137874648654       -4.98109487705515       -1.94241236733342
H            9.20798976379505       -2.66172549322305       -6.35217724933768
C            8.19499314174802       -1.78711790353129       -4.00557419543693
O            2.74676242688975       -4.39907716931359        0.79194919910143
H            4.17735428462423       -5.72674513714527       -0.78393178455824
N            7.04574669809076       -2.10718769416012       -3.17708522840820
H            8.69816684770207       -0.92535881474937       -3.54737096401681
H            8.93008465658595       -2.61413168579159       -4.04254918269185
C            7.40802226488988       -2.55014464947858       -1.83930958023272
H            7.86624969833159       -1.69899380704795       -1.32448780885376
H            8.15286141983936       -3.37000950635004       -1.86446071141756
H            6.49007833796721       -2.82491472188437       -3.63449120541932
C            3.87470265089514        0.22838680736871       -6.26705993626474
C            4.71340528805464        1.02015868320355       -8.45898654370075
C            5.52065652805593        2.11229801899102       -6.38179810294051
H            5.75279608476550        2.00192108889553       -5.32601280702557
H            4.70875166834953        2.82951399918128       -6.48185448510885
H            6.39864288946184        2.50954698053889       -6.88791552009368
H            3.57013860622468       -0.72651034646681       -6.69106618118528
H            3.04625250579948        0.93221802374486       -6.36930570802011
H            4.07224601104775        0.08667244463483       -5.20835597536267
C            8.59061640623161       -3.80399022810917       -8.89996800642394
C           10.18541868564919       -1.86196378295494       -8.93490857718479
C            8.13457121278459       -1.83085542365083      -10.33394252089712
H           10.66332193383521       -2.20763887747915       -8.02241349706972
H           10.27346668460848       -0.77814424688144       -8.97565648421589
H           10.72142939551900       -2.28474992442632       -9.78227230431199
H            7.54375000605431       -4.10080632637631       -8.90925489033803
H            9.04591061756738       -4.18740703360113       -7.99112306093078
H            9.08866690486803       -4.26451451985889       -9.75069789833155
C            2.14126148836361       -3.75325743069816        1.89497360303649
C            2.99444046146504       -3.75873388711988        3.17180292946934
H            1.22573642680224       -4.33068907545275        2.04963814875140
H            1.86419947633415       -2.72326875178945        1.63771996432822
H            3.70728799308030       -2.93330635295570        3.13070944172377
C            3.78181034859770       -5.05630357104892        3.37096140695028
H            2.32863162800237       -3.57476230390716        4.01601270052243
H            4.37085239153125       -4.96534885321936        4.28500167340457
H            4.48976781380084       -5.15673595814968        2.54462562356958
C            2.93369593911281       -6.32871140984490        3.42428384493625
H            2.35358381242119       -6.40182243224640        2.50278629657818
C            1.99311069725026       -6.42608890355029        4.62613659268725
H            3.61446540795627       -7.18412352119086        3.44252115264349
H            1.40002049077981       -7.33702081632971        4.51347688101701
H            1.30981176370365       -5.57652690235210        4.62119117620464
C            2.74175194345597       -6.48541078345595        5.95833599066303
H            3.58370076405122       -7.17441770760363        5.85888941671383
C            1.86743932862488       -6.95386144267285        7.12249843973664
H            3.14954838056220       -5.50045471106328        6.19188600097588
H            2.48313512087489       -6.97646306410007        8.02490954433685
H            1.52768644573172       -7.97378863126072        6.93020560223218
C            0.66209298649711       -6.04324841448424        7.34874685598979
H            0.99566102296316       -5.00479091631350        7.34435597049272
C           -0.04134629554455       -6.35545339778898        8.67049867056740
H           -0.04303054820392       -6.16945663277694        6.52826698182775
C           -1.20244664002252       -5.46463912133006        8.89431353752765
C           -1.71799031757380       -4.43536131475449        8.13485012385788
N           -2.79315706523807       -3.99027321168756        8.80459854387728
N           -2.97227466631888       -4.64986473833251        9.90696825050163
N           -2.02213014265516       -5.53865832005260        9.96915114119047
C           -3.67399386252524       -2.93645091259830        8.41262927043724
H           -1.38466823905251       -3.99272204094470        7.21928980695277
C           -1.93265065969174       -6.43375035300510       11.08136869253713
H           -2.77453247780583       -6.23351551426993       11.74079087063205
H           -0.99618187919063       -6.27391485432205       11.61557592713250
H           -1.97281514841799       -7.46816118455093       10.73987720305704
H            0.66204461337805       -6.24830835015143        9.50095226943763
H           -0.37465655936859       -7.39699651396563        8.66731734528788
H           -3.67257933518224       -2.86499059571242        7.32340381131739
C           -3.26143833379077       -1.58597168837467        9.03190866560895
H           -4.67616444267241       -3.17385150613608        8.77082785096728
H           -2.23158562282482       -1.35233177133839        8.76539011238307
H           -3.33709293634835       -1.65043627552298       10.11693792258946
N           -4.16093071844971       -0.55679336432460        8.58567815361588
C           -5.38406950593532       -0.41810182630939        9.34308504083475
C           -3.97871591461659        0.11337516280913        7.43511990379370
H           -5.41852029422873        0.54896772111770        9.84991338769431
H           -5.43625462343302       -1.21078489609628       10.08420232782095
H           -6.24698371929591       -0.51041735893255        8.68561327551384
C           -4.90995721646926        1.09749759704488        7.01049060302121
C           -4.74585037130413        1.77371219289965        5.83827423921524
C           -3.61860240476055        1.54064588662608        5.01644545401399
C           -2.67023474363389        0.58928926297196        5.44954994641599
C           -2.85016121772197       -0.10969261062914        6.60684658478727
H           -5.76787375131813        1.32633151168991        7.61840129210655
H           -5.46724528606442        2.51039350946744        5.51790127407818
H           -2.11512350413206       -0.84782939035308        6.87146730627577
H           -1.79794311153955        0.42428400745141        4.83511527668071
N           -3.39316618074038        2.11566951098251        3.82234646009331
N           -4.12956386805653        3.07246443428684        3.41703094943443
C           -4.20113531689073        3.43007485386117        2.13245847485873
C           -4.55566889042908        4.75585325370751        1.73542653291927
C           -4.63796450560739        5.03794575045859        0.39257635930573
C           -4.42821674228373        4.07042964173262       -0.61415145348977
C           -4.20388387201153        2.71202978768907       -0.20914280516350
C           -4.07300039196083        2.44212371556196        1.12213707979004
H           -3.86056492227763        1.43365084991234        1.44627279136544
O           -4.73595365076719        5.80795521590265        2.56941568425288
H           -4.84287070818385        6.05093433800475        0.08667111106147
N           -4.25001900273305        4.53855494790316       -1.85131515862161
N           -4.23849979175408        3.81480205800129       -2.88511770614278
C           -3.56366345639512        4.02322881959635       -4.00612676207374
C           -4.10219153715407        3.58336004828796       -5.24221826572205
C           -3.36773966897312        3.67612421833621       -6.38508598851825
C           -2.05608851874430        4.19070559284090       -6.34575161916002
C           -2.22643375919916        4.50777037066851       -3.97491852171779
C           -1.49367171798156        4.58831713956590       -5.11817195934049
H           -1.81481277571657        4.81463035597486       -3.02528678221660
H           -5.11022820884929        3.20210090453563       -5.26204538765869
H           -3.76471890457069        3.35777120377181       -7.33602685670652
H           -0.48931629541750        4.98231905252962       -5.10979403944707
O           -3.99791329859765        1.70332389010296       -1.11618241080266
C           -4.93975691041044        5.60505129309604        3.95396564871916
H           -4.06939445648904        5.13764495603855        4.42151528221221
H           -5.82498049378708        4.99087471500551        4.13376123817537
H           -5.09121361061865        6.60157754195481        4.36589054381294
C           -5.15291589071386        1.27852785273257       -1.82786997344552
H           -5.64349011105086        2.10940030735127       -2.33955758691465
H           -5.86055015295076        0.79788924167819       -1.14387240599077
H           -4.79729884531513        0.55981985016417       -2.56237024641007
N           -1.32635820564288        4.31377385876141       -7.50542030649571
O           -0.13037221742094        4.69714959442949       -7.42925574950843
O           -1.84763972346571        4.07024980115675       -8.59738123244401
C           -6.33823655617490       -6.66455263045308       12.28955724623978
H           -7.01017412296217       -6.43195644210161       10.28223477218894
C           -6.52157862752895       -5.95033439144119       11.11348716460020
C           -5.74137678091740       -6.06131236076636       13.37616250836198
H           -5.61670695269837       -6.60094777934149       14.30191822623261
H           -8.09513611348659       -4.68694787619175        9.34408521255883
H           -6.69989914994519       -5.07355339358411        8.29821141109582
C           -7.17566599824409       -4.28912155000616        8.89970614426724
C           -6.10299010306856       -4.63365014180867       11.01524997705642
H           -7.79743575676961       -2.25086724501522        8.68060690022392
O           -6.29297508265110       -3.84169671189377        9.91469547087276
C           -5.29398064740538       -4.75031510229767       13.28326680566269
C           -7.55285040301482       -3.08692401283993        8.02158630360556
C           -5.44733224481672       -4.03075754534117       12.11039048976642
O           -6.52439352499375       -2.62497648734945        7.17385072868303
H           -7.38563261301067       -3.37378102358323        5.46076439974260
H           -8.44200582049142       -3.35013493954086        7.43424506766748
H           -4.83836696477632       -4.29346999138497       14.14617709822059
H            6.90170709936261        9.37281953856058       -4.30345658186489
H           -5.42508523362301       -1.53414195321511        5.25126835141421
C           -6.40413999646523       -3.32791769136491        5.95288696808096
C            6.25518599910465        8.57993429039457       -4.64915407969785
O           -5.00259767846576       -2.74761119408804       11.91657858036831
H            7.44678894865357        7.01912926080050       -3.79525650426588
C            6.55930445879558        7.25921647835359       -4.36216690610060
C           -5.41480247796622       -2.61039476073099        5.03352212598209
C            5.11972954910261        8.87974968712576       -5.38424043887884
H            4.87779791673842        9.90748924724675       -5.61311336860635
H           -4.97595264395821       -0.88310328991684       12.63164164741441
H           -3.62435205284112       -3.10884275749304        3.21831645284387
C           -4.82873444946889       -1.89019014140291       13.03185246450579
H           -6.04574546943860       -4.35163673764176        6.11669320421304
H           -5.72086421244232       -2.76104617152866        3.98992829593448
H           -3.47854629900348       -1.20079879457854       14.53178360581924
H           -3.01654836915954       -1.73330963975377        4.18204045254842
C           -3.20680255128189       -2.81507997483570        4.19166365547534
C            5.72980211761887        6.24242459182112       -4.80127566397844
C            4.29212269319154        7.86428113733575       -5.82982110311603
H            5.96759046492642        5.21082905959620       -4.58669224877001
O           -4.11802702089092       -3.14225352131059        5.22308860071791
H           -5.59386676820274       -2.08543052968262       13.79112875406925
C           -3.44563441994874       -1.92415207356134       13.71139823968454
C            4.58684690531804        6.53546335355057       -5.53879894184567
H           -1.31894564289801       -3.27720102847590       12.91818201266023
O           -2.39102725150142       -1.51125296016783       12.86655883764840
H           -1.35837916545138       -3.71941886199841        3.50245405470028
H            3.40495895114557        8.09338970502337       -6.40302813696953
C           -1.90813527539642       -3.58927252697703        4.43789158517693
C           -1.74625400411459       -2.57298782702600       12.18987462111488
H            3.75560023539435        5.62161369462893       -3.17040716441237
H           -2.17135724355725       -4.57344497154105        4.83280714314296
C            3.69105670341307        5.45744249761700       -6.01665932035616
H           -3.22276789276142       -2.91334419234682       14.12508739744619
C            3.14278383833465        4.87970856147979       -3.64327623512682
O           -1.09567533247230       -3.00071376040433        5.43250985320244
H            5.19060761779354        6.66031651686752       -8.12702176548629
H           -2.45626164487988       -3.11959832330459       11.55676368872914
H            4.54076716319518        2.14616910583290      -14.23967889183635
C            4.46578371834630        5.90373915609880       -8.35666770062322
C            2.99831832916634        4.71119768286185       -5.06264001892257
H            3.76000857446193        1.84085435559279      -11.91879294566533
C            3.62957419033916        5.24075820282020       -7.39392714169325
C           -0.64071317154357       -1.97961369564277       11.31422890422122
O           -0.37083216283597       -2.89663821991009       10.26752435138262
C            2.36673644909747        3.93812624657097       -3.05739202388257
H            2.21710718992885        3.76290376928559       -2.01000033187550
C            4.05758323326318        2.96186305799291      -13.72206076625104
H           -0.98511744157310       -1.01413028678311       10.92499475585237
C            4.17297977302273        5.36517180691166       -9.56331322586371
H           -0.53436839537280       -1.87724990234892        2.99900835936461
C            3.61997100332587        2.78679422430371      -12.42130328086356
C           -0.25206864608724       -1.96851726029657        5.12412663459190
H            4.61064244551429        5.59575564200546      -10.51480886877421
N            2.11514161815075        3.70826091595564       -5.31949313161725
N            2.84845008834977        4.32273322493984       -8.01753545797736
C            1.72038115717985        3.21332395693143       -4.11669434426645
C           -0.01854682161763       -1.47056491780291        3.85380558685931
C            3.14099321026150        4.38895111377457       -9.34211748800899
H            0.26288012024729       -1.80256214572810       11.91025686946092
O            0.14516857115461       -1.97006915109241        7.44732418264301
C            0.86927484257970       -2.72960737901794        9.61912774028094
C            3.87504294045307        4.17805092233442      -14.35994796445769
C            0.43856866635007       -1.41892380234941        6.23108583086440
Zn           1.40313309281320        3.21632049334790       -7.15845350982898
C           -0.55773051868378        1.82283911831765       -1.77610828259489
C           -0.62363193706483        1.33403417452304       -0.48521159248355
H           -1.54557319858438        1.43704217717528        0.06728227479574
H            4.21355110981250        4.31373025123852      -15.37641396138202
H           -1.42303175290629        2.30523969655716       -2.20539712845556
C            3.00128153698777        3.83003023442172      -11.73856492005272
H           -0.56997104484267        0.30041118993539        1.80122503425676
C            2.53627212488653        3.63342783693694      -10.34715839489483
C            0.75954986320594        2.22093386736674       -3.90148083535444
C            0.61542842160269        1.71708746296696       -2.51792931508103
C            0.93324406892721       -1.60869222477488        8.57195301613609
C            0.48275282524880        0.72289943716237        0.10264915335913
N            0.36624173949656        0.25224355363735        1.42127319600530
H            1.06059441864156       -3.67819929618674        9.11538991254728
C            0.93874174755337       -0.47541873087471        3.65129015368253
C            1.71349060352796        1.09671092469814       -1.92468795122616
C            1.65437723250669        0.59879790916314       -0.63851009968470
H            0.57784155113319       -0.65930900650880        8.99032250252964
H            1.66100019761217       -2.54554125285645       10.35682750092151
C            1.36842502427534       -0.05353920358778        2.28436195453551
C            1.48411777732287        2.73844098412837      -10.14501278722870
C           -0.02940358564641        1.66376912934783       -4.91002283897055
C            3.25501641923213        5.21970797951760      -13.68919220150669
H            2.62699414391435        0.99810854820139       -2.49095833485194
N            0.94027240068629        2.40313608493778       -8.94738589090186
N            0.13025290651108        1.88567910549987       -6.24248754720836
H            2.52142401722548        0.12424306851630       -0.21164968600197
C            1.33988847524017       -0.38854936626250        6.02175838962355
C            2.82316473260550        5.04899320574200      -12.38565911327009
O            2.55882469687200       -0.01622022423121        2.01057554545631
C            1.61275627722358        0.05577166229769        4.73854107440097
H            1.98296976744898       -1.49860126392974        8.28242569266679
C            0.74834897547973        2.10859109761038      -11.20764179101227
C           -1.13610308910817        0.77512615228930       -4.69470740389698
C           -0.13518194476924        1.61619523935628       -9.21004403616062
C           -0.83316192158635        1.16720840617309       -6.87932856354052
H            0.96772563377668        2.20949192685239      -12.25260616130022
H            1.85455551249656        0.07338752005376        6.84745334217244
H            3.10529108371314        6.16878077635170      -14.18290690067536
C           -0.25927358665211        1.41692841564975      -10.62783047828309
H            2.33079844736734        5.85635604837015      -11.86266803905609
C           -0.98710198136113        1.05132731396791       -8.26126950897510
C           -1.65486345145064        0.49393035420129       -5.91323698243407
H           -1.47387616360341        0.42929905455291       -3.73843154260574
H            2.35216345244247        0.82398455558455        4.57720492730140
H           -1.01833330233540        0.82701587811451      -11.10324815953146
C           -2.14755396932247        0.28412935834104       -8.76868407381496
H           -2.50148560490087       -0.11916718868362       -6.15118429891386
H           -1.44335366386933       -1.61713463996835       -8.08934754712929
C           -2.24066317616225       -1.09280905237686       -8.59636206225671
C           -3.16628436762252        0.95605591934184       -9.43814927390318
H           -3.08201464442145        2.02528989934852       -9.57384298000489
C           -3.33518690693139       -1.78470045049563       -9.08561090210899
C           -4.26286522984065        0.26287188226099       -9.91864049042670
H           -3.39458585130286       -2.85536998115259       -8.95435566779380
C           -4.34938604053517       -1.10912392403600       -9.74427108154641
H           -5.04842755444321        0.79501546299206      -10.43496667505734
H           -5.20270378784144       -1.65015693698057      -10.12567935164662
H            3.86440440670967        1.70246781123397       -8.48673071566384
H            4.41463801825398        0.09557368546900       -8.94835348949760
H            5.52757465119231        1.47781072084121       -9.01678194594935
H            8.69261791165366       -2.30872314951575      -11.13687458365054
H            8.21956770037491       -0.75422743075359      -10.46113040496366
H            7.09095679917721       -2.12091634811446      -10.43157503350105
H           -6.67932802717798       -7.68619153974691       12.35013947549807
