# Supplementary material for: Molecular folding governs switchable singlet oxygen photoproduction in porphyrin-decorated bistable rotaxanes
Source: Commun Chem. 2024 Aug 7;7:171. doi: 10.1038/s42004-024-01247-7 (PMC11306352; doi:10.1038/s42004-024-01247-7)
Supplement: Supplementary file 4 — Supplementary Data 1 [file 42004_2024_1247_MOESM4_ESM.zip › paperstructures/1a_+/open_conf21.xyz]

290
open_conf21, charge 1
C          -19.90436500999393       -3.25276209949590       -3.78928555833640
C          -20.50979167352531       -3.15590095234723       -2.54664984649049
C          -19.80642716241934       -2.79358895206573       -1.39788777779038
C          -18.45408540332460       -2.52128428279475       -1.51948820184790
C          -17.81953633611651       -2.60293730718307       -2.75312419149748
C          -18.54300098867360       -2.96961777592347       -3.87249568292899
H          -18.03335996102434       -3.03000283411769       -4.82351340917226
C          -20.65906505388824       -3.65368082708130       -5.04982709219945
H          -21.56174408865553       -3.36703328376523       -2.45679571661616
C          -20.55001661989005       -2.70429125449732       -0.07189238817206
C          -12.87661503072976        0.49695653847174       -1.33747274625528
C          -13.84192848959132       -0.42230172201681        0.65753896484721
C          -13.20930850746201        0.63841096816560        0.00361858551709
C          -14.13318888793051       -1.58715792980553       -0.01664163974590
C          -13.17962630142494       -0.68029778323492       -2.00491223992756
C          -13.80540683634781       -1.73443026820802       -1.36159485688268
H          -14.09803578471209       -0.30011424712248        1.69856655177524
H          -14.63179457904025       -2.39772769359227        0.49173707790237
H          -12.91863963303192       -0.76928089746229       -3.05044032889534
H          -17.85396913872252       -2.24373994019017       -0.66982536582801
C          -16.34772724583878       -2.30549871808569       -2.84120002421963
O          -12.98810097207911        1.74627097971654        0.77027119804865
H          -12.38968285967981        1.29110758203246       -1.88094309665087
N          -15.59208686004549       -3.24111532607981       -2.02185158945173
H          -16.14954263959995       -1.30085300982884       -2.44965171136767
H          -16.02281446209757       -2.32240825073377       -3.89904713194668
C          -14.15620676651706       -3.01211286282143       -2.07827007746244
H          -13.77791777774812       -2.96821399497624       -3.11680282787366
H          -13.66998868762895       -3.85319819391028       -1.57422364613003
H          -15.80420604813075       -4.18936510576308       -2.31636037650545
C          -22.14207893465456       -3.93776945558227       -4.79288250895360
C          -20.02469234332471       -4.92808413049948       -5.62718463981407
C          -20.56404814026215       -2.51364209569028       -6.07482887651600
H          -19.53191355227039       -2.30873115306008       -6.34529629731664
H          -20.99564512900038       -1.60301844086097       -5.66401344852491
H          -21.10811766464648       -2.77671339497434       -6.97969318216184
H          -22.62342030847694       -4.21992761249420       -5.72737710027403
H          -22.64917566683405       -3.05569621543172       -4.40851722520188
H          -22.26796269753114       -4.75888125340469       -4.09084565146719
C          -19.63600347294814       -2.29615905751404        1.08734032936944
C          -21.15883460810293       -4.07449007281764        0.26065775328511
C          -21.66593750854964       -1.65549017378043       -0.19172370192458
H          -21.67941045522947       -4.03110086831642        1.21520207607506
H          -20.37601613063162       -4.82724655553818        0.32794935693095
H          -21.86955210054890       -4.38877127948747       -0.49859562962898
H          -18.83992477808331       -3.02279648026964        1.22938921482408
H          -20.21666760738384       -2.24731742917691        2.00664938106324
H          -19.19781303814159       -1.31628622942474        0.91323214016439
C          -12.40037152221900        2.90188817373715        0.20120001331781
C          -10.87407192275795        2.82482123197222        0.11441392188834
H          -12.68673470815335        3.71089152866154        0.88054456798500
H          -12.83634718053797        3.11201394115410       -0.78312332806177
H          -10.48271069841056        2.61190909940257        1.11136280463238
C          -10.29449797688397        4.13728773405410       -0.40809381242591
H          -10.58321865696153        1.99913722608062       -0.53807321951794
H          -10.61351625116823        4.95152050099848        0.24677991680950
H          -10.70114219768705        4.33871673135539       -1.40236120952294
C           -8.76867227728984        4.11664522448471       -0.48129662049180
H           -8.36442365033576        3.91476640437826        0.51304184694650
C           -8.22546888092229        5.45100354962180       -0.99053002088414
H           -8.45512401741381        3.30725626416133       -1.14219785411494
H           -8.61626095926420        6.24801785874813       -0.35312162361785
H           -8.60146804592703        5.62857331032226       -2.00094538346395
C           -6.69899199955612        5.54007850901590       -0.99571314263539
H           -6.42369026323834        6.56723431560475       -1.24768820631754
C           -6.03786897157514        4.59245450164890       -1.99726311968398
H           -6.32321543189037        5.33405875340466        0.00864837901086
H           -6.55684298705046        4.67189944640309       -2.95456099562511
H           -6.13295375122691        3.56334127996298       -1.64963187096428
C           -4.56149455910206        4.93541286858171       -2.18992710007704
H           -4.48958350256437        5.96110581433829       -2.55319018478541
C           -3.88134838824496        3.97647183518975       -3.17953928028059
H           -4.05527583631257        4.88124040627680       -1.22485978479783
C           -2.53288352718465        4.43388474672900       -3.60140020073555
C           -1.27405118324303        3.99808053184033       -3.24767573492718
N           -0.41751016239406        4.74010928661233       -3.97152035538850
N           -1.04541522967317        5.58249032741278       -4.72821884000958
N           -2.31035546491728        5.41868730654370       -4.50689935720383
C            1.01106015211101        4.66127528402215       -3.94836874664045
H           -0.94551239616290        3.25371627486981       -2.55155483998370
C           -3.27541476438833        6.26704622076701       -5.13015312773292
H           -4.18117356732411        5.71098714356871       -5.35885515124768
H           -2.83015945867765        6.68293376504464       -6.03165478055378
H           -3.51736754034484        7.09592750867607       -4.46466966029361
H           -4.51500813339785        3.87792294867708       -4.06337693876589
H           -3.78984161162050        2.99239255100445       -2.72070527266545
H            1.27473611615980        3.90293444322231       -3.21538568927503
C            1.65561091799101        6.00392882322812       -3.54535187827615
H            1.36577645489586        4.34072403948448       -4.92913426963255
H            1.08459225597338        6.42610395953904       -2.71755733492117
H            1.61523313379462        6.71256295437538       -4.37309150253140
N            3.01736322010061        5.79606605724936       -3.11689135523701
C            3.27079172299507        5.77864740021678       -1.69384516181028
C            4.00160227514317        5.47598251773127       -3.98936141236352
H            2.39194386215009        6.15023931242625       -1.17655600145605
H            4.11534519891175        6.42622213303364       -1.45305657282619
H            3.49489899882970        4.77458092326945       -1.32791073310207
C            5.25457721139083        5.00542084242731       -3.52751086801715
C            6.26759060865512        4.70762883088905       -4.39630529342543
C            6.11111578966573        4.89663109238355       -5.78396834779588
C            4.87205611698185        5.37726338234240       -6.25049839101426
C            3.84136596248872        5.62616759121357       -5.38776877074881
H            5.42727859373027        4.84147524530711       -2.47725519578556
H            7.20977133674349        4.34751950529303       -4.00863695538739
H            2.91009170714522        5.97913092177791       -5.79575369909270
H            4.75536883219604        5.52347164887491       -7.31243014013250
N            7.07709019582183        4.71720866538545       -6.72439127461021
N            8.18804869149260        4.22697662840058       -6.53126436794984
C            8.76656772717773        3.37765670899488       -5.68065808536569
C            8.22871568791603        2.04773437747407       -5.53268648861911
C            8.94432815620062        1.12018169427318       -4.84423879613575
C           10.20498937397188        1.41023853839876       -4.24673864348767
C           10.74751036558204        2.71829071313559       -4.41033924516471
C           10.02634597339718        3.65043782646594       -5.13867285308326
H           10.44389461588421        4.63692155979690       -5.25857703954545
O            7.01686050447262        1.84724999206041       -6.12298485049621
H            8.57600999521019        0.11778833894728       -4.68931799474672
N           10.85152260176596        0.49664904452305       -3.50452415502325
N           10.49220019305190       -0.71834294202263       -3.53905349395252
C           10.67965557258754       -1.68650130968463       -2.65405437808815
C           10.39579246148991       -1.50323717514163       -1.27269413091632
C           10.38015836291269       -2.56508120171210       -0.41734692382742
C           10.64949029640783       -3.86018159836589       -0.89177003315309
C           10.95023658944429       -3.00106680085542       -3.11577853738612
C           10.94350971804372       -4.05705469878774       -2.25393469467936
H           11.17921795796299       -3.14234766244955       -4.16014433794727
H           10.18622310342146       -0.50354177059419       -0.92418591089655
H           10.17738558764817       -2.43640948839277        0.63516860422216
H           11.15743019280857       -5.05890519613224       -2.59320955127628
O           11.92211910633928        3.16573697346430       -3.93312534661989
C            6.52992276382307        0.52235388009217       -6.20098940210904
H            7.24921644562824       -0.13145365526046       -6.70166359777373
H            5.61739888797566        0.58469662206619       -6.78983784202854
H            6.30652524381657        0.12313536750154       -5.20771913002738
C           12.76632028771995        2.35205859528269       -3.14135943452011
H           13.07891492278567        1.45770390892441       -3.68376589807273
H           12.27239688327040        2.05150297938167       -2.21576363023545
H           13.63093011590340        2.97608550157206       -2.91964628690313
N           10.62887636397573       -4.94197907733316       -0.01826385440245
O           10.88533377815743       -6.07047015424465       -0.45329290246332
O           10.34799877152880       -4.74799854880783        1.17151192498217
C           -0.59196303691942        8.63281506989307      -10.50266000289213
H           -0.89080291869040        6.52829636270994      -10.49645666028785
C           -0.91519759223021        7.42682278021366       -9.90149016740064
C           -0.60229879110811        9.80628047387391       -9.77336448983630
H           -0.35827316668730       10.74568511466887      -10.24385812586014
H           -0.73042091647494        4.68274655432711       -8.92822678222375
H           -2.35325806778299        5.17454090068468       -9.49076646916360
C           -1.72055043910980        5.02939316157952       -8.60656581754592
C           -1.25567868869528        7.37566709042181       -8.55500484001858
H           -2.70625940853567        3.14214577068451       -8.36083628933324
O           -1.60467030884932        6.23963424652541       -7.88203424775102
C           -0.92731878056360        9.76725148033400       -8.42783359350419
C           -2.39429554763646        3.97608272593170       -7.71689486143304
C           -1.25450471357393        8.57035325435171       -7.81223579669269
O           -1.60983579529080        3.50038233040700       -6.64801087145602
H            0.39377808786498        3.14654493363493       -7.03753324062197
H           -3.27733878188226        4.42053128472783       -7.25753675725160
H           -0.94061633182612       10.67255504391779       -7.83964628650758
H           11.75438292562808       -8.74124122791583        2.16815151952929
H           -0.03513754147686        0.58555301426639       -6.50426414183020
C           -0.56385416779282        2.61473620615614       -7.01088407509865
C           10.92728144060906       -8.31719650146736        2.71792726789106
O           -1.60015482751636        8.55253426581139       -6.47058193764341
H           11.98978948481457       -8.23688235445658        4.57503171989041
C           11.05815121465355       -8.03341016951735        4.06703602864289
C           -0.46282607036937        1.46680841256366       -6.00418936638226
C            9.73401375259593       -8.04575178450046        2.06990550940716
H            9.63578014541644       -8.25295914189218        1.01460122169351
H           -0.04711002800204        7.60199260184221       -5.51343767369910
H           -0.36728749348324        0.55504593057290       -3.47519561400222
C           -0.47833395307380        8.60512638599785       -5.59274380979286
H           -0.76140036412874        2.18992602688990       -8.00081403542959
H           -1.46804797176831        1.20897262526558       -5.64364418545300
H           -0.11533273770466        9.68874837151467       -3.76357532948161
H            0.90100159568547       -0.11418730258796       -4.53603928117572
C            0.56677880640899        0.78802101822235       -4.00429426874392
C            9.99881071707478       -7.48576584393598        4.76811655355392
C            8.67688267777499       -7.48944758080084        2.76646217028439
H           10.10111717067646       -7.25759842295383        5.81949081003365
O            0.36553925270562        1.84116293806975       -4.92356303426594
H            0.26538238754782        9.30255386238188       -5.99445948720121
C           -0.90979607807480        9.06863700564035       -4.20171443605016
C            8.79754350222402       -7.20691395706592        4.12368590782802
H           -0.54497494614152        8.91813230967628       -1.63559169392663
O           -1.14696569066621        7.95415986435283       -3.36183378971645
H            2.45893168929371        1.68366316876495       -3.52953872779362
H            7.74503862006480       -7.27639415778523        2.26199340588493
C            1.64139778599683        1.18435283991217       -2.99726510668938
C           -1.38726131987764        8.32667532310762       -2.02154762342216
H            8.69471759943603       -4.84460309695039        2.88796092007859
H            2.02144357580175        0.28375843326008       -2.50163958761302
C            7.66485487875901       -6.61973015914817        4.87483312020666
H           -1.81785001725626        9.68134577169120       -4.28817293501795
C            7.85476243004866       -4.54884335216667        3.48618134586487
O            1.06405556170845        2.05638784426967       -2.04220649979601
H            8.25180107538216       -9.28425960012787        5.68482783256961
H           -2.29726652522525        8.94172204551827       -1.95872319943378
H            6.52067223960853      -11.14078155195446       11.57714837717555
C            7.48128983212542       -8.73766315116530        6.19169580683242
C            7.24558229143430       -5.33920910846208        4.51941345574520
H            6.67102170230899       -9.09493674147414       10.21143940958608
C            7.08794365291798       -7.39183385037993        5.88360861011358
C           -1.56793425451548        7.08237254598470       -1.15191363350172
O           -0.30763407415522        6.50107615725184       -0.86149058312884
C            7.16962960681704       -3.38274171398238        3.43638949832890
H            7.33226095426714       -2.55786610440950        2.77188171893988
C            5.69992857263582      -10.86314720779342       10.93224313160897
H           -2.06252051622389        7.38331089378361       -0.22141321122716
C            6.68752473330475       -9.15619336244148        7.20538855123748
H            3.73245876019489        1.70938045894443       -1.61338285984834
C            5.78800969451627       -9.71561175463489       10.16409236204355
C            1.81858013172647        2.43640803397991       -0.96831327589197
H            6.68228178486123      -10.11342374233609        7.68794914672232
N            6.21787628707968       -4.64683745611237        5.08887398220324
N            6.06092454180021       -7.01403745657928        6.69493973721998
C            6.15350816334340       -3.44649376448704        4.44917818641214
C            3.17275569531785        2.19673939288494       -0.83204721028763
C            5.80631201474690       -8.06756007226187        7.52038957432815
H           -2.20285589379208        6.36276036063263       -1.67813107803847
O           -0.14808789097332        3.51145597486753       -0.27930573032974
C           -0.19450229798509        5.89015168686659        0.40410502473912
C            4.56428955875454      -11.65461485602972       10.87465589205405
C            1.13724492473441        3.17572359851105        0.02632082634318
Zn           5.02857087053429       -5.27511712983819        6.60251108166215
C            4.38521097634883       -0.84820296902376        2.95553726459944
C            4.56447903681297        0.23183007749231        2.11029393843325
H            3.81129878909241        0.46113530429396        1.37536775820795
H            4.49797057793094      -12.55127414919674       11.47258683582736
H            3.49254661654324       -1.44902167690270        2.87092301410493
C            4.73609305209818       -9.34140318968864        9.33281756889329
H            7.03375684380260        2.25502561157741        1.27302059009763
C            4.82595491608792       -8.11309623969874        8.51126505008227
C            5.23127916960882       -2.43025891303193        4.70221219937385
C            5.35872737321857       -1.20530371759328        3.88170386281430
C           -0.81886692636332        4.48547396777689        0.49825895436099
C            5.72856841143988        0.99038321804062        2.18437302288322
N            6.04620162076688        2.01944691638272        1.29245822453402
H           -0.65356688651823        6.52086474877902        1.17691804718231
C            3.85186618040181        2.60382636755206        0.31699548812300
C            6.50282772632274       -0.41663990468103        3.98124491172271
C            6.68473462709014        0.66644601035407        3.14778697422750
H           -0.86640610780874        4.18492778459899        1.55069990941548
H            0.87892746029919        5.82481777466298        0.59547812048507
C            5.34053030145758        2.62385492000785        0.31097329697834
C            3.92068637795711       -7.08672354798538        8.77986043992643
C            4.22232665986700       -2.49168640938904        5.66135465028923
C            3.51445047144384      -11.29111365343400       10.04696022570534
H            7.25934729121038       -0.67090219421029        4.70799054884874
N            3.82071267144065       -5.90849883435498        8.10264641210676
N            3.99429856076459       -3.52942722517529        6.51425802469249
H            7.58704403360799        1.25477062368093        3.22632362820308
C            1.80625707880750        3.50243247548693        1.19583863763863
C            3.59720362514084      -10.14028884337475        9.28343953674409
O            5.92230516841722        3.28373415141977       -0.54453905796793
C            3.15385363092948        3.21214175441272        1.34815005119365
H           -1.83244005733538        4.49738419860872        0.09251409338375
C            2.95794978199760       -7.11852782117740        9.84440026019421
C            3.28125547912061       -1.43808044304905        5.91413444024562
C            2.81261143793808       -5.20418742010471        8.68952278574652
C            2.94210657577659       -3.16551744953374        7.30074070934048
H            2.84218566634686       -7.92079445555655       10.54605480303650
H            1.29317548800553        4.00287266782691        2.00018666542231
H            2.62797951922366      -11.90607165012119        9.99536926585579
C            2.27059540435004       -5.95351962895889        9.78737226877541
H            2.78167303494050       -9.85780709453360        8.63367507752310
C            2.37845056356569       -3.93162156397544        8.31988519511021
C            2.48269158782457       -1.85882843391090        6.92336664437697
H            3.24757586399924       -0.50489727321427        5.38791951898503
H            3.66478418878579        3.49832591291069        2.25340886062329
H            1.48171442197668       -5.61993003755476       10.43237345816831
C            1.24375817359914       -3.34963139843675        9.07408053616257
H            1.65883989738577       -1.34337301287543        7.37602426495663
H            2.41806436686977       -1.80000426065553        9.96459451023407
C            1.43187954132307       -2.23390163077224        9.88440071484433
C           -0.02512218103839       -3.91410946998415        8.98443761941882
H           -0.17491573739444       -4.77889656006307        8.35448907955379
C            0.37179994633900       -1.69549938875547       10.59238125656450
C           -1.08546684681801       -3.36889801828352        9.68678290689073
H            0.53186723399995       -0.83504207050998       11.22542557768425
C           -0.88989531329098       -2.25910217590056       10.49268636258493
H           -2.06677412423160       -3.81308178441868        9.60655786835115
H           -1.71739424820047       -1.83661775978959       11.04296170754868
H          -20.06209694263464       -5.73086562288993       -4.89335331460341
H          -18.98609138015057       -4.76482415796056       -5.90123277889270
H          -20.56514608740500       -5.24654891442331       -6.51626565832243
H          -22.18925045859825       -1.55536936988583        0.75701112231163
H          -22.39191769119377       -1.93190839084205       -0.95128480431262
H          -21.24474578077517       -0.68812250125626       -0.45798973937484
H           -0.33232943585667        8.64662814727227      -11.54996977007678
