# Supplementary material for: Molecular folding governs switchable singlet oxygen photoproduction in porphyrin-decorated bistable rotaxanes
Source: Commun Chem. 2024 Aug 7;7:171. doi: 10.1038/s42004-024-01247-7 (PMC11306352; doi:10.1038/s42004-024-01247-7)
Supplement: Supplementary file 5 — Supplementary Data 2 [file 42004_2024_1247_MOESM5_ESM.zip › Supplementary Data 2.xlsx]

## Sheet: rotaxanes triplicates
t	ln(I\-(0)/I)	ln(I\-(0)/I)	ln(I\-(0)/I)	t	ln(I\-(0)/I)	ln(I\-(0)/I)	ln(I\-(0)/I)	t	ln(I\-(0)/I)	ln(I\-(0)/I)	ln(I\-(0)/I)	t	ln(I\-(0)/I)	ln(I\-(0)/I)	ln(I\-(0)/I)	t	ln(I\-(0)/I)	ln(I\-(0)/I)	ln(I\-(0)/I)	t	ln(I\-(0)/I)	ln(I\-(0)/I)	ln(I\-(0)/I)	t	ln(I\-(0)/I)	ln(I\-(0)/I)	ln(I\-(0)/I)	t	ln(I\-(0)/I)	ln(I\-(0)/I)	ln(I\-(0)/I)
s				s				s				s				s				s				s				s
	H-1a\+(2+) (1)	H-1a\+(2+) (2)	H-1a\+(2+) (3)		1a\+(+) (1)	1a\+(+) (2)	1a\+(+) (3)		H-1b\+(2+) (1)	H-1b\+(2+) (2)	H-1b\+(2+) (3)		1b\+(+) (1)	1b\+(+) (2)	1b\+(+) (3)		H-2\+(2+) (1)	H-2\+(2+) (2)	H-2\+(2+) (3)		2\+(+ )(1)	2\+(+ )(2)	2\+(+ )(3)		H-3\+(2+) (1)	H-3\+(2+) (2)	H-3\+(2+) (3)		3\+(+ )(1)	3\+(+ )(2)	3\+(+ )(3)
0	0	0	0	0	0		0	0	0	0	0	0	0	0	0	0	0	0	0	0	0	0	0	0	0	0	0	0	0	0	0
30	0.0758091	0.0682176	0.0299232	30	0.140334	0.150816	0.104047	30	0.0661449	0.0589418	0.0480099	30	0.0688245	0.0717314	0.0779539	10	0.195593	0.213784	0.191304	10	0.15313	0.16802	0.12728	10		0.142243	0.0913895	10	0.09367	0.14866	0.15685
60	0.160619	0.166833	0.1404	60	0.297699	0.395798	0.25979	60	0.1199	0.114227	0.11677	60	0.139071	0.13684	0.143441	20	0.433519	0.457426	0.421985	20	0.38395	0.36898	0.29104	20		0.323781	0.26294	20	0.25913	0.33467	0.34943
90	0.247405	0.262837	0.253609	90	0.529284	0.656912	0.482817	90	0.178226	0.182748	0.1749	90	0.215503	0.212707	0.213776	30	0.717781	0.750166	0.79022	30	0.65197	0.63142	0.52902	30	0.459334	0.550053	0.47838	30	0.46163	0.57044	0.59438
120	0.342693	0.376843	0.372211	120	0.78891	0.970493	0.746367	120	0.243797	0.254129	0.2354	120	0.289948	0.281136	0.2899	40	1.03973	1.08673	1.10164	40	0.97321	0.93076	0.79402	40		0.787827	0.750141	40	0.69073	0.8582	0.86912
150	0.451352	0.503972	0.468571	150	1.06088	1.32958	1.04927	150	0.304175	0.326186	0.312299	150	0.368329	0.358356	0.371121	50	1.37644	1.45106	1.4906	50	1.34666	1.26441	1.10953	50		1.09016	1.03954	50	0.93565	1.17773	1.19168
180	0.567278	0.633028	0.595343	180	1.38702	1.74386	1.32689	180	0.376363	0.379895	0.38077	180	0.454356	0.434596	0.448571	60	1.76023	1.84084	1.91338	60	1.77389	1.75148	1.44827	60	1.193	1.4065	1.36669	60	1.23082	1.55381	1.52564
210	0.688384	0.767704	0.711081	210	1.72936	2.14968	1.65966	210	0.435498	0.466322	0.454392	210	0.529442	0.514396	0.530738	70	2.17895	2.2432	2.33143	70	2.22416	2.15555	1.83946	70	1.51689	1.76154	1.69206	70	1.54823	1.93636	1.91831
240	0.825221	0.924627	0.844534	240	2.08733	2.58673	2.00359	240	0.5159	0.526704	0.530688	240	0.618162	0.60271	0.606742	80	2.61488	2.68008	2.78548	80	2.72541	2.61131	2.27015	80	1.88129	2.14923	2.10391	80	1.92361	2.34377	2.32863
270	0.96376	1.06122	0.992862	270	2.49346	3.03217	2.38676	270	0.587476	0.606633	0.587726	270	0.68791	0.679475	0.683024	90	3.05868	3.12656	3.23023	90	3.32287	3.14579	2.73615	90	2.26267	2.54271	2.50378	90	2.29918	2.7705	2.75061
300	1.10019	1.22398	1.13401	300	2.88159	3.47325	2.79993	300	0.656238	0.680586	0.668068	300	0.784614	0.762011	0.773397	100	3.51957	3.56524	3.69838	100	3.74696	3.57876	3.17154	100	2.64805	2.95009	2.91917	100	2.71289	3.25239	3.18954

## Sheet: average of triplicates not corr
t	ln(I\-(0)/I)	ln(I\-(0)/I)	ln(I\-(0)/I)	ln(I\-(0)/I)	t	ln(I\-(0)/I)	ln(I\-(0)/I)	ln(I\-(0)/I)	ln(I\-(0)/I)	t	ln(I\-(0)/I)	ln(I\-(0)/I)	ln(I\-(0)/I)	ln(I\-(0)/I)	t	ln(I\-(0)/I)	ln(I\-(0)/I)	t	ln(I\-(0)/I)	ln(I\-(0)/I)	ln(I\-(0)/I)	ln(I\-(0)/I)	t	ln(I\-(0)/I)	ln(I\-(0)/I)
s					s					s					s			s					s
	H-1b\+(2+)	error H-1b\+(2+)	1b\+(+)	error 1b\+(+)		H-3\+(2+)	error H-3\+(2+)	3\+(+)	error 3\+(+)		H-2\+(2+)	error H-2\+(2+)	2\+(+)	error 2\+(+)		ZnTPP	error zntpp		H-1a\+(2+)	error H-1a\+(2+)	1a\+(+)	error 1a\+(+)		Background	error background
0	0	0	0	0	0	0	0	0	0	0	0	0	0	0	0	0	0	0	0	0	0	0	0
30	0.0576989	0.00913117	0.0728366	0.00466396	10	0.200227	0.0119347	0.14948	0.0206158	10	0.142243	0	0.133061	0.0343581	30	1.12746	0.29323	30	0.0579833	0.0245954	0.131732	0.0245423	30	0.0666227	0.00782426
60	0.116965	0.00284143	0.139784	0.00335798	20	0.437643	0.0180768	0.347991	0.0498827	20	0.323781	0	0.31441	0.04844	60	2.7928	0.65766	60	0.155951	0.0138211	0.317763	0.0701888	60	0.128059	0.043301
90	0.178624	0.00393909	0.213995	0.00141064	30	0.752722	0.0362871	0.604137	0.0658634	30	0.519814	0.0523764	0.542152	0.0707521	70	3.38067	0.61223	90	0.254617	0.00776524	0.556338	0.0901455	120	0.243833	0.0568257
120	0.244442	0.00938078	0.286995	0.00507342	40	1.07603	0.0323137	0.899328	0.0936407	40	0.787827	0	0.806016	0.099994	80	3.91823	0.59683	120	0.363916	0.0185245	0.835257	0.119034	180	0.363717	0.0706596
150	0.31422	0.0111306	0.365935	0.0067106	50	1.43937	0.0579679	1.2402	0.120405	50	1.09016	0	1.10169	0.143964	90	4.44819	0.6067	150	0.474632	0.0268287	1.14658	0.158591	240	0.491173	0.0754818
180	0.379009	0.00233315	0.445841	0.0101588	60	1.83815	0.07661	1.65788	0.181871	60	1.33533	0.123264	1.43676	0.178903				180	0.59855	0.0329921	1.48592	0.225393	300	0.636559	0.0759899
210	0.452071	0.0155428	0.524858	0.00908408	70	2.25119	0.0765511	2.07306	0.205188	70	1.67999	0.141246	1.80097	0.219062				210	0.72239	0.0408515	1.84623	0.265095
240	0.524431	0.00765131	0.609205	0.00801518	80	2.69348	0.0860889	2.53562	0.236876	80	2.05992	0.154698	2.19867	0.23833				240	0.864794	0.052709	2.22588	0.315298
270	0.593945	0.0109887	0.68347	0.00423487	90	3.13849	0.0863933	3.06827	0.300944	90	2.44936	0.16168	2.60676	0.266563				270	1.00595	0.050033	2.63746	0.345963
300	0.668297	0.0121757	0.77334	0.0113018	100	3.5944	0.0929008	3.49909	0.295872	100	2.84941	0.174379	3.05161	0.295014				300	1.15273	0.0639814	3.05159	0.367442

## Sheet: average of triplactes corr
t	ln(I\-(0)/I)	ln(I\-(0)/I)	ln(I\-(0)/I)	ln(I\-(0)/I)	t	ln(I\-(0)/I)	ln(I\-(0)/I)	ln(I\-(0)/I)	ln(I\-(0)/I)	t	ln(I\-(0)/I)	ln(I\-(0)/I)	ln(I\-(0)/I)	ln(I\-(0)/I)	t	ln(I\-(0)/I)	ln(I\-(0)/I)	t	ln(I\-(0)/I)	ln(I\-(0)/I)	ln(I\-(0)/I)	ln(I\-(0)/I)	t	ln(I\-(0)/I)	ln(I\-(0)/I)
s					s					s					s			s					s
	H-1b\+(2+)	error H-1b\+(2+)	1b\+(+)	error 1b\+(+)		H-3\+(2+)	error H-3\+(2+)	3\+(+)	error 3\+(+)		H-2\+(2+)	error H-2\+(2+)	2\+(+)	error 2\+(+)		ZnTPP	error zntpp		H-1a\+(2+)	error H-1a\+(2+)	1a\+(+)	error 1a\+(+)		Background	error background
0	0	0		0	0	0	0	0	0	0	0	0	0	0	0	0	0	0	0	0	0	0	0	0	0
30	-0.00892379	0.00913117	0.00621392	0.00466396	10	0.174562	0.0119347	0.123815	0.0206158	10	0.116578	0	0.107395	0.0343581	30	0.994215	0.29323	30	-0.00863935	0.0245954	0.0651096	0.0245423	30	0.0666227	0.00782426
60	-0.0110936	0.00284143	0.0117253	0.00335798	20	0.391499	0.0180768	0.301847	0.0498827	20	0.277637	0	0.268267	0.04844	60	2.53668	0.65766	60	0.0278916	0.0138211	0.189704	0.0701888	60	0.128059	0.043301
90	-0.00732169	0.00393909	0.028049	0.00141064	30	0.686099	0.0362871	0.537515	0.0658634	30	0.453191	0.0523764	0.475529	0.0707521	70	3.08596	0.61223	90	0.0686708	0.00776524	0.370392	0.0901455	120	0.243833	0.0568257
120	0.000608854	0.00938078	0.0431613	0.00507342	40	0.988932	0.0323137	0.812226	0.0936407	40	0.700726	0	0.718914	0.099994	80	3.58493	0.59683	120	0.120083	0.0185245	0.591424	0.119034	180	0.363717	0.0706596
150	0.0104444	0.0111306	0.0621601	0.0067106	50	1.33179	0.0579679	1.13262	0.120405	50	0.982582	0	0.994106	0.143964	90	4.0763	0.6067	150	0.170856	0.0268287	0.842804	0.158591	240	0.491173	0.0754818
180	0.015292	0.00233315	0.0821234	0.0101588	60	1.71009	0.07661	1.52982	0.181871	60	1.20727	0.123264	1.3087	0.178903				180	0.234832	0.0329921	1.12221	0.225393	300	0.636559	0.0759899
210	0.0246252	0.0155428	0.097413	0.00908408	70	2.10384	0.0765511	1.9257	0.205188	70	1.53264	0.141246	1.65361	0.219062				210	0.294944	0.0408515	1.41879	0.265095
240	0.0332571	0.00765131	0.118031	0.00801518	80	2.52683	0.0860889	2.36897	0.236876	80	1.89327	0.154698	2.03202	0.23833				240	0.37362	0.052709	1.73471	0.315298
270	0.030079	0.0109887	0.119604	0.00423487	90	2.95255	0.0863933	2.88232	0.300944	90	2.26342	0.16168	2.42082	0.266563				270	0.442083	0.050033	2.0736	0.345963
300	0.0317387	0.0121757	0.136782	0.0113018	100	3.38916	0.0929008	3.29384	0.295872	100	2.64417	0.174379	2.84637	0.295014				300	0.516167	0.0639814	2.41503	0.367442
